# Supplementary material for: Development and validation of a glycolysis-associated gene signature for predicting the prognosis, immune landscape, and drug sensitivity in bladder cancer
Source: Front Immunol. 2025 Jan 10;15:1430583. doi: 10.3389/fimmu.2024.1430583 (PMC11757262; doi:10.3389/fimmu.2024.1430583)
Supplement: Supplementary File S1 — Clinical, histopathological and survival information of TCGA_BCa, IMvigor210 and five GEO datasets (i.e., GSE13507, GSE31684, GSE48276, GSE48075, and GSE32894). [file Table1.xlsx]

## Sheet: TCGA-BCa_Clinical
Id	Age	Gender	Grade	Stage	T	M	N
TCGA-CF-A3MF	<=65	MALE	Low Grade	Stage III	T3	M0	N0
TCGA-E7-A6MF	<=65	MALE	Low Grade	Stage I-II	T1-2	M0	unknow
TCGA-CF-A47S	<=65	MALE	Low Grade	Stage I-II	T1-2	M0	N0
TCGA-CF-A47W	<=65	MALE	Low Grade	Stage I-II	T1-2	M0	N0
TCGA-FD-A3N6	<=65	FEMALE	High Grade	Stage I-II	T1-2	unknow	N0
TCGA-E7-A7DV	<=65	MALE	High Grade	Stage IV	T4	unknow	N1-3
TCGA-GC-A3I6	<=65	MALE	High Grade	Stage III	T3	M0	N0
TCGA-DK-A6B5	<=65	MALE	High Grade	Stage IV	T4	M0	N1-3
TCGA-S5-AA26	<=65	MALE	High Grade	Stage III	T3	unknow	N0
TCGA-YF-AA3L	<=65	FEMALE	High Grade	Stage I-II	T1-2	unknow	N0
TCGA-FD-A5BV	<=65	FEMALE	High Grade	Stage III	T3	unknow	N0
TCGA-GV-A3QI	<=65	MALE	High Grade	Stage III	T3	unknow	N0
TCGA-XF-A8HE	<=65	MALE	High Grade	Stage III	T3	unknow	N0
TCGA-CF-A3MG	<=65	MALE	Low Grade	Stage I-II	T1-2	M0	N0
TCGA-UY-A9PA	<=65	MALE	High Grade	Stage III	T3	unknow	N0
TCGA-XF-AAMR	<=65	MALE	High Grade	Stage III	T3	unknow	N0
TCGA-XF-A9T4	<=65	MALE	High Grade	Stage IV	T1-2	unknow	N1-3
TCGA-DK-AA6L	<=65	MALE	High Grade	Stage IV	T3	unknow	N1-3
TCGA-GD-A3OQ	<=65	MALE	High Grade	Stage IV	T4	unknow	N1-3
TCGA-UY-A9PB	<=65	MALE	High Grade	Stage III	T3	unknow	N0
TCGA-XF-AAMG	<=65	MALE	High Grade	Stage III	T4	unknow	N0
TCGA-FJ-A871	<=65	MALE	High Grade	Stage III	T3	unknow	unknow
TCGA-CF-A9FM	<=65	MALE	High Grade	Stage I-II	T1-2	M0	N0
TCGA-G2-A2EF	<=65	MALE	High Grade	Stage I-II	unknow	M0	N0
TCGA-XF-A8HB	<=65	FEMALE	High Grade	Stage I-II	T1-2	unknow	N0
TCGA-G2-A3IE	<=65	MALE	High Grade	Stage I-II	unknow	unknow	unknow
TCGA-CF-A9FF	<=65	MALE	High Grade	Stage I-II	T1-2	M0	N0
TCGA-CF-A47V	<=65	MALE	High Grade	Stage I-II	T1-2	M0	N0
TCGA-E7-A8O7	<=65	MALE	Low Grade	Stage I-II	T1-2	M0	N0
TCGA-4Z-AA83	<=65	MALE	High Grade	Stage I-II	T1-2	M0	N0
TCGA-CF-A27C	<=65	MALE	High Grade	Stage III	T3	M0	N0
TCGA-HQ-A2OF	<=65	FEMALE	High Grade	Stage III	T3	M0	N0
TCGA-H4-A2HO	<=65	MALE	High Grade	Stage III	T4	unknow	N0
TCGA-DK-A1A6	<=65	MALE	High Grade	Stage IV	T1-2	M0	N1-3
TCGA-GD-A2C5	<=65	FEMALE	High Grade	Stage IV	T3	unknow	N1-3
TCGA-ZF-A9R3	<=65	FEMALE	High Grade	Stage I-II	T1-2	M0	unknow
TCGA-CF-A7I0	<=65	MALE	Low Grade	Stage I-II	T1-2	M0	N0
TCGA-BT-A2LA	<=65	MALE	High Grade	Stage III	T3	M0	N0
TCGA-GC-A3RB	<=65	MALE	High Grade	Stage III	T3	M0	N0
TCGA-GV-A6ZA	<=65	MALE	High Grade	Stage I-II	T1-2	unknow	N0
TCGA-XF-A9T2	<=65	MALE	High Grade	Stage III	T3	unknow	N0
TCGA-FD-A6TE	<=65	MALE	High Grade	Stage IV	T3	unknow	N1-3
TCGA-GD-A3OS	<=65	FEMALE	High Grade	Stage I-II	unknow	unknow	unknow
TCGA-CF-A8HX	<=65	FEMALE	High Grade	Stage I-II	T1-2	M0	N0
TCGA-CF-A47Y	<=65	MALE	Low Grade	Stage I-II	T1-2	M0	N0
TCGA-4Z-AA7W	<=65	MALE	High Grade	Stage I-II	T1-2	M0	N0
TCGA-E7-A678	<=65	MALE	Low Grade	Stage III	T3	M0	N0
TCGA-FD-A3B4	<=65	FEMALE	High Grade	Stage III	T4	unknow	N0
TCGA-GV-A3JZ	<=65	MALE	High Grade	Stage IV	T4	unknow	N1-3
TCGA-G2-A2EJ	<=65	FEMALE	High Grade	Stage I-II	unknow	M0	N0
TCGA-FD-A3B8	<=65	MALE	High Grade	Stage I-II	T1-2	unknow	N0
TCGA-K4-AAQO	<=65	MALE	High Grade	Stage III	T3	unknow	N0
TCGA-ZF-AA4W	<=65	MALE	High Grade	Stage III	T3	unknow	N0
TCGA-GV-A3QK	<=65	FEMALE	High Grade	Stage IV	T4	M0	N1-3
TCGA-BT-A20X	<=65	MALE	High Grade	Stage IV	T4	M0	N1-3
TCGA-ZF-AA4X	<=65	MALE	High Grade	Stage I-II	T1-2	M0	unknow
TCGA-E7-A4IJ	<=65	MALE	High Grade	Stage I-II	T1-2	M0	unknow
TCGA-LT-A5Z6	<=65	MALE	High Grade	Stage I-II	unknow	unknow	unknow
TCGA-BL-A13I	<=65	FEMALE	High Grade	Stage III	T3	M0	N0
TCGA-DK-A1AA	<=65	MALE	High Grade	Stage III	T3	M0	N0
TCGA-DK-A3WW	<=65	MALE	High Grade	Stage III	T3	M0	N0
TCGA-HQ-A5NE	<=65	MALE	High Grade	Stage III	T3	M0	N0
TCGA-G2-A2EK	<=65	MALE	High Grade	Stage I-II	unknow	M0	N0
TCGA-E7-A3Y1	<=65	MALE	Low Grade	Stage I-II	unknow	M0	N0
TCGA-FD-A5BR	<=65	MALE	High Grade	Stage I-II	T1-2	unknow	N0
TCGA-XF-A8HI	<=65	FEMALE	High Grade	Stage IV	T1-2	unknow	N1-3
TCGA-YF-AA3M	<=65	MALE	High Grade	Stage I-II	T1-2	unknow	unknow
TCGA-DK-A6B6	<=65	MALE	High Grade	Stage I-II	unknow	unknow	unknow
TCGA-CF-A47T	<=65	FEMALE	Low Grade	Stage I-II	T1-2	M0	N0
TCGA-DK-A3IU	<=65	MALE	High Grade	Stage I-II	T1-2	M0	N0
TCGA-G2-A2EC	<=65	FEMALE	High Grade	Stage I-II	unknow	M0	N0
TCGA-CU-A3QU	<=65	MALE	High Grade	Stage IV	T1-2	M0	N1-3
TCGA-FD-A6TA	<=65	MALE	High Grade	Stage IV	T3	unknow	N1-3
TCGA-ZF-A9R9	<=65	MALE	High Grade	Stage IV	T3	unknow	N1-3
TCGA-E7-A8O8	<=65	MALE	High Grade	Stage I-II	T1-2	M0	N0
TCGA-CF-A8HY	<=65	MALE	High Grade	Stage I-II	T1-2	M0	N0
TCGA-CF-A5U8	<=65	MALE	Low Grade	Stage I-II	T1-2	M0	N0
TCGA-GC-A3RC	<=65	MALE	High Grade	Stage I-II	T1-2	M0	N0
TCGA-ZF-A9R5	<=65	MALE	High Grade	Stage III	T3	M0	N0
TCGA-2F-A9KR	<=65	FEMALE	High Grade	Stage III	T3	M0	N0
TCGA-XF-AAMQ	<=65	FEMALE	High Grade	Stage I-II	T1-2	unknow	N0
TCGA-K4-A54R	<=65	MALE	High Grade	Stage I-II	T1-2	unknow	N0
TCGA-GV-A3JX	<=65	MALE	High Grade	Stage III	T3	unknow	N0
TCGA-XF-A9SP	<=65	MALE	High Grade	Stage III	T3	unknow	N0
TCGA-4Z-AA82	<=65	MALE	High Grade	Stage IV	T1-2	M0	N1-3
TCGA-BT-A42B	<=65	MALE	High Grade	Stage IV	T3	unknow	N1-3
TCGA-BT-A20V	<=65	FEMALE	High Grade	Stage IV	T4	M0	N1-3
TCGA-FD-A3SJ	<=65	MALE	High Grade	Stage IV	T1-2	unknow	N1-3
TCGA-CF-A47X	<=65	MALE	Low Grade	Stage I-II	T1-2	M0	N0
TCGA-4Z-AA7Y	<=65	MALE	High Grade	Stage I-II	T1-2	M0	N0
TCGA-C4-A0F0	<=65	MALE	High Grade	Stage I-II	T1-2	M0	N0
TCGA-CU-A0YN	<=65	MALE	High Grade	Stage III	T3	M0	N0
TCGA-DK-AA6S	<=65	MALE	High Grade	Stage III	T3	M0	N0
TCGA-4Z-AA89	<=65	MALE	High Grade	Stage IV	T4	M0	N0
TCGA-FD-A3NA	<=65	MALE	High Grade	Stage I-II	T1-2	unknow	N0
TCGA-FD-A6TK	<=65	MALE	High Grade	Stage III	T3	unknow	N0
TCGA-FD-A62S	<=65	FEMALE	High Grade	Stage III	T3	unknow	N0
TCGA-FD-A3SP	<=65	MALE	High Grade	Stage III	T3	unknow	N0
TCGA-XF-AAN7	<=65	MALE	High Grade	Stage IV	T3	unknow	N1-3
TCGA-G2-AA3D	<=65	MALE	High Grade	Stage IV	T3	M0	N1-3
TCGA-DK-A1A3	<=65	MALE	High Grade	Stage IV	T3	M0	N1-3
TCGA-ZF-AA5H	<=65	FEMALE	High Grade	Stage IV	T3	M0	N1-3
TCGA-FD-A3SL	<=65	MALE	High Grade	Stage IV	T4	M1	N1-3
TCGA-XF-A9SY	<=65	FEMALE	High Grade	Stage IV	T3	unknow	N1-3
TCGA-UY-A78K	<=65	MALE	High Grade	Stage IV	unknow	unknow	N1-3
TCGA-E7-A97Q	<=65	FEMALE	High Grade	Stage IV	T4	unknow	N1-3
TCGA-ZF-AA53	<=65	MALE	High Grade	Stage I-II	T1-2	M0	unknow
TCGA-DK-A3IV	<=65	MALE	High Grade	Stage I-II	unknow	M0	unknow
TCGA-DK-AA77	<=65	MALE	High Grade	Stage I-II	T1-2	M0	N0
TCGA-DK-A6B0	<=65	MALE	High Grade	Stage I-II	T1-2	M0	N0
TCGA-FD-A5C1	<=65	FEMALE	High Grade	Stage III	T3	unknow	N0
TCGA-XF-AAN5	<=65	FEMALE	High Grade	Stage III	T3	unknow	N0
TCGA-DK-AA6Q	<=65	FEMALE	High Grade	Stage IV	T3	M0	N1-3
TCGA-E5-A2PC	<=65	FEMALE	High Grade	Stage IV	T1-2	unknow	N1-3
TCGA-GC-A3YS	<=65	MALE	High Grade	Stage IV	T3	unknow	N1-3
TCGA-XF-A8HH	<=65	FEMALE	High Grade	Stage IV	T3	M0	N1-3
TCGA-4Z-AA84	<=65	MALE	High Grade	Stage IV	T3	M1	N1-3
TCGA-ZF-AA58	<=65	FEMALE	High Grade	Stage IV	T3	unknow	N1-3
TCGA-FD-A5C0	<=65	MALE	High Grade	Stage IV	T3	unknow	N1-3
TCGA-ZF-A9RL	<=65	MALE	High Grade	Stage I-II	unknow	unknow	unknow
TCGA-CF-A3MI	<=65	MALE	Low Grade	Stage I-II	T1-2	M0	N0
TCGA-CF-A1HR	<=65	MALE	High Grade	Stage III	T3	M0	N0
TCGA-DK-A3IT	<=65	MALE	High Grade	Stage III	T3	M0	N0
TCGA-BL-A3JM	<=65	MALE	High Grade	Stage III	T3	M0	N0
TCGA-GU-A766	<=65	MALE	High Grade	Stage I-II	T1-2	unknow	N0
TCGA-UY-A78L	<=65	MALE	High Grade	Stage IV	unknow	unknow	N1-3
TCGA-FD-A3SQ	<=65	MALE	High Grade	Stage IV	T3	unknow	N1-3
TCGA-ZF-AA5N	<=65	FEMALE	High Grade	Stage IV	T1-2	M1	unknow
TCGA-DK-AA6X	<=65	MALE	High Grade	Stage I-II	unknow	M0	N0
TCGA-DK-AA6T	<=65	MALE	High Grade	Stage I-II	unknow	M0	N0
TCGA-FD-A5BY	<=65	FEMALE	High Grade	Stage III	T3	unknow	N0
TCGA-2F-A9KO	<=65	MALE	High Grade	Stage IV	T3	M0	N1-3
TCGA-BT-A20T	<=65	MALE	High Grade	Stage IV	T3	M0	N1-3
TCGA-UY-A8OB	<=65	MALE	High Grade	Stage IV	T3	unknow	N1-3
TCGA-FD-A6TH	<=65	MALE	High Grade	Stage IV	T3	unknow	N1-3
TCGA-XF-A9SX	<=65	FEMALE	High Grade	Stage IV	T3	unknow	N1-3
TCGA-DK-A2I2	<=65	FEMALE	High Grade	Stage IV	T3	M0	N1-3
TCGA-E7-A7PW	<=65	MALE	High Grade	Stage III	T3	M0	unknow
TCGA-DK-AA6M	<=65	FEMALE	High Grade	Stage I-II	T1-2	M0	N0
TCGA-4Z-AA7O	<=65	MALE	High Grade	Stage I-II	T1-2	M0	N0
TCGA-E7-A85H	<=65	MALE	High Grade	Stage III	T3	M0	N0
TCGA-DK-AA76	<=65	FEMALE	High Grade	Stage I-II	unknow	M0	N0
TCGA-BT-A42C	<=65	MALE	High Grade	Stage I-II	unknow	M0	N0
TCGA-DK-AA6U	<=65	MALE	unknow	Stage I-II	unknow	M0	N0
TCGA-XF-AAME	<=65	FEMALE	High Grade	Stage I-II	T1-2	unknow	N0
TCGA-GD-A6C6	<=65	MALE	High Grade	Stage III	T3	unknow	N0
TCGA-XF-A9T8	<=65	MALE	High Grade	Stage III	T3	unknow	N0
TCGA-K4-A6MB	<=65	MALE	High Grade	Stage IV	T3	unknow	N1-3
TCGA-BT-A42F	<=65	MALE	High Grade	Stage IV	T4	unknow	N1-3
TCGA-E5-A4TZ	<=65	MALE	High Grade	Stage IV	T4	unknow	N1-3
TCGA-H4-A2HQ	<=65	FEMALE	High Grade	Stage IV	unknow	M1	unknow
TCGA-XF-A9SH	<=65	FEMALE	High Grade	Stage I-II	T1-2	M0	N0
TCGA-DK-A1AG	<=65	MALE	High Grade	Stage III	T3	M0	N0
TCGA-4Z-AA7M	<=65	MALE	High Grade	Stage III	T3	M0	N0
TCGA-4Z-AA7N	<=65	MALE	High Grade	Stage III	T3	M0	N0
TCGA-FD-A43Y	<=65	MALE	High Grade	Stage III	T4	unknow	N0
TCGA-XF-A9SK	<=65	MALE	High Grade	Stage IV	T3	unknow	N1-3
TCGA-ZF-AA5P	<=65	MALE	High Grade	Stage IV	T1-2	M0	N1-3
TCGA-BL-A13J	<=65	MALE	High Grade	Stage IV	T4	M0	N1-3
TCGA-ZF-AA4T	<=65	MALE	High Grade	Stage IV	T4	unknow	N1-3
TCGA-FJ-A3ZE	<=65	MALE	High Grade	Stage IV	unknow	M1	N1-3
TCGA-GV-A3QG	<=65	MALE	High Grade	Stage IV	T3	unknow	N1-3
TCGA-E7-A4XJ	>65	MALE	High Grade	Stage I-II	T1-2	M0	N0
TCGA-E7-A7XN	>65	MALE	High Grade	Stage III	T3	M0	N0
TCGA-ZF-AA4V	>65	MALE	High Grade	Stage III	T3	M0	N0
TCGA-SY-A9G5	>65	MALE	High Grade	Stage III	T4	M0	N0
TCGA-4Z-AA7S	>65	MALE	High Grade	Stage III	T4	M0	N0
TCGA-GU-A764	>65	MALE	High Grade	Stage I-II	T1-2	unknow	N0
TCGA-E7-A541	>65	MALE	High Grade	Stage I-II	T1-2	unknow	N0
TCGA-K4-A3WS	>65	MALE	High Grade	Stage III	T3	unknow	N0
TCGA-FD-A3B7	>65	MALE	High Grade	Stage III	T3	unknow	N0
TCGA-4Z-AA86	>65	MALE	High Grade	Stage IV	T3	M0	N1-3
TCGA-G2-AA3C	>65	MALE	High Grade	Stage IV	T3	M0	N1-3
TCGA-E7-A6MD	>65	MALE	High Grade	Stage IV	T4	M0	N1-3
TCGA-GV-A3JV	>65	MALE	High Grade	Stage IV	T3	unknow	N1-3
TCGA-2F-A9KP	>65	MALE	High Grade	Stage IV	T3	unknow	N1-3
TCGA-FD-A3SS	>65	MALE	High Grade	Stage IV	T4	unknow	N1-3
TCGA-G2-A3IB	>65	MALE	High Grade	Stage I-II	unknow	unknow	unknow
TCGA-G2-A3VY	>65	MALE	High Grade	Stage I-II	unknow	unknow	unknow
TCGA-CF-A5UA	>65	MALE	Low Grade	Stage I-II	T1-2	M0	N0
TCGA-DK-A6B1	>65	MALE	High Grade	Stage I-II	T1-2	M0	N0
TCGA-E7-A5KF	>65	MALE	Low Grade	Stage I-II	T1-2	M0	N0
TCGA-DK-A3WY	>65	FEMALE	High Grade	Stage III	T3	M0	N0
TCGA-DK-A3WX	>65	FEMALE	High Grade	Stage III	T3	M0	N0
TCGA-GU-A42Q	>65	MALE	High Grade	Stage III	T3	M0	N0
TCGA-CU-A3YL	>65	MALE	High Grade	Stage III	T4	M0	N0
TCGA-K4-A5RI	>65	FEMALE	High Grade	Stage III	T3	unknow	N0
TCGA-2F-A9KW	>65	FEMALE	High Grade	Stage III	T3	unknow	N0
TCGA-ZF-AA4R	>65	MALE	High Grade	Stage IV	T3	unknow	N1-3
TCGA-DK-A1A7	>65	FEMALE	High Grade	Stage IV	T3	M0	N1-3
TCGA-ZF-A9RN	>65	FEMALE	High Grade	Stage III	T3	M0	unknow
TCGA-GV-A3QH	>65	MALE	High Grade	Stage I-II	unknow	unknow	unknow
TCGA-DK-A3IS	>65	MALE	High Grade	Stage I-II	T1-2	M0	N0
TCGA-UY-A8OD	>65	FEMALE	High Grade	Stage I-II	T1-2	unknow	N0
TCGA-XF-A9T0	>65	MALE	High Grade	Stage III	T3	unknow	N0
TCGA-FD-A5BS	>65	MALE	High Grade	Stage III	T3	unknow	N0
TCGA-XF-A9ST	>65	MALE	High Grade	Stage III	T3	unknow	N0
TCGA-GU-AATQ	>65	MALE	High Grade	Stage III	T3	unknow	N0
TCGA-DK-AA6R	>65	MALE	High Grade	Stage IV	T4	M0	N1-3
TCGA-FD-A3SO	>65	MALE	High Grade	Stage IV	T3	unknow	N1-3
TCGA-XF-AAN0	>65	MALE	High Grade	Stage IV	T4	M0	N1-3
TCGA-XF-AAMF	>65	MALE	High Grade	Stage IV	T4	unknow	N1-3
TCGA-GU-A42R	>65	MALE	High Grade	Stage IV	T4	unknow	N1-3
TCGA-FD-A3SR	>65	MALE	High Grade	Stage IV	T4	unknow	N1-3
TCGA-LT-A8JT	>65	FEMALE	High Grade	Stage I-II	T1-2	M0	N0
TCGA-2F-A9KQ	>65	MALE	High Grade	Stage III	T3	M0	N0
TCGA-G2-A2EO	>65	MALE	High Grade	Stage III	T3	M0	N0
TCGA-FD-A3N5	>65	MALE	High Grade	Stage I-II	T1-2	unknow	N0
TCGA-K4-A5RH	>65	MALE	High Grade	Stage III	T3	unknow	N0
TCGA-FD-A62N	>65	MALE	High Grade	Stage III	T3	unknow	N0
TCGA-XF-A8HG	>65	MALE	High Grade	Stage III	T3	unknow	N0
TCGA-C4-A0EZ	>65	FEMALE	High Grade	Stage IV	T3	M1	N1-3
TCGA-DK-A1AD	>65	MALE	High Grade	Stage IV	T3	M0	N1-3
TCGA-HQ-A2OE	>65	MALE	unknow	unknow	T1-2	unknow	N1-3
TCGA-XF-A9SL	>65	MALE	High Grade	Stage IV	T3	unknow	N1-3
TCGA-XF-A9T3	>65	FEMALE	High Grade	Stage IV	T3	unknow	N1-3
TCGA-ZF-AA51	>65	FEMALE	High Grade	Stage I-II	T1-2	M0	unknow
TCGA-DK-A6AW	>65	MALE	High Grade	Stage I-II	T1-2	M0	N0
TCGA-GC-A3BM	>65	MALE	High Grade	Stage I-II	T1-2	M0	N0
TCGA-BT-A20U	>65	FEMALE	High Grade	Stage III	T3	M0	N0
TCGA-R3-A69X	>65	MALE	High Grade	Stage III	T3	M0	N0
TCGA-BT-A0YX	>65	FEMALE	High Grade	Stage III	T3	M0	N0
TCGA-XF-AAMJ	>65	MALE	High Grade	Stage III	T3	M0	N0
TCGA-CU-A5W6	>65	MALE	High Grade	Stage III	T4	M0	N0
TCGA-ZF-A9RM	>65	MALE	High Grade	Stage I-II	T1-2	unknow	N0
TCGA-PQ-A6FI	>65	MALE	High Grade	Stage I-II	T1-2	unknow	N0
TCGA-ZF-A9RG	>65	FEMALE	High Grade	Stage III	T3	unknow	N0
TCGA-DK-A6B2	>65	MALE	High Grade	Stage IV	T3	M0	N1-3
TCGA-FD-A3SM	>65	MALE	High Grade	Stage IV	T3	M1	N1-3
TCGA-FD-A43U	>65	MALE	High Grade	Stage IV	T4	unknow	N1-3
TCGA-E7-A3X6	>65	MALE	Low Grade	Stage I-II	T1-2	M0	unknow
TCGA-ZF-AA52	>65	MALE	High Grade	Stage III	T3	unknow	unknow
TCGA-ZF-AA4U	>65	MALE	High Grade	Stage III	T4	unknow	unknow
TCGA-DK-AA71	>65	MALE	High Grade	Stage I-II	T1-2	M0	N0
TCGA-BT-A20W	>65	MALE	High Grade	Stage I-II	T1-2	M0	N0
TCGA-GC-A4ZW	>65	MALE	High Grade	Stage III	T3	M0	N0
TCGA-C4-A0F1	>65	MALE	High Grade	Stage III	T3	M0	N0
TCGA-YC-A8S6	>65	MALE	High Grade	Stage I-II	T1-2	unknow	N0
TCGA-FD-A43S	>65	FEMALE	High Grade	Stage III	T3	unknow	N0
TCGA-YC-A9TC	>65	MALE	High Grade	Stage IV	unknow	M1	unknow
TCGA-ZF-AA54	>65	MALE	High Grade	Stage III	T3	unknow	unknow
TCGA-E5-A4U1	>65	MALE	High Grade	Stage I-II	T1-2	M0	N0
TCGA-DK-A1AC	>65	MALE	High Grade	Stage III	T3	M0	N0
TCGA-GU-A763	>65	MALE	High Grade	Stage III	T4	M0	N0
TCGA-4Z-AA87	>65	MALE	High Grade	Stage III	T4	M0	N0
TCGA-DK-A3IN	>65	MALE	High Grade	Stage III	T4	M0	N0
TCGA-DK-AA6P	>65	FEMALE	High Grade	Stage I-II	unknow	M0	N0
TCGA-FJ-A3Z9	>65	MALE	High Grade	unknow	unknow	M0	N0
TCGA-BT-A20N	>65	MALE	High Grade	Stage III	T3	unknow	N0
TCGA-GU-A42P	>65	MALE	High Grade	Stage IV	T3	M0	N1-3
TCGA-E7-A519	>65	MALE	High Grade	Stage I-II	T1-2	M0	unknow
TCGA-4Z-AA80	>65	MALE	High Grade	Stage I-II	T1-2	M0	N0
TCGA-DK-A2I1	>65	FEMALE	High Grade	Stage I-II	T1-2	M0	N0
TCGA-E7-A7DU	>65	MALE	Low Grade	Stage III	T3	M0	N0
TCGA-BT-A2LB	>65	FEMALE	High Grade	Stage III	T3	M0	N0
TCGA-KQ-A41N	>65	MALE	High Grade	Stage III	T3	M0	N0
TCGA-4Z-AA7R	>65	MALE	High Grade	Stage IV	T4	M0	N0
TCGA-FJ-A3ZF	>65	MALE	High Grade	Stage III	unknow	M0	N0
TCGA-XF-A9SI	>65	FEMALE	High Grade	Stage I-II	T1-2	unknow	N0
TCGA-UY-A9PH	>65	MALE	High Grade	Stage I-II	T1-2	unknow	N0
TCGA-XF-AAN2	>65	MALE	High Grade	Stage I-II	T1-2	unknow	N0
TCGA-5N-A9KM	>65	FEMALE	High Grade	Stage III	T4	unknow	N0
TCGA-FD-A6TI	>65	MALE	High Grade	Stage IV	T4	unknow	N1-3
TCGA-BT-A20Q	>65	MALE	High Grade	Stage IV	T3	M0	N1-3
TCGA-FD-A6TG	>65	MALE	High Grade	Stage IV	T3	unknow	N1-3
TCGA-BL-A0C8	>65	MALE	High Grade	Stage I-II	T1-2	M0	unknow
TCGA-E7-A97P	>65	MALE	High Grade	Stage I-II	T1-2	M0	unknow
TCGA-DK-A3IQ	>65	MALE	High Grade	Stage III	T3	M0	N0
TCGA-BT-A42E	>65	MALE	High Grade	Stage III	T3	M0	N0
TCGA-FD-A43P	>65	MALE	High Grade	Stage I-II	T1-2	unknow	N0
TCGA-FD-A3B3	>65	FEMALE	High Grade	Stage III	T3	unknow	N0
TCGA-XF-AAN8	>65	FEMALE	High Grade	Stage III	T3	unknow	N0
TCGA-XF-A9SU	>65	FEMALE	High Grade	Stage IV	T3	unknow	N1-3
TCGA-DK-A1AB	>65	FEMALE	High Grade	Stage IV	T4	M0	N1-3
TCGA-GU-AATP	>65	MALE	High Grade	Stage IV	T1-2	unknow	N1-3
TCGA-FD-A62O	>65	MALE	High Grade	Stage IV	T3	unknow	N1-3
TCGA-ZF-A9RF	>65	MALE	High Grade	Stage I-II	T1-2	M0	unknow
TCGA-GV-A3JW	>65	MALE	High Grade	Stage I-II	T1-2	unknow	unknow
TCGA-ZF-AA4N	>65	MALE	High Grade	Stage I-II	unknow	unknow	unknow
TCGA-G2-AA3B	>65	FEMALE	High Grade	Stage I-II	T1-2	M0	N0
TCGA-CF-A3MH	>65	MALE	Low Grade	Stage I-II	T1-2	M0	N0
TCGA-ZF-A9R2	>65	MALE	High Grade	Stage I-II	T1-2	M0	N0
TCGA-CF-A1HS	>65	FEMALE	High Grade	Stage III	T3	M0	N0
TCGA-DK-AA74	>65	MALE	High Grade	Stage III	T3	M0	N0
TCGA-MV-A51V	>65	MALE	High Grade	Stage III	T3	M0	N0
TCGA-CU-A3KJ	>65	MALE	High Grade	Stage III	T3	M0	N0
TCGA-XF-AAN1	>65	FEMALE	High Grade	Stage III	T4	M0	N0
TCGA-UY-A78O	>65	FEMALE	High Grade	Stage I-II	T1-2	unknow	N0
TCGA-K4-A5RJ	>65	MALE	High Grade	Stage I-II	T1-2	unknow	N0
TCGA-XF-AAML	>65	MALE	High Grade	Stage I-II	T1-2	unknow	N0
TCGA-BT-A20J	>65	MALE	High Grade	Stage I-II	T1-2	unknow	N0
TCGA-FD-A3B6	>65	MALE	High Grade	Stage I-II	T1-2	unknow	N0
TCGA-K4-A6FZ	>65	FEMALE	High Grade	Stage III	T3	unknow	N0
TCGA-BT-A20O	>65	MALE	High Grade	Stage III	T3	unknow	N0
TCGA-BT-A0S7	>65	MALE	High Grade	Stage III	T4	unknow	N0
TCGA-ZF-A9RD	>65	FEMALE	High Grade	Stage IV	T3	unknow	N1-3
TCGA-XF-AAMT	>65	FEMALE	High Grade	Stage IV	T3	unknow	N1-3
TCGA-GU-AATO	>65	MALE	High Grade	Stage IV	T4	unknow	N1-3
TCGA-E7-A6ME	>65	MALE	High Grade	Stage I-II	T1-2	M0	unknow
TCGA-GV-A40E	>65	MALE	High Grade	Stage I-II	unknow	unknow	unknow
TCGA-DK-A3IM	>65	MALE	High Grade	Stage III	T3	M0	N0
TCGA-BT-A3PJ	>65	MALE	High Grade	Stage III	T3	M0	N0
TCGA-FD-A5BU	>65	FEMALE	High Grade	Stage I-II	T1-2	unknow	N0
TCGA-FD-A62P	>65	MALE	High Grade	Stage I-II	T1-2	unknow	N0
TCGA-FD-A43N	>65	MALE	High Grade	Stage III	T3	unknow	N0
TCGA-XF-A9SM	>65	MALE	High Grade	Stage III	T3	unknow	N0
TCGA-K4-A4AB	>65	MALE	High Grade	Stage III	T4	unknow	N0
TCGA-CU-A72E	>65	MALE	High Grade	Stage IV	T3	M0	N1-3
TCGA-FT-A61P	>65	MALE	High Grade	Stage IV	T3	unknow	N1-3
TCGA-XF-AAN3	>65	MALE	High Grade	Stage IV	T3	unknow	N1-3
TCGA-BT-A3PH	>65	MALE	High Grade	Stage IV	T3	unknow	N1-3
TCGA-FJ-A3Z7	>65	MALE	High Grade	Stage IV	T4	unknow	N1-3
TCGA-KQ-A41P	>65	MALE	High Grade	Stage IV	T3	M1	N1-3
TCGA-ZF-A9R7	>65	FEMALE	High Grade	Stage I-II	unknow	M0	unknow
TCGA-5N-A9KI	>65	FEMALE	High Grade	Stage III	T4	unknow	unknow
TCGA-G2-A2EL	>65	MALE	High Grade	Stage I-II	unknow	M0	N0
TCGA-GV-A40G	>65	MALE	High Grade	Stage I-II	T1-2	unknow	N0
TCGA-K4-A3WV	>65	FEMALE	High Grade	Stage I-II	T1-2	unknow	N0
TCGA-ZF-A9RC	>65	MALE	High Grade	Stage III	T3	unknow	N0
TCGA-XF-A8HD	>65	MALE	High Grade	Stage III	T3	unknow	N0
TCGA-FD-A6TD	>65	MALE	High Grade	Stage III	T3	unknow	N0
TCGA-XF-AAN4	>65	FEMALE	High Grade	Stage III	T3	unknow	N0
TCGA-G2-AA3F	>65	MALE	High Grade	Stage IV	T3	M0	N1-3
TCGA-FD-A5BZ	>65	FEMALE	High Grade	Stage IV	T3	unknow	N1-3
TCGA-K4-A83P	>65	MALE	unknow	Stage IV	T4	unknow	N1-3
TCGA-C4-A0F7	>65	MALE	High Grade	Stage IV	T4	M0	N1-3
TCGA-UY-A9PF	>65	MALE	High Grade	Stage IV	T3	unknow	N1-3
TCGA-DK-AA6W	>65	MALE	High Grade	Stage I-II	T1-2	M0	N0
TCGA-E7-A5KE	>65	FEMALE	High Grade	Stage I-II	T1-2	M0	N0
TCGA-DK-A3X1	>65	FEMALE	High Grade	Stage III	T3	M0	N0
TCGA-UY-A78P	>65	FEMALE	High Grade	Stage I-II	T1-2	unknow	N0
TCGA-PQ-A6FN	>65	FEMALE	High Grade	Stage III	T3	unknow	N0
TCGA-XF-AAMY	>65	MALE	High Grade	Stage III	T3	unknow	N0
TCGA-BT-A2LD	>65	FEMALE	High Grade	Stage IV	T3	M0	N1-3
TCGA-HQ-A5ND	>65	MALE	High Grade	Stage IV	T3	M0	N1-3
TCGA-XF-A9T5	>65	FEMALE	High Grade	Stage IV	T3	unknow	N1-3
TCGA-LC-A66R	>65	MALE	High Grade	Stage IV	T4	unknow	N1-3
TCGA-YC-A89H	>65	FEMALE	High Grade	Stage I-II	unknow	unknow	unknow
TCGA-ZF-A9RE	>65	FEMALE	High Grade	Stage I-II	unknow	unknow	unknow
TCGA-GC-A3OO	>65	MALE	High Grade	Stage I-II	T1-2	M0	N0
TCGA-DK-A1A5	>65	MALE	High Grade	Stage I-II	T1-2	M0	N0
TCGA-DK-A2I4	>65	MALE	High Grade	Stage III	T3	M0	N0
TCGA-XF-AAMW	>65	FEMALE	High Grade	Stage IV	T1-2	unknow	N0
TCGA-FD-A3SN	>65	MALE	High Grade	Stage III	T3	unknow	N0
TCGA-FD-A6TC	>65	FEMALE	High Grade	Stage III	T4	unknow	N0
TCGA-ZF-AA56	>65	FEMALE	High Grade	Stage III	T4	unknow	N0
TCGA-BT-A20R	>65	FEMALE	High Grade	Stage IV	T3	M0	N1-3
TCGA-DK-A3IL	>65	FEMALE	High Grade	Stage IV	T3	M0	N1-3
TCGA-XF-A8HC	>65	MALE	High Grade	Stage IV	T3	unknow	N1-3
TCGA-GV-A3QF	>65	MALE	High Grade	Stage IV	T3	unknow	N1-3
TCGA-XF-A9SZ	>65	MALE	High Grade	Stage IV	T3	unknow	N1-3
TCGA-4Z-AA7Q	>65	MALE	High Grade	Stage III	T3	M0	unknow
TCGA-4Z-AA81	>65	MALE	High Grade	Stage I-II	T1-2	M0	N0
TCGA-XF-A8HF	>65	MALE	High Grade	Stage III	T3	M0	N0
TCGA-KQ-A41R	>65	FEMALE	High Grade	Stage I-II	T1-2	unknow	N0
TCGA-BT-A3PK	>65	MALE	High Grade	Stage I-II	T1-2	unknow	N0
TCGA-GC-A3WC	>65	FEMALE	High Grade	Stage III	T3	unknow	N0
TCGA-UY-A9PD	>65	MALE	High Grade	Stage III	T3	unknow	N0
TCGA-BL-A5ZZ	>65	FEMALE	High Grade	Stage III	T4	unknow	N0
TCGA-FT-A3EE	>65	FEMALE	High Grade	Stage III	T4	unknow	N0
TCGA-UY-A78N	>65	MALE	High Grade	Stage IV	T1-2	unknow	N1-3
TCGA-XF-AAMH	>65	MALE	High Grade	Stage IV	T3	unknow	N1-3
TCGA-DK-A2HX	>65	FEMALE	High Grade	Stage IV	T3	M0	N1-3
TCGA-FD-A6TF	>65	FEMALE	High Grade	Stage IV	T3	M1	N1-3
TCGA-E7-A677	>65	MALE	Low Grade	Stage I-II	T1-2	M0	N0
TCGA-BT-A20P	>65	FEMALE	High Grade	Stage III	T3	M0	N0
TCGA-XF-A9SG	>65	MALE	High Grade	Stage I-II	T1-2	unknow	N0
TCGA-DK-A2I6	>65	MALE	High Grade	Stage IV	T1-2	M0	N1-3
TCGA-ZF-A9R1	>65	MALE	High Grade	Stage IV	T3	M0	N1-3
TCGA-UY-A78M	>65	FEMALE	High Grade	Stage IV	T1-2	unknow	N1-3
TCGA-XF-AAMZ	>65	FEMALE	High Grade	Stage IV	T3	unknow	N1-3
TCGA-GU-A767	>65	MALE	High Grade	Stage IV	T3	unknow	N1-3
TCGA-DK-A6AV	>65	FEMALE	High Grade	Stage I-II	T1-2	M0	N0
TCGA-DK-AA75	>65	MALE	High Grade	Stage III	T3	M0	N0
TCGA-C4-A0F6	>65	FEMALE	High Grade	Stage III	T3	M0	N0
TCGA-FD-A6TB	>65	MALE	High Grade	Stage III	T3	unknow	N0
TCGA-SY-A9G0	>65	MALE	High Grade	Stage IV	T4	M0	N1-3
TCGA-FD-A5BX	>65	MALE	High Grade	Stage IV	T3	unknow	N1-3
TCGA-XF-A9SV	>65	MALE	High Grade	Stage IV	T4	M1	N1-3
TCGA-ZF-A9R0	>65	MALE	High Grade	Stage III	T3	M0	unknow
TCGA-2F-A9KT	>65	MALE	High Grade	Stage I-II	T1-2	M0	N0
TCGA-GC-A3RD	>65	FEMALE	High Grade	Stage III	T3	M0	N0
TCGA-K4-A4AC	>65	MALE	High Grade	Stage I-II	T1-2	unknow	N0
TCGA-CU-A0YR	>65	MALE	High Grade	Stage IV	T1-2	M0	N1-3
TCGA-XF-A9SJ	>65	MALE	High Grade	Stage IV	T3	unknow	N1-3
TCGA-S5-A6DX	>65	MALE	High Grade	Stage IV	T4	unknow	N1-3
TCGA-ZF-A9R4	>65	MALE	High Grade	Stage I-II	T1-2	M0	unknow
TCGA-DK-A1AE	>65	MALE	High Grade	Stage III	T3	M0	N0
TCGA-FD-A43X	>65	MALE	High Grade	Stage I-II	T1-2	unknow	N0
TCGA-FD-A5BT	>65	MALE	High Grade	Stage III	T3	unknow	N0
TCGA-KQ-A41O	>65	MALE	High Grade	Stage IV	T3	M0	N1-3
TCGA-DK-A1AF	>65	FEMALE	High Grade	Stage IV	T3	M0	N1-3
TCGA-CU-A0YO	>65	MALE	High Grade	Stage IV	T3	unknow	N1-3
TCGA-GD-A3OP	>65	FEMALE	High Grade	Stage IV	T4	unknow	N1-3
TCGA-CF-A9FH	>65	MALE	Low Grade	Stage I-II	T1-2	M0	N0
TCGA-G2-A2ES	>65	MALE	High Grade	Stage I-II	T3	M0	N0
TCGA-CF-A9FL	>65	MALE	High Grade	Stage III	T3	M0	N0
TCGA-DK-A3X2	>65	MALE	High Grade	Stage IV	T3	M0	N1-3
TCGA-XF-A9SW	>65	MALE	High Grade	Stage IV	T3	unknow	N1-3
TCGA-GD-A76B	>65	FEMALE	High Grade	Stage I-II	T1-2	unknow	N0
TCGA-FD-A3B5	>65	MALE	High Grade	Stage IV	T1-2	unknow	N1-3
TCGA-UY-A9PE	>65	MALE	High Grade	Stage IV	T1-2	unknow	N1-3
TCGA-XF-AAMX	>65	FEMALE	High Grade	Stage III	T3	unknow	N0
TCGA-K4-A3WU	>65	MALE	High Grade	Stage III	T4	unknow	N0
TCGA-DK-A3IK	>65	MALE	High Grade	Stage IV	T3	M0	N1-3
TCGA-GU-A762	>65	MALE	High Grade	Stage IV	T4	unknow	N1-3
TCGA-KQ-A41S	>65	FEMALE	High Grade	Stage III	T4	unknow	unknow
TCGA-XF-A9T6	>65	FEMALE	High Grade	Stage III	T3	unknow	N0
TCGA-KQ-A41Q	>65	MALE	High Grade	Stage III	T3	unknow	N0
TCGA-GC-A6I1	>65	FEMALE	High Grade	Stage I-II	T1-2	unknow	N0
TCGA-GC-A6I3	>65	FEMALE	High Grade	Stage IV	T3	unknow	N1-3
TCGA-UY-A8OC	>65	MALE	High Grade	Stage IV	T4	unknow	N1-3

## Sheet: TCGA-BCa_Survival
Id	futime(OS, days)	fustat
TCGA-GC-A6I1	0	0
TCGA-GC-A6I3	0	0
TCGA-E7-A8O8	13	0
TCGA-GC-A4ZW	15	0
TCGA-E7-A5KE	17	0
TCGA-E7-A5KF	20	0
TCGA-E7-A7DU	28	0
TCGA-KQ-A41S	35	0
TCGA-E7-A7DV	37	0
TCGA-H4-A2HO	46	0
TCGA-K4-A6FZ	55	0
TCGA-C4-A0F0	59	0
TCGA-XF-A9T6	64	0
TCGA-GD-A3OP	64	0
TCGA-GD-A6C6	67	0
TCGA-XF-A9T3	68	0
TCGA-K4-A4AB	76	0
TCGA-FD-A62N	82	0
TCGA-C4-A0F1	89	0
TCGA-GD-A3OQ	95	0
TCGA-K4-A3WU	105	0
TCGA-FD-A43X	110	0
TCGA-UY-A9PF	117	0
TCGA-E7-A6MD	129	0
TCGA-CU-A3QU	158	0
TCGA-E7-A3Y1	163	0
TCGA-FD-A6TC	187	0
TCGA-UY-A9PE	189	0
TCGA-GD-A76B	224	0
TCGA-FD-A5BY	251	0
TCGA-K4-A5RH	276	0
TCGA-YC-A8S6	293	0
TCGA-FD-A6TK	330	0
TCGA-CF-A47S	333	0
TCGA-FT-A61P	337	0
TCGA-CF-A8HY	345	0
TCGA-CF-A8HX	345	0
TCGA-K4-AAQO	359	0
TCGA-CF-A9FF	361	0
TCGA-KQ-A41Q	361	0
TCGA-YF-AA3L	364	0
TCGA-CF-A5UA	365	0
TCGA-DK-AA76	366	0
TCGA-CF-A47W	368	0
TCGA-CF-A7I0	368	0
TCGA-CF-A3MG	369	0
TCGA-CF-A3MI	370	0
TCGA-PQ-A6FI	372	0
TCGA-ZF-AA5P	372	0
TCGA-CF-A47Y	373	0
TCGA-FD-A6TE	376	0
TCGA-BL-A5ZZ	377	0
TCGA-CF-A47V	379	0
TCGA-CF-A1HS	382	0
TCGA-CF-A3MF	383	0
TCGA-CF-A47X	384	0
TCGA-FD-A3B8	384	0
TCGA-CF-A1HR	389	0
TCGA-E7-A85H	394	0
TCGA-CF-A9FM	398	0
TCGA-CF-A3MH	398	0
TCGA-CF-A5U8	399	0
TCGA-MV-A51V	410	0
TCGA-YF-AA3M	415	0
TCGA-DK-AA71	415	0
TCGA-E7-A7PW	416	0
TCGA-CF-A27C	425	0
TCGA-E7-A7XN	428	0
TCGA-GC-A3RD	428	0
TCGA-R3-A69X	433	0
TCGA-FD-A43S	455	0
TCGA-DK-AA6P	457	0
TCGA-4Z-AA84	460	0
TCGA-LC-A66R	466	0
TCGA-E7-A8O7	466	0
TCGA-DK-AA6X	467	0
TCGA-K4-A6MB	469	0
TCGA-LT-A5Z6	474	0
TCGA-DK-A1AG	475	0
TCGA-DK-A6B2	477	0
TCGA-GU-A766	480	0
TCGA-GC-A3OO	481	0
TCGA-GC-A3RC	484	0
TCGA-G2-A2EK	485	0
TCGA-DK-A1AE	491	0
TCGA-4Z-AA7M	495	0
TCGA-K4-A83P	495	0
TCGA-S5-AA26	503	0
TCGA-PQ-A6FN	507	0
TCGA-E7-A519	508	0
TCGA-4Z-AA7O	512	0
TCGA-BT-A2LA	522	0
TCGA-FJ-A3ZF	524	0
TCGA-DK-A1AF	536	0
TCGA-G2-A3VY	536	0
TCGA-K4-A5RJ	539	0
TCGA-GC-A3WC	540	0
TCGA-UY-A9PD	542	0
TCGA-DK-A2I1	546	0
TCGA-DK-A1A7	560	0
TCGA-CU-A3KJ	562	0
TCGA-FD-A6TB	572	0
TCGA-DK-AA6T	572	0
TCGA-YC-A89H	573	0
TCGA-DK-AA6U	578	0
TCGA-DK-A1AA	578	0
TCGA-GV-A40G	580	0
TCGA-GV-A3JX	581	0
TCGA-GC-A3RB	582	0
TCGA-FD-A5BU	588	0
TCGA-H4-A2HQ	590	0
TCGA-GV-A3JZ	603	0
TCGA-GU-A764	610	0
TCGA-DK-AA77	618	0
TCGA-DK-A3WW	633	0
TCGA-FD-A43U	636	0
TCGA-GD-A3OS	638	0
TCGA-XF-A9SY	640	0
TCGA-LT-A8JT	641	0
TCGA-ZF-A9R2	642	0
TCGA-K4-A3WV	646	0
TCGA-DK-A3IT	648	0
TCGA-GV-A3JW	649	0
TCGA-ZF-A9R7	665	0
TCGA-GV-A6ZA	691	0
TCGA-FD-A43N	699	0
TCGA-C4-A0F6	700	0
TCGA-E7-A6ME	731	0
TCGA-E7-A6MF	750	0
TCGA-GC-A3YS	758	0
TCGA-K4-A3WS	761	0
TCGA-ZF-A9R1	773	0
TCGA-FD-A3SP	783	0
TCGA-BT-A3PJ	789	0
TCGA-E7-A678	798	0
TCGA-XF-A9T0	799	0
TCGA-GD-A2C5	812	0
TCGA-FD-A5BR	813	0
TCGA-E7-A677	820	0
TCGA-GV-A3QK	832	0
TCGA-FD-A43P	832	0
TCGA-4Z-AA7W	840	0
TCGA-K4-A54R	842	0
TCGA-FD-A3N6	851	0
TCGA-BT-A42F	864	0
TCGA-BT-A42C	873	0
TCGA-FD-A3SN	887	0
TCGA-G2-AA3F	893	0
TCGA-ZF-AA5H	897	0
TCGA-UY-A9PB	899	0
TCGA-CU-A3YL	906	0
TCGA-ZF-A9R4	921	0
TCGA-FJ-A3Z7	945	0
TCGA-GU-A763	997	0
TCGA-GU-AATP	1003	0
TCGA-4Z-AA89	1029	0
TCGA-XF-A9SM	1048	0
TCGA-UY-A9PA	1072	0
TCGA-ZF-A9R5	1090	0
TCGA-KQ-A41P	1094	0
TCGA-BT-A42E	1108	0
TCGA-GV-A3QI	1110	0
TCGA-DK-A6B6	1115	0
TCGA-UY-A78L	1127	0
TCGA-HQ-A2OE	1174	0
TCGA-E5-A4U1	1181	0
TCGA-SY-A9G5	1186	0
TCGA-BL-A0C8	1219	0
TCGA-E5-A2PC	1326	0
TCGA-KQ-A41R	1350	0
TCGA-XF-A8HB	1370	0
TCGA-4Z-AA87	1454	0
TCGA-ZF-A9RM	1455	0
TCGA-G2-A2EJ	1460	0
TCGA-XF-A9SG	1479	0
TCGA-4Z-AA7Y	1522	0
TCGA-DK-A3IS	1529	0
TCGA-KQ-A41O	1538	0
TCGA-DK-A6B5	1542	0
TCGA-UY-A9PH	1561	0
TCGA-DK-AA6M	1582	0
TCGA-KQ-A41N	1604	0
TCGA-DK-A6AW	1621	0
TCGA-FD-A5BS	1639	0
TCGA-ZF-AA58	1649	0
TCGA-DK-AA74	1708	0
TCGA-ZF-AA51	1714	0
TCGA-ZF-AA53	1761	0
TCGA-ZF-A9RG	1786	0
TCGA-FD-A5C1	1792	0
TCGA-ZF-AA4V	1806	0
TCGA-ZF-AA4W	1830	0
TCGA-FD-A3NA	1845	0
TCGA-G2-A2EF	1884	0
TCGA-FD-A6TA	1912	0
TCGA-HQ-A2OF	1947	0
TCGA-ZF-A9RF	1949	0
TCGA-DK-A6AV	1952	0
TCGA-G2-AA3B	2008	0
TCGA-DK-A3X1	2009	0
TCGA-DK-A1A6	2020	0
TCGA-4Z-AA83	2024	0
TCGA-XF-A9T5	2027	0
TCGA-ZF-AA4X	2044	0
TCGA-DK-A6B1	2049	0
TCGA-UY-A8OB	2109	0
TCGA-G2-AA3D	2139	0
TCGA-XF-AAMQ	2177	0
TCGA-XF-AAN5	2293	0
TCGA-UY-A78O	2312	0
TCGA-DK-A6B0	2330	0
TCGA-2F-A9KT	2352	0
TCGA-UY-A78P	2380	0
TCGA-XF-A9SI	2423	0
TCGA-XF-AAN3	2625	0
TCGA-DK-A2I6	2656	0
TCGA-ZF-A9RL	2703	0
TCGA-XF-AAMR	2790	0
TCGA-ZF-A9RC	2868	0
TCGA-2F-A9KQ	2886	0
TCGA-XF-A8HD	2964	0
TCGA-XF-AAMY	3011	0
TCGA-XF-AAMG	3364	0
TCGA-DK-A1AD	3420	0
TCGA-UY-A8OD	3432	0
TCGA-XF-A8HE	3817	0
TCGA-DK-A2I4	3835	0
TCGA-DK-A1AC	3981	0
TCGA-DK-A3WY	4967	0
TCGA-DK-AA6R	5041	0
TCGA-DK-AA6S	5050	0
TCGA-UY-A8OC	0	1
TCGA-4Z-AA80	19	1
TCGA-YC-A9TC	20	1
TCGA-S5-A6DX	56	1
TCGA-CU-A5W6	56	1
TCGA-XF-A8HH	57	1
TCGA-C4-A0F7	62	1
TCGA-DK-A1A5	65	1
TCGA-E7-A4XJ	68	1
TCGA-FD-A6TF	69	1
TCGA-5N-A9KI	76	1
TCGA-BL-A13J	81	1
TCGA-ZF-AA4N	88	1
TCGA-XF-AAMT	90	1
TCGA-FD-A6TG	93	1
TCGA-XF-A9SJ	98	1
TCGA-FT-A3EE	99	1
TCGA-ZF-A9RE	106	1
TCGA-XF-AAN8	118	1
TCGA-FD-A3B7	122	1
TCGA-XF-A9ST	128	1
TCGA-FD-A6TH	131	1
TCGA-BT-A3PH	142	1
TCGA-GU-A767	144	1
TCGA-DK-A3IK	146	1
TCGA-CU-A0YO	149	1
TCGA-BT-A20V	154	1
TCGA-BT-A20R	154	1
TCGA-FD-A5BV	163	1
TCGA-ZF-AA5N	168	1
TCGA-FD-A3SO	168	1
TCGA-FD-A5BX	173	1
TCGA-XF-A9SU	182	1
TCGA-FD-A62P	191	1
TCGA-XF-A8HC	200	1
TCGA-BT-A0S7	200	1
TCGA-BL-A3JM	205	1
TCGA-XF-AAMX	206	1
TCGA-G2-AA3C	211	1
TCGA-GU-AATQ	213	1
TCGA-FD-A62O	216	1
TCGA-G2-A3IB	220	1
TCGA-BL-A13I	223	1
TCGA-GU-A762	232	1
TCGA-XF-AAML	232	1
TCGA-DK-A2I2	237	1
TCGA-E7-A97Q	246	1
TCGA-DK-A3IM	248	1
TCGA-DK-A3IN	250	1
TCGA-BT-A20X	251	1
TCGA-XF-AAMW	253	1
TCGA-BT-A20W	254	1
TCGA-2F-A9KW	254	1
TCGA-GV-A3QH	258	1
TCGA-ZF-AA56	259	1
TCGA-GV-A40E	261	1
TCGA-ZF-AA4U	262	1
TCGA-FD-A3B5	272	1
TCGA-FJ-A871	272	1
TCGA-C4-A0EZ	273	1
TCGA-HQ-A5ND	274	1
TCGA-K4-A4AC	278	1
TCGA-DK-A3IV	294	1
TCGA-FD-A6TI	294	1
TCGA-BT-A3PK	303	1
TCGA-4Z-AA86	311	1
TCGA-DK-A3WX	321	1
TCGA-GU-AATO	324	1
TCGA-FJ-A3ZE	324	1
TCGA-FD-A5BT	328	1
TCGA-XF-AAMF	329	1
TCGA-GU-A42P	332	1
TCGA-DK-AA75	340	1
TCGA-XF-AAMH	344	1
TCGA-GU-A42Q	344	1
TCGA-K4-A5RI	356	1
TCGA-XF-A9SW	362	1
TCGA-2F-A9KP	364	1
TCGA-HQ-A5NE	370	1
TCGA-BT-A20O	370	1
TCGA-CF-A47T	385	1
TCGA-FJ-A3Z9	385	1
TCGA-FD-A6TD	386	1
TCGA-XF-A9SV	388	1
TCGA-FD-A3SS	391	1
TCGA-CU-A0YN	393	1
TCGA-BT-A0YX	400	1
TCGA-FD-A62S	406	1
TCGA-ZF-A9RD	408	1
TCGA-CU-A72E	413	1
TCGA-DK-A3IL	413	1
TCGA-DK-AA6Q	413	1
TCGA-DK-AA6W	415	1
TCGA-XF-A9T8	418	1
TCGA-GV-A3JV	434	1
TCGA-E7-A97P	437	1
TCGA-BT-A20T	453	1
TCGA-XF-A9SP	454	1
TCGA-BT-A20U	455	1
TCGA-CU-A0YR	460	1
TCGA-XF-A8HG	467	1
TCGA-E5-A4TZ	467	1
TCGA-FD-A43Y	474	1
TCGA-XF-A9SK	486	1
TCGA-BT-A2LB	492	1
TCGA-XF-A9T4	495	1
TCGA-DK-A1AB	508	1
TCGA-FD-A3B4	510	1
TCGA-4Z-AA7Q	510	1
TCGA-4Z-AA7R	522	1
TCGA-5N-A9KM	530	1
TCGA-BT-A42B	534	1
TCGA-UY-A78K	536	1
TCGA-DK-A3IQ	539	1
TCGA-XF-A8HI	544	1
TCGA-BT-A20P	544	1
TCGA-FD-A3SM	547	1
TCGA-DK-A3X2	547	1
TCGA-FD-A5C0	550	1
TCGA-XF-AAN7	565	1
TCGA-CF-A9FL	565	1
TCGA-XF-A9T2	575	1
TCGA-GU-A42R	577	1
TCGA-BT-A20J	579	1
TCGA-ZF-AA54	590	1
TCGA-BT-A20Q	593	1
TCGA-ZF-AA4T	599	1
TCGA-FD-A3SR	602	1
TCGA-G2-A3IE	612	1
TCGA-ZF-A9RN	615	1
TCGA-GV-A3QF	617	1
TCGA-BT-A2LD	623	1
TCGA-GC-A3I6	630	1
TCGA-GC-A3BM	651	1
TCGA-DK-A1A3	665	1
TCGA-E7-A4IJ	674	1
TCGA-ZF-A9R0	680	1
TCGA-FD-A3N5	685	1
TCGA-UY-A78M	690	1
TCGA-G2-A2EC	696	1
TCGA-DK-A3IU	706	1
TCGA-FD-A3SL	712	1
TCGA-XF-A9SX	719	1
TCGA-2F-A9KO	734	1
TCGA-FD-A3SJ	739	1
TCGA-E7-A541	778	1
TCGA-BT-A20N	795	1
TCGA-G2-A2EL	819	1
TCGA-XF-AAN4	823	1
TCGA-FD-A5BZ	835	1
TCGA-XF-A9SZ	859	1
TCGA-ZF-A9R9	864	1
TCGA-E7-A3X6	904	1
TCGA-XF-AAN1	941	1
TCGA-ZF-A9R3	949	1
TCGA-FD-A3B3	974	1
TCGA-G2-A2ES	1004	1
TCGA-FD-A3B6	1005	1
TCGA-SY-A9G0	1008	1
TCGA-ZF-AA4R	1036	1
TCGA-4Z-AA7S	1064	1
TCGA-ZF-AA52	1077	1
TCGA-DK-AA6L	1163	1
TCGA-4Z-AA81	1270	1
TCGA-XF-AAMZ	1348	1
TCGA-4Z-AA7N	1367	1
TCGA-DK-A2HX	1420	1
TCGA-FD-A3SQ	1423	1
TCGA-4Z-AA82	1556	1
TCGA-XF-AAMJ	1670	1
TCGA-XF-AAN0	1718	1
TCGA-G2-A2EO	1804	1
TCGA-XF-AAN2	1869	1
TCGA-XF-A9SH	1971	1
TCGA-XF-A9SL	2020	1
TCGA-UY-A78N	2641	1
TCGA-XF-AAME	2828	1
TCGA-XF-A8HF	2954	1
TCGA-2F-A9KR	3183	1

## Sheet: GSE13507_Clinical
Id	Age	Gender	Grade	T	N	M	invasiveness	systemic chemo	TMN stage	recurrence	progression
GSM340691	<=65	FEMALE	Low Grade	T0-1	N0	M0	Non-muscle invasive	No	T1N0M0	Yes	No
GSM340667	<=65	FEMALE	Low Grade	T0-1	N0	M0	Non-muscle invasive	No	T1N0M0	Yes	No
GSM340742	<=65	FEMALE	Low Grade	T0-1	N0	M0	Non-muscle invasive	No	T1N0M0	Yes	No
GSM340606	<=65	FEMALE	Low Grade	T0-1	N0	M0	Non-muscle invasive	No	TaN0M0	No	No
GSM340616	<=65	FEMALE	Low Grade	T0-1	N0	M0	Non-muscle invasive	No	TaN0M0	No	No
GSM340753	<=65	FEMALE	Low Grade	T0-1	N0	M0	Non-muscle invasive	No	TaN0M0	No	No
GSM340711	<=65	FEMALE	Low Grade	T0-1	N0	M0	Non-muscle invasive	No	T1N0M0	No	No
GSM340756	>65	FEMALE	Low Grade	T0-1	N0	M0	Non-muscle invasive	No	TaN0M0	No	No
GSM340627	>65	FEMALE	Low Grade	T0-1	N0	M0	Non-muscle invasive	No	T1N0M0	Yes	No
GSM340687	>65	FEMALE	Low Grade	T0-1	N0	M0	Non-muscle invasive	No	T1N0M0	Yes	No
GSM340722	>65	FEMALE	Low Grade	T0-1	N0	M0	Non-muscle invasive	No	T1N0M0	No	No
GSM340745	>65	FEMALE	High Grade	T0-1	N1-3	M1	Non-muscle invasive	No	TaN3M1	unknow	No
GSM340646	>65	FEMALE	High Grade	T0-1	N0	M0	Non-muscle invasive	No	T1N0M0	Yes	No
GSM340689	>65	FEMALE	Low Grade	T0-1	N0	M0	Non-muscle invasive	No	T1N0M0	No	No
GSM340716	>65	FEMALE	Low Grade	T0-1	N0	M0	Non-muscle invasive	No	T1N0M0	No	No
GSM340752	>65	FEMALE	High Grade	T0-1	N0	M0	Non-muscle invasive	No	T1N0M0	No	No
GSM340655	>65	FEMALE	High Grade	T0-1	N0	M0	Non-muscle invasive	No	T1N0M0	No	No
GSM340754	<=65	MALE	Low Grade	T0-1	N0	M0	Non-muscle invasive	No	T1N0M0	No	No
GSM340649	<=65	MALE	Low Grade	T0-1	N0	M0	Non-muscle invasive	No	T1N0M0	No	No
GSM340607	<=65	MALE	Low Grade	T0-1	N0	M0	Non-muscle invasive	No	TaN0M0	No	No
GSM340695	<=65	MALE	Low Grade	T0-1	N0	M0	Non-muscle invasive	No	T1N0M0	No	No
GSM340751	<=65	MALE	Low Grade	T0-1	N0	M0	Non-muscle invasive	No	T1N0M0	No	No
GSM340650	<=65	MALE	Low Grade	T0-1	N0	M0	Non-muscle invasive	No	T1N0M0	No	No
GSM340724	<=65	MALE	Low Grade	T0-1	N0	M0	Non-muscle invasive	No	TaN0M0	No	No
GSM340713	<=65	MALE	Low Grade	T0-1	N0	M0	Non-muscle invasive	No	T1N0M0	Yes	No
GSM340621	<=65	MALE	Low Grade	T0-1	N0	M0	Non-muscle invasive	No	T1N0M0	Yes	No
GSM340755	<=65	MALE	High Grade	T0-1	N0	M0	Non-muscle invasive	No	T1N0M0	No	No
GSM340726	<=65	MALE	Low Grade	T0-1	N0	M0	Non-muscle invasive	No	TaN0M0	No	No
GSM340683	<=65	MALE	Low Grade	T0-1	N0	M0	Non-muscle invasive	No	T1N0M0	No	No
GSM340668	<=65	MALE	Low Grade	T0-1	N0	M0	Non-muscle invasive	No	TaN0M0	No	No
GSM340641	<=65	MALE	High Grade	T0-1	N0	M0	Non-muscle invasive	No	T1N0M0	No	No
GSM340719	<=65	MALE	Low Grade	T0-1	N0	M0	Non-muscle invasive	No	T1N0M0	No	No
GSM340632	<=65	MALE	Low Grade	T0-1	N0	M0	Non-muscle invasive	No	T1N0M0	Yes	No
GSM340647	<=65	MALE	Low Grade	T0-1	N0	M0	Non-muscle invasive	No	T1N0M0	No	No
GSM340768	<=65	MALE	Low Grade	T0-1	N0	M0	Non-muscle invasive	No	T1N0M0	No	No
GSM340631	<=65	MALE	Low Grade	T0-1	N0	M0	Non-muscle invasive	No	TaN0M0	No	No
GSM340703	<=65	MALE	Low Grade	T0-1	N0	M0	Non-muscle invasive	No	TaN0M0	Yes	No
GSM340717	<=65	MALE	Low Grade	T0-1	N0	M0	Non-muscle invasive	No	T1N0M0	No	No
GSM340622	<=65	MALE	Low Grade	T0-1	N0	M0	Non-muscle invasive	No	TaN0M0	Yes	Yes
GSM340749	<=65	MALE	Low Grade	T0-1	N0	M0	Non-muscle invasive	No	T1N0M0	No	No
GSM340664	<=65	MALE	Low Grade	T0-1	N0	M0	Non-muscle invasive	No	TaN0M0	Yes	Yes
GSM340666	<=65	MALE	Low Grade	T0-1	N0	M0	Non-muscle invasive	No	T1N0M0	Yes	Yes
GSM340639	<=65	MALE	Low Grade	T0-1	N0	M0	Non-muscle invasive	No	TaN0M0	No	No
GSM340670	<=65	MALE	Low Grade	T0-1	N0	M0	Non-muscle invasive	No	TaN0M0	No	No
GSM340669	<=65	MALE	Low Grade	T0-1	N0	M0	Non-muscle invasive	No	T1N0M0	Yes	No
GSM340615	<=65	MALE	Low Grade	T0-1	N0	M0	Non-muscle invasive	No	TaN0M0	No	No
GSM340626	<=65	MALE	Low Grade	T0-1	N0	M0	Non-muscle invasive	No	T1N0M0	No	No
GSM340659	<=65	MALE	Low Grade	T0-1	N0	M0	Non-muscle invasive	No	T1N0M0	No	No
GSM340692	<=65	MALE	Low Grade	T0-1	N0	M0	Non-muscle invasive	No	T1N0M0	No	No
GSM340734	<=65	MALE	Low Grade	T0-1	N0	M0	Non-muscle invasive	No	TaN0M0	No	No
GSM340741	<=65	MALE	Low Grade	T0-1	N0	M0	Non-muscle invasive	No	T1N0M0	No	No
GSM340748	<=65	MALE	Low Grade	T0-1	N0	M0	Non-muscle invasive	No	T1N0M0	Yes	No
GSM340644	<=65	MALE	Low Grade	T0-1	N0	M0	Non-muscle invasive	No	TaN0M0	No	No
GSM340707	<=65	MALE	Low Grade	T0-1	N0	M0	Non-muscle invasive	No	TaN0M0	Yes	No
GSM340737	<=65	MALE	Low Grade	T0-1	N0	M0	Non-muscle invasive	No	T1N0M0	Yes	No
GSM340635	<=65	MALE	Low Grade	T0-1	N0	M0	Non-muscle invasive	No	TaN0M0	Yes	No
GSM340642	<=65	MALE	Low Grade	T0-1	N0	M0	Non-muscle invasive	No	T1N0M0	Yes	No
GSM340651	>65	MALE	Low Grade	T0-1	N0	M0	Non-muscle invasive	No	T1N0M0	Yes	Yes
GSM340681	>65	MALE	High Grade	T0-1	N0	M0	Non-muscle invasive	No	T1N0M0	No	No
GSM340685	>65	MALE	Low Grade	T0-1	N0	M0	Non-muscle invasive	No	T1N0M0	No	No
GSM340710	>65	MALE	High Grade	T0-1	N0	M0	Non-muscle invasive	No	T1N0M0	No	No
GSM340739	>65	MALE	Low Grade	T0-1	N0	M0	Non-muscle invasive	No	T1N0M0	No	No
GSM340611	>65	MALE	Low Grade	T0-1	N0	M0	Non-muscle invasive	No	T1N0M0	Yes	Yes
GSM340638	>65	MALE	Low Grade	T0-1	N0	M0	Non-muscle invasive	No	T1N0M0	Yes	Yes
GSM340661	>65	MALE	Low Grade	T0-1	N0	M0	Non-muscle invasive	No	T1N0M0	Yes	No
GSM340676	>65	MALE	Low Grade	T0-1	N0	M0	Non-muscle invasive	No	TaN0M0	No	No
GSM340679	>65	MALE	Low Grade	T0-1	N0	M0	Non-muscle invasive	No	T1N0M0	No	No
GSM340686	>65	MALE	Low Grade	T0-1	N0	M0	Non-muscle invasive	No	T1N0M0	Yes	No
GSM340688	>65	MALE	Low Grade	T0-1	N0	M0	Non-muscle invasive	No	T1N0M0	No	No
GSM340730	>65	MALE	Low Grade	T0-1	N0	M0	Non-muscle invasive	No	TaN0M0	No	No
GSM340609	>65	MALE	Low Grade	T0-1	N0	M0	Non-muscle invasive	No	T1N0M0	No	No
GSM340690	>65	MALE	Low Grade	T0-1	N0	M0	Non-muscle invasive	No	T1N0M0	No	No
GSM340708	>65	MALE	High Grade	T0-1	N0	M0	Non-muscle invasive	No	T1N0M0	No	No
GSM340736	>65	MALE	High Grade	T0-1	N0	M0	Non-muscle invasive	No	T1N0M0	No	No
GSM340740	>65	MALE	Low Grade	T0-1	N0	M0	Non-muscle invasive	No	T1N0M0	No	No
GSM340617	>65	MALE	Low Grade	T0-1	N0	M0	Non-muscle invasive	No	T1N0M0	No	No
GSM340643	>65	MALE	Low Grade	T0-1	N0	M0	Non-muscle invasive	No	T1N0M0	No	No
GSM340645	>65	MALE	High Grade	T0-1	N0	M0	Non-muscle invasive	Yes	T1N0M0	Yes	Yes
GSM340750	>65	MALE	Low Grade	T0-1	N0	M0	Non-muscle invasive	No	TaN0M0	No	No
GSM340608	>65	MALE	Low Grade	T0-1	N0	M0	Non-muscle invasive	No	T1N0M0	No	No
GSM340735	>65	MALE	Low Grade	T0-1	N0	M0	Non-muscle invasive	No	T1N0M0	Yes	No
GSM340744	>65	MALE	High Grade	T0-1	N0	M0	Non-muscle invasive	No	T1N0M0	Yes	No
GSM340662	>65	MALE	High Grade	T0-1	N0	M0	Non-muscle invasive	No	T1N0M0	Yes	Yes
GSM340637	>65	MALE	Low Grade	T0-1	N0	M0	Non-muscle invasive	No	T1N0M0	No	No
GSM340671	>65	MALE	High Grade	T0-1	N0	M0	Non-muscle invasive	No	T1N0M0	Yes	No
GSM340698	>65	MALE	High Grade	T0-1	N0	M0	Non-muscle invasive	No	T1N0M0	Yes	Yes
GSM340625	>65	MALE	Low Grade	T0-1	N0	M0	Non-muscle invasive	No	T1N0M0	No	No
GSM340619	>65	MALE	Low Grade	T0-1	N0	M0	Non-muscle invasive	No	T1N0M0	No	No
GSM340656	>65	MALE	High Grade	T0-1	N0	M0	Non-muscle invasive	No	T1N0M0	No	No
GSM340680	>65	MALE	Low Grade	T0-1	N0	M0	Non-muscle invasive	No	T1N0M0	No	No
GSM340605	>65	MALE	Low Grade	T0-1	N0	M0	Non-muscle invasive	No	T1N0M0	Yes	No
GSM340640	>65	MALE	Low Grade	T0-1	N0	M0	Non-muscle invasive	No	TaN0M0	Yes	Yes
GSM340624	>65	MALE	Low Grade	T0-1	N0	M0	Non-muscle invasive	No	T1N0M0	No	No
GSM340657	>65	MALE	Low Grade	T0-1	N0	M0	Non-muscle invasive	No	T1N0M0	Yes	No
GSM340658	>65	MALE	Low Grade	T0-1	N0	M0	Non-muscle invasive	No	T1N0M0	No	No
GSM340663	>65	MALE	High Grade	T0-1	N0	M0	Non-muscle invasive	No	T1N0M0	No	No
GSM340682	>65	MALE	Low Grade	T0-1	N0	M0	Non-muscle invasive	No	T1N0M0	No	No
GSM340610	>65	MALE	Low Grade	T0-1	N0	M0	Non-muscle invasive	No	T1N0M0	No	No
GSM340699	>65	MALE	Low Grade	T0-1	N0	M0	Non-muscle invasive	No	T1N0M0	Yes	Yes
GSM340629	>65	MALE	Low Grade	T0-1	N0	M0	Non-muscle invasive	No	T1N0M0	No	No
GSM340675	>65	MALE	High Grade	T0-1	N0	M0	Non-muscle invasive	No	T1N0M0	Yes	No
GSM340652	>65	MALE	Low Grade	T0-1	N0	M0	Non-muscle invasive	No	T1N0M0	Yes	No
GSM340738	>65	MALE	Low Grade	T0-1	N0	M0	Non-muscle invasive	No	T1N0M0	No	No
GSM340743	>65	MALE	Low Grade	T0-1	N0	M0	Non-muscle invasive	No	T1N0M0	No	No
GSM340709	<=65	FEMALE	Low Grade	T2-4	N0	M0	Muscle invasive	No	T2N0M0	unknow	No
GSM340673	<=65	FEMALE	Low Grade	T2-4	N0	M0	Muscle invasive	Yes	T2N0M0	unknow	Yes
GSM340636	<=65	FEMALE	High Grade	T2-4	N0	M0	Muscle invasive	Yes	T2N0M0	unknow	No
GSM340767	>65	FEMALE	Low Grade	T2-4	N0	M0	Muscle invasive	No	T2N0M0	unknow	Yes
GSM340693	>65	FEMALE	High Grade	T2-4	N0	M0	Muscle invasive	No	T2N0M0	unknow	No
GSM340630	<=65	MALE	Low Grade	T2-4	N0	M0	Muscle invasive	Yes	T2N0M0	unknow	Yes
GSM340720	<=65	MALE	High Grade	T2-4	N0	M0	Muscle invasive	No	T2aN0M0	unknow	Yes
GSM340718	<=65	MALE	Low Grade	T2-4	N0	M0	Muscle invasive	Yes	T2aN0M0	unknow	No
GSM340612	<=65	MALE	Low Grade	T2-4	N0	M0	Muscle invasive	Yes	T2N0M0	unknow	No
GSM340648	<=65	MALE	Low Grade	T2-4	N0	M0	Muscle invasive	No	T2N0M0	unknow	No
GSM340674	<=65	MALE	High Grade	T2-4	N0	M0	Muscle invasive	No	T2N0M0	unknow	No
GSM340733	<=65	MALE	Low Grade	T2-4	N0	M0	Muscle invasive	No	T2N0M0	unknow	No
GSM340715	<=65	MALE	Low Grade	T2-4	N0	M0	Muscle invasive	No	T2N0M0	unknow	No
GSM340660	<=65	MALE	Low Grade	T2-4	N0	M0	Muscle invasive	No	T2N0M0	unknow	No
GSM340769	<=65	MALE	High Grade	T2-4	N0	M0	Muscle invasive	No	T2aN0M0	unknow	No
GSM340677	<=65	MALE	High Grade	T2-4	N0	M0	Muscle invasive	No	T2N0M0	unknow	No
GSM340759	<=65	MALE	High Grade	T2-4	N1-3	M1	Muscle invasive	Yes	T2N1M1	unknow	No
GSM340757	<=65	MALE	High Grade	T2-4	N0	M0	Muscle invasive	Yes	T2N0M0	unknow	Yes
GSM340706	>65	MALE	High Grade	T2-4	N0	M0	Muscle invasive	No	T2N0M0	unknow	No
GSM340714	>65	MALE	High Grade	T2-4	N0	M0	Muscle invasive	No	T2bN0M0	unknow	No
GSM340746	>65	MALE	High Grade	T2-4	N0	M0	Muscle invasive	No	T2N0M0	unknow	No
GSM340694	>65	MALE	High Grade	T2-4	N0	M0	Muscle invasive	No	T2N0M0	unknow	No
GSM340763	>65	MALE	Low Grade	T2-4	N1-3	M0	Muscle invasive	Yes	T2N2M0	unknow	No
GSM340766	>65	MALE	High Grade	T2-4	N0	M0	Muscle invasive	No	T2N0M0	unknow	No
GSM340704	>65	MALE	High Grade	T2-4	N1-3	M0	Muscle invasive	No	T2N1M0	unknow	No
GSM340665	>65	MALE	High Grade	T2-4	N1-3	M1	Muscle invasive	No	T2N1M1	unknow	No
GSM340721	>65	MALE	High Grade	T2-4	N0	M0	Muscle invasive	No	T2N0M0	unknow	Yes
GSM340712	>65	MALE	High Grade	T2-4	N1-3	M0	Muscle invasive	No	T2N2M0	unknow	No
GSM340731	>65	MALE	High Grade	T2-4	N0	M0	Muscle invasive	No	T2N0M0	unknow	No
GSM340700	>65	MALE	High Grade	T2-4	N0	M0	Muscle invasive	No	T2N0M0	unknow	Yes
GSM340729	>65	MALE	Low Grade	T2-4	N0	M0	Muscle invasive	No	T2N0M0	unknow	No
GSM340701	<=65	FEMALE	High Grade	T2-4	N0	M0	Muscle invasive	Yes	T3bN0M0	unknow	No
GSM340728	>65	FEMALE	High Grade	T2-4	N0	M0	Muscle invasive	No	T3N0M0	unknow	Yes
GSM340613	>65	FEMALE	High Grade	T2-4	N0	M0	Muscle invasive	No	T3bN0M0	unknow	No
GSM340732	>65	FEMALE	High Grade	T2-4	N1-3	M0	Muscle invasive	No	T3N1M0	unknow	Yes
GSM340723	>65	FEMALE	High Grade	T2-4	N0	M0	Muscle invasive	No	T3N0M0	unknow	Yes
GSM340654	<=65	MALE	High Grade	T2-4	N1-3	M0	Muscle invasive	Yes	T3bN2M0	unknow	No
GSM340764	<=65	MALE	Low Grade	T2-4	N0	M0	Muscle invasive	Yes	T3aN0M0	unknow	No
GSM340628	<=65	MALE	High Grade	T2-4	N0	M0	Muscle invasive	Yes	T3aN0M0	unknow	Yes
GSM340697	<=65	MALE	High Grade	T2-4	N0	M0	Muscle invasive	No	T3N0M0	unknow	Yes
GSM340620	<=65	MALE	Low Grade	T2-4	N1-3	M1	Muscle invasive	Yes	T3aN2M1	unknow	No
GSM340614	<=65	MALE	Low Grade	T2-4	N0	M0	Muscle invasive	Yes	T3aN0M0	unknow	No
GSM340633	<=65	MALE	High Grade	T2-4	N0	M0	Muscle invasive	Yes	T3bN0M0	unknow	Yes
GSM340705	>65	MALE	High Grade	T2-4	N0	M0	Muscle invasive	Yes	T3bN0M0	unknow	No
GSM340761	>65	MALE	High Grade	T2-4	unknow	M0	Muscle invasive	Yes	T3NxM0	unknow	Yes
GSM340634	>65	MALE	High Grade	T2-4	N0	M0	Muscle invasive	Yes	T3aN0M0	unknow	No
GSM340696	>65	MALE	High Grade	T2-4	N1-3	M0	Muscle invasive	No	T3N1M0	unknow	Yes
GSM340672	>65	MALE	High Grade	T2-4	N0	M0	Muscle invasive	No	T3bN0M0	unknow	Yes
GSM340653	>65	MALE	High Grade	T2-4	N0	M0	Muscle invasive	No	T3bN0M0	unknow	Yes
GSM340725	>65	MALE	High Grade	T2-4	N1-3	M0	Muscle invasive	No	T3N1M0	unknow	No
GSM340758	<=65	FEMALE	High Grade	T2-4	N1-3	M0	Muscle invasive	Yes	T4N1M0	unknow	Yes
GSM340702	<=65	FEMALE	Low Grade	T2-4	N1-3	M1	Muscle invasive	Yes	T4N1M1	unknow	No
GSM340623	>65	FEMALE	High Grade	T2-4	N1-3	M1	Muscle invasive	No	T4N2M1	unknow	No
GSM340765	<=65	MALE	High Grade	T2-4	N1-3	M0	Muscle invasive	Yes	T4N2M0	unknow	No
GSM340760	>65	MALE	High Grade	T2-4	N0	M0	Muscle invasive	Yes	T4N0M0	unknow	No
GSM340727	>65	MALE	Low Grade	T2-4	N0	M0	Muscle invasive	Yes	T4aN0M0	unknow	Yes
GSM340678	>65	MALE	High Grade	T2-4	N0	M0	Muscle invasive	No	T4N0M0	unknow	No
GSM340747	>65	MALE	Low Grade	T2-4	N0	M1	Muscle invasive	Yes	T4N0M1	unknow	No
GSM340618	>65	MALE	Low Grade	T2-4	N0	M0	Muscle invasive	Yes	T4N0M0	unknow	No
GSM340684	>65	MALE	High Grade	T2-4	N0	M0	Muscle invasive	Yes	T4N0M0	unknow	Yes
GSM340762	>65	MALE	High Grade	T2-4	N0	M0	Muscle invasive	No	T4aN0M0	unknow	No

## Sheet: GSE13507_Survival
id	futime(OS, days)	fustat
GSM340606	4109	0
GSM340607	4091	0
GSM340612	3898	0
GSM340614	3869	0
GSM340615	3751	0
GSM340616	3758	0
GSM340617	3918	0
GSM340619	3890	0
GSM340621	3829	0
GSM340622	3736	0
GSM340626	3618	0
GSM340628	3615	0
GSM340631	3605	0
GSM340632	3618	0
GSM340634	3475	0
GSM340635	3198	0
GSM340636	3636	0
GSM340639	2992	0
GSM340641	2947	0
GSM340642	3181	0
GSM340643	2859	0
GSM340647	2785	0
GSM340648	2722	0
GSM340649	2714	0
GSM340650	2582	0
GSM340657	2509	0
GSM340658	2509	0
GSM340660	2449	0
GSM340661	2406	0
GSM340662	2365	0
GSM340663	2362	0
GSM340666	2260	0
GSM340667	2271	0
GSM340668	2254	0
GSM340669	2254	0
GSM340670	2225	0
GSM340674	2083	0
GSM340676	2012	0
GSM340677	1957	0
GSM340679	1860	0
GSM340680	1840	0
GSM340681	1827	0
GSM340682	1806	0
GSM340683	1788	0
GSM340686	1770	0
GSM340687	1762	0
GSM340689	1753	0
GSM340690	1742	0
GSM340691	1729	0
GSM340693	1694	0
GSM340694	1665	0
GSM340695	1589	0
GSM340701	1453	0
GSM340703	1425	0
GSM340705	1368	0
GSM340706	1354	0
GSM340707	1305	0
GSM340708	1323	0
GSM340711	1254	0
GSM340713	1232	0
GSM340714	1193	0
GSM340715	1169	0
GSM340717	1119	0
GSM340718	1105	0
GSM340719	1097	0
GSM340720	843	0
GSM340724	1046	0
GSM340725	1027	0
GSM340726	1011	0
GSM340729	992	0
GSM340730	986	0
GSM340735	921	0
GSM340736	903	0
GSM340737	892	0
GSM340739	881	0
GSM340741	854	0
GSM340742	717	0
GSM340743	707	0
GSM340746	668	0
GSM340748	625	0
GSM340749	649	0
GSM340750	642	0
GSM340751	1736	0
GSM340752	637	0
GSM340753	637	0
GSM340754	614	0
GSM340755	612	0
GSM340756	570	0
GSM340757	2379	0
GSM340763	544	0
GSM340764	461	0
GSM340765	354	0
GSM340766	326	0
GSM340767	301	0
GSM340768	202	0
GSM340769	159	0
GSM340605	545	1
GSM340608	807	1
GSM340609	2612	1
GSM340610	459	1
GSM340611	556	1
GSM340613	377	1
GSM340618	31	1
GSM340620	500	1
GSM340623	94	1
GSM340624	1978	1
GSM340625	97	1
GSM340627	680	1
GSM340629	1513	1
GSM340630	1989	1
GSM340633	437	1
GSM340637	2940	1
GSM340638	2011	1
GSM340640	1509	1
GSM340644	2413	1
GSM340645	1071	1
GSM340646	1553	1
GSM340651	4049	1
GSM340652	1978	1
GSM340653	775	1
GSM340654	308	1
GSM340655	2563	1
GSM340656	95	1
GSM340659	2128	1
GSM340664	2122	1
GSM340665	261	1
GSM340671	487	1
GSM340672	453	1
GSM340673	337	1
GSM340675	751	1
GSM340678	359	1
GSM340684	312	1
GSM340685	1796	1
GSM340688	1385	1
GSM340692	1089	1
GSM340696	345	1
GSM340697	536	1
GSM340698	856	1
GSM340699	529	1
GSM340700	462	1
GSM340702	135	1
GSM340704	157	1
GSM340709	178	1
GSM340710	946	1
GSM340712	195	1
GSM340716	959	1
GSM340721	118	1
GSM340722	706	1
GSM340723	453	1
GSM340727	332	1
GSM340728	173	1
GSM340731	277	1
GSM340732	213	1
GSM340733	514	1
GSM340734	707	1
GSM340738	463	1
GSM340740	530	1
GSM340744	418	1
GSM340745	64	1
GSM340747	206	1
GSM340758	464	1
GSM340759	793	1
GSM340760	398	1
GSM340761	192	1
GSM340762	320	1

## Sheet: GSE31684_Clinical
id	fustat	Age	Gender	T	N	Grade	M	Local Recurrence	Urothelial Recurrence	Metastasis	PreRC_Chemo	Post RC_Chemo
GSM786559	Dead	>65	Female	T1-2	Negative	High	M0	No	No	No	No	No
GSM786517	Dead	<=65	Male	T1-2	Negative	High	M0	No	No	No	No	No
GSM786572	Dead	>65	Male	T1-2	Negative	High	M0	No	No	No	No	No
GSM786493	Dead	>65	Female	T1-2	Negative	High	M0	No	Yes	No	No	No
GSM786581	Dead	>65	Female	T1-2	Negative	High	M0	No	No	No	Yes	No
GSM786574	Dead	<=65	Male	T1-2	Negative	High	M0	No	No	No	No	No
GSM786573	Dead	<=65	Male	T1-2	Negative	High	M0	No	No	No	No	No
GSM786491	Alive	<=65	Male	T1-2	Negative	High	M0	No	Yes	No	No	No
GSM786562	Alive	>65	Male	T1-2	Negative	High	M0	No	No	No	No	No
GSM786548	Alive	>65	Male	T1-2	Negative	High	M0	No	No	No	No	No
GSM786538	Alive	>65	Male	T1-2	Negative	High	M0	No	No	No	No	No
GSM786571	Dead	<=65	Female	T3-4	Negative	High	M0	No	No	No	No	Yes
GSM786551	Dead	>65	Female	T3-4	Negative	High	M0	No	No	No	No	Yes
GSM786515	Alive	>65	Female	T3-4	Negative	High	M0	No	No	No	No	No
GSM786522	Dead	<=65	Male	T3-4	Negative	High	M0	No	No	No	No	Yes
GSM786543	Alive	<=65	Male	T3-4	Negative	High	M0	No	No	No	No	No
GSM786564	Alive	>65	Male	T3-4	Negative	High	M0	No	No	No	No	No
GSM786498	Dead	>65	Male	T3-4	Negative	High	M0	No	No	No	No	No
GSM786554	Alive	>65	Male	T3-4	Negative	High	M0	No	No	No	No	No
GSM786560	Dead	>65	Male	T3-4	Negative	High	M0	No	No	No	No	Yes
GSM786503	Alive	>65	Male	T3-4	Negative	High	M0	No	No	No	No	No
GSM786531	Alive	>65	Male	T3-4	Negative	High	M0	No	No	No	No	No
GSM786557	Alive	>65	Male	T3-4	Negative	High	M0	No	No	No	No	No
GSM786552	Alive	>65	Male	T3-4	Negative	High	M0	No	No	No	No	No
GSM786495	Alive	>65	Female	T3-4	Negative	High	M0	No	No	No	No	No
GSM786505	Alive	>65	Female	T3-4	Negative	High	M0	No	No	No	No	No
GSM786561	Alive	>65	Male	T3-4	Negative	high	M0	No	No	No	No	No
GSM786539	Dead	>65	Female	T1-2	Negative	High	M0	No	No	No	No	No
GSM786527	Alive	>65	Female	T1-2	Negative	High	M0	No	No	No	No	No
GSM786541	Alive	>65	Male	T1-2	Negative	High	M0	No	No	No	No	No
GSM786534	Dead	>65	Male	T1-2	unknow	High	M0	No	No	No	No	No
GSM786509	Dead	>65	Male	T1-2	unknow	High	M0	No	No	No	No	No
GSM786583	Dead	>65	Male	T1-2	unknow	High	M0	No	Yes	No	No	No
GSM786566	Alive	>65	Male	T1-2	unknow	High	M0	No	No	No	No	No
GSM786500	Alive	>65	Female	T3-4	unknow	High	M0	No	No	No	No	No
GSM786545	Alive	>65	Female	T3-4	unknow	High	M0	No	No	No	No	No
GSM786528	Alive	>65	Female	T3-4	unknow	High	M0	No	No	No	No	No
GSM786526	Dead	>65	Male	T3-4	unknow	High	M0	No	No	No	No	No
GSM786513	Alive	>65	Male	T3-4	unknow	High	M0	No	No	No	No	No
GSM786546	Dead	>65	Male	T3-4	unknow	High	M0	No	No	No	No	No
GSM786497	Alive	<=65	Male	T1-2	Positive	High	M0	No	No	No	No	No
GSM786580	Dead	>65	Male	T1-2	Positive	High	M0	No	No	No	No	Yes
GSM786507	Dead	<=65	Female	T3-4	Positive	High	M0	No	No	No	No	No
GSM786569	Dead	>65	Female	T3-4	Positive	High	M0	No	No	No	No	Yes
GSM786568	Dead	>65	Male	T3-4	Positive	High	M0	No	No	No	No	No
GSM786535	Alive	>65	Male	T3-4	Positive	High	M0	No	No	No	No	No
GSM786525	Alive	>65	Female	T3-4	Positive	High	M0	No	No	No	No	No
GSM786575	Dead	<=65	Male	T3-4	Positive	High	M0	No	No	No	No	Yes
GSM786540	Dead	<=65	Male	T3-4	Positive	High	M0	No	No	No	No	Yes
GSM786553	Dead	>65	Male	T3-4	Positive	High	M0	No	Yes	No	No	Yes
GSM786511	Alive	>65	Male	T3-4	Positive	High	M0	No	No	No	No	No
GSM786565	Dead	<=65	Male	T1-2	Negative	Low	M0	No	No	No	No	No
GSM786555	Alive	<=65	Male	T1-2	Negative	Low	M0	No	No	No	No	No
GSM786501	Dead	>65	Male	T1-2	Negative	Low	M0	No	No	No	No	No
GSM786556	Dead	<=65	Male	T1-2	Negative	Low	M0	No	No	No	No	No
GSM786523	Dead	>65	Male	T1-2	Negative	Low	M0	No	Yes	No	No	No
GSM786558	Dead	>65	Female	T1-2	unknow	Low	M0	No	No	No	No	No
GSM786537	Dead	<=65	Female	T1-2	Negative	High	M1	No	No	Yes	No	No
GSM786499	Dead	<=65	Male	T1-2	Negative	High	M1	No	No	Yes	No	Yes
GSM786567	Dead	<=65	Male	T1-2	Negative	High	M1	Yes	Yes	Yes	no	Yes
GSM786492	Dead	<=65	Male	T1-2	Negative	High	M1	No	No	Yes	No	Yes
GSM786502	Dead	>65	Male	T1-2	Negative	High	M1	No	Yes	Yes	No	No
GSM786577	Dead	>65	Female	T3-4	Negative	High	M1	No	No	Yes	No	Yes
GSM786576	Dead	<=65	Male	T3-4	Negative	High	M1	Yes	No	Yes	Yes	Yes
GSM786508	Dead	<=65	Male	T3-4	Negative	High	M1	Yes	No	Yes	No	Yes
GSM786549	Dead	<=65	Male	T3-4	Negative	High	M1	Yes	No	Yes	No	Yes
GSM786524	Dead	>65	Male	T3-4	Negative	High	M1	Yes	No	Yes	No	Yes
GSM786563	Dead	>65	Male	T3-4	Negative	High	M1	Yes	No	Yes	No	Yes
GSM786533	Dead	>65	Male	T3-4	Negative	High	M1	Yes	Yes	Yes	No	Yes
GSM786550	Dead	>65	Male	T3-4	Negative	High	M1	No	No	Yes	No	No
GSM786520	Dead	<=65	Female	T3-4	Negative	High	M1	Yes	No	Yes	No	Yes
GSM786530	Dead	>65	Female	T3-4	unknow	High	M1	Yes	No	Yes	No	Yes
GSM786496	Dead	>65	Male	T3-4	unknow	High	M1	No	No	Yes	No	No
GSM786570	Dead	>65	Male	T3-4	unknow	High	M1	Yes	No	Yes	No	No
GSM786516	Dead	>65	Female	T3-4	unknow	High	M1	Yes	No	Yes	No	Yes
GSM786536	Dead	>65	Male	T3-4	unknow	High	M1	Yes	No	Yes	No	No
GSM786579	Dead	>65	Male	T1-2	Positive	High	M1	No	No	Yes	No	Yes
GSM786532	Dead	>65	Female	T3-4	Positive	High	M1	Yes	No	Yes	No	Yes
GSM786544	Dead	>65	Female	T3-4	Positive	High	M1	Yes	No	Yes	No	Yes
GSM786529	Dead	<=65	Male	T3-4	Positive	High	M1	No	No	Yes	No	Yes
GSM786519	Dead	<=65	Male	T3-4	Positive	High	M1	Yes	No	Yes	No	No
GSM786582	Dead	<=65	Male	T3-4	Positive	High	M1	No	No	Yes	No	No
GSM786512	Dead	>65	Male	T3-4	Positive	High	M1	Yes	No	Yes	No	Yes
GSM786547	Dead	>65	Male	T3-4	Positive	High	M1	No	No	Yes	No	Yes
GSM786506	Dead	>65	Male	T3-4	Positive	High	M1	Yes	No	Yes	No	No
GSM786518	Dead	>65	Male	T3-4	Positive	High	M1	Yes	Yes	Yes	No	Yes
GSM786578	Dead	>65	Male	T3-4	Positive	High	M1	Yes	No	Yes	No	Yes
GSM786542	Dead	>65	Female	T3-4	Positive	High	M1	No	No	Yes	No	Yes
GSM786494	Dead	<=65	Male	T3-4	Positive	High	M1	No	No	Yes	No	No
GSM786510	Dead	<=65	Male	T3-4	Positive	High	M1	No	No	Yes	Yes	Yes
GSM786514	Dead	<=65	Male	T3-4	Positive	High	M1	No	No	Yes	No	Yes
GSM786521	Dead	<=65	Male	T3-4	Positive	High	M1	No	No	Yes	No	Yes
GSM786504	Dead	>65	Male	T3-4	Positive	High	M1	Yes	No	Yes	No	Yes

## Sheet: GSE31684_Survival
id	futime(OS, days)	fustat
GSM786503	11.8275	0
GSM786513	32.5257	0
GSM786528	84.7639	0
GSM786505	93.6345	0		_
GSM786515	98.5626	0
GSM786555	103.491	0
GSM786525	159.671	0
GSM786535	167.556	0
GSM786562	199.096	0
GSM786552	233.593	0
GSM786495	394.25	0
GSM786561	452.402	0
GSM786511	740.205	0
GSM786554	978.727	0
GSM786566	1558.28	0
GSM786538	1931.83	0
GSM786545	1958.44	0
GSM786564	2017.58	0
GSM786543	2383.24	0
GSM786497	2635.56	0
GSM786527	2735.11	0
GSM786541	2749.9	0
GSM786531	3079.1	0
GSM786491	3113.59	0
GSM786557	3115.57	0
GSM786548	3281.15	0
GSM786500	5265.22	0
GSM786546	23.655	1
GSM786532	99.5482	1
GSM786506	100.534	1
GSM786496	133.06	1
GSM786542	133.06	1
GSM786519	148.83	1
GSM786582	171.499	1
GSM786514	219.795	1
GSM786536	229.651	1
GSM786510	246.407	1
GSM786520	278.932	1
GSM786550	294.702	1
GSM786530	297.659	1
GSM786504	325.257	1
GSM786576	349.897	1
GSM786508	351.868	1
GSM786578	354.826	1
GSM786521	379.466	1
GSM786563	381.437	1
GSM786492	395.236	1
GSM786512	399.178	1
GSM786547	404.107	1
GSM786544	410.021	1
GSM786516	432.69	1
GSM786567	450.431	1
GSM786494	492.813	1
GSM786537	510.554	1
GSM786570	528.296	1
GSM786524	587.433	1
GSM786493	593.347	1
GSM786529	827.926	1
GSM786577	985.626	1
GSM786579	1545.46	1
GSM786518	1749.49	1
GSM786523	2703.57	1
GSM786502	3081.07	1
GSM786499	3253.55	1
GSM786533	3303.82	1
GSM786507	19.7125	1
GSM786526	101.52	1
GSM786509	939.302	1
GSM786575	1008.3	1
GSM786574	1281.31	1
GSM786565	1286.24	1
GSM786540	1340.45	1
GSM786580	1386.78	1
GSM786517	1708.09	1
GSM786583	1936.76	1
GSM786581	2155.56	1
GSM786522	2176.26	1
GSM786556	2389.16	1
GSM786573	2433.51	1
GSM786569	2537	1
GSM786568	2541.93	1
GSM786571	2578.4	1
GSM786572	2673.02	1
GSM786559	2743.98	1
GSM786560	2945.05	1
GSM786558	3029.81	1
GSM786553	3056.43	1
GSM786551	3077.12	1
GSM786534	3173.72	1
GSM786549	3343.24	1
GSM786539	3623.16	1
GSM786501	5029.65	1
GSM786498	5202.14	1

## Sheet: IMvigor210_Clinical
id	Best Confirmed Overall Response	binaryResponse	IC Level	TC Level	Immune_phenotype	Sex	Intravesical_BCG	Baseline_ECOG_Score	Tobacco_History	Met_Status	Received_platinum	TCGA_Subtype
SAMf82bbdc267c8	PD	SD/PD	IC1	TC1	Desert	Male	No	0_grade	Curr_or_Pre	Visceral	Yes	I
SAM63b2189c36d7	PD	SD/PD	IC1	TC1	Desert	Male	No	1_grade	Curr_or_Pre	Liver	Yes	I
SAM1fa6bcb7fc48	PD	SD/PD	IC1	TC1	Inflamed	Male	Yes	1_grade	Curr_or_Pre	Visceral	Yes	I
SAM961d04c42bd9	PD	SD/PD	IC1	TC1	Excluded	Male	No	1_grade	Curr_or_Pre	Visceral	Yes	I
SAM4918c524b83a	NE	NA	IC1	TC1	Desert	Male	Yes	2_grade	Curr_or_Pre	Visceral	No	I
SAM28e6031ac18b	SD	SD/PD	IC1	TC1	Desert	Male	No	1_grade	Curr_or_Pre	Liver	Yes	I
SAM6d2ae0c39b96	PD	SD/PD	IC1	TC1	Excluded	Male	No	1_grade	Curr_or_Pre	LN Only	Yes	I
SAM3779e979db6b	NE	NA	IC1	TC1	Excluded	Male	No	0_grade	Curr_or_Pre	Visceral	Yes	I
SAM187e056d6a2a	PD	SD/PD	IC1	TC1	unknow	Male	No	0_grade	Curr_or_Pre	Visceral	Yes	I
SAM3ee5dcd894f0	PD	SD/PD	IC1	TC1	Desert	Male	Yes	0_grade	Curr_or_Pre	Visceral	Yes	I
SAMae1690469964	SD	SD/PD	IC1	TC1	unknow	Male	Yes	0_grade	Curr_or_Pre	Visceral	Yes	I
SAM753d4bb52dbe	SD	SD/PD	IC1	TC1	Excluded	Male	No	1_grade	Curr_or_Pre	Visceral	Yes	I
SAM08cce2fa88f2	SD	SD/PD	IC1	TC1	Excluded	Female	Yes	1_grade	Curr_or_Pre	Visceral	Yes	I
SAMdad5c29dc105	PD	SD/PD	IC1	TC1	Excluded	Male	No	1_grade	Curr_or_Pre	Visceral	Yes	II
SAM7fb7a13c096b	PD	SD/PD	IC1	TC1	Excluded	Male	No	2_grade	Curr_or_Pre	Liver	No	II
SAMcb132b0cdd2c	PD	SD/PD	IC1	TC1	Desert	Male	No	1_grade	Curr_or_Pre	LN Only	Yes	II
SAM978a587b207e	PD	SD/PD	IC1	TC1	Excluded	Male	No	0_grade	Curr_or_Pre	LN Only	Yes	II
SAM7d7c54623618	PR	CR/PR	IC2+	TC0	Excluded	Male	No	0_grade	Curr_or_Pre	Liver	Yes	II
SAM203dcf14f927	CR	CR/PR	IC2+	TC0	Inflamed	Male	No	1_grade	Curr_or_Pre	LN Only	Yes	II
SAM31291c256373	NE	NA	IC1	TC1	Inflamed	Male	Yes	1_grade	Curr_or_Pre	Visceral	Yes	II
SAM5fe7a81a39dd	PD	SD/PD	IC1	TC1	Inflamed	Male	Yes	0_grade	Curr_or_Pre	LN Only	Yes	II
SAM9daccafc18db	PD	SD/PD	IC1	TC1	Desert	Female	No	0_grade	Curr_or_Pre	Visceral	Yes	III
SAM80c6183220e6	PD	SD/PD	IC1	TC1	Inflamed	Male	No	0_grade	Curr_or_Pre	LN Only	No	III
SAM85f0a3ac1c45	PD	SD/PD	IC1	TC1	Excluded	Male	No	1_grade	Curr_or_Pre	Visceral	Yes	III
SAM65afda25b920	SD	SD/PD	IC1	TC1	Excluded	Male	Yes	2_grade	Curr_or_Pre	Visceral	No	III
SAM2570ff4aae6e	PR	CR/PR	IC2+	TC0	Inflamed	Female	No	1_grade	Curr_or_Pre	LN Only	Yes	III
SAM1f66db567eb5	PR	CR/PR	IC2+	TC0	Inflamed	Male	No	2_grade	Curr_or_Pre	Liver	Yes	III
SAM0d855cff64e6	PD	SD/PD	IC1	TC1	Desert	Female	No	1_grade	Curr_or_Pre	Visceral	Yes	IV
SAM7d2dfba6cd84	SD	SD/PD	IC1	TC1	Inflamed	Male	No	0_grade	Curr_or_Pre	Liver	Yes	IV
SAM181b638b8248	PD	SD/PD	IC1	TC1	Excluded	Male	No	1_grade	Curr_or_Pre	Liver	Yes	IV
SAM8e8ef2368dfa	PD	SD/PD	IC1	TC1	Desert	Male	No	0_grade	Curr_or_Pre	Visceral	Yes	IV
SAMdb3f50c9129c	PD	SD/PD	IC1	TC1	Excluded	Male	No	1_grade	Curr_or_Pre	Visceral	Yes	IV
SAMb963dda93cfd	PD	SD/PD	IC1	TC1	Excluded	Male	No	1_grade	Curr_or_Pre	Liver	Yes	IV
SAMbfdffb97c446	SD	SD/PD	IC1	TC1	Excluded	Female	No	1_grade	Curr_or_Pre	Visceral	Yes	IV
SAM3cb94b0d5297	PD	SD/PD	IC1	TC1	Excluded	Male	No	1_grade	Curr_or_Pre	Visceral	Yes	IV
SAM2b672f4336c7	SD	SD/PD	IC1	TC1	Desert	Male	No	0_grade	Never	Visceral	No	I
SAMc57eadb2d82b	PD	SD/PD	IC1	TC1	Desert	Male	Yes	1_grade	Never	Visceral	Yes	I
SAM94859b440b1d	PD	SD/PD	IC1	TC1	Excluded	Male	No	1_grade	Never	Visceral	No	I
SAM75142fcab9df	PD	SD/PD	IC1	TC1	Excluded	Female	No	1_grade	Never	LN Only	Yes	I
SAM2070b416069c	SD	SD/PD	IC1	TC1	Excluded	Male	Yes	1_grade	Never	Liver	Yes	I
SAMc0d625a50eb8	SD	SD/PD	IC1	TC1	Desert	Female	No	1_grade	Never	Visceral	Yes	I
SAM87a8e18eb45b	PD	SD/PD	IC1	TC1	Excluded	Female	No	2_grade	Never	Visceral	No	I
SAM58e7832f4e7d	PR	CR/PR	IC2+	TC0	Desert	Male	Yes	1_grade	Never	Visceral	No	I
SAMfed609955db9	PD	SD/PD	IC1	TC1	Desert	Female	No	0_grade	Never	Visceral	Yes	I
SAM5cc2d9036053	PD	SD/PD	IC1	TC1	Desert	Male	No	1_grade	Never	LN Only	No	I
SAM17c45bf16bb6	NE	NA	IC1	TC1	Excluded	Male	No	0_grade	Never	Liver	No	I
SAM9539a4f19ebc	SD	SD/PD	IC1	TC1	Desert	Male	No	0_grade	Never	Liver	Yes	I
SAM2c9586161ce6	PD	SD/PD	IC1	TC1	Desert	Male	No	0_grade	Never	Visceral	Yes	I
SAM7c67b05aa109	SD	SD/PD	IC1	TC1	unknow	Female	No	0_grade	Never	Visceral	Yes	I
SAM1f83ebd6be9b	PD	SD/PD	IC1	TC1	Desert	Male	No	1_grade	Never	Liver	No	I
SAMe07c4560772d	PD	SD/PD	IC1	TC1	Desert	Female	Yes	1_grade	Never	Visceral	Yes	I
SAM27299aed7681	PR	CR/PR	IC2+	TC0	Excluded	Female	Yes	0_grade	Never	unknow	Yes	I
SAM075e037d95bc	PR	CR/PR	IC2+	TC0	Excluded	Male	Yes	0_grade	Never	Visceral	Yes	I
SAMbe83eae4026e	PD	SD/PD	IC1	TC1	Excluded	Female	Yes	1_grade	Never	Liver	Yes	I
SAMb0d11db9aa79	PD	SD/PD	IC1	TC1	Inflamed	Female	No	0_grade	Never	Visceral	Yes	I
SAMc0ef41aa6c8b	PD	SD/PD	IC1	TC1	Desert	Male	Yes	0_grade	Never	Visceral	Yes	I
SAM3f446449bf81	NE	NA	IC1	TC1	Inflamed	Male	Yes	1_grade	Never	LN Only	Yes	I
SAMaff272833538	NE	NA	IC1	TC1	Excluded	Male	Yes	1_grade	Never	Liver	Yes	I
SAM3e04eb914f3d	PR	CR/PR	IC2+	TC0	Excluded	Male	No	1_grade	Never	Liver	Yes	I
SAM681e4bf7cf85	PR	CR/PR	IC2+	TC0	Excluded	Male	No	0_grade	Never	unknow	Yes	I
SAM7114d99032ec	PD	SD/PD	IC1	TC1	unknow	Male	No	1_grade	Never	Visceral	Yes	I
SAM670649e105b5	CR	CR/PR	IC2+	TC0	Excluded	Female	No	0_grade	Never	LN Only	Yes	I
SAMa1871f491b02	PD	SD/PD	IC1	TC1	Desert	Female	No	1_grade	Never	Liver	Yes	I
SAM31d9176e11fb	CR	CR/PR	IC2+	TC0	Inflamed	Male	Yes	0_grade	Never	LN Only	No	I
SAM5b57e47fdcb3	PD	SD/PD	IC1	TC1	unknow	Female	No	1_grade	Never	Liver	Yes	I
SAM54e58f1b0230	PD	SD/PD	IC1	TC1	Desert	Male	No	1_grade	Never	Liver	Yes	I
SAM8e469834acc1	PD	SD/PD	IC1	TC1	Excluded	Male	No	1_grade	Never	Liver	Yes	I
SAM9d2494119c05	PD	SD/PD	IC1	TC1	unknow	Male	No	1_grade	Never	Liver	Yes	I
SAMc2a1820d4e6b	CR	CR/PR	IC2+	TC0	Excluded	Male	No	0_grade	Never	LN Only	Yes	I
SAMb470eb8f04be	CR	CR/PR	IC2+	TC0	Excluded	Male	No	0_grade	Never	LN Only	Yes	I
SAMba7176afe070	PD	SD/PD	IC1	TC1	Excluded	Female	No	0_grade	Never	Visceral	Yes	I
SAM8f2275c36e8c	SD	SD/PD	IC1	TC1	Desert	Male	No	0_grade	Never	Visceral	Yes	I
SAMeff2ce356ccb	PD	SD/PD	IC1	TC1	Desert	Male	Yes	0_grade	Never	Visceral	Yes	I
SAM61baf919bb01	SD	SD/PD	IC1	TC1	Desert	Female	No	1_grade	Never	Visceral	Yes	I
SAM557dde1b9f3e	PD	SD/PD	IC1	TC1	Excluded	Male	No	1_grade	Never	Visceral	Yes	I
SAMd215b503f99a	SD	SD/PD	IC1	TC1	unknow	Male	No	1_grade	Never	Visceral	Yes	I
SAMdee1011782cd	PD	SD/PD	IC1	TC1	unknow	Male	No	1_grade	Never	Visceral	Yes	I
SAM4b7ea015fd9e	PD	SD/PD	IC1	TC1	Excluded	Female	Yes	1_grade	Never	Visceral	Yes	I
SAMbcbc7957c264	PD	SD/PD	IC1	TC1	Desert	Male	Yes	1_grade	Never	Visceral	Yes	I
SAM5d1dfd5207f5	PD	SD/PD	IC1	TC1	unknow	Male	Yes	1_grade	Never	Visceral	Yes	I
SAM63405b04ab2d	PD	SD/PD	IC1	TC1	unknow	Male	Yes	0_grade	Never	Liver	Yes	II
SAM7a9093b9c7e9	NE	NA	IC1	TC1	Desert	Male	No	1_grade	Never	unknow	Yes	II
SAM23aa15d4a0b0	PD	SD/PD	IC1	TC1	Excluded	Female	No	1_grade	Never	Liver	Yes	II
SAM8a1b0e02ee42	CR	CR/PR	IC2+	TC0	Desert	Male	No	0_grade	Never	LN Only	Yes	II
SAMbd8ee73983b8	NE	NA	IC1	TC1	Excluded	Male	Yes	1_grade	Never	LN Only	Yes	II
SAMf20b827dca51	PD	SD/PD	IC1	TC1	Inflamed	Male	No	0_grade	Never	LN Only	Yes	II
SAM3e8baff50d7a	SD	SD/PD	IC1	TC1	Desert	Male	Yes	0_grade	Never	Liver	Yes	II
SAM5a2347c0498a	SD	SD/PD	IC1	TC1	Desert	Male	No	1_grade	Never	Visceral	Yes	II
SAMa913c6139ec8	SD	SD/PD	IC1	TC1	Excluded	Male	No	0_grade	Never	Visceral	Yes	II
SAM716f54e468f4	SD	SD/PD	IC1	TC1	unknow	Male	No	1_grade	Never	Liver	Yes	II
SAMaabf4afe4213	PD	SD/PD	IC1	TC1	unknow	Male	No	1_grade	Never	Visceral	No	II
SAM6f2a102a99df	CR	CR/PR	IC2+	TC0	unknow	Female	No	1_grade	Never	unknow	No	II
SAM9306c5c92444	PD	SD/PD	IC1	TC1	Inflamed	Male	No	1_grade	Never	Visceral	Yes	II
SAM4581bac493af	NE	NA	IC1	TC1	unknow	Male	No	0_grade	Never	LN Only	Yes	II
SAM110501d0eedb	PD	SD/PD	IC1	TC1	Desert	Male	Yes	1_grade	Never	LN Only	Yes	II
SAM9725303dce0c	PD	SD/PD	IC1	TC1	Desert	Male	Yes	1_grade	Never	Liver	No	II
SAM3a1c9632ff7b	SD	SD/PD	IC1	TC1	unknow	Male	No	0_grade	Never	Visceral	No	II
SAM7f0d9cc7f001	PD	SD/PD	IC1	TC1	Excluded	Male	No	1_grade	Never	Liver	Yes	II
SAMae4da274eded	PD	SD/PD	IC1	TC1	unknow	Female	Yes	1_grade	Never	Liver	Yes	II
SAM30cf07d4874f	SD	SD/PD	IC1	TC1	Excluded	Male	Yes	1_grade	Never	Liver	Yes	II
SAM491e341d5a82	NE	NA	IC1	TC1	Desert	Female	No	0_grade	Never	Visceral	Yes	II
SAM0bdb3428bd13	PD	SD/PD	IC1	TC1	unknow	Female	No	1_grade	Never	Visceral	Yes	II
SAMd0e47be700b0	NE	NA	IC1	TC1	Desert	Male	No	1_grade	Never	Visceral	Yes	II
SAM18039827e1b9	PD	SD/PD	IC1	TC1	Desert	Male	No	1_grade	Never	Visceral	Yes	II
SAMab8052a03398	SD	SD/PD	IC1	TC1	Inflamed	Male	No	1_grade	Never	LN Only	Yes	III
SAMe56c96c51190	PD	SD/PD	IC1	TC1	Excluded	Female	No	2_grade	Never	Liver	No	III
SAM76a431ba6ce1	PD	SD/PD	IC1	TC1	Inflamed	Male	No	0_grade	Never	Visceral	No	III
SAM0a0f2bac4b20	PD	SD/PD	IC1	TC1	unknow	Male	No	0_grade	Never	Liver	Yes	III
SAM771445e92421	CR	CR/PR	IC2+	TC0	Inflamed	Male	No	0_grade	Never	LN Only	Yes	III
SAM8a42c0d59187	NE	NA	IC1	TC1	unknow	Male	Yes	1_grade	Never	Liver	Yes	III
SAM36d87392593b	SD	SD/PD	IC1	TC1	Excluded	Male	No	0_grade	Never	Visceral	Yes	III
SAMe41b1e773582	PD	SD/PD	IC1	TC1	Excluded	Male	No	1_grade	Never	unknow	Yes	III
SAMd2492b2a31bb	PD	SD/PD	IC1	TC1	Desert	Female	No	0_grade	Never	LN Only	Yes	III
SAMd027124354ce	CR	CR/PR	IC2+	TC0	Desert	Female	No	0_grade	Never	unknow	No	III
SAMf2aae1443f67	PD	SD/PD	IC1	TC1	Desert	Female	No	0_grade	Never	Visceral	Yes	III
SAMe3210d3632b4	PD	SD/PD	IC1	TC1	Inflamed	Female	Yes	1_grade	Never	LN Only	Yes	III
SAMba1a34b5a060	PD	SD/PD	IC1	TC1	Inflamed	Male	No	0_grade	Never	Visceral	Yes	III
SAM4501e41e4751	PD	SD/PD	IC1	TC1	Excluded	Male	No	1_grade	Never	Liver	Yes	III
SAM6cbc10abddb0	PD	SD/PD	IC1	TC1	Inflamed	Male	No	1_grade	Never	LN Only	Yes	III
SAM73b653ae20d1	NE	NA	IC1	TC1	Inflamed	Female	No	1_grade	Never	Visceral	Yes	III
SAM0a7c2091dd56	PD	SD/PD	IC1	TC1	Excluded	Male	No	1_grade	Never	Visceral	Yes	III
SAM3b15b4c6311d	CR	CR/PR	IC2+	TC0	Inflamed	Male	No	1_grade	Never	Visceral	Yes	III
SAM8884fe446d20	PR	CR/PR	IC2+	TC0	Inflamed	Male	No	1_grade	Never	unknow	Yes	III
SAM04c589eb3fb3	NE	NA	IC1	TC1	unknow	Male	No	2_grade	Never	Visceral	No	III
SAM7fb6987514a4	PD	SD/PD	IC1	TC1	Excluded	Male	No	0_grade	Never	Liver	Yes	III
SAM59b825252c0d	NE	NA	IC1	TC1	unknow	Male	No	1_grade	Never	LN Only	Yes	III
SAM0ce9c983b20f	PD	SD/PD	IC1	TC1	Excluded	Male	No	0_grade	Never	unknow	Yes	III
SAM95c70496ffb5	NE	NA	IC1	TC1	Inflamed	Female	No	0_grade	Never	Visceral	Yes	III
SAM3b1066e5801b	SD	SD/PD	IC1	TC1	Excluded	Male	No	1_grade	Never	LN Only	Yes	IV
SAM2f228939632f	PD	SD/PD	IC1	TC1	Excluded	Female	No	1_grade	Never	Liver	Yes	IV
SAMb8f13a0525a6	NE	NA	IC1	TC1	Excluded	Male	No	0_grade	Never	Liver	Yes	IV
SAMf2ce197162ce	NE	NA	IC1	TC1	unknow	Male	No	0_grade	Never	Liver	Yes	IV
SAMc919aebc7fdd	PR	CR/PR	IC2+	TC0	Inflamed	Male	No	0_grade	Never	LN Only	Yes	IV
SAM714285adf612	NE	NA	IC1	TC1	Inflamed	Male	No	1_grade	Never	Liver	Yes	IV
SAM698d8d76b934	NE	NA	IC1	TC1	Excluded	Female	No	1_grade	Never	Visceral	Yes	IV
SAMc0da5d48686d	PD	SD/PD	IC1	TC1	Desert	Male	No	1_grade	Never	Visceral	Yes	IV
SAMcabb6d58ff55	SD	SD/PD	IC1	TC1	Inflamed	Female	No	1_grade	Never	Visceral	Yes	IV
SAM548551ef782c	PR	CR/PR	IC2+	TC0	Desert	Male	No	1_grade	Never	Liver	Yes	IV
SAMaec7380f9ab0	PR	CR/PR	IC2+	TC0	Excluded	Male	No	2_grade	Never	unknow	No	IV
SAM7b40007f4aa4	PR	CR/PR	IC2+	TC0	unknow	Female	No	1_grade	Never	Visceral	No	IV
SAMe9475f77504b	SD	SD/PD	IC1	TC1	Excluded	Male	No	0_grade	Never	Liver	Yes	IV
SAMabc151b01ea3	PD	SD/PD	IC1	TC1	Excluded	Female	No	1_grade	Never	Liver	Yes	IV
SAM9eebdef2858a	NE	NA	IC1	TC1	Excluded	Female	No	1_grade	Never	Liver	Yes	IV
SAM297c0301e861	PD	SD/PD	IC1	TC1	Excluded	Male	Yes	1_grade	Never	Liver	Yes	IV
SAMb15ad09d6e24	PD	SD/PD	IC1	TC1	Excluded	Female	No	0_grade	Never	LN Only	Yes	IV
SAM3330c03fdf00	PD	SD/PD	IC1	TC1	unknow	Male	No	0_grade	Never	LN Only	Yes	IV
SAM9410b866974a	SD	SD/PD	IC1	TC1	unknow	Male	No	1_grade	Never	LN Only	Yes	IV
SAM5767dd75d142	PR	CR/PR	IC2+	TC0	Excluded	Male	No	1_grade	Never	unknow	Yes	IV
SAM34430ef08e5b	PD	SD/PD	IC1	TC1	unknow	Male	No	0_grade	Never	Visceral	Yes	IV
SAMb2e4a082541a	PD	SD/PD	IC1	TC1	unknow	Female	No	1_grade	Never	Visceral	Yes	IV
SAM59fda9035d1d	PD	SD/PD	IC1	TC1	unknow	Male	No	1_grade	Never	Visceral	Yes	IV
SAMeb29625f76a5	PD	SD/PD	IC1	TC1	Excluded	Male	No	1_grade	Curr_or_Pre	Visceral	Yes	I
SAM23095936e611	PD	SD/PD	IC1	TC1	Desert	Female	No	0_grade	Curr_or_Pre	Liver	Yes	I
SAMe5bc41772bc9	PD	SD/PD	IC1	TC1	Excluded	Male	No	1_grade	Curr_or_Pre	Liver	Yes	I
SAM5234688806a7	PD	SD/PD	IC1	TC1	Desert	Male	No	1_grade	Curr_or_Pre	Liver	Yes	I
SAMb8070b7937e7	SD	SD/PD	IC1	TC1	Desert	Male	Yes	0_grade	Curr_or_Pre	Liver	Yes	I
SAM36851bc8b9ae	SD	SD/PD	IC1	TC1	Excluded	Male	No	1_grade	Curr_or_Pre	Visceral	Yes	I
SAMb0a83e5fbde9	SD	SD/PD	IC1	TC1	unknow	Male	Yes	1_grade	Curr_or_Pre	Visceral	Yes	I
SAM4305ab968b90	PD	SD/PD	IC1	TC1	Desert	Male	No	1_grade	Curr_or_Pre	Liver	Yes	I
SAM7746b76437e6	NE	NA	IC1	TC1	Desert	Male	No	1_grade	Curr_or_Pre	Liver	Yes	I
SAM2624229effe8	PD	SD/PD	IC1	TC1	Excluded	Male	No	1_grade	Curr_or_Pre	Visceral	Yes	I
SAM6662f5181f87	PD	SD/PD	IC1	TC1	Inflamed	Male	No	0_grade	Curr_or_Pre	Liver	No	I
SAM1c8b086175ca	PD	SD/PD	IC1	TC1	Excluded	Male	No	0_grade	Curr_or_Pre	Visceral	Yes	I
SAM1ac4e3dee297	PD	SD/PD	IC1	TC1	Excluded	Male	Yes	1_grade	Curr_or_Pre	Liver	No	I
SAM9aa6a095a9d6	PD	SD/PD	IC1	TC1	Excluded	Male	Yes	0_grade	Curr_or_Pre	unknow	Yes	I
SAM31f41dd0d6ca	SD	SD/PD	IC1	TC1	unknow	Female	Yes	1_grade	Curr_or_Pre	unknow	Yes	I
SAMe97af0feefdf	PD	SD/PD	IC1	TC1	Excluded	Female	No	0_grade	Curr_or_Pre	Visceral	Yes	I
SAM99a46b9eec27	PD	SD/PD	IC1	TC1	Excluded	Male	No	1_grade	Curr_or_Pre	Liver	Yes	I
SAMad83c9c53537	PD	SD/PD	IC1	TC1	unknow	Male	No	0_grade	Curr_or_Pre	Visceral	Yes	I
SAM5e3bae090b8c	PD	SD/PD	IC1	TC1	Excluded	Male	Yes	1_grade	Curr_or_Pre	Liver	Yes	I
SAMa535fcdf18a0	PR	CR/PR	IC2+	TC0	unknow	Male	No	1_grade	Curr_or_Pre	unknow	Yes	I
SAM0684af734db1	PR	CR/PR	IC2+	TC0	unknow	Female	No	1_grade	Curr_or_Pre	Visceral	No	I
SAM8b4b8b0f9e73	SD	SD/PD	IC1	TC1	Excluded	Male	No	0_grade	Curr_or_Pre	LN Only	No	I
SAMe94c30c30616	SD	SD/PD	IC1	TC1	Excluded	Male	No	1_grade	Curr_or_Pre	Visceral	Yes	I
SAM6ff654a20f98	CR	CR/PR	IC2+	TC0	Excluded	Male	No	0_grade	Curr_or_Pre	unknow	No	I
SAM6cb230f208a8	PR	CR/PR	IC2+	TC0	Desert	Male	No	0_grade	Curr_or_Pre	Visceral	Yes	I
SAM81b71522417a	PD	SD/PD	IC1	TC1	unknow	Female	No	0_grade	Curr_or_Pre	Liver	No	I
SAM12502d970c10	SD	SD/PD	IC1	TC1	Inflamed	Male	No	0_grade	Curr_or_Pre	Visceral	Yes	I
SAM822b226466a1	SD	SD/PD	IC1	TC1	Desert	Male	Yes	1_grade	Curr_or_Pre	Visceral	Yes	I
SAM6792d6e98068	PD	SD/PD	IC1	TC1	Desert	Male	Yes	2_grade	Curr_or_Pre	Liver	No	I
SAM675a12a09c15	PD	SD/PD	IC1	TC1	Desert	Male	No	0_grade	Curr_or_Pre	Liver	Yes	I
SAMc1b27bc16435	PR	CR/PR	IC2+	TC0	Excluded	Male	No	0_grade	Curr_or_Pre	Visceral	Yes	I
SAMd86389d0d768	PD	SD/PD	IC1	TC1	Desert	Male	No	1_grade	Curr_or_Pre	Visceral	Yes	I
SAM49f9b2e57aa5	PD	SD/PD	IC1	TC1	Excluded	Male	Yes	1_grade	Curr_or_Pre	Liver	Yes	I
SAMaaf505c36f93	PR	CR/PR	IC2+	TC0	Excluded	Male	No	1_grade	Curr_or_Pre	LN Only	Yes	I
SAM8533e5e261d6	PR	CR/PR	IC2+	TC0	Desert	Male	No	0_grade	Curr_or_Pre	Visceral	Yes	I
SAM6157c8f38b72	PR	CR/PR	IC2+	TC0	Desert	Male	No	0_grade	Curr_or_Pre	Visceral	No	I
SAMe50d15fde368	PR	CR/PR	IC2+	TC0	Desert	Female	Yes	1_grade	Curr_or_Pre	Visceral	Yes	I
SAMe1eb5d988760	CR	CR/PR	IC2+	TC0	Inflamed	Male	No	0_grade	Curr_or_Pre	Liver	Yes	I
SAMeaa477a5384b	CR	CR/PR	IC2+	TC0	Inflamed	Male	No	0_grade	Curr_or_Pre	unknow	Yes	I
SAMdab9ca8fb5de	PD	SD/PD	IC1	TC1	Excluded	Male	No	2_grade	Curr_or_Pre	Liver	No	I
SAMcc7a42d87e9c	PR	CR/PR	IC2+	TC0	Inflamed	Female	No	1_grade	Curr_or_Pre	Visceral	No	I
SAM61b9d4d84c64	SD	SD/PD	IC1	TC1	Inflamed	Male	No	1_grade	Curr_or_Pre	Liver	Yes	I
SAM7ee2b6e4d6b3	NE	NA	IC1	TC1	Excluded	Male	Yes	1_grade	Curr_or_Pre	Visceral	Yes	I
SAM73663ee4a96e	CR	CR/PR	IC2+	TC0	Excluded	Male	No	0_grade	Curr_or_Pre	LN Only	No	I
SAMbf91f27e7f9b	NE	NA	IC1	TC1	Excluded	Male	No	0_grade	Curr_or_Pre	Liver	Yes	I
SAM4b0175e8db6e	PD	SD/PD	IC1	TC1	Desert	Male	No	1_grade	Curr_or_Pre	Liver	Yes	I
SAM09c84ec0cf34	PD	SD/PD	IC1	TC1	Inflamed	Male	No	1_grade	Curr_or_Pre	Liver	Yes	I
SAMcc4675f394a1	PD	SD/PD	IC1	TC1	unknow	Male	No	1_grade	Curr_or_Pre	Liver	Yes	I
SAM3785587846ce	NE	NA	IC1	TC1	unknow	Female	Yes	1_grade	Curr_or_Pre	Liver	Yes	I
SAM5ffd7e4cd794	NE	NA	IC1	TC1	unknow	Male	No	1_grade	Curr_or_Pre	unknow	Yes	I
SAMfd947610629d	PD	SD/PD	IC1	TC1	Desert	Male	No	0_grade	Curr_or_Pre	Visceral	Yes	I
SAMcf018fee2acd	PD	SD/PD	IC1	TC1	Excluded	Male	No	0_grade	Curr_or_Pre	Visceral	Yes	I
SAM3894ac3956a5	PD	SD/PD	IC1	TC1	Excluded	Male	No	0_grade	Curr_or_Pre	Visceral	Yes	I
SAMff41c4e8c08f	NE	NA	IC1	TC1	Excluded	Male	No	0_grade	Curr_or_Pre	Visceral	Yes	I
SAMf28c01545593	SD	SD/PD	IC1	TC1	Desert	Male	Yes	0_grade	Curr_or_Pre	Visceral	Yes	I
SAMf275eb859a39	PR	CR/PR	IC2+	TC0	Excluded	Male	Yes	0_grade	Curr_or_Pre	Visceral	Yes	I
SAMe3d4266775a9	PD	SD/PD	IC1	TC1	unknow	Male	Yes	0_grade	Curr_or_Pre	Visceral	Yes	I
SAMb4c7a001537d	PD	SD/PD	IC1	TC1	Inflamed	Male	No	1_grade	Curr_or_Pre	Visceral	Yes	I
SAMe7bcab05402e	SD	SD/PD	IC1	TC1	unknow	Male	No	1_grade	Curr_or_Pre	Visceral	Yes	I
SAMee3844cc0b9f	PD	SD/PD	IC1	TC1	unknow	Male	Yes	1_grade	Curr_or_Pre	Visceral	Yes	I
SAM957378bd907f	PD	SD/PD	IC1	TC1	Excluded	Male	No	0_grade	Curr_or_Pre	Liver	Yes	II
SAM52e3fa3ad574	PD	SD/PD	IC1	TC1	unknow	Male	Yes	1_grade	Curr_or_Pre	Liver	Yes	II
SAM1ab1b28d9f2b	PD	SD/PD	IC1	TC1	Desert	Female	No	1_grade	Curr_or_Pre	Liver	No	II
SAM727c0e92a2a7	PR	CR/PR	IC2+	TC0	unknow	Male	Yes	0_grade	Curr_or_Pre	LN Only	No	II
SAM49d48750e294	PD	SD/PD	IC1	TC1	Excluded	Male	No	0_grade	Curr_or_Pre	Visceral	Yes	II
SAM7edacb3deb65	NE	NA	IC1	TC1	Desert	Male	Yes	1_grade	Curr_or_Pre	LN Only	No	II
SAMa424c75831b4	PD	SD/PD	IC1	TC1	unknow	Male	No	1_grade	Curr_or_Pre	Visceral	Yes	II
SAMa0ca029b7afd	NE	NA	IC1	TC1	unknow	Male	No	1_grade	Curr_or_Pre	Visceral	No	II
SAMbc8dc3a7b54e	PD	SD/PD	IC1	TC1	Desert	Female	Yes	1_grade	Curr_or_Pre	Visceral	No	II
SAM52500cabdd36	SD	SD/PD	IC1	TC1	Excluded	Female	No	0_grade	Curr_or_Pre	LN Only	Yes	II
SAMd3601288319e	CR	CR/PR	IC2+	TC0	Excluded	Male	No	0_grade	Curr_or_Pre	LN Only	Yes	II
SAM9a2cf3c06fb3	PD	SD/PD	IC1	TC1	Inflamed	Male	No	0_grade	Curr_or_Pre	Visceral	Yes	II
SAMa1e62d323e1d	SD	SD/PD	IC1	TC1	Inflamed	Female	Yes	0_grade	Curr_or_Pre	Visceral	Yes	II
SAM8e43e9caf307	NE	NA	IC1	TC1	Excluded	Female	No	0_grade	Curr_or_Pre	Liver	Yes	II
SAM99b1f6a9534e	NE	NA	IC1	TC1	Excluded	Female	No	0_grade	Curr_or_Pre	Liver	Yes	II
SAM7aa01fc49a80	PD	SD/PD	IC1	TC1	Excluded	Male	No	1_grade	Curr_or_Pre	Liver	No	II
SAM1f3c93814cb9	NE	NA	IC1	TC1	Excluded	Female	No	2_grade	Curr_or_Pre	Visceral	No	II
SAM2eb07dedf07f	PR	CR/PR	IC2+	TC0	Inflamed	Male	Yes	0_grade	Curr_or_Pre	Visceral	Yes	II
SAM6964a6d7b967	PD	SD/PD	IC1	TC1	unknow	Male	No	1_grade	Curr_or_Pre	Visceral	No	II
SAM5cfa1699bdb7	PD	SD/PD	IC1	TC1	unknow	Male	Yes	0_grade	Curr_or_Pre	Visceral	Yes	II
SAMbda79f955628	SD	SD/PD	IC1	TC1	Inflamed	Female	No	1_grade	Curr_or_Pre	unknow	Yes	II
SAM2bba8cb35e48	PD	SD/PD	IC1	TC1	Excluded	Male	No	1_grade	Curr_or_Pre	Liver	Yes	II
SAMcee0fa8c05b4	NE	NA	IC1	TC1	Excluded	Male	No	1_grade	Curr_or_Pre	Liver	Yes	II
SAMa321770ac31c	PD	SD/PD	IC1	TC1	Excluded	Male	No	0_grade	Curr_or_Pre	Visceral	Yes	II
SAM1e9c4d1d39ae	PD	SD/PD	IC1	TC1	Inflamed	Female	No	0_grade	Curr_or_Pre	Liver	Yes	II
SAMdcae54fcd7fa	SD	SD/PD	IC1	TC1	Excluded	Male	Yes	1_grade	Curr_or_Pre	LN Only	Yes	II
SAM0571f17f4045	SD	SD/PD	IC1	TC1	Excluded	Female	No	0_grade	Curr_or_Pre	LN Only	Yes	II
SAMb15ac6e4c4ef	PR	CR/PR	IC2+	TC0	unknow	Male	Yes	0_grade	Curr_or_Pre	Visceral	Yes	II
SAMd3bd67996035	CR	CR/PR	IC2+	TC0	Excluded	Male	No	0_grade	Curr_or_Pre	LN Only	Yes	II
SAM18bc1078bc15	PD	SD/PD	IC1	TC1	unknow	Male	No	1_grade	Curr_or_Pre	Visceral	No	II
SAM1abf01dd4544	PR	CR/PR	IC2+	TC0	Excluded	Male	No	2_grade	Curr_or_Pre	Visceral	No	II
SAMd43f8933066b	PR	CR/PR	IC2+	TC0	Inflamed	Male	No	0_grade	Curr_or_Pre	Visceral	Yes	II
SAM18a4dabbc557	PD	SD/PD	IC1	TC1	Excluded	Male	No	1_grade	Curr_or_Pre	Visceral	Yes	II
SAM07a93a28f801	PR	CR/PR	IC2+	TC0	Excluded	Male	No	1_grade	Curr_or_Pre	LN Only	No	II
SAM9b9d48b0b02c	NE	NA	IC1	TC1	Inflamed	Male	Yes	1_grade	Curr_or_Pre	Liver	Yes	II
SAMaf42c1541269	SD	SD/PD	IC1	TC1	Inflamed	Male	No	1_grade	Curr_or_Pre	Liver	No	II
SAMaf7578d55754	NE	NA	IC1	TC1	Excluded	Female	No	1_grade	Curr_or_Pre	unknow	Yes	II
SAM2e7aa8fa0ab3	PD	SD/PD	IC1	TC1	Excluded	Male	No	1_grade	Curr_or_Pre	Visceral	No	II
SAM91c47b054ffb	PR	CR/PR	IC2+	TC0	Inflamed	Male	Yes	0_grade	Curr_or_Pre	Visceral	Yes	II
SAM97a00e0929fb	PR	CR/PR	IC2+	TC0	Excluded	Male	No	0_grade	Curr_or_Pre	Liver	No	II
SAMbf1a3ae828e6	CR	CR/PR	IC2+	TC0	Excluded	Male	No	0_grade	Curr_or_Pre	Visceral	Yes	II
SAM1dda30f1c5be	PD	SD/PD	IC1	TC1	Desert	Male	No	0_grade	Curr_or_Pre	unknow	Yes	II
SAM0f956e757453	PD	SD/PD	IC1	TC1	Excluded	Male	Yes	1_grade	Curr_or_Pre	Visceral	No	II
SAMd5ab7fbfab4e	NE	NA	IC1	TC1	Excluded	Male	No	0_grade	Curr_or_Pre	LN Only	Yes	II
SAM0257bbbbd388	SD	SD/PD	IC1	TC1	Excluded	Male	No	1_grade	Curr_or_Pre	Visceral	Yes	II
SAM14938611a2d3	PR	CR/PR	IC2+	TC0	Desert	Male	Yes	2_grade	Curr_or_Pre	LN Only	No	II
SAMd35318127278	CR	CR/PR	IC2+	TC0	Excluded	Male	Yes	1_grade	Curr_or_Pre	LN Only	No	II
SAMeb587a68006b	SD	SD/PD	IC1	TC1	unknow	Male	Yes	1_grade	Curr_or_Pre	LN Only	No	II
SAMae02629a97f7	PD	SD/PD	IC1	TC1	unknow	Female	No	0_grade	Curr_or_Pre	Liver	Yes	II
SAM2dc3f04e45e9	PD	SD/PD	IC1	TC1	Inflamed	Male	No	1_grade	Curr_or_Pre	Liver	Yes	II
SAM3f2033c90438	NE	NA	IC1	TC1	Inflamed	Male	Yes	1_grade	Curr_or_Pre	Liver	Yes	II
SAM9448d858692c	NE	NA	IC1	TC1	Inflamed	Male	Yes	1_grade	Curr_or_Pre	Liver	Yes	II
SAM59f392864f5d	SD	SD/PD	IC1	TC1	Excluded	Male	No	0_grade	Curr_or_Pre	LN Only	Yes	II
SAMd697ba701077	SD	SD/PD	IC1	TC1	Excluded	Female	Yes	0_grade	Curr_or_Pre	LN Only	Yes	II
SAM065890737112	CR	CR/PR	IC2+	TC0	Inflamed	Male	Yes	0_grade	Curr_or_Pre	LN Only	Yes	II
SAMf3a9bce50099	PD	SD/PD	IC1	TC1	Excluded	Female	No	1_grade	Curr_or_Pre	LN Only	Yes	II
SAM2de7cffb5f72	NE	NA	IC1	TC1	unknow	Male	Yes	1_grade	Curr_or_Pre	LN Only	Yes	II
SAMe712352fb82a	PR	CR/PR	IC2+	TC0	Desert	Male	No	0_grade	Curr_or_Pre	unknow	Yes	II
SAMfddc359e862b	NE	NA	IC1	TC1	Excluded	Female	Yes	1_grade	Curr_or_Pre	unknow	Yes	II
SAMc692536a795a	PD	SD/PD	IC1	TC1	Desert	Male	Yes	1_grade	Curr_or_Pre	unknow	Yes	II
SAM6083aac8db99	PR	CR/PR	IC2+	TC0	Inflamed	Male	No	0_grade	Curr_or_Pre	Visceral	Yes	II
SAMc97f35a29d16	NE	NA	IC1	TC1	Desert	Male	No	1_grade	Curr_or_Pre	Visceral	Yes	II
SAMb3c02294aba7	PR	CR/PR	IC2+	TC0	Desert	Male	Yes	1_grade	Curr_or_Pre	Visceral	Yes	II
SAM943df5cf15df	PD	SD/PD	IC1	TC1	Desert	Male	No	1_grade	Curr_or_Pre	Visceral	Yes	III
SAM59289ca42c99	NE	NA	IC1	TC1	Excluded	Male	No	0_grade	Curr_or_Pre	Liver	No	III
SAM26104d5adc89	SD	SD/PD	IC1	TC1	Excluded	Male	Yes	1_grade	Curr_or_Pre	Visceral	No	III
SAM025b45c27e05	PD	SD/PD	IC1	TC1	Desert	Male	No	0_grade	Curr_or_Pre	Liver	Yes	III
SAMa9ca8536d2b1	SD	SD/PD	IC1	TC1	unknow	Male	No	0_grade	Curr_or_Pre	LN Only	No	III
SAM18b9351e265a	PD	SD/PD	IC1	TC1	Inflamed	Male	No	2_grade	Curr_or_Pre	Liver	No	III
SAM9fb814c22bdb	SD	SD/PD	IC1	TC1	Desert	Female	No	0_grade	Curr_or_Pre	unknow	No	III
SAM19fec8f3b3bd	PD	SD/PD	IC1	TC1	Excluded	Male	Yes	1_grade	Curr_or_Pre	Liver	Yes	III
SAMc6eff056c89a	PD	SD/PD	IC1	TC1	Excluded	Male	No	1_grade	Curr_or_Pre	LN Only	No	III
SAM29da928587ad	PD	SD/PD	IC1	TC1	Desert	Female	No	1_grade	Curr_or_Pre	Visceral	Yes	III
SAMd4c0837b0997	PD	SD/PD	IC1	TC1	Excluded	Male	No	0_grade	Curr_or_Pre	Liver	No	III
SAM14df63a65411	PR	CR/PR	IC2+	TC0	Excluded	Female	No	0_grade	Curr_or_Pre	Liver	Yes	III
SAM28687037e4ff	SD	SD/PD	IC1	TC1	Inflamed	Male	No	0_grade	Curr_or_Pre	Visceral	Yes	III
SAMd98bac0a070f	PD	SD/PD	IC1	TC1	Desert	Male	Yes	1_grade	Curr_or_Pre	Liver	Yes	III
SAMa90d73f8d891	PD	SD/PD	IC1	TC1	unknow	Male	No	0_grade	Curr_or_Pre	Visceral	Yes	III
SAM7bff231634e9	SD	SD/PD	IC1	TC1	unknow	Male	No	1_grade	Curr_or_Pre	Visceral	Yes	III
SAM7893196e0e89	PD	SD/PD	IC1	TC1	unknow	Male	No	1_grade	Curr_or_Pre	Visceral	Yes	III
SAM1a87df750b9d	SD	SD/PD	IC1	TC1	Excluded	Male	No	2_grade	Curr_or_Pre	Visceral	No	III
SAMe9ae8beb82fa	PD	SD/PD	IC1	TC1	Desert	Male	No	1_grade	Curr_or_Pre	unknow	No	III
SAMe7bf6c015192	PD	SD/PD	IC1	TC1	Inflamed	Male	No	1_grade	Curr_or_Pre	Visceral	No	III
SAM45c8e6412c66	PD	SD/PD	IC1	TC1	Inflamed	Male	No	1_grade	Curr_or_Pre	LN Only	Yes	III
SAM5d989c86255e	PD	SD/PD	IC1	TC1	Desert	Female	No	1_grade	Curr_or_Pre	Liver	Yes	III
SAM25510f300d79	CR	CR/PR	IC2+	TC0	Desert	Male	No	0_grade	Curr_or_Pre	Visceral	Yes	III
SAM7538ad9ff524	SD	SD/PD	IC1	TC1	Inflamed	Female	No	1_grade	Curr_or_Pre	unknow	No	III
SAM6780ed436b55	PD	SD/PD	IC1	TC1	Inflamed	Female	No	1_grade	Curr_or_Pre	Visceral	Yes	III
SAMdf3e42c8672a	PD	SD/PD	IC1	TC1	Inflamed	Male	No	1_grade	Curr_or_Pre	Visceral	Yes	III
SAM6dd7ad1d797d	PD	SD/PD	IC1	TC1	unknow	Male	No	1_grade	Curr_or_Pre	Visceral	Yes	III
SAM4edbe45817b3	NE	NA	IC1	TC1	Inflamed	Male	No	1_grade	Curr_or_Pre	unknow	Yes	III
SAM572f19794c96	CR	CR/PR	IC2+	TC0	Excluded	Male	No	1_grade	Curr_or_Pre	Visceral	No	III
SAM4caabd64e7fd	PR	CR/PR	IC2+	TC0	Excluded	Male	No	1_grade	Curr_or_Pre	unknow	No	III
SAMe0c49ea0df5d	SD	SD/PD	IC1	TC1	Excluded	Female	No	1_grade	Curr_or_Pre	Visceral	No	III
SAM1c0ecfb3eb63	PD	SD/PD	IC1	TC1	Excluded	Female	No	0_grade	Curr_or_Pre	Liver	Yes	III
SAMbcb07ba81cee	PD	SD/PD	IC1	TC1	Excluded	Male	No	0_grade	Curr_or_Pre	Liver	Yes	III
SAM5c139c5c1c4f	PD	SD/PD	IC1	TC1	Excluded	Male	No	1_grade	Curr_or_Pre	Liver	Yes	III
SAMd1bd63734394	PD	SD/PD	IC1	TC1	unknow	Male	Yes	1_grade	Curr_or_Pre	Liver	Yes	III
SAM568ce160abd9	SD	SD/PD	IC1	TC1	unknow	Female	Yes	0_grade	Curr_or_Pre	Visceral	Yes	III
SAM39eb94fa504d	PD	SD/PD	IC1	TC1	Excluded	Male	No	1_grade	Curr_or_Pre	Visceral	Yes	III
SAM9681450bbc90	NE	NA	IC1	TC1	Inflamed	Male	No	1_grade	Curr_or_Pre	Visceral	Yes	III
SAM00b9e5c52da9	NE	NA	IC1	TC1	Excluded	Male	Yes	1_grade	Curr_or_Pre	Visceral	Yes	III
SAMef0e3d2415fd	SD	SD/PD	IC1	TC1	Inflamed	Male	No	0_grade	Curr_or_Pre	Visceral	No	IV
SAMe7e4f7c076a7	PD	SD/PD	IC1	TC1	Inflamed	Male	No	1_grade	Curr_or_Pre	Visceral	No	IV
SAMd636e3461955	PD	SD/PD	IC1	TC1	Inflamed	Male	Yes	1_grade	Curr_or_Pre	LN Only	Yes	IV
SAMda4d892fddc8	PD	SD/PD	IC1	TC1	unknow	Male	No	0_grade	Curr_or_Pre	Visceral	No	IV
SAM166a419a4e5a	PD	SD/PD	IC1	TC1	Excluded	Male	No	1_grade	Curr_or_Pre	Visceral	Yes	IV
SAM75f12d1a55fc	SD	SD/PD	IC1	TC1	Inflamed	Male	No	0_grade	Curr_or_Pre	Visceral	Yes	IV
SAM415f36ad349e	PD	SD/PD	IC1	TC1	Excluded	Male	No	0_grade	Curr_or_Pre	LN Only	Yes	IV
SAM18be5b395318	PD	SD/PD	IC1	TC1	Excluded	Male	No	1_grade	Curr_or_Pre	Liver	Yes	IV
SAM9cafb905b36a	PD	SD/PD	IC1	TC1	Inflamed	Male	No	0_grade	Curr_or_Pre	LN Only	Yes	IV
SAM36a9225b0222	SD	SD/PD	IC1	TC1	Inflamed	Male	No	1_grade	Curr_or_Pre	Liver	Yes	IV
SAM563d6233dfa2	PD	SD/PD	IC1	TC1	unknow	Male	No	1_grade	Curr_or_Pre	Liver	Yes	IV
SAMd135d5867fe3	PD	SD/PD	IC1	TC1	Excluded	Male	Yes	1_grade	Curr_or_Pre	Visceral	Yes	IV
SAM560f23d6a3ad	CR	CR/PR	IC2+	TC0	Inflamed	Male	No	0_grade	Curr_or_Pre	unknow	Yes	IV
SAM7829a341b9f3	PD	SD/PD	IC1	TC1	Inflamed	Male	Yes	1_grade	Curr_or_Pre	unknow	No	IV
SAM62fb1388c871	PD	SD/PD	IC1	TC1	unknow	Female	No	0_grade	Curr_or_Pre	Visceral	Yes	IV
SAM47fc46c3d6be	SD	SD/PD	IC1	TC1	Inflamed	Male	No	0_grade	Curr_or_Pre	LN Only	No	IV
SAMce39dd79b441	PD	SD/PD	IC1	TC1	Inflamed	Male	No	0_grade	Curr_or_Pre	Visceral	No	IV
SAMb2f1d0e54ece	PR	CR/PR	IC2+	TC0	Desert	Male	No	1_grade	Curr_or_Pre	Visceral	Yes	IV
SAMc1251c7bfee2	PR	CR/PR	IC2+	TC0	Excluded	Male	No	0_grade	Curr_or_Pre	Visceral	Yes	IV
SAM85e41e7f33f9	NE	NA	IC1	TC1	Inflamed	Male	No	2_grade	Curr_or_Pre	Visceral	No	IV
SAM1bcc62d8290c	NE	NA	IC1	TC1	Excluded	Male	Yes	1_grade	Curr_or_Pre	Visceral	No	IV
SAM2e9ac0b1b250	CR	CR/PR	IC2+	TC0	unknow	Male	No	1_grade	Curr_or_Pre	unknow	Yes	IV
SAM5fc9ae0aed1f	NE	NA	IC1	TC1	Inflamed	Male	No	2_grade	Curr_or_Pre	LN Only	No	IV
SAMb8101c538753	SD	SD/PD	IC1	TC1	Inflamed	Male	No	1_grade	Curr_or_Pre	Liver	No	IV
SAMfb7aec7cb0e2	PR	CR/PR	IC2+	TC0	Inflamed	Male	No	1_grade	Curr_or_Pre	unknow	Yes	IV
SAM032c642382a7	PD	SD/PD	IC1	TC1	Inflamed	Female	No	1_grade	Curr_or_Pre	Visceral	Yes	IV
SAMbe25e2c88f3e	NE	NA	IC1	TC1	unknow	Male	No	2_grade	Curr_or_Pre	LN Only	No	IV
SAM553c3c35b847	PD	SD/PD	IC1	TC1	unknow	Female	No	0_grade	Curr_or_Pre	Liver	Yes	IV
SAMb419a8fcbfcd	PR	CR/PR	IC2+	TC0	Excluded	Male	Yes	1_grade	Curr_or_Pre	Liver	Yes	IV
SAM30b5c6c54cf7	CR	CR/PR	IC2+	TC0	Excluded	Female	No	1_grade	Curr_or_Pre	LN Only	Yes	IV
SAMd7d57ee3a863	CR	CR/PR	IC2+	TC0	Inflamed	Male	No	1_grade	Curr_or_Pre	unknow	Yes	IV
SAM468a9e1dc821	PD	SD/PD	IC1	TC1	Desert	Male	No	1_grade	Curr_or_Pre	Visceral	Yes	IV
SAMffa5c7cad0e5	PR	CR/PR	IC2+	TC0	Desert	Male	No	1_grade	Curr_or_Pre	Visceral	Yes	IV
SAM2dc578e0165f	NE	NA	IC1	TC1	Excluded	Male	No	1_grade	Curr_or_Pre	Visceral	Yes	IV
SAM9e11ec6bea80	SD	SD/PD	IC1	TC1	Inflamed	Male	No	1_grade	Curr_or_Pre	Visceral	Yes	IV

## Sheet: IMvigor210_Survival
id	futime(OS, months)	fustat
SAMdab9ca8fb5de	0.197125	0
SAMaf7578d55754	0.229979	1
SAM95c70496ffb5	0.361396	1
SAMa0ca029b7afd	0.361396	1
SAM698d8d76b934	0.427105	1
SAM8e43e9caf307	0.492813	1
SAM99b1f6a9534e	0.492813	1
SAM59b825252c0d	0.525667	1
SAMabc151b01ea3	0.558522	1
SAMbf91f27e7f9b	0.591376	1
SAM85e41e7f33f9	0.62423	1
SAM714285adf612	0.62423	1
SAM5fc9ae0aed1f	0.62423	1
SAM4918c524b83a	0.62423	0
SAM04c589eb3fb3	0.689938	0
SAM3f446449bf81	0.755647	1
SAM3f2033c90438	0.821355	1
SAM9eebdef2858a	0.821355	1
SAMc97f35a29d16	0.821355	0
SAMbd8ee73983b8	0.854209	1
SAMe41b1e773582	0.854209	1
SAMd0e47be700b0	0.887064	1
SAMa90d73f8d891	1.01848	1
SAM4edbe45817b3	1.05133	1
SAM4501e41e4751	1.11704	1
SAM31291c256373	1.1499	1
SAM0a0f2bac4b20	1.18275	1
SAM5ffd7e4cd794	1.21561	1
SAM3779e979db6b	1.31417	1
SAM4305ab968b90	1.41273	1
SAM9d2494119c05	1.44559	1
SAM1f3c93814cb9	1.44559	1
SAM18039827e1b9	1.47844	1
SAMf2ce197162ce	1.577	1
SAMcee0fa8c05b4	1.67556	1
SAM7fb7a13c096b	1.67556	1
SAMd215b503f99a	1.70842	0
SAM7ee2b6e4d6b3	1.70842	1
SAM59289ca42c99	1.70842	1
SAMa1871f491b02	1.74127	1
SAM73b653ae20d1	1.80698	1
SAM7a9093b9c7e9	1.80698	1
SAMc6eff056c89a	1.80698	1
SAM2de7cffb5f72	1.83984	1
SAM491e341d5a82	1.87269	1
SAM00b9e5c52da9	1.90554	1
SAMd1bd63734394	1.9384	1
SAMfddc359e862b	1.9384	1
SAM2dc578e0165f	1.97125	1
SAMe7e4f7c076a7	1.97125	1
SAM9448d858692c	2.03696	1
SAMd98bac0a070f	2.06982	1
SAM4b0175e8db6e	2.06982	1
SAMe07c4560772d	2.10267	0
SAMf3a9bce50099	2.10267	0
SAM978a587b207e	2.10267	1
SAM3894ac3956a5	2.10267	0
SAM1ab1b28d9f2b	2.10267	1
SAM81b71522417a	2.13552	1
SAM943df5cf15df	2.13552	1
SAMaff272833538	2.13552	1
SAM563d6233dfa2	2.13552	1
SAM7aa01fc49a80	2.13552	1
SAMe3210d3632b4	2.16838	1
SAMd86389d0d768	2.20123	1
SAM23095936e611	2.23409	1
SAM0bdb3428bd13	2.23409	1
SAM957378bd907f	2.23409	1
SAM187e056d6a2a	2.29979	1
SAMdad5c29dc105	2.43121	1
SAMff41c4e8c08f	2.46407	1
SAM032c642382a7	2.49692	1
SAMcb132b0cdd2c	2.52977	1
SAMbcb07ba81cee	2.52977	1
SAM2624229effe8	2.56263	1
SAM29da928587ad	2.59548	1
SAM0a7c2091dd56	2.62834	1
SAMaabf4afe4213	2.62834	1
SAM7893196e0e89	2.66119	1
SAMb8f13a0525a6	2.69405	1
SAM17c45bf16bb6	2.69405	1
SAMbe83eae4026e	2.7269	1
SAMb963dda93cfd	2.75975	1
SAM87a8e18eb45b	2.75975	1
SAM8a42c0d59187	2.82546	1
SAM7746b76437e6	2.82546	1
SAM0d855cff64e6	2.85832	1
SAM675a12a09c15	2.89117	1
SAM9b9d48b0b02c	2.89117	1
SAMbe25e2c88f3e	2.92402	1
SAMcc4675f394a1	3.12115	1
SAMe7bf6c015192	3.12115	1
SAMeb29625f76a5	3.12115	1
SAMf82bbdc267c8	3.12115	1
SAMb4c7a001537d	3.18686	1
SAMee3844cc0b9f	3.21971	1
SAMae02629a97f7	3.25257	1
SAMba7176afe070	3.44969	0
SAM5d989c86255e	3.44969	1
SAM45c8e6412c66	3.48255	1
SAM1f83ebd6be9b	3.5154	1
SAM36851bc8b9ae	3.54825	1
SAMa424c75831b4	3.54825	1
SAM99a46b9eec27	3.61396	1
SAMd135d5867fe3	3.61396	1
SAM8e469834acc1	3.71253	1
SAM59fda9035d1d	3.74538	1
SAM5b57e47fdcb3	3.84394	1
SAM468a9e1dc821	3.8768	1
SAMb15ad09d6e24	3.8768	1
SAM7829a341b9f3	3.8768	1
SAMdee1011782cd	3.90965	1
SAM63b2189c36d7	3.97536	1
SAMe0c49ea0df5d	4.13963	1
SAMbcbc7957c264	4.17248	1
SAM110501d0eedb	4.27105	1
SAM54e58f1b0230	4.36961	1
SAMb2e4a082541a	4.36961	1
SAMf20b827dca51	4.36961	1
SAM8e8ef2368dfa	4.50103	1
SAM0571f17f4045	4.53388	1
SAM7f0d9cc7f001	4.63244	1
SAM5a2347c0498a	4.89528	1
SAM9681450bbc90	4.96099	1
SAMae4da274eded	4.99384	1
SAM3cb94b0d5297	5.05955	1
SAMa913c6139ec8	5.12526	1
SAMd4c0837b0997	5.38809	1
SAM166a419a4e5a	5.38809	1
SAM26104d5adc89	5.38809	1
SAM1a87df750b9d	5.38809	1
SAMe9ae8beb82fa	5.48665	1
SAM1ac4e3dee297	5.51951	1
SAMaf42c1541269	5.51951	0
SAMc692536a795a	5.65092	1
SAM9a2cf3c06fb3	5.65092	1
SAM5cc2d9036053	5.68378	1
SAM23aa15d4a0b0	5.71663	1
SAM85f0a3ac1c45	5.84805	1
SAM1c0ecfb3eb63	5.84805	1
SAM961d04c42bd9	5.8809	1
SAM5234688806a7	5.8809	1
SAM6cbc10abddb0	5.94661	1
SAM6792d6e98068	6.01232	1
SAMe5bc41772bc9	6.11088	1
SAMdcae54fcd7fa	6.2423	1
SAM6780ed436b55	6.2423	1
SAMce39dd79b441	6.27515	1
SAMf28c01545593	6.40657	1
SAM09c84ec0cf34	6.50513	1
SAM0ce9c983b20f	6.6037	1
SAM557dde1b9f3e	6.70226	1
SAM553c3c35b847	6.70226	1
SAMbfdffb97c446	6.70226	1
SAM5e3bae090b8c	6.73511	1
SAM9410b866974a	6.73511	1
SAM63405b04ab2d	6.80082	1
SAM18bc1078bc15	6.89938	1
SAM3e8baff50d7a	6.96509	1
SAM3785587846ce	7.06366	1
SAMa321770ac31c	7.06366	0
SAM5c139c5c1c4f	7.22793	1
SAMdf3e42c8672a	7.32649	1
SAM12502d970c10	7.3922	1
SAM49f9b2e57aa5	7.45791	1
SAM9cafb905b36a	7.62218	1
SAM2e7aa8fa0ab3	7.72074	1
SAMd2492b2a31bb	7.85216	1
SAM2f228939632f	7.88501	1
SAMe7bcab05402e	7.91786	1
SAM52e3fa3ad574	7.95072	1
SAM9539a4f19ebc	7.95072	1
SAM2070b416069c	8.01643	1
SAMc57eadb2d82b	8.01643	1
SAM297c0301e861	8.08214	1
SAMeff2ce356ccb	8.08214	1
SAM65afda25b920	8.08214	1
SAM7c67b05aa109	8.24641	1
SAM31f41dd0d6ca	8.27926	1
SAM3ee5dcd894f0	8.70637	1
SAM025b45c27e05	8.77207	1
SAM9aa6a095a9d6	8.83778	1
SAM9725303dce0c	8.90349	0
SAM18be5b395318	9.00205	1
SAMfd947610629d	9.03491	1
SAM28e6031ac18b	9.23203	1
SAM30b5c6c54cf7	9.26489	1
SAMc0da5d48686d	9.49487	1
SAMc0ef41aa6c8b	9.56057	1
SAMe56c96c51190	9.7577	1
SAM49d48750e294	9.85626	1
SAM19fec8f3b3bd	9.88912	1
SAMef0e3d2415fd	10.1191	1
SAM2dc3f04e45e9	10.1848	1
SAM7bff231634e9	10.2505	1
SAMf2aae1443f67	10.3491	1
SAM0f956e757453	10.4148	1
SAMd636e3461955	10.4805	1
SAM2bba8cb35e48	10.4805	1
SAMb0d11db9aa79	10.5462	1
SAMa1e62d323e1d	10.5791	1
SAM7114d99032ec	10.8419	1
SAM181b638b8248	10.8747	1
SAM5d1dfd5207f5	10.9076	1
SAMe97af0feefdf	11.1047	1
SAM2c9586161ce6	11.269	1
SAM753d4bb52dbe	11.3676	1
SAMb2f1d0e54ece	11.4004	1
SAM30cf07d4874f	11.6632	1
SAM75142fcab9df	11.9261	1
SAM1e9c4d1d39ae	12.4189	1
SAM7d2dfba6cd84	12.7146	1
SAM97a00e0929fb	12.7146	0
SAM8533e5e261d6	12.8131	1
SAMba1a34b5a060	12.846	1
SAM568ce160abd9	12.846	1
SAM07a93a28f801	12.846	0
SAMc0d625a50eb8	13.2731	1
SAM4b7ea015fd9e	13.2731	1
SAMab8052a03398	13.306	1
SAM94859b440b1d	13.3388	1
SAMb8101c538753	13.4045	1
SAMe3d4266775a9	13.9959	0
SAM76a431ba6ce1	14.1273	1
SAMda4d892fddc8	14.1273	0
SAMbc8dc3a7b54e	14.7515	1
SAM75f12d1a55fc	14.7515	0
SAM80c6183220e6	14.7515	0
SAMad83c9c53537	14.9815	0
SAM2b672f4336c7	15.3101	1
SAMe94c30c30616	15.3758	1
SAM9e11ec6bea80	15.4086	1
SAM9306c5c92444	15.4415	0
SAMffa5c7cad0e5	15.54	1
SAM61baf919bb01	15.6057	1
SAM0257bbbbd388	15.6386	1
SAM3b1066e5801b	15.6386	0
SAM8b4b8b0f9e73	15.6715	0
SAM4caabd64e7fd	15.7043	0
SAMdb3f50c9129c	15.8029	1
SAM5cfa1699bdb7	15.8357	0
SAM18b9351e265a	15.8686	1
SAM3a1c9632ff7b	16.0329	0
SAMcf018fee2acd	16.23	1
SAM6964a6d7b967	16.2628	1
SAM18a4dabbc557	16.46	1
SAM9daccafc18db	16.46	0
SAM58e7832f4e7d	16.46	0
SAM1f66db567eb5	16.5914	0
SAM6157c8f38b72	16.5914	0
SAM572f19794c96	16.8214	0
SAM1abf01dd4544	16.8542	0
SAM91c47b054ffb	17.0185	1
SAM5fe7a81a39dd	17.0842	1
SAM31d9176e11fb	17.117	0
SAMcc7a42d87e9c	17.2156	0
SAM3e04eb914f3d	17.2813	0
SAM822b226466a1	17.2813	0
SAMa535fcdf18a0	17.2813	0
SAM548551ef782c	17.2813	0
SAM59f392864f5d	17.7741	1
SAM39eb94fa504d	17.9055	1
SAM415f36ad349e	17.9713	1
SAM7edacb3deb65	18.0041	0
SAMd5ab7fbfab4e	18.1027	0
SAM34430ef08e5b	18.1684	0
SAM5767dd75d142	18.1684	0
SAM6ff654a20f98	18.5626	0
SAM1bcc62d8290c	18.6283	0
SAMe9475f77504b	18.6612	0
SAM47fc46c3d6be	18.7269	0
SAM727c0e92a2a7	18.7269	0
SAM27299aed7681	18.8583	0
SAMe50d15fde368	18.8912	0
SAM9fb814c22bdb	19.1211	1
SAM7538ad9ff524	19.1211	0
SAM3330c03fdf00	19.1869	0
SAM6dd7ad1d797d	19.2854	1
SAM6f2a102a99df	19.2854	0
SAM6662f5181f87	19.2854	0
SAM203dcf14f927	19.3511	0
SAM771445e92421	19.4168	0
SAMb15ac6e4c4ef	20.0082	0
SAMd43f8933066b	20.0082	0
SAM4581bac493af	20.0411	0
SAM065890737112	20.0739	0
SAMb470eb8f04be	20.0739	0
SAMcabb6d58ff55	20.271	0
SAMd7d57ee3a863	20.271	0
SAM52500cabdd36	20.4682	0
SAM2eb07dedf07f	20.501	0
SAMaaf505c36f93	20.5667	0
SAM8a1b0e02ee42	20.5667	0
SAMfed609955db9	20.5667	0
SAM6083aac8db99	20.6324	0
SAMbda79f955628	20.6324	0
SAMeb587a68006b	20.6982	0
SAM25510f300d79	20.6982	0
SAMbf1a3ae828e6	20.731	0
SAMc2a1820d4e6b	20.731	0
SAM8f2275c36e8c	20.731	0
SAMc919aebc7fdd	20.731	0
SAM1c8b086175ca	20.7639	1
SAMd3bd67996035	20.8296	0
SAMaec7380f9ab0	20.8624	0
SAMb8070b7937e7	21.0267	1
SAMe1eb5d988760	21.0595	0
SAMae1690469964	21.1581	1
SAMd697ba701077	21.1581	1
SAM716f54e468f4	21.191	0
SAM7d7c54623618	21.2238	0
SAM73663ee4a96e	21.2567	0
SAM1dda30f1c5be	21.2567	0
SAM075e037d95bc	21.3224	0
SAM560f23d6a3ad	21.3881	0
SAM61b9d4d84c64	21.3881	0
SAM14df63a65411	21.4209	0
SAM14938611a2d3	21.4209	0
SAM3b15b4c6311d	21.4538	0
SAMd35318127278	21.5852	0
SAM28687037e4ff	21.5852	0
SAMeaa477a5384b	21.5852	0
SAMc1251c7bfee2	21.6181	0
SAM7b40007f4aa4	21.6509	0
SAMa9ca8536d2b1	21.848	0
SAM670649e105b5	22.078	0
SAM6d2ae0c39b96	22.1109	0
SAMe712352fb82a	22.1109	0
SAM08cce2fa88f2	22.1109	0
SAM2e9ac0b1b250	22.1437	0
SAM2570ff4aae6e	22.3737	0
SAMb3c02294aba7	22.4066	0
SAM62fb1388c871	22.5051	0
SAMfb7aec7cb0e2	22.538	0
SAMb419a8fcbfcd	22.7351	0
SAM1fa6bcb7fc48	22.7351	0
SAM7fb6987514a4	22.8337	0
SAMd3601288319e	23.1294	0
SAM8884fe446d20	23.1622	0
SAM6cb230f208a8	23.2279	0
SAM0684af734db1	23.2608	0
SAMb0a83e5fbde9	23.3265	0
SAM681e4bf7cf85	23.3922	0
SAMd027124354ce	23.5236	0
SAM36d87392593b	23.6879	0
SAM36a9225b0222	23.8193	0
SAMc1b27bc16435	24.1807	0
SAMf275eb859a39	24.4764	0

## Sheet: GSE32894_Clinical
id	Gender	Age	T	N	Grade	Molecular_subtype	Progression_to_higher_stage_or_radiotherapy
GSM814052	Male	<=65	T2-4	Positive	G3-4	urobasal_A	no
GSM814053	Male	>65	T2-4	unknow	G1-2	infiltrated	no
GSM814054	Male	>65	Ta-1	Negative	G1-2	genomically_unstable	no
GSM814055	Male	>65	Ta-1	unknow	G1-2	infiltrated	no
GSM814056	Male	<=65	T2-4	Positive	G3-4	genomically_unstable	no
GSM814057	Male	>65	Ta-1	unknow	G1-2	infiltrated	no
GSM814058	Male	<=65	Ta-1	unknow	G1-2	urobasal_A	no
GSM814059	Male	>65	Ta-1	unknow	G1-2	urobasal_A	no
GSM814060	Female	>65	T2-4	Positive	G3-4	SCC-like	no
GSM814061	Male	>65	Ta-1	unknow	G1-2	urobasal_A	yes
GSM814062	Male	>65	Ta-1	unknow	G1-2	infiltrated	no
GSM814063	Male	<=65	Ta-1	Positive	G3-4	urobasal_A	no
GSM814064	Male	>65	T2-4	Negative	G3-4	SCC-like	no
GSM814065	Male	<=65	Ta-1	unknow	G1-2	urobasal_A	no
GSM814066	Male	>65	Ta-1	unknow	G1-2	urobasal_A	no
GSM814067	Male	>65	T2-4	unknow	G1-2	urobasal_B	no
GSM814068	Male	>65	T2-4	Positive	G3-4	infiltrated	no
GSM814069	Male	<=65	Ta-1	unknow	G1-2	urobasal_A	no
GSM814070	Female	>65	T2-4	Negative	G3-4	infiltrated	no
GSM814071	Female	<=65	Ta-1	unknow	G1-2	urobasal_A	no
GSM814072	Female	>65	Ta-1	unknow	G3-4	urobasal_A	no
GSM814073	Female	>65	Ta-1	unknow	G1-2	urobasal_A	yes
GSM814074	Male	>65	Ta-1	unknow	G1-2	urobasal_A	no
GSM814075	Male	>65	Ta-1	unknow	G1-2	infiltrated	no
GSM814076	Male	>65	T2-4	Positive	G3-4	infiltrated	no
GSM814077	Male	>65	Ta-1	unknow	G3-4	infiltrated	no
GSM814078	Male	>65	Ta-1	unknow	G1-2	urobasal_A	no
GSM814079	Male	>65	Ta-1	unknow	G3-4	genomically_unstable	yes
GSM814080	Female	>65	T2-4	unknow	G3-4	SCC-like	no
GSM814081	Male	<=65	T2-4	unknow	G3-4	genomically_unstable	no
GSM814082	Male	>65	Ta-1	Negative	G1-2	urobasal_A	yes
GSM814083	Male	>65	Ta-1	unknow	G3-4	infiltrated	yes
GSM814084	Male	>65	Ta-1	unknow	G1-2	urobasal_A	no
GSM814085	Female	<=65	T2-4	Positive	G3-4	genomically_unstable	no
GSM814086	Male	>65	Ta-1	unknow	G1-2	urobasal_A	no
GSM814087	Male	<=65	Ta-1	unknow	G1-2	urobasal_A	yes
GSM814088	Male	<=65	Ta-1	unknow	G3-4	genomically_unstable	yes
GSM814089	Male	<=65	Ta-1	unknow	G1-2	urobasal_B	no
GSM814090	Male	<=65	T2-4	Positive	G3-4	genomically_unstable	no
GSM814091	Male	>65	Ta-1	unknow	G1-2	urobasal_A	no
GSM814092	Male	>65	T2-4	Positive	G3-4	genomically_unstable	no
GSM814093	Male	>65	T2-4	unknow	G3-4	genomically_unstable	unknow
GSM814094	Male	<=65	T2-4	Positive	G3-4	genomically_unstable	no
GSM814095	Female	>65	Ta-1	unknow	G1-2	urobasal_A	no
GSM814096	Male	>65	Ta-1	unknow	G1-2	urobasal_A	no
GSM814097	Female	>65	T2-4	unknow	G3-4	SCC-like	no
GSM814098	Female	>65	Ta-1	unknow	G1-2	urobasal_A	no
GSM814099	Female	>65	T2-4	unknow	G1-2	urobasal_A	yes
GSM814100	Female	<=65	Ta-1	unknow	G1-2	urobasal_A	no
GSM814101	Female	>65	T2-4	unknow	G3-4	SCC-like	no
GSM814102	Female	>65	Ta-1	unknow	G1-2	urobasal_A	no
GSM814103	Male	>65	Ta-1	unknow	G1-2	urobasal_A	no
GSM814104	Female	>65	T2-4	unknow	G3-4	infiltrated	no
GSM814105	Male	>65	T2-4	unknow	G3-4	infiltrated	no
GSM814106	Male	<=65	Ta-1	unknow	G3-4	genomically_unstable	no
GSM814107	Male	<=65	Ta-1	unknow	G3-4	urobasal_A	no
GSM814108	Male	>65	Ta-1	unknow	G1-2	infiltrated	no
GSM814109	Male	>65	T2-4	Negative	G3-4	infiltrated	yes
GSM814110	Male	>65	T2-4	Negative	G3-4	genomically_unstable	no
GSM814111	Male	>65	T2-4	unknow	G3-4	SCC-like	yes
GSM814112	Male	>65	Ta-1	unknow	G1-2	urobasal_A	no
GSM814113	Male	>65	T2-4	unknow	G3-4	genomically_unstable	no
GSM814114	Male	>65	Ta-1	unknow	G3-4	genomically_unstable	no
GSM814115	Male	>65	T2-4	unknow	G3-4	SCC-like	no
GSM814116	Male	<=65	Ta-1	unknow	G1-2	genomically_unstable	no
GSM814117	Female	>65	Ta-1	unknow	G1-2	urobasal_A	no
GSM814118	Male	<=65	Ta-1	unknow	G1-2	urobasal_A	no
GSM814119	Male	>65	T2-4	Negative	G3-4	genomically_unstable	no
GSM814120	Male	>65	Ta-1	Negative	G3-4	genomically_unstable	no
GSM814121	Male	>65	Ta-1	unknow	G3-4	genomically_unstable	no
GSM814122	Male	>65	Ta-1	unknow	G1-2	urobasal_A	no
GSM814123	Female	>65	Ta-1	unknow	G1-2	urobasal_A	no
GSM814124	Male	<=65	Ta-1	Negative	G3-4	genomically_unstable	no
GSM814125	Male	>65	T2-4	unknow	G3-4	SCC-like	yes
GSM814126	Female	<=65	T2-4	Negative	G3-4	SCC-like	no
GSM814127	Male	>65	T2-4	unknow	G3-4	SCC-like	yes
GSM814128	Male	>65	Ta-1	unknow	G3-4	urobasal_A	yes
GSM814129	Male	>65	Ta-1	unknow	G1-2	urobasal_A	no
GSM814130	Male	<=65	T2-4	unknow	G3-4	urobasal_A	unknow
GSM814131	Male	<=65	Ta-1	unknow	G3-4	genomically_unstable	no
GSM814132	Male	>65	T2-4	Negative	G3-4	genomically_unstable	no
GSM814133	Female	>65	Ta-1	unknow	G1-2	urobasal_A	no
GSM814134	Male	>65	Ta-1	unknow	G1-2	urobasal_A	no
GSM814135	Male	<=65	Ta-1	unknow	G1-2	urobasal_A	no
GSM814136	Male	>65	Ta-1	unknow	G1-2	urobasal_A	no
GSM814137	Male	>65	Ta-1	Negative	G1-2	urobasal_A	no
GSM814138	Male	>65	T2-4	Negative	G3-4	urobasal_B	no
GSM814139	Male	>65	Ta-1	unknow	G3-4	urobasal_A	no
GSM814140	Male	<=65	Ta-1	unknow	G3-4	genomically_unstable	yes
GSM814141	Male	<=65	Ta-1	Negative	G3-4	genomically_unstable	no
GSM814142	Male	<=65	T2-4	Positive	G3-4	genomically_unstable	no
GSM814143	Male	>65	Ta-1	unknow	G1-2	urobasal_A	yes
GSM814144	Male	>65	Ta-1	unknow	G3-4	SCC-like	no
GSM814145	Male	>65	T2-4	unknow	G3-4	genomically_unstable	no
GSM814146	Male	>65	T2-4	unknow	G3-4	infiltrated	yes
GSM814147	Female	>65	Ta-1	Negative	G1-2	urobasal_A	yes
GSM814148	Male	>65	Ta-1	unknow	G3-4	genomically_unstable	unknow
GSM814149	Male	>65	Ta-1	unknow	G3-4	urobasal_A	no
GSM814150	Male	<=65	Ta-1	unknow	G1-2	urobasal_A	no
GSM814151	Male	>65	T2-4	unknow	G3-4	SCC-like	yes
GSM814152	Male	<=65	T2-4	unknow	G1-2	infiltrated	unknow
GSM814153	Male	>65	Ta-1	unknow	G1-2	urobasal_A	no
GSM814154	Male	>65	unknow	unknow	G1-2	urobasal_A	no
GSM814155	Male	>65	Ta-1	unknow	G1-2	urobasal_A	yes
GSM814156	Female	>65	Ta-1	unknow	G1-2	infiltrated	no
GSM814157	Male	<=65	Ta-1	Negative	G1-2	urobasal_A	no
GSM814158	Male	>65	T2-4	unknow	G3-4	SCC-like	yes
GSM814159	Male	>65	Ta-1	unknow	G3-4	urobasal_A	no
GSM814160	Female	<=65	Ta-1	unknow	G1-2	urobasal_A	no
GSM814161	Male	>65	T2-4	unknow	G3-4	genomically_unstable	no
GSM814162	Male	<=65	Ta-1	unknow	G1-2	urobasal_A	no
GSM814163	Male	>65	Ta-1	unknow	G3-4	urobasal_A	no
GSM814164	Male	>65	Ta-1	unknow	G1-2	urobasal_A	no
GSM814165	Male	>65	Ta-1	unknow	G3-4	genomically_unstable	no
GSM814166	Male	>65	Ta-1	unknow	G1-2	urobasal_A	no
GSM814167	Male	>65	Ta-1	unknow	G1-2	urobasal_A	no
GSM814168	Male	>65	Ta-1	unknow	G3-4	infiltrated	no
GSM814169	Male	>65	Ta-1	unknow	G3-4	urobasal_A	no
GSM814170	Male	>65	Ta-1	unknow	G3-4	genomically_unstable	no
GSM814171	Female	>65	Ta-1	unknow	G1-2	genomically_unstable	no
GSM814172	Female	<=65	T2-4	Negative	G1-2	urobasal_B	no
GSM814173	Male	>65	T2-4	Negative	G3-4	SCC-like	no
GSM814174	Female	>65	Ta-1	unknow	G1-2	urobasal_A	no
GSM814175	Female	>65	Ta-1	unknow	G1-2	genomically_unstable	yes
GSM814176	Female	>65	T2-4	Positive	G3-4	infiltrated	no
GSM814177	Male	<=65	Ta-1	unknow	G3-4	urobasal_A	no
GSM814178	Male	>65	Ta-1	unknow	G3-4	genomically_unstable	no
GSM814179	Male	>65	T2-4	Positive	G3-4	urobasal_B	no
GSM814180	Male	>65	Ta-1	unknow	G1-2	urobasal_B	no
GSM814181	Male	>65	Ta-1	unknow	G3-4	genomically_unstable	no
GSM814182	Male	>65	T2-4	Positive	G3-4	urobasal_B	no
GSM814183	Female	>65	T2-4	unknow	G1-2	urobasal_A	yes
GSM814184	Male	>65	Ta-1	unknow	G3-4	genomically_unstable	no
GSM814185	Female	>65	Ta-1	unknow	G1-2	urobasal_B	no
GSM814186	Male	>65	Ta-1	unknow	G1-2	infiltrated	no
GSM814187	Male	>65	T2-4	unknow	G3-4	SCC-like	yes
GSM814188	Male	>65	T2-4	unknow	G3-4	urobasal_B	no
GSM814189	Female	<=65	T2-4	Positive	G3-4	infiltrated	yes
GSM814190	Male	>65	Ta-1	unknow	G1-2	urobasal_A	no
GSM814191	Male	<=65	Ta-1	unknow	G1-2	urobasal_A	no
GSM814192	Male	<=65	Ta-1	unknow	G3-4	urobasal_A	no
GSM814193	Male	>65	Ta-1	unknow	G1-2	urobasal_A	no
GSM814194	Female	>65	Ta-1	unknow	G1-2	urobasal_A	no
GSM814195	Male	<=65	T2-4	Negative	G3-4	genomically_unstable	no
GSM814196	Female	>65	Ta-1	unknow	G1-2	urobasal_A	no
GSM814197	Male	>65	Ta-1	unknow	G3-4	infiltrated	no
GSM814198	Male	<=65	Ta-1	unknow	G3-4	genomically_unstable	no
GSM814199	Male	<=65	Ta-1	unknow	G3-4	genomically_unstable	no
GSM814200	Female	>65	Ta-1	unknow	G1-2	urobasal_A	no
GSM814201	Male	>65	Ta-1	unknow	G1-2	urobasal_A	no
GSM814202	Male	>65	T2-4	Positive	G3-4	genomically_unstable	no
GSM814203	Female	<=65	Ta-1	unknow	G1-2	genomically_unstable	no
GSM814204	Male	>65	T2-4	Negative	G3-4	infiltrated	no
GSM814205	Female	<=65	Ta-1	unknow	G1-2	urobasal_A	no
GSM814206	Female	<=65	Ta-1	Negative	G3-4	genomically_unstable	no
GSM814207	Male	>65	Ta-1	unknow	G1-2	urobasal_A	no
GSM814208	Male	>65	Ta-1	unknow	G1-2	urobasal_A	no
GSM814209	Male	>65	T2-4	unknow	G3-4	genomically_unstable	no
GSM814210	Male	<=65	Ta-1	unknow	G1-2	urobasal_A	yes
GSM814211	Male	<=65	Ta-1	unknow	G1-2	urobasal_A	yes
GSM814212	Male	>65	Ta-1	unknow	G1-2	urobasal_A	no
GSM814213	Male	>65	Ta-1	unknow	G1-2	urobasal_A	no
GSM814214	Female	<=65	T2-4	unknow	G1-2	infiltrated	unknow
GSM814215	Male	>65	Ta-1	unknow	G1-2	urobasal_A	no
GSM814216	Male	>65	Ta-1	Negative	G3-4	urobasal_A	no
GSM814217	Female	<=65	Ta-1	unknow	G1-2	infiltrated	no
GSM814218	Male	<=65	T2-4	Negative	G3-4	SCC-like	no
GSM814219	Male	<=65	T2-4	unknow	G3-4	infiltrated	unknow
GSM814220	Female	>65	T2-4	unknow	G3-4	SCC-like	yes
GSM814221	Male	>65	Ta-1	unknow	G1-2	urobasal_A	no
GSM814222	Male	>65	Ta-1	unknow	G3-4	genomically_unstable	no
GSM814223	Male	>65	Ta-1	Negative	G3-4	genomically_unstable	no
GSM814224	Male	<=65	Ta-1	unknow	G1-2	urobasal_A	no
GSM814225	Male	<=65	T2-4	Negative	G1-2	SCC-like	no
GSM814226	Female	<=65	Ta-1	unknow	G1-2	urobasal_A	no
GSM814227	Male	>65	Ta-1	Negative	G3-4	urobasal_A	no
GSM814228	Female	<=65	Ta-1	unknow	G1-2	urobasal_A	no
GSM814229	Male	<=65	Ta-1	unknow	G1-2	urobasal_A	no
GSM814230	Male	<=65	Ta-1	unknow	G3-4	genomically_unstable	no
GSM814231	Male	>65	Ta-1	unknow	G1-2	urobasal_A	no
GSM814232	Male	>65	Ta-1	unknow	G3-4	infiltrated	yes
GSM814233	Male	>65	Ta-1	unknow	G1-2	genomically_unstable	no
GSM814234	Female	<=65	Ta-1	unknow	G1-2	urobasal_A	no
GSM814235	Male	>65	Ta-1	Negative	G3-4	genomically_unstable	no
GSM814236	Male	<=65	Ta-1	unknow	G3-4	infiltrated	unknow
GSM814237	Female	<=65	Ta-1	unknow	G3-4	urobasal_A	no
GSM814238	Male	<=65	T2-4	Negative	G3-4	infiltrated	no
GSM814239	Male	>65	Ta-1	Negative	G3-4	genomically_unstable	no
GSM814240	Male	<=65	T2-4	Negative	G3-4	genomically_unstable	no
GSM814241	Male	>65	T2-4	Positive	G3-4	infiltrated	no
GSM814242	Male	<=65	Ta-1	Negative	G3-4	infiltrated	no
GSM814243	Male	>65	unknow	unknow	G3-4	urobasal_B	yes
GSM814244	Female	>65	T2-4	unknow	G3-4	genomically_unstable	no
GSM814245	Male	>65	Ta-1	unknow	G3-4	genomically_unstable	no
GSM814246	Male	<=65	T2-4	Negative	G3-4	urobasal_B	no
GSM814247	Male	>65	Ta-1	unknow	G1-2	urobasal_A	no
GSM814248	Female	<=65	T2-4	Negative	G3-4	genomically_unstable	no
GSM814249	Male	<=65	Ta-1	unknow	G1-2	urobasal_A	no
GSM814250	Male	<=65	Ta-1	unknow	G1-2	urobasal_A	no
GSM814251	Female	>65	T2-4	Positive	G3-4	SCC-like	no
GSM814252	Female	<=65	Ta-1	unknow	G1-2	urobasal_A	no
GSM814253	Male	>65	Ta-1	unknow	G1-2	urobasal_A	no
GSM814254	Male	>65	T2-4	Negative	G3-4	urobasal_B	no
GSM814255	Male	>65	Ta-1	unknow	G1-2	genomically_unstable	no
GSM814256	Male	>65	Ta-1	unknow	G1-2	urobasal_A	no
GSM814257	Male	>65	T2-4	unknow	G1-2	urobasal_A	yes
GSM814258	Male	>65	Ta-1	Negative	G3-4	infiltrated	no
GSM814259	Male	<=65	Ta-1	Positive	G3-4	genomically_unstable	no
GSM814260	Female	<=65	Ta-1	unknow	G1-2	urobasal_B	no
GSM814261	Female	>65	Ta-1	unknow	G1-2	urobasal_A	no
GSM814262	Male	<=65	T2-4	unknow	G3-4	genomically_unstable	unknow
GSM814263	Male	>65	Ta-1	unknow	G1-2	urobasal_A	no
GSM814264	Female	>65	Ta-1	unknow	G1-2	infiltrated	no
GSM814265	Female	>65	Ta-1	unknow	G3-4	genomically_unstable	no
GSM814266	Female	<=65	Ta-1	unknow	G1-2	urobasal_A	no
GSM814267	Male	>65	Ta-1	unknow	G1-2	urobasal_A	no
GSM814268	Female	<=65	Ta-1	Negative	G3-4	SCC-like	no
GSM814269	Female	<=65	T2-4	Positive	G3-4	SCC-like	no
GSM814270	Male	>65	T2-4	unknow	G3-4	SCC-like	unknow
GSM814271	Male	>65	Ta-1	unknow	G1-2	urobasal_A	no
GSM814272	Male	>65	Ta-1	unknow	G1-2	genomically_unstable	no
GSM814273	Male	<=65	Ta-1	unknow	G1-2	urobasal_A	no
GSM814274	Female	<=65	Ta-1	unknow	G1-2	urobasal_A	no
GSM814275	Male	>65	Ta-1	unknow	G3-4	genomically_unstable	yes
GSM814276	Male	<=65	Ta-1	unknow	G1-2	urobasal_A	no
GSM814277	Female	>65	T2-4	unknow	G3-4	SCC-like	unknow
GSM814278	Female	<=65	Ta-1	unknow	G3-4	genomically_unstable	no
GSM814279	Female	>65	Ta-1	unknow	G3-4	urobasal_B	yes
GSM814280	Female	>65	Ta-1	unknow	G3-4	genomically_unstable	no
GSM814281	Female	>65	Ta-1	unknow	G1-2	urobasal_A	no
GSM814282	Male	>65	Ta-1	unknow	G1-2	infiltrated	no
GSM814283	Male	>65	Ta-1	Negative	G3-4	genomically_unstable	no
GSM814284	Male	>65	Ta-1	unknow	G3-4	genomically_unstable	no
GSM814285	Male	<=65	Ta-1	unknow	G1-2	infiltrated	no
GSM814286	Male	>65	Ta-1	unknow	G1-2	urobasal_A	no
GSM814287	Male	>65	T2-4	Negative	G3-4	infiltrated	no
GSM814288	Male	>65	Ta-1	unknow	G1-2	urobasal_A	no
GSM814289	Female	<=65	T2-4	Positive	G3-4	urobasal_B	no
GSM814290	Male	>65	Ta-1	unknow	G1-2	genomically_unstable	no
GSM814291	Male	>65	T2-4	Positive	G3-4	urobasal_A	no
GSM814292	Female	>65	Ta-1	unknow	G3-4	urobasal_A	no
GSM814293	Male	>65	Ta-1	unknow	G3-4	genomically_unstable	no
GSM814294	Male	<=65	Ta-1	unknow	G3-4	urobasal_B	no
GSM814295	Male	>65	T2-4	Negative	G3-4	genomically_unstable	no
GSM814296	Female	>65	Ta-1	unknow	G1-2	urobasal_A	no
GSM814297	Male	>65	Ta-1	unknow	G1-2	urobasal_A	no
GSM814298	Male	>65	Ta-1	unknow	G3-4	infiltrated	no
GSM814299	Male	<=65	Ta-1	unknow	G3-4	genomically_unstable	no
GSM814300	Male	<=65	T2-4	Negative	G3-4	genomically_unstable	no
GSM814301	Male	<=65	Ta-1	unknow	G1-2	infiltrated	no
GSM814302	Female	>65	Ta-1	unknow	G3-4	urobasal_B	no
GSM814303	Male	<=65	Ta-1	unknow	G3-4	genomically_unstable	no
GSM814304	Male	>65	Ta-1	unknow	G1-2	urobasal_A	no
GSM814305	Male	>65	Ta-1	unknow	G1-2	urobasal_A	no
GSM814306	Female	>65	Ta-1	unknow	G1-2	urobasal_A	yes
GSM814307	Male	<=65	Ta-1	unknow	G3-4	genomically_unstable	no
GSM814308	Male	>65	Ta-1	unknow	G1-2	urobasal_B	no
GSM814309	Male	<=65	Ta-1	unknow	G1-2	genomically_unstable	no
GSM814310	Female	>65	Ta-1	Negative	G3-4	genomically_unstable	no
GSM814311	Male	>65	Ta-1	Negative	G3-4	genomically_unstable	no
GSM814312	Female	>65	Ta-1	unknow	G1-2	infiltrated	no
GSM814313	Male	>65	Ta-1	unknow	G3-4	infiltrated	no
GSM814314	Male	<=65	Ta-1	Negative	G1-2	urobasal_A	no
GSM814315	Male	>65	Ta-1	unknow	G3-4	genomically_unstable	yes
GSM814316	Female	>65	Ta-1	unknow	G3-4	genomically_unstable	no
GSM814317	Female	>65	T2-4	Negative	G3-4	infiltrated	no
GSM814318	Male	>65	Ta-1	unknow	G1-2	urobasal_A	no
GSM814319	Male	<=65	T2-4	unknow	G3-4	urobasal_A	no
GSM814320	Female	>65	Ta-1	Negative	G1-2	SCC-like	no
GSM814321	Male	<=65	Ta-1	unknow	G1-2	urobasal_A	no
GSM814322	Male	<=65	T2-4	Positive	G1-2	genomically_unstable	no
GSM814323	Female	>65	Ta-1	unknow	G1-2	urobasal_A	no
GSM814324	Female	>65	Ta-1	unknow	G1-2	urobasal_A	no
GSM814325	Male	>65	T2-4	Negative	G3-4	genomically_unstable	no
GSM814326	Male	>65	Ta-1	unknow	G1-2	urobasal_A	no
GSM814327	Male	>65	T2-4	unknow	G1-2	urobasal_A	no
GSM814328	Female	>65	Ta-1	unknow	G1-2	urobasal_A	no
GSM814329	Male	>65	Ta-1	unknow	G1-2	urobasal_A	no
GSM814330	Male	>65	Ta-1	unknow	G1-2	genomically_unstable	yes
GSM814331	Female	>65	Ta-1	unknow	G1-2	urobasal_B	no
GSM814332	Male	>65	T2-4	unknow	G3-4	genomically_unstable	yes
GSM814333	Male	>65	Ta-1	unknow	G1-2	urobasal_A	no
GSM814334	Male	<=65	T2-4	Negative	G3-4	infiltrated	no
GSM814335	Female	>65	T2-4	unknow	G3-4	SCC-like	yes
GSM814336	Female	>65	Ta-1	unknow	G1-2	urobasal_A	no
GSM814337	Female	>65	Ta-1	unknow	G1-2	urobasal_A	no
GSM814338	Male	<=65	Ta-1	unknow	G1-2	urobasal_A	no
GSM814339	Male	>65	T2-4	unknow	G3-4	genomically_unstable	no
GSM814340	Male	>65	Ta-1	unknow	G1-2	genomically_unstable	no
GSM814341	Male	>65	Ta-1	unknow	G3-4	genomically_unstable	yes
GSM814342	Male	>65	Ta-1	unknow	G1-2	urobasal_A	no
GSM814343	Male	<=65	Ta-1	unknow	G1-2	genomically_unstable	no
GSM814344	Female	>65	T2-4	unknow	G3-4	SCC-like	yes
GSM814345	Male	>65	Ta-1	unknow	G1-2	urobasal_A	no
GSM814346	Male	<=65	T2-4	unknow	G1-2	urobasal_B	yes
GSM814347	Male	<=65	T2-4	Negative	G3-4	genomically_unstable	no
GSM814348	Male	>65	Ta-1	unknow	G1-2	urobasal_A	no
GSM814349	Female	<=65	Ta-1	unknow	G1-2	SCC-like	no
GSM814350	Male	<=65	Ta-1	unknow	G3-4	genomically_unstable	no
GSM814351	Male	<=65	Ta-1	unknow	G1-2	urobasal_A	no
GSM814352	Male	>65	Ta-1	unknow	G3-4	urobasal_A	no
GSM814353	Female	>65	T2-4	unknow	G3-4	SCC-like	no
GSM814354	Male	>65	T2-4	unknow	G3-4	SCC-like	no
GSM814355	Male	>65	Ta-1	unknow	G1-2	urobasal_A	no
GSM814356	Male	<=65	T2-4	unknow	G3-4	genomically_unstable	no
GSM814357	Male	<=65	T2-4	unknow	G3-4	genomically_unstable	no
GSM814358	Male	<=65	Ta-1	unknow	G1-2	urobasal_A	no
GSM814359	Male	>65	T2-4	unknow	G3-4	infiltrated	no

## Sheet: GSE32894_Survival
id	futime(OS, days)	fustat
GSM814052	3309.04	0
GSM814055	461.589	0
GSM814056	1090.8	1
GSM814057	3131.51	0
GSM814058	1917.37	0
GSM814059	1651.07	0
GSM814060	161.753	1
GSM814061	384.658	0
GSM814062	197.26	0
GSM814064	2279.34	0
GSM814065	3113.75	0
GSM814066	1987.4	0
GSM814068	2891.84	0
GSM814069	2221.15	0
GSM814070	767.342	0
GSM814071	2007.12	0
GSM814072	32.5479	0
GSM814074	1889.75	0
GSM814075	592.767	0
GSM814076	537.534	1
GSM814077	2951.01	0
GSM814083	834.411	0
GSM814084	2001.21	0
GSM814085	2931.29	0
GSM814086	2053.48	0
GSM814087	2457.86	1
GSM814089	2942.14	0
GSM814090	2353.32	0
GSM814091	1072.11	0
GSM814092	795.945	1
GSM814094	884.712	1
GSM814095	2562.41	0
GSM814096	843.288	0
GSM814098	2216.22	0
GSM814100	2658.08	0
GSM814102	2165.92	0
GSM814103	1335.45	0
GSM814106	1291.07	0
GSM814107	2481.53	0
GSM814108	633.205	0
GSM814109	2085.04	0
GSM814110	1630.36	0
GSM814112	2547.62	0
GSM814114	820.603	0
GSM814117	1136.22	0
GSM814118	1629.37	0
GSM814119	2644.27	0
GSM814121	2556.49	0
GSM814122	2485.48	0
GSM814123	2381.92	0
GSM814126	2592.99	0
GSM814129	393.534	0
GSM814131	2520.99	0
GSM814132	2300.05	0
GSM814133	1480.44	0
GSM814134	1079.01	0
GSM814135	2176.77	0
GSM814136	372.822	0
GSM814138	185.425	1
GSM814139	1517.92	0
GSM814140	1804.93	1
GSM814142	225.863	1
GSM814144	2037.7	0
GSM814149	302.795	0
GSM814150	1187.51	0
GSM814153	1360.11	0
GSM814155	2154.08	0
GSM814156	2359.23	0
GSM814159	1474.52	0
GSM814160	2132.38	0
GSM814162	2085.04	0
GSM814163	1670.79	0
GSM814164	2089.97	0
GSM814165	2037.7	0
GSM814166	2236.93	0
GSM814167	1293.04	0
GSM814168	2230.03	0
GSM814169	1098.74	0
GSM814170	2222.14	0
GSM814171	2121.53	0
GSM814172	618.411	1
GSM814173	899.507	0
GSM814174	440.877	0
GSM814175	1008	0
GSM814176	2097.86	0
GSM814177	6	0
GSM814179	530.63	1
GSM814180	420.164	0
GSM814181	18.7397	0
GSM814182	206.137	1
GSM814184	1890.74	0
GSM814185	925.151	0
GSM814186	1483.4	0
GSM814189	1727.01	0
GSM814190	1696.44	0
GSM814191	1939.07	0
GSM814192	1932.16	0
GSM814193	1740.82	0
GSM814194	1632.33	0
GSM814195	1740.82	0
GSM814196	1520.88	0
GSM814197	1089.86	0
GSM814198	1614.58	0
GSM814199	873.863	0
GSM814200	411.288	0
GSM814201	1831.56	0
GSM814202	191.342	1
GSM814203	1959.78	0
GSM814204	725.918	1
GSM814205	1916.38	0
GSM814208	1919.34	0
GSM814210	1851.29	0
GSM814211	857.096	0
GSM814212	1875.95	0
GSM814213	608.548	0
GSM814215	1700.38	0
GSM814217	1788.16	0
GSM814218	1043.51	1
GSM814221	96.6575	0
GSM814222	1173.7	0
GSM814224	1496.22	0
GSM814225	402.411	1
GSM814226	635.178	0
GSM814228	1630.36	0
GSM814229	1728	0
GSM814230	1525.81	0
GSM814231	1416.33	0
GSM814233	82.8493	0
GSM814234	1651.07	0
GSM814237	1533.7	0
GSM814238	110.466	1
GSM814240	1686.58	0
GSM814241	194.301	1
GSM814245	1490.3	0
GSM814246	1611.62	0
GSM814247	1402.52	0
GSM814248	1231.89	0
GSM814249	1243.73	0
GSM814250	471.452	0
GSM814251	1221.04	0
GSM814252	1111.56	0
GSM814253	1133.26	0
GSM814254	987.288	0
GSM814255	1429.15	0
GSM814256	1358.14	0
GSM814260	1412.38	0
GSM814261	1263.45	0
GSM814263	810.74	0
GSM814264	1342.36	0
GSM814265	1302.9	0
GSM814266	1237.81	0
GSM814267	1321.64	0
GSM814269	467.507	1
GSM814271	1224.99	0
GSM814272	784.11	0
GSM814273	969.534	0
GSM814274	1197.37	0
GSM814275	1146.08	0
GSM814276	1217.1	0
GSM814278	1041.53	0
GSM814280	1061.26	0
GSM814281	759.452	0
GSM814282	945.863	0
GSM814284	650.959	0
GSM814285	986.301	0
GSM814286	1021.81	0
GSM814287	1010.96	0
GSM814288	742.685	0
GSM814289	246.575	1
GSM814290	356.055	0
GSM814291	547.397	1
GSM814292	1001.1	0
GSM814293	821.589	0
GSM814295	1021.81	0
GSM814296	48.3288	0
GSM814297	939.945	0
GSM814298	911.342	0
GSM814299	217.973	0
GSM814300	294.904	1
GSM814301	1000.11	0
GSM814302	503.014	0
GSM814303	924.164	0
GSM814304	789.041	0
GSM814305	897.534	0
GSM814306	884.712	0
GSM814307	793.973	0
GSM814308	841.315	0
GSM814309	799.89	0
GSM814312	763.397	0
GSM814313	647.014	0
GSM814316	714.082	0
GSM814317	630.247	0
GSM814318	711.123	0
GSM814321	714.082	0
GSM814322	452.712	1
GSM814323	612.493	0
GSM814324	616.438	0
GSM814325	402.411	1
GSM814326	409.315	0
GSM814328	596.712	0
GSM814329	502.027	0
GSM814330	583.89	0
GSM814331	530.63	0
GSM814333	530.63	0
GSM814334	532.603	0
GSM814336	487.233	0
GSM814337	517.808	0
GSM814338	388.603	0
GSM814340	398.466	0
GSM814342	257.425	0
GSM814343	352.11	0
GSM814345	197.26	0
GSM814347	298.849	0
GSM814348	275.178	0
GSM814349	15	0
GSM814350	292.932	0
GSM814351	167.671	0
GSM814352	200.219	0
GSM814353	328.438	1
GSM814354	511.89	0
GSM814355	203.178	0
GSM814356	491.178	0
GSM814357	584.877	0
GSM814358	904.438	0

[truncated: 4 more sheets: GSE48075_Clinical, GSE48075_Survival, GSE48276_Clinical, GSE48276_Survival]
