# Supplementary material for: Development and validation of a glycolysis-associated gene signature for predicting the prognosis, immune landscape, and drug sensitivity in bladder cancer
Source: Front Immunol. 2025 Jan 10;15:1430583. doi: 10.3389/fimmu.2024.1430583 (PMC11757262; doi:10.3389/fimmu.2024.1430583)
Supplement: Supplementary File S3 — The pair-wise comparisons of glycolysis-related molecular typing in terms of GSVA score of KEGG pathways were performed based on merge datasets and these DE-pathways are summarised in this file. [file Table3.xlsx]

## Sheet: B-A.diff
id	logFC	AveExpr	t	P.Value	adj.P.Val	B
KEGG_FOCAL_ADHESION	0.401293	-0.0686171	18.1667	3.43424e-46	6.25031e-44	94.4468
KEGG_REGULATION_OF_ACTIN_CYTOSKELETON	0.293781	-0.0503701	17.6342	1.82398e-44	1.65982e-42	90.5038
KEGG_PATHOGENIC_ESCHERICHIA_COLI_INFECTION	0.429032	-0.065265	16.5262	7.52005e-41	4.56216e-39	82.2398
KEGG_ECM_RECEPTOR_INTERACTION	0.46359	-0.0745807	15.5683	1.04986e-37	4.77686e-36	75.0502
KEGG_LINOLEIC_ACID_METABOLISM	-0.503431	0.0871839	-15.474	2.14436e-37	7.80547e-36	74.3411
KEGG_OOCYTE_MEIOSIS	0.306729	-0.0496009	15.2004	1.7039e-36	5.16851e-35	72.2832
KEGG_GLYCEROPHOSPHOLIPID_METABOLISM	-0.279559	0.0334288	-15.0096	7.23466e-36	1.88101e-34	70.8476
KEGG_PATHWAYS_IN_CANCER	0.206002	-0.0268062	14.9472	1.16134e-35	2.64205e-34	70.3777
KEGG_SMALL_CELL_LUNG_CANCER	0.286741	-0.0286289	14.241	2.44663e-33	4.94763e-32	65.0661
KEGG_PANCREATIC_CANCER	0.298024	-0.0327963	14.2176	2.92037e-33	5.31508e-32	64.8904
KEGG_GLIOMA	0.266423	-0.0360752	13.9383	2.41523e-32	3.99611e-31	62.7932
KEGG_PROGESTERONE_MEDIATED_OOCYTE_MATURATION	0.246669	-0.0359801	13.867	4.14038e-32	6.27957e-31	62.2582
KEGG_GAP_JUNCTION	0.250607	-0.05328	13.7697	8.63455e-32	1.20884e-30	61.5287
KEGG_METABOLISM_OF_XENOBIOTICS_BY_CYTOCHROME_P450	-0.442752	0.057139	-13.3868	1.5524e-30	2.01812e-29	58.661
KEGG_ALPHA_LINOLENIC_ACID_METABOLISM	-0.444686	0.00157717	-13.1943	6.61164e-30	8.02212e-29	57.223
KEGG_LEISHMANIA_INFECTION	0.458609	-0.0417409	13.1177	1.17582e-29	1.33749e-28	56.6517
KEGG_NOD_LIKE_RECEPTOR_SIGNALING_PATHWAY	0.401346	-0.018989	12.8903	6.47979e-29	6.93719e-28	54.9581
KEGG_CHEMOKINE_SIGNALING_PATHWAY	0.318647	-0.0456763	12.8201	1.09649e-28	1.10867e-27	54.4362
KEGG_DRUG_METABOLISM_CYTOCHROME_P450	-0.388235	0.0691657	-12.7729	1.56206e-28	1.49629e-27	54.085
KEGG_PRION_DISEASES	0.353183	-0.0713734	12.401	2.51246e-27	2.28634e-26	51.3292
KEGG_CHRONIC_MYELOID_LEUKEMIA	0.260215	-0.0291718	12.2013	1.10951e-26	9.61578e-26	49.8559
KEGG_PROSTATE_CANCER	0.221337	-0.0466109	12.0001	4.93089e-26	4.07919e-25	48.3766
KEGG_EPITHELIAL_CELL_SIGNALING_IN_HELICOBACTER_PYLORI_INFECTION	0.241922	-0.046934	11.9664	6.32664e-26	5.0063e-25	48.1294
KEGG_RENAL_CELL_CARCINOMA	0.287735	-0.0432306	11.9271	8.46157e-26	6.41669e-25	47.8411
KEGG_ARRHYTHMOGENIC_RIGHT_VENTRICULAR_CARDIOMYOPATHY_ARVC	0.286274	-0.0372389	11.8665	1.32455e-25	9.64275e-25	47.3967
KEGG_NEUROTROPHIN_SIGNALING_PATHWAY	0.216339	-0.0347154	11.6012	9.34636e-25	6.54245e-24	45.4594
KEGG_ADHERENS_JUNCTION	0.266451	-0.0390801	11.5298	1.57808e-24	1.06374e-23	44.9401
KEGG_PEROXISOME	-0.312172	0.00922388	-11.5121	1.79692e-24	1.168e-23	44.8114
KEGG_RETINOL_METABOLISM	-0.354335	0.0817605	-11.4307	3.26283e-24	2.04771e-23	44.22
KEGG_MAPK_SIGNALING_PATHWAY	0.159403	-0.0261476	11.3695	5.10479e-24	3.0969e-23	43.7764
KEGG_COLORECTAL_CANCER	0.242032	-0.037163	11.2874	9.29125e-24	5.45486e-23	43.1828
KEGG_T_CELL_RECEPTOR_SIGNALING_PATHWAY	0.309595	-0.0329771	11.2674	1.07549e-23	6.11684e-23	43.0378
KEGG_FC_GAMMA_R_MEDIATED_PHAGOCYTOSIS	0.215962	-0.0279973	11.2569	1.16064e-23	6.40112e-23	42.9623
KEGG_TYROSINE_METABOLISM	-0.276598	0.051346	-11.1187	3.17377e-23	1.6989e-22	41.9654
KEGG_LEUKOCYTE_TRANSENDOTHELIAL_MIGRATION	0.251246	-0.0387265	11.0973	3.70581e-23	1.92702e-22	41.8118
KEGG_MELANOMA	0.211889	-0.0371465	11.0013	7.43512e-23	3.75886e-22	41.1218
KEGG_B_CELL_RECEPTOR_SIGNALING_PATHWAY	0.271294	-0.0293429	10.9914	7.98638e-23	3.92844e-22	41.051
KEGG_STEROID_HORMONE_BIOSYNTHESIS	-0.304724	0.0620981	-10.9086	1.45392e-22	6.96351e-22	40.4574
KEGG_TASTE_TRANSDUCTION	-0.311716	0.0483438	-10.7204	5.64236e-22	2.6331e-21	39.1141
KEGG_TOLL_LIKE_RECEPTOR_SIGNALING_PATHWAY	0.27013	0.000436714	10.4888	2.96168e-21	1.34756e-20	37.472
KEGG_PPAR_SIGNALING_PATHWAY	-0.221301	0.00901667	-10.4704	3.37865e-21	1.49979e-20	37.3416
KEGG_CELL_CYCLE	0.319688	-0.0409595	10.4467	3.99824e-21	1.69469e-20	37.1749
KEGG_ARACHIDONIC_ACID_METABOLISM	-0.289787	0.0313324	-10.4465	4.00393e-21	1.69469e-20	37.1734
KEGG_VIRAL_MYOCARDITIS	0.343694	-0.0558316	10.3374	8.70008e-21	3.59867e-20	36.4051
KEGG_APOPTOSIS	0.249755	-0.00915082	10.2591	1.51609e-20	6.13174e-20	35.8553
KEGG_ACUTE_MYELOID_LEUKEMIA	0.22511	-0.0385111	10.1876	2.51377e-20	9.9458e-20	35.3547
KEGG_CYTOKINE_CYTOKINE_RECEPTOR_INTERACTION	0.316957	-0.000290012	10.0576	6.2848e-20	2.43369e-19	34.4478
KEGG_HEMATOPOIETIC_CELL_LINEAGE	0.366616	-0.0125566	9.70443	7.40802e-19	2.80887e-18	32.0071
KEGG_SYSTEMIC_LUPUS_ERYTHEMATOSUS	0.404049	-0.0645434	9.44497	4.43727e-18	1.64813e-17	30.2371
KEGG_NATURAL_KILLER_CELL_MEDIATED_CYTOTOXICITY	0.256855	0.00366986	9.34497	8.79814e-18	3.20252e-17	29.5605
KEGG_CELL_ADHESION_MOLECULES_CAMS	0.31125	-0.0462011	9.32072	1.03823e-17	3.70507e-17	29.3969
KEGG_JAK_STAT_SIGNALING_PATHWAY	0.213055	0.0149419	8.83266	2.79014e-16	9.76549e-16	26.1458
KEGG_HYPERTROPHIC_CARDIOMYOPATHY_HCM	0.221894	-0.0380254	8.59507	1.34444e-15	4.61676e-15	24.5939
KEGG_TGF_BETA_SIGNALING_PATHWAY	0.188228	-0.0157379	8.51397	2.28871e-15	7.71381e-15	24.069
KEGG_GRAFT_VERSUS_HOST_DISEASE	0.463958	-0.0395011	8.46907	3.06927e-15	1.01565e-14	23.7796
KEGG_FATTY_ACID_METABOLISM	-0.26261	-0.0121859	-8.46347	3.18361e-15	1.03467e-14	23.7435
KEGG_BUTANOATE_METABOLISM	-0.252005	0.00367195	-8.34632	6.81978e-15	2.17754e-14	22.9923
KEGG_RENIN_ANGIOTENSIN_SYSTEM	0.274352	-0.0218892	8.2833	1.02511e-14	3.21673e-14	22.5904
KEGG_ENDOMETRIAL_CANCER	0.19712	-0.0405403	8.27189	1.10344e-14	3.40382e-14	22.5179
KEGG_AXON_GUIDANCE	0.149159	-0.0207438	8.18412	1.94078e-14	5.88704e-14	21.9613
KEGG_PROTEASOME	0.378685	-0.0650829	8.0026	6.17718e-14	1.84303e-13	20.8207
KEGG_COMPLEMENT_AND_COAGULATION_CASCADES	0.267203	-0.0168565	7.9953	6.4696e-14	1.89914e-13	20.7751
KEGG_DORSO_VENTRAL_AXIS_FORMATION	0.209519	0.0171229	7.96441	7.86712e-14	2.27272e-13	20.5825
KEGG_MISMATCH_REPAIR	0.347171	-0.0181141	7.73235	3.37389e-13	9.59451e-13	19.1493
KEGG_BLADDER_CANCER	0.174694	-0.0273064	7.70604	3.97346e-13	1.11257e-12	18.9884
KEGG_ABC_TRANSPORTERS	-0.182644	0.0398498	-7.66855	5.01365e-13	1.38255e-12	18.7596
KEGG_ERBB_SIGNALING_PATHWAY	0.143083	-0.00944786	7.58938	8.17562e-13	2.22084e-12	18.2786
KEGG_LONG_TERM_POTENTIATION	0.135519	-0.0283725	7.57307	9.03897e-13	2.41925e-12	18.1799
KEGG_WNT_SIGNALING_PATHWAY	0.129076	-0.0369908	7.55043	1.03885e-12	2.71179e-12	18.0431
KEGG_ALLOGRAFT_REJECTION	0.411135	-0.0364237	7.54978	1.043e-12	2.71179e-12	18.0392
KEGG_TYPE_I_DIABETES_MELLITUS	0.361253	-0.0154035	7.5317	1.16537e-12	2.98728e-12	17.9301
KEGG_SNARE_INTERACTIONS_IN_VESICULAR_TRANSPORT	0.202563	-0.01682	7.52809	1.19144e-12	3.0117e-12	17.9083
KEGG_PENTOSE_AND_GLUCURONATE_INTERCONVERSIONS	-0.28159	-0.0249618	-7.47532	1.64553e-12	4.10255e-12	17.5909
KEGG_DILATED_CARDIOMYOPATHY	0.197793	-0.0406335	7.44609	1.96663e-12	4.83684e-12	17.4157
KEGG_INTESTINAL_IMMUNE_NETWORK_FOR_IGA_PRODUCTION	0.319337	-0.0280874	7.29208	4.99728e-12	1.21267e-11	16.4994
KEGG_GLYCEROLIPID_METABOLISM	-0.156524	0.0145515	-7.28811	5.11798e-12	1.22562e-11	16.476
KEGG_DNA_REPLICATION	0.365391	-0.0313782	7.26952	5.72331e-12	1.34608e-11	16.3662
KEGG_OLFACTORY_TRANSDUCTION	-0.231814	0.0798599	-7.2682	5.76892e-12	1.34608e-11	16.3584
KEGG_VIBRIO_CHOLERAE_INFECTION	0.171153	-0.0824739	7.25481	6.25187e-12	1.4403e-11	16.2794
KEGG_NUCLEOTIDE_EXCISION_REPAIR	0.238369	-0.0131107	6.76031	1.1427e-10	2.59963e-10	13.4293
KEGG_THYROID_CANCER	0.165555	-0.0167108	6.73735	1.30366e-10	2.92922e-10	13.3002
KEGG_NON_SMALL_CELL_LUNG_CANCER	0.13311	-0.0248065	6.60632	2.75143e-10	6.10683e-10	12.5689
KEGG_PURINE_METABOLISM	0.127261	-0.0127544	6.52273	4.40941e-10	9.66883e-10	12.1074
KEGG_VALINE_LEUCINE_AND_ISOLEUCINE_DEGRADATION	-0.232767	-0.0245178	-6.51668	4.56174e-10	9.88376e-10	12.0742
KEGG_GLYCOSAMINOGLYCAN_BIOSYNTHESIS_CHONDROITIN_SULFATE	0.226864	-0.0873333	6.48161	5.55274e-10	1.18894e-09	11.8819
KEGG_BASAL_TRANSCRIPTION_FACTORS	0.215248	-0.0239226	6.46408	6.12469e-10	1.29616e-09	11.7861
KEGG_AMINO_SUGAR_AND_NUCLEOTIDE_SUGAR_METABOLISM	0.168103	-0.0724229	6.27527	1.74094e-09	3.64197e-09	10.7652
KEGG_ANTIGEN_PROCESSING_AND_PRESENTATION	0.248703	-0.0127162	6.25576	1.93713e-09	4.00635e-09	10.6609
KEGG_RIBOFLAVIN_METABOLISM	0.193737	-0.0446622	6.24509	2.05337e-09	4.19902e-09	10.604
KEGG_PROTEIN_EXPORT	0.245787	-0.0592994	6.14145	3.60526e-09	7.29065e-09	10.0545
KEGG_P53_SIGNALING_PATHWAY	0.147673	0.0017486	6.09988	4.5105e-09	9.02101e-09	9.83601
KEGG_ASTHMA	0.284588	-0.0275932	6.0824	4.95461e-09	9.80151e-09	9.74442
KEGG_BETA_ALANINE_METABOLISM	-0.156767	0.0198313	-6.04139	6.17117e-09	1.20769e-08	9.53032
KEGG_GLYCINE_SERINE_AND_THREONINE_METABOLISM	-0.189292	-0.012774	-6.03257	6.46878e-09	1.25247e-08	9.4844
KEGG_PRIMARY_IMMUNODEFICIENCY	0.272449	-0.0220555	5.81258	2.06212e-08	3.95058e-08	8.3552
KEGG_PANTOTHENATE_AND_COA_BIOSYNTHESIS	0.154372	-0.0212445	5.80826	2.10897e-08	3.99825e-08	8.33334
KEGG_GLUTATHIONE_METABOLISM	-0.179287	-0.0273612	-5.76368	2.65752e-08	4.98628e-08	8.10842
KEGG_VASCULAR_SMOOTH_MUSCLE_CONTRACTION	0.124884	-0.0598222	5.75044	2.84569e-08	5.28486e-08	8.04188
KEGG_GLYCOSAMINOGLYCAN_BIOSYNTHESIS_KERATAN_SULFATE	0.19025	-0.082939	5.7247	3.24967e-08	5.97413e-08	7.91279
KEGG_MATURITY_ONSET_DIABETES_OF_THE_YOUNG	-0.181987	0.100679	-5.70414	3.61202e-08	6.57388e-08	7.81
KEGG_CARDIAC_MUSCLE_CONTRACTION	-0.16773	0.00669134	-5.69405	3.80382e-08	6.85441e-08	7.75971
KEGG_ASCORBATE_AND_ALDARATE_METABOLISM	-0.188182	0.00980308	-5.15818	5.41646e-07	9.57083e-07	5.18475
KEGG_AUTOIMMUNE_THYROID_DISEASE	0.234915	0.0118176	5.05669	8.76763e-07	1.51972e-06	4.71952
KEGG_GLYCOSAMINOGLYCAN_DEGRADATION	0.159009	-0.0673225	5.04122	9.42977e-07	1.61907e-06	4.64924
KEGG_PYRIMIDINE_METABOLISM	0.138506	-0.00957769	4.92964	1.58647e-06	2.67349e-06	4.14752
KEGG_NITROGEN_METABOLISM	-0.13716	0.082962	-4.90591	1.77015e-06	2.95567e-06	4.04196
KEGG_ALANINE_ASPARTATE_AND_GLUTAMATE_METABOLISM	-0.107336	0.0274119	-4.72652	3.99997e-06	6.59453e-06	3.25759
KEGG_CYTOSOLIC_DNA_SENSING_PATHWAY	0.14217	0.0468978	4.70036	4.49638e-06	7.30662e-06	3.1452
KEGG_GLYCOSYLPHOSPHATIDYLINOSITOL_GPI_ANCHOR_BIOSYNTHESIS	-0.165215	-0.00563761	-4.50074	1.08038e-05	1.74008e-05	2.30459
KEGG_RIBOSOME	-0.260905	0.0675265	-4.31162	2.41363e-05	3.78691e-05	1.53644
KEGG_GLYOXYLATE_AND_DICARBOXYLATE_METABOLISM	0.150997	-0.0206005	4.25603	3.0416e-05	4.73138e-05	1.31597
KEGG_GLYCOLYSIS_GLUCONEOGENESIS	-0.104336	0.00910872	-4.24608	3.16941e-05	4.88841e-05	1.27675
KEGG_RIG_I_LIKE_RECEPTOR_SIGNALING_PATHWAY	0.118835	0.0539951	4.19402	3.9261e-05	6.00462e-05	1.0729
KEGG_GLYCOSPHINGOLIPID_BIOSYNTHESIS_GANGLIO_SERIES	0.130485	-0.0689737	4.07592	6.3333e-05	9.60551e-05	0.618455
KEGG_HOMOLOGOUS_RECOMBINATION	0.160522	-0.014832	3.8302	0.000165567	0.000246994	-0.290929
KEGG_PROPANOATE_METABOLISM	-0.134827	-0.0119478	-3.8273	0.000167409	0.000247711	-0.301365
KEGG_PORPHYRIN_AND_CHLOROPHYLL_METABOLISM	-0.10546	-0.017542	-3.72294	0.000248216	0.000364316	-0.672336
KEGG_O_GLYCAN_BIOSYNTHESIS	0.104203	0.00866097	3.66068	0.000312696	0.000455285	-0.889328
KEGG_PROXIMAL_TUBULE_BICARBONATE_RECLAMATION	-0.108343	0.0224031	-3.63592	0.000342477	0.000494689	-0.974696
KEGG_AMINOACYL_TRNA_BIOSYNTHESIS	-0.125138	0.0222264	-2.93915	0.00362986	0.00489359	-3.1618
KEGG_OXIDATIVE_PHOSPHORYLATION	-0.10697	-0.0105366	-2.58394	0.0103924	0.0137059	-4.11141
KEGG_CITRATE_CYCLE_TCA_CYCLE	0.103265	-0.0542138	2.52409	0.0122811	0.0159655	-4.2601

## Sheet: C-A.diff
id	logFC	AveExpr	t	P.Value	adj.P.Val	B
KEGG_OOCYTE_MEIOSIS	0.184207	-0.0731863	9.61843	2.82458e-19	5.14073e-17	33.1094
KEGG_DRUG_METABOLISM_CYTOCHROME_P450	-0.238874	0.0958226	-9.38721	1.56019e-18	1.41977e-16	31.4414
KEGG_VIBRIO_CHOLERAE_INFECTION	0.1873	-0.0483981	9.11841	1.1066e-17	6.71338e-16	29.53
KEGG_LINOLEIC_ACID_METABOLISM	-0.256357	0.151594	-8.77865	1.25873e-16	4.69462e-15	27.1591
KEGG_PROSTATE_CANCER	0.137063	-0.0613173	8.77521	1.28973e-16	4.69462e-15	27.1354
KEGG_PATHOGENIC_ESCHERICHIA_COLI_INFECTION	0.207509	-0.126283	8.63921	3.36285e-16	1.02007e-14	26.2013
KEGG_PROGESTERONE_MEDIATED_OOCYTE_MATURATION	0.135909	-0.0617822	8.53069	7.1797e-16	1.67695e-14	25.4623
KEGG_RENAL_CELL_CARCINOMA	0.170042	-0.0668971	8.52691	7.37119e-16	1.67695e-14	25.4367
KEGG_TYROSINE_METABOLISM	-0.166207	0.0725615	-8.40394	1.72878e-15	3.18896e-14	24.6063
KEGG_PANCREATIC_CANCER	0.14567	-0.07433	8.402	1.75218e-15	3.18896e-14	24.5932
KEGG_REGULATION_OF_ACTIN_CYTOSKELETON	0.126821	-0.100688	8.2603	4.63573e-15	7.67003e-14	23.6457
KEGG_GAP_JUNCTION	0.122607	-0.0881418	8.23762	5.41211e-15	8.20837e-14	23.495
KEGG_EPITHELIAL_CELL_SIGNALING_IN_HELICOBACTER_PYLORI_INFECTION	0.145875	-0.0652075	8.13694	1.07269e-14	1.40153e-13	22.829
KEGG_NEUROTROPHIN_SIGNALING_PATHWAY	0.122041	-0.0557559	8.13619	1.0781e-14	1.40153e-13	22.8241
KEGG_METABOLISM_OF_XENOBIOTICS_BY_CYTOCHROME_P450	-0.231318	0.11051	-8.09965	1.38015e-14	1.67459e-13	22.5837
KEGG_GLIOMA	0.126323	-0.0753851	7.82813	8.46435e-14	9.6282e-13	20.8193
KEGG_RETINOL_METABOLISM	-0.193771	0.119641	-7.6737	2.33367e-13	2.4984e-12	19.8333
KEGG_HISTIDINE_METABOLISM	-0.151919	-0.0186063	-7.65432	2.64794e-13	2.67736e-12	19.7105
KEGG_FOCAL_ADHESION	0.144564	-0.153373	7.5021	7.09229e-13	6.79367e-12	18.7533
KEGG_ENDOCYTOSIS	0.108401	-0.0192488	7.4716	8.62623e-13	7.84987e-12	18.5631
KEGG_N_GLYCAN_BIOSYNTHESIS	0.208388	-0.00582611	7.44808	1.00294e-12	8.69217e-12	18.4167
KEGG_CHRONIC_MYELOID_LEUKEMIA	0.132991	-0.0621936	7.42752	1.14386e-12	9.46288e-12	18.289
KEGG_CELL_CYCLE	0.202279	-0.0597905	7.3153	2.33428e-12	1.84713e-11	17.5965
KEGG_AMINO_SUGAR_AND_NUCLEOTIDE_SUGAR_METABOLISM	0.16252	-0.0509389	7.27928	2.93034e-12	2.22218e-11	17.3758
KEGG_ENDOMETRIAL_CANCER	0.137175	-0.0451936	6.95659	2.17296e-11	1.52107e-10	15.4327
KEGG_ARACHIDONIC_ACID_METABOLISM	-0.163256	0.0596384	-6.83684	4.49845e-11	3.03229e-10	14.7277
KEGG_STEROID_HORMONE_BIOSYNTHESIS	-0.165521	0.0953006	-6.75798	7.22937e-11	4.69909e-10	14.2683
KEGG_ACUTE_MYELOID_LEUKEMIA	0.118948	-0.0648991	6.69949	1.02528e-10	6.43453e-10	13.9301
KEGG_BLADDER_CANCER	0.125961	-0.028975	6.68329	1.12905e-10	6.84955e-10	13.8368
KEGG_FC_GAMMA_R_MEDIATED_PHAGOCYTOSIS	0.104616	-0.0586214	6.61808	1.66152e-10	9.75474e-10	13.4629
KEGG_GLYCEROPHOSPHOLIPID_METABOLISM	-0.109969	0.0872983	-6.59408	1.9142e-10	1.0887e-09	13.326
KEGG_PROTEASOME	0.259874	-0.0760621	6.58162	2.0598e-10	1.13601e-09	13.2551
KEGG_NITROGEN_METABOLISM	-0.140283	0.061141	-6.44334	4.61726e-10	2.47159e-09	12.4747
KEGG_ADHERENS_JUNCTION	0.125354	-0.078943	6.41105	5.56519e-10	2.8939e-09	12.2942
KEGG_GLYCOSAMINOGLYCAN_BIOSYNTHESIS_KERATAN_SULFATE	0.172606	-0.0649546	6.1941	1.91744e-09	9.69373e-09	11.0998
KEGG_COLORECTAL_CANCER	0.111665	-0.0746029	6.14519	2.52335e-09	1.24122e-08	10.8349
KEGG_PRION_DISEASES	0.154883	-0.130514	6.13862	2.61784e-09	1.25381e-08	10.7994
KEGG_SMALL_CELL_LUNG_CANCER	0.101967	-0.0899338	5.7905	1.76161e-08	8.01534e-08	8.96305
KEGG_ABC_TRANSPORTERS	-0.128331	0.043474	-5.76927	1.97349e-08	8.76035e-08	8.85382
KEGG_BETA_ALANINE_METABOLISM	-0.138023	0.00736215	-5.73541	2.36384e-08	1.02433e-07	8.68027
KEGG_APOPTOSIS	0.106917	-0.0524304	5.45215	1.0369e-07	4.38874e-07	7.26061
KEGG_ECM_RECEPTOR_INTERACTION	0.136592	-0.189494	5.30299	2.20744e-07	9.13079e-07	6.53666
KEGG_PROTEIN_EXPORT	0.188008	-0.0556185	5.26854	2.62235e-07	1.03754e-06	6.3718
KEGG_CHEMOKINE_SIGNALING_PATHWAY	0.104754	-0.118587	5.20415	3.60971e-07	1.36868e-06	6.0661
KEGG_OLFACTORY_TRANSDUCTION	-0.143858	0.0950909	-5.14859	4.74439e-07	1.7622e-06	5.8048
KEGG_DNA_REPLICATION	0.22549	-0.0560913	5.10437	5.88745e-07	2.14303e-06	5.59856
KEGG_BASAL_TRANSCRIPTION_FACTORS	0.145746	-0.031264	5.08846	6.36072e-07	2.2699e-06	5.52472
KEGG_BASE_EXCISION_REPAIR	0.160418	0.0290116	5.01808	8.93497e-07	3.06824e-06	5.20033
KEGG_MATURITY_ONSET_DIABETES_OF_THE_YOUNG	-0.136305	0.0995747	-5.00069	9.71207e-07	3.27333e-06	5.12077
KEGG_T_CELL_RECEPTOR_SIGNALING_PATHWAY	0.105907	-0.101508	4.78609	2.66756e-06	8.82719e-06	4.15837
KEGG_MISMATCH_REPAIR	0.187805	-0.0563735	4.61209	5.89893e-06	1.81967e-05	3.40458
KEGG_RNA_POLYMERASE	0.141524	0.0161104	4.47452	1.08663e-05	3.16761e-05	2.8258
KEGG_VIRAL_MYOCARDITIS	0.130099	-0.124909	4.47247	1.09648e-05	3.16761e-05	2.81727
KEGG_NUCLEOTIDE_EXCISION_REPAIR	0.137228	-0.0347514	4.41973	1.3803e-05	3.88036e-05	2.59954
KEGG_LEISHMANIA_INFECTION	0.129839	-0.158373	4.41881	1.38584e-05	3.88036e-05	2.59576
KEGG_RIBOSOME	-0.221551	0.0513344	-4.33323	2.00409e-05	5.44393e-05	2.24731
KEGG_TASTE_TRANSDUCTION	-0.100888	0.120555	-4.30074	2.30188e-05	6.16091e-05	2.1166
KEGG_ASCORBATE_AND_ALDARATE_METABOLISM	-0.138492	0.0100325	-4.26192	2.71326e-05	7.00779e-05	1.96157
KEGG_CITRATE_CYCLE_TCA_CYCLE	0.154495	-0.0104654	4.26013	2.73381e-05	7.00779e-05	1.95446
KEGG_PENTOSE_PHOSPHATE_PATHWAY	0.121631	0.0535083	4.19159	3.64373e-05	9.08438e-05	1.68387
KEGG_ALPHA_LINOLENIC_ACID_METABOLISM	-0.125864	0.114687	-4.06807	6.05791e-05	0.000147005	1.20608
KEGG_RIBOFLAVIN_METABOLISM	0.110847	-0.0626348	4.06125	6.22812e-05	0.000149147	1.18007
KEGG_SYSTEMIC_LUPUS_ERYTHEMATOSUS	0.14067	-0.152612	3.81343	0.000166213	0.000360129	0.261648
KEGG_SPLICEOSOME	0.116627	0.0205348	3.80576	0.000171207	0.000366585	0.234042
KEGG_HOMOLOGOUS_RECOMBINATION	0.140838	-0.002339	3.78317	0.000186742	0.000390656	0.153082
KEGG_BIOSYNTHESIS_OF_UNSATURATED_FATTY_ACIDS	0.117476	0.0261341	3.65159	0.000307167	0.00062814	-0.309801
KEGG_STEROID_BIOSYNTHESIS	0.1028	0.0249864	2.72066	0.00689344	0.0111027	-3.14836
KEGG_GRAFT_VERSUS_HOST_DISEASE	0.108508	-0.170263	2.32057	0.020977	0.0310392	-4.12609

## Sheet: D-A.diff
id	logFC	AveExpr	t	P.Value	adj.P.Val	B
KEGG_OOCYTE_MEIOSIS	0.367073	-0.0306678	18.45	1.08964e-46	1.98314e-44	95.5982
KEGG_LINOLEIC_ACID_METABOLISM	-0.555094	0.0748863	-16.5569	1.25368e-40	1.14085e-38	81.7412
KEGG_PROGESTERONE_MEDIATED_OOCYTE_MATURATION	0.289132	-0.0231581	16.4457	2.86572e-40	1.73854e-38	80.9202
KEGG_CELL_CYCLE	0.442415	0.0024861	15.5496	2.28471e-37	1.03954e-35	74.2852
KEGG_DRUG_METABOLISM_CYTOCHROME_P450	-0.442249	0.0540655	-13.9726	3.01771e-32	1.09845e-30	62.5762
KEGG_GLYCEROPHOSPHOLIPID_METABOLISM	-0.253025	0.0484854	-13.7137	2.0853e-31	6.32541e-30	60.657
KEGG_PATHOGENIC_ESCHERICHIA_COLI_INFECTION	0.350061	-0.103531	13.0868	2.21944e-29	5.77055e-28	56.0236
KEGG_RETINOL_METABOLISM	-0.396375	0.0708548	-12.7885	2.02848e-28	4.6148e-27	53.8275
KEGG_MISMATCH_REPAIR	0.523032	0.0459431	12.6961	4.0183e-28	8.1259e-27	53.1492
KEGG_METABOLISM_OF_XENOBIOTICS_BY_CYTOCHROME_P450	-0.447965	0.0622644	-12.6416	6.01262e-28	1.0943e-26	52.7492
KEGG_DNA_REPLICATION	0.57286	0.0449095	12.5324	1.3475e-27	2.22949e-26	51.9485
KEGG_TYROSINE_METABOLISM	-0.306822	0.0438605	-12.4324	2.81951e-27	4.27625e-26	51.2158
KEGG_ALPHA_LINOLENIC_ACID_METABOLISM	-0.431677	0.0139556	-12.3538	5.02893e-27	7.0405e-26	50.6417
KEGG_NUCLEOTIDE_EXCISION_REPAIR	0.401891	0.0478237	12.1571	2.1382e-26	2.77966e-25	49.2058
KEGG_GAP_JUNCTION	0.210889	-0.0730912	11.997	6.91634e-26	8.39183e-25	48.0412
KEGG_PROTEASOME	0.53432	-0.00955355	11.9649	8.75412e-26	9.95782e-25	47.8075
KEGG_STEROID_HORMONE_BIOSYNTHESIS	-0.354629	0.0472698	-11.9014	1.39316e-25	1.4915e-24	47.3466
KEGG_PPAR_SIGNALING_PATHWAY	-0.260093	-0.00276258	-11.5311	2.07005e-24	2.09305e-23	44.6704
KEGG_REGULATION_OF_ACTIN_CYTOSKELETON	0.212565	-0.0873287	11.4658	3.32568e-24	3.18565e-23	44.2003
KEGG_ARACHIDONIC_ACID_METABOLISM	-0.33457	0.0182912	-11.4289	4.34709e-24	3.95585e-23	43.9347
KEGG_PEROXISOME	-0.305235	0.0170438	-11.2299	1.83244e-23	1.58812e-22	42.5084
KEGG_PRION_DISEASES	0.332899	-0.0851489	11.1847	2.53863e-23	2.10014e-22	42.1852
KEGG_FOCAL_ADHESION	0.245782	-0.136766	10.5725	2.02296e-21	1.57961e-20	37.8469
KEGG_BASAL_TRANSCRIPTION_FACTORS	0.339139	0.0216807	10.5684	2.083e-21	1.57961e-20	37.8179
KEGG_COLORECTAL_CANCER	0.221083	-0.0493967	10.4081	6.47486e-21	4.7137e-20	36.6946
KEGG_GLIOMA	0.190415	-0.0705256	10.2755	1.64635e-20	1.15244e-19	35.7705
KEGG_TASTE_TRANSDUCTION	-0.285169	0.0639281	-10.2461	2.02396e-20	1.3643e-19	35.566
KEGG_PYRIMIDINE_METABOLISM	0.274278	0.0419809	10.2294	2.27652e-20	1.47974e-19	35.4496
KEGG_SMALL_CELL_LUNG_CANCER	0.204094	-0.0660404	9.97338	1.36074e-19	8.53979e-19	33.6797
KEGG_PANCREATIC_CANCER	0.222652	-0.0675082	9.93221	1.81136e-19	1.09889e-18	33.3966
KEGG_RENAL_CELL_CARCINOMA	0.240742	-0.0665284	9.58174	2.03098e-18	1.19238e-17	31.0053
KEGG_HOMOLOGOUS_RECOMBINATION	0.372976	0.0667588	9.50541	3.42272e-18	1.94667e-17	30.4891
KEGG_PURINE_METABOLISM	0.186514	0.00866155	9.4756	4.19464e-18	2.31341e-17	30.288
KEGG_GLYOXYLATE_AND_DICARBOXYLATE_METABOLISM	0.322261	0.0448211	9.25552	1.86767e-17	9.99753e-17	28.8115
KEGG_CHRONIC_MYELOID_LEUKEMIA	0.200847	-0.0569266	9.22224	2.33792e-17	1.21572e-16	28.5895
KEGG_VIBRIO_CHOLERAE_INFECTION	0.229029	-0.0623169	9.15635	3.64314e-17	1.84181e-16	28.1511
KEGG_PATHWAYS_IN_CANCER	0.127656	-0.0612015	8.90025	2.01603e-16	9.91671e-16	26.4609
KEGG_PROTEIN_EXPORT	0.340223	-0.0258656	8.39095	5.66452e-15	2.71301e-14	23.1686
KEGG_EPITHELIAL_CELL_SIGNALING_IN_HELICOBACTER_PYLORI_INFECTION	0.192381	-0.0704974	8.32344	8.75128e-15	4.08393e-14	22.7396
KEGG_ECM_RECEPTOR_INTERACTION	0.251603	-0.166124	8.31912	8.9982e-15	4.09418e-14	22.7121
KEGG_PROSTATE_CANCER	0.153494	-0.0770931	8.22625	1.632e-14	7.24448e-14	22.1251
KEGG_MELANOMA	0.151735	-0.0644276	8.14538	2.73348e-14	1.18451e-13	21.6167
KEGG_NEUROTROPHIN_SIGNALING_PATHWAY	0.153495	-0.0631354	8.10631	3.50368e-14	1.48295e-13	21.3721
KEGG_FATTY_ACID_METABOLISM	-0.266553	-0.00948313	-7.93667	1.02202e-13	4.22744e-13	20.3173
KEGG_RNA_POLYMERASE	0.303917	0.0574561	7.92587	1.0937e-13	4.42342e-13	20.2506
KEGG_SPLICEOSOME	0.278378	0.0656741	7.7631	3.01841e-13	1.19391e-12	19.251
KEGG_OLFACTORY_TRANSDUCTION	-0.242992	0.0791952	-7.75968	3.08317e-13	1.19391e-12	19.2302
KEGG_ADHERENS_JUNCTION	0.176326	-0.0791257	7.5425	1.17306e-12	4.44785e-12	17.9154
KEGG_BASE_EXCISION_REPAIR	0.268679	0.0458317	7.40547	2.69603e-12	1.00138e-11	17.0972
KEGG_NOD_LIKE_RECEPTOR_SIGNALING_PATHWAY	0.253184	-0.0842268	7.39441	2.88229e-12	1.04915e-11	17.0316
KEGG_ABC_TRANSPORTERS	-0.192283	0.0389964	-7.38418	3.06583e-12	1.09408e-11	16.9709
KEGG_AMINO_SUGAR_AND_NUCLEOTIDE_SUGAR_METABOLISM	0.20735	-0.0595993	7.03827	2.40014e-11	8.4005e-11	14.95
KEGG_CHEMOKINE_SIGNALING_PATHWAY	0.180783	-0.105489	7.00007	3.00159e-11	1.03074e-10	14.7306
KEGG_CITRATE_CYCLE_TCA_CYCLE	0.288242	0.0174176	6.94021	4.25541e-11	1.43423e-10	14.3882
KEGG_GLYCOSAMINOGLYCAN_BIOSYNTHESIS_CHONDROITIN_SULFATE	0.250533	-0.0816379	6.93002	4.51497e-11	1.49404e-10	14.3302
KEGG_GLYCEROLIPID_METABOLISM	-0.151952	0.0189058	-6.844	7.42799e-11	2.4141e-10	13.842
KEGG_BETA_ALANINE_METABOLISM	-0.1926	0.00817657	-6.6859	1.83632e-10	5.76225e-10	12.9551
KEGG_T_CELL_RECEPTOR_SIGNALING_PATHWAY	0.188209	-0.0861126	6.60081	2.97259e-10	9.05491e-10	12.4835
KEGG_ONE_CARBON_POOL_BY_FOLATE	0.220542	0.075921	6.60006	2.98514e-10	9.05491e-10	12.4794
KEGG_LEISHMANIA_INFECTION	0.252027	-0.131061	6.52861	4.45959e-10	1.33057e-09	12.0865
KEGG_ENDOMETRIAL_CANCER	0.156745	-0.0597435	6.44347	7.16859e-10	2.10433e-09	11.6222
KEGG_UBIQUITIN_MEDIATED_PROTEOLYSIS	0.172109	0.0201173	6.37336	1.05654e-09	3.05223e-09	11.243
KEGG_RIBOFLAVIN_METABOLISM	0.197407	-0.0463546	6.31839	1.42932e-09	4.06463e-09	10.9476
KEGG_FC_GAMMA_R_MEDIATED_PHAGOCYTOSIS	0.128039	-0.0663504	6.29329	1.63986e-09	4.5916e-09	10.8134
KEGG_NITROGEN_METABOLISM	-0.158802	0.076613	-6.25031	2.07315e-09	5.71687e-09	10.5843
KEGG_LONG_TERM_POTENTIATION	0.120907	-0.0363646	6.17282	3.15553e-09	8.57173e-09	10.1742
KEGG_NON_SMALL_CELL_LUNG_CANCER	0.122422	-0.0312044	6.15181	3.53404e-09	9.45874e-09	10.0636
KEGG_ARRHYTHMOGENIC_RIGHT_VENTRICULAR_CARDIOMYOPATHY_ARVC	0.147401	-0.0969257	6.14906	3.58668e-09	9.46053e-09	10.0492
KEGG_ETHER_LIPID_METABOLISM	-0.154842	-0.0107044	-6.05446	5.95407e-09	1.54806e-08	9.55467
KEGG_SYSTEMIC_LUPUS_ERYTHEMATOSUS	0.27386	-0.122702	6.00549	7.72429e-09	1.98003e-08	9.30087
KEGG_ACUTE_MYELOID_LEUKEMIA	0.13915	-0.0762346	5.93757	1.10562e-08	2.79477e-08	8.95134
KEGG_SNARE_INTERACTIONS_IN_VESICULAR_TRANSPORT	0.164586	-0.035161	5.85827	1.67474e-08	4.17537e-08	8.54687
KEGG_WNT_SIGNALING_PATHWAY	0.10503	-0.0486169	5.85344	1.71748e-08	4.22407e-08	8.52233
KEGG_BUTANOATE_METABOLISM	-0.184988	0.0343253	-5.81661	2.07987e-08	5.04716e-08	8.33595
KEGG_ALDOSTERONE_REGULATED_SODIUM_REABSORPTION	-0.138743	-0.0249346	-5.81317	2.11728e-08	5.07032e-08	8.3186
KEGG_RNA_DEGRADATION	0.188364	0.0615689	5.60597	6.11839e-08	1.44617e-07	7.28668
KEGG_PENTOSE_AND_GLUCURONATE_INTERCONVERSIONS	-0.209414	0.00821592	-5.55579	7.87924e-08	1.83849e-07	7.04102
KEGG_MATURITY_ONSET_DIABETES_OF_THE_YOUNG	-0.173014	0.107191	-5.50499	1.01625e-07	2.34123e-07	6.79398
KEGG_VALINE_LEUCINE_AND_ISOLEUCINE_DEGRADATION	-0.197487	-0.00675492	-5.37966	1.8905e-07	4.30089e-07	6.19194
KEGG_LYSINE_DEGRADATION	0.153222	0.0201385	5.36174	2.06419e-07	4.63806e-07	6.10675
KEGG_HISTIDINE_METABOLISM	-0.133002	0.0135943	-5.30624	2.7067e-07	6.00756e-07	5.84422
KEGG_PROXIMAL_TUBULE_BICARBONATE_RECLAMATION	-0.15418	0.00599732	-5.27047	3.21971e-07	7.0601e-07	5.67617
KEGG_PYRUVATE_METABOLISM	0.14802	0.0489326	5.19014	4.74001e-07	1.027e-06	5.30194
KEGG_VIRAL_MYOCARDITIS	0.177554	-0.127257	5.05422	9.03102e-07	1.9337e-06	4.67899
KEGG_N_GLYCAN_BIOSYNTHESIS	0.167487	-0.0559214	5.01603	1.07995e-06	2.28547e-06	4.50637
KEGG_PHENYLALANINE_METABOLISM	-0.164006	-0.0183921	-4.96204	1.38837e-06	2.87139e-06	4.26402
KEGG_CARDIAC_MUSCLE_CONTRACTION	-0.137	0.0215944	-4.66893	5.24197e-06	1.07195e-05	2.98545
KEGG_APOPTOSIS	0.125755	-0.0623504	4.6442	5.8476e-06	1.18252e-05	2.88048
KEGG_CYSTEINE_AND_METHIONINE_METABOLISM	0.116909	0.0158669	4.55146	8.77754e-06	1.75551e-05	2.49093
KEGG_BLADDER_CANCER	0.106073	-0.0573396	4.48055	1.19241e-05	2.3589e-05	2.1975
KEGG_ASCORBATE_AND_ALDARATE_METABOLISM	-0.167662	0.0209921	-4.46895	1.25331e-05	2.45271e-05	2.14983
KEGG_GRAFT_VERSUS_HOST_DISEASE	0.256946	-0.129079	4.40289	1.66092e-05	3.21582e-05	1.88053
KEGG_TOLL_LIKE_RECEPTOR_SIGNALING_PATHWAY	0.127686	-0.0604036	4.35008	2.07559e-05	3.93497e-05	1.66761
KEGG_ALANINE_ASPARTATE_AND_GLUTAMATE_METABOLISM	-0.105392	0.0299261	-4.33558	2.20574e-05	4.13861e-05	1.60954
KEGG_B_CELL_RECEPTOR_SIGNALING_PATHWAY	0.114479	-0.0958973	4.30142	2.54411e-05	4.72477e-05	1.47336
KEGG_NATURAL_KILLER_CELL_MEDIATED_CYTOTOXICITY	0.126869	-0.0520174	4.18874	4.04868e-05	7.3686e-05	1.03065
KEGG_HEMATOPOIETIC_CELL_LINEAGE	0.170078	-0.096402	4.08083	6.26165e-05	0.000111728	0.616141
KEGG_THYROID_CANCER	0.10776	-0.0423048	4.07825	6.32659e-05	0.00011179	0.606346
KEGG_NEUROACTIVE_LIGAND_RECEPTOR_INTERACTION	-0.126034	0.0299915	-4.03617	7.48098e-05	0.000130917	0.447301
KEGG_GLYCINE_SERINE_AND_THREONINE_METABOLISM	-0.126695	0.0151087	-4.02413	7.84671e-05	0.00013601	0.402037
KEGG_GLYCOSAMINOGLYCAN_DEGRADATION	0.140135	-0.077385	4.01902	8.00681e-05	0.000137475	0.382886
KEGG_HEDGEHOG_SIGNALING_PATHWAY	-0.104194	-0.00792681	-3.99407	8.83516e-05	0.00015028	0.28958
KEGG_GLYCOSAMINOGLYCAN_BIOSYNTHESIS_KERATAN_SULFATE	0.135497	-0.107729	3.93554	0.00011109	0.000187208	0.0727366
KEGG_PANTOTHENATE_AND_COA_BIOSYNTHESIS	0.104419	-0.043549	3.74028	0.000234041	0.000383743	-0.630492
KEGG_PRIMARY_BILE_ACID_BIOSYNTHESIS	-0.111703	-0.0317435	-3.61544	0.00037111	0.000597716	-1.06358
KEGG_FOLATE_BIOSYNTHESIS	0.131909	0.0265294	3.5487	0.000472457	0.000754273	-1.28974
KEGG_CYTOKINE_CYTOKINE_RECEPTOR_INTERACTION	0.120495	-0.0832989	3.481	0.000601418	0.000951809	-1.5153
KEGG_ALLOGRAFT_REJECTION	0.202695	-0.12571	3.47087	0.000623354	0.000978022	-1.54874
KEGG_GLUTATHIONE_METABOLISM	-0.119611	-0.000798435	-3.46132	0.000644712	0.00100288	-1.58017
KEGG_TYPE_I_DIABETES_MELLITUS	0.172065	-0.0962489	3.4032	0.000790129	0.00120843	-1.76972
KEGG_ANTIGEN_PROCESSING_AND_PRESENTATION	0.141593	-0.0592049	3.39879	0.000802346	0.00121689	-1.78401
KEGG_GALACTOSE_METABOLISM	0.103177	0.0243824	3.34574	0.000963594	0.00144937	-1.9543
KEGG_CELL_ADHESION_MOLECULES_CAMS	0.105373	-0.132849	3.00251	0.00298453	0.00438052	-2.99714
KEGG_RIBOSOME	-0.166291	0.109261	-2.72453	0.00695251	0.00996344	-3.76535
KEGG_NON_HOMOLOGOUS_END_JOINING	0.104615	0.0838398	2.58356	0.0104204	0.0145885	-4.12828
KEGG_INTESTINAL_IMMUNE_NETWORK_FOR_IGA_PRODUCTION	0.109357	-0.116492	2.31202	0.0216937	0.0286106	-4.776
KEGG_PRIMARY_IMMUNODEFICIENCY	0.108663	-0.0913912	2.26747	0.0243246	0.0318495	-4.87573

## Sheet: E-A.diff
id	logFC	AveExpr	t	P.Value	adj.P.Val	B
KEGG_ECM_RECEPTOR_INTERACTION	0.42508	-0.0417886	15.736	1.73901e-40	3.16501e-38	81.3329
KEGG_FOCAL_ADHESION	0.318453	-0.0663244	15.3122	6.13102e-39	5.57923e-37	77.804
KEGG_REGULATION_OF_ACTIN_CYTOSKELETON	0.219188	-0.0560424	13.901	8.06423e-34	4.8923e-32	66.1294
KEGG_LEUKOCYTE_TRANSENDOTHELIAL_MIGRATION	0.263958	-0.00325381	12.8286	5.46606e-30	2.48706e-28	57.3945
KEGG_ARRHYTHMOGENIC_RIGHT_VENTRICULAR_CARDIOMYOPATHY_ARVC	0.263882	-0.0162572	11.768	2.80869e-26	9.00688e-25	48.9381
KEGG_MELANOMA	0.195123	-0.0217177	11.761	2.9693e-26	9.00688e-25	48.8831
KEGG_VASCULAR_SMOOTH_MUSCLE_CONTRACTION	0.208512	-0.00144207	11.077	6.44692e-24	1.6762e-22	43.5617
KEGG_DILATED_CARDIOMYOPATHY	0.257552	0.0135149	10.9775	1.3974e-23	3.17909e-22	42.7968
KEGG_HYPERTROPHIC_CARDIOMYOPATHY_HCM	0.247315	0.000784875	10.8754	3.07854e-23	6.22549e-22	42.016
KEGG_CELL_ADHESION_MOLECULES_CAMS	0.328079	-0.0016869	10.8445	3.90936e-23	7.11503e-22	41.7799
KEGG_VIRAL_MYOCARDITIS	0.3137	-0.0322806	10.8144	4.92969e-23	8.1564e-22	41.5506
KEGG_PRION_DISEASES	0.258884	-0.0806295	10.5467	3.84251e-22	5.82781e-21	39.5213
KEGG_CHEMOKINE_SIGNALING_PATHWAY	0.225229	-0.058423	10.3179	2.18402e-21	3.05763e-20	37.8045
KEGG_GAP_JUNCTION	0.167754	-0.0682502	10.1583	7.27312e-21	9.45506e-20	36.6163
KEGG_PATHWAYS_IN_CANCER	0.129833	-0.0433615	9.96662	3.04799e-20	3.69823e-19	35.2014
KEGG_SYSTEMIC_LUPUS_ERYTHEMATOSUS	0.354339	-0.0444728	9.61096	4.20839e-19	4.78704e-18	32.6103
KEGG_PATHOGENIC_ESCHERICHIA_COLI_INFECTION	0.227351	-0.122433	9.43665	1.49801e-18	1.60375e-17	31.3577
KEGG_MAPK_SIGNALING_PATHWAY	0.120149	-0.0285827	9.26701	5.09708e-18	5.15371e-17	30.15
KEGG_LEISHMANIA_INFECTION	0.281623	-0.082506	9.21363	7.47569e-18	7.16092e-17	29.7724
KEGG_PROSTATE_CANCER	0.148934	-0.0594252	8.97168	4.1803e-17	3.80407e-16	28.0757
KEGG_COMPLEMENT_AND_COAGULATION_CASCADES	0.261046	0.0104986	8.52205	9.58901e-16	8.31048e-15	24.9902
KEGG_MELANOGENESIS	0.127918	-0.0104225	8.29715	4.44125e-15	3.67412e-14	23.4818
KEGG_GLYCEROPHOSPHOLIPID_METABOLISM	-0.138452	0.0757878	-8.23153	6.91543e-15	5.47221e-14	23.0462
KEGG_RENIN_ANGIOTENSIN_SYSTEM	0.240653	-0.008232	8.03789	2.52358e-14	1.91372e-13	21.7734
KEGG_HEMATOPOIETIC_CELL_LINEAGE	0.266039	-0.0235837	7.9543	4.38786e-14	3.19436e-13	21.2298
KEGG_NITROGEN_METABOLISM	-0.181943	0.0436506	-7.81142	1.12026e-13	7.84181e-13	20.309
KEGG_ASTHMA	0.308746	0.0177309	7.69832	2.33533e-13	1.57418e-12	19.5877
KEGG_CYTOKINE_CYTOKINE_RECEPTOR_INTERACTION	0.216747	-0.0168107	7.6192	3.88855e-13	2.52756e-12	19.0872
KEGG_AXON_GUIDANCE	0.1256	-0.0160796	7.58608	4.80888e-13	3.01799e-12	18.8787
KEGG_GLYCOSPHINGOLIPID_BIOSYNTHESIS_GANGLIO_SERIES	0.215185	-0.00938712	7.54117	6.40884e-13	3.88803e-12	18.5969
KEGG_VIBRIO_CHOLERAE_INFECTION	0.167685	-0.0647015	7.49249	8.73813e-13	5.13013e-12	18.2928
KEGG_GLIOMA	0.124282	-0.080484	7.44926	1.1496e-12	6.53838e-12	18.0237
KEGG_GLYCOSAMINOGLYCAN_DEGRADATION	0.216357	-0.018886	7.42451	1.34441e-12	7.41463e-12	17.8702
KEGG_ADHERENS_JUNCTION	0.163657	-0.0627465	7.32912	2.45039e-12	1.31168e-11	17.2816
KEGG_B_CELL_RECEPTOR_SIGNALING_PATHWAY	0.162271	-0.0557377	7.28663	3.19652e-12	1.66219e-11	17.0211
KEGG_ONE_CARBON_POOL_BY_FOLATE	-0.210299	-0.122326	-7.19358	5.70054e-12	2.88194e-11	16.4542
KEGG_GLYCOSAMINOGLYCAN_BIOSYNTHESIS_CHONDROITIN_SULFATE	0.232141	-0.0585714	7.15962	7.03226e-12	3.45911e-11	16.2486
KEGG_EPITHELIAL_CELL_SIGNALING_IN_HELICOBACTER_PYLORI_INFECTION	0.141829	-0.071986	7.11905	9.02926e-12	4.32454e-11	16.0037
KEGG_GLYCOSAMINOGLYCAN_BIOSYNTHESIS_KERATAN_SULFATE	0.206761	-0.0524494	7.02289	1.62663e-11	7.59093e-11	15.4274
KEGG_WNT_SIGNALING_PATHWAY	0.105828	-0.0344624	6.99828	1.88949e-11	8.59717e-11	15.2808
KEGG_AMINOACYL_TRNA_BIOSYNTHESIS	-0.261852	-0.0641631	-6.92921	2.87156e-11	1.27469e-10	14.8712
KEGG_NOD_LIKE_RECEPTOR_SIGNALING_PATHWAY	0.173742	-0.0929916	6.88292	3.79539e-11	1.64467e-10	14.5984
KEGG_GRAFT_VERSUS_HOST_DISEASE	0.321572	-0.0614173	6.83231	5.14133e-11	2.1761e-10	14.3015
KEGG_INTESTINAL_IMMUNE_NETWORK_FOR_IGA_PRODUCTION	0.260539	-0.0225079	6.68653	1.22199e-10	5.05461e-10	13.4552
KEGG_T_CELL_RECEPTOR_SIGNALING_PATHWAY	0.160663	-0.0760208	6.57614	2.33382e-10	9.43902e-10	12.8232
KEGG_FC_GAMMA_R_MEDIATED_PHAGOCYTOSIS	0.114387	-0.0568031	6.48162	4.03752e-10	1.59746e-09	12.2882
KEGG_SMALL_CELL_LUNG_CANCER	0.118472	-0.0844818	6.43492	5.28236e-10	2.04551e-09	12.026
KEGG_NON_HOMOLOGOUS_END_JOINING	-0.206469	-0.0664453	-6.41864	5.79915e-10	2.19884e-09	11.9349
KEGG_ALLOGRAFT_REJECTION	0.306057	-0.0447247	6.38196	7.15255e-10	2.65666e-09	11.7303
KEGG_TGF_BETA_SIGNALING_PATHWAY	0.128363	-0.0257354	6.20742	1.91811e-09	6.98193e-09	10.7688
KEGG_ACUTE_MYELOID_LEUKEMIA	0.125662	-0.0651482	6.20168	1.98073e-09	7.0685e-09	10.7375
KEGG_CALCIUM_SIGNALING_PATHWAY	0.116159	0.0330153	6.14726	2.68261e-09	9.38914e-09	10.4422
KEGG_GLYCOSPHINGOLIPID_BIOSYNTHESIS_GLOBO_SERIES	0.174055	0.0324756	6.08491	3.78867e-09	1.27692e-08	10.1061
KEGG_TYPE_I_DIABETES_MELLITUS	0.253884	-0.0306247	6.05945	4.3592e-09	1.4425e-08	9.96961
KEGG_LINOLEIC_ACID_METABOLISM	-0.193059	0.193121	-5.97794	6.81009e-09	2.21328e-08	9.53568
KEGG_PANCREATIC_CANCER	0.112535	-0.0964338	5.88248	1.14187e-08	3.64598e-08	9.0333
KEGG_LYSOSOME	0.153582	-0.0135631	5.83978	1.43602e-08	4.50612e-08	8.81065
KEGG_TOLL_LIKE_RECEPTOR_SIGNALING_PATHWAY	0.124059	-0.0456184	5.51142	8.0306e-08	2.43595e-07	7.14119
KEGG_DRUG_METABOLISM_OTHER_ENZYMES	-0.123042	0.0211027	-5.387	1.51204e-07	4.51132e-07	6.52886
KEGG_AMINO_SUGAR_AND_NUCLEOTIDE_SUGAR_METABOLISM	0.136124	-0.0700271	5.36875	1.65753e-07	4.86566e-07	6.44003
KEGG_RETINOL_METABOLISM	-0.152064	0.147794	-5.21772	3.51415e-07	1.0152e-06	5.71408
KEGG_RIBOFLAVIN_METABOLISM	0.137815	-0.0519505	5.13544	5.25543e-07	1.49451e-06	5.32582
KEGG_RENAL_CELL_CARCINOMA	0.118913	-0.0992613	5.06705	7.31616e-07	2.04853e-06	5.00696
KEGG_PRIMARY_IMMUNODEFICIENCY	0.207309	-0.0251882	4.99571	1.02939e-06	2.83863e-06	4.67813
KEGG_COLORECTAL_CANCER	0.101454	-0.0835411	4.99238	1.04583e-06	2.84091e-06	4.66289
KEGG_PANTOTHENATE_AND_COA_BIOSYNTHESIS	0.115218	-0.0242028	4.88702	1.71944e-06	4.60202e-06	4.1847
KEGG_JAK_STAT_SIGNALING_PATHWAY	0.105078	-0.017571	4.82632	2.28123e-06	5.93121e-06	3.9131
KEGG_TASTE_TRANSDUCTION	-0.119908	0.113743	-4.73912	3.40772e-06	8.61395e-06	3.52797
KEGG_AUTOIMMUNE_THYROID_DISEASE	0.191955	0.0160766	4.65904	4.90153e-06	1.22202e-05	3.17959
KEGG_RIBOSOME	-0.252263	0.0422027	-4.63959	5.34999e-06	1.31581e-05	3.09575
KEGG_MATURITY_ONSET_DIABETES_OF_THE_YOUNG	-0.135031	0.104587	-4.62076	5.82187e-06	1.41277e-05	3.01483
KEGG_NATURAL_KILLER_CELL_MEDIATED_CYTOTOXICITY	0.111337	-0.0436141	4.60114	6.35591e-06	1.52207e-05	2.93084
KEGG_RNA_DEGRADATION	-0.138905	-0.0862958	-4.52366	8.96249e-06	2.11841e-05	2.60221
KEGG_OLFACTORY_TRANSDUCTION	-0.126623	0.108756	-4.41034	1.46941e-05	3.34291e-05	2.13022
KEGG_ANTIGEN_PROCESSING_AND_PRESENTATION	0.153021	-0.0346666	4.38382	1.64734e-05	3.70143e-05	2.02124
KEGG_PRIMARY_BILE_ACID_BIOSYNTHESIS	0.122617	0.077154	4.16227	4.18896e-05	8.96929e-05	1.13357
KEGG_PEROXISOME	-0.101338	0.0845993	-4.08646	5.71416e-05	0.000120928	0.839184
KEGG_N_GLYCAN_BIOSYNTHESIS	0.119916	-0.0590936	4.03697	6.98123e-05	0.000146044	0.649566
KEGG_SPLICEOSOME	-0.126506	-0.111329	-3.8394	0.000152303	0.000298055	-0.0867714
KEGG_METABOLISM_OF_XENOBIOTICS_BY_CYTOCHROME_P450	-0.114335	0.179536	-3.67253	0.00028724	0.000556146	-0.682744
KEGG_GLYCOSYLPHOSPHATIDYLINOSITOL_GPI_ANCHOR_BIOSYNTHESIS	-0.112456	0.00324977	-3.43412	0.000683716	0.00124436	-1.49234
KEGG_RNA_POLYMERASE	-0.115806	-0.124029	-3.39209	0.000792832	0.00141466	-1.62991
KEGG_SULFUR_METABOLISM	0.109171	0.0504281	3.36247	0.000879261	0.00155364	-1.72591
KEGG_BASE_EXCISION_REPAIR	-0.102152	-0.114491	-2.99322	0.00300491	0.00501737	-2.85697
KEGG_PROTEIN_EXPORT	0.10041	-0.107777	2.57932	0.0104058	0.0159148	-3.97754

## Sheet: F-A.diff
id	logFC	AveExpr	t	P.Value	adj.P.Val	B
KEGG_FOCAL_ADHESION	0.578011	-0.0863862	25.2672	3.43259e-61	6.24731e-59	128.943
KEGG_ECM_RECEPTOR_INTERACTION	0.695897	-0.0879095	21.7636	2.29609e-52	2.08944e-50	108.701
KEGG_REGULATION_OF_ACTIN_CYTOSKELETON	0.389987	-0.0718585	19.2273	1.45722e-45	8.84044e-44	93.0856
KEGG_ARRHYTHMOGENIC_RIGHT_VENTRICULAR_CARDIOMYOPATHY_ARVC	0.506117	-0.0259379	18.2164	9.25493e-43	4.21099e-41	86.6499
KEGG_HYPERTROPHIC_CARDIOMYOPATHY_HCM	0.502126	-0.0011846	17.1099	1.22471e-39	4.45794e-38	79.4818
KEGG_GAP_JUNCTION	0.35504	-0.0658921	16.5668	4.35263e-38	1.3203e-36	75.921
KEGG_MAPK_SIGNALING_PATHWAY	0.282682	-0.0196336	16.4857	7.43699e-38	1.93362e-36	75.3868
KEGG_DILATED_CARDIOMYOPATHY	0.492495	0.00368755	15.859	4.74207e-36	1.07882e-34	71.2434
KEGG_VASCULAR_SMOOTH_MUSCLE_CONTRACTION	0.404733	-0.00786092	15.7989	7.07493e-36	1.43071e-34	70.8444
KEGG_LEUKOCYTE_TRANSENDOTHELIAL_MIGRATION	0.409953	-0.037562	15.5881	2.88434e-35	5.2495e-34	69.4432
KEGG_PATHWAYS_IN_CANCER	0.245127	-0.0491189	15.2913	2.09511e-34	3.46645e-33	67.4661
KEGG_PRION_DISEASES	0.488379	-0.0922114	14.0924	6.62272e-31	1.00445e-29	59.4328
KEGG_CHEMOKINE_SIGNALING_PATHWAY	0.396964	-0.0756393	13.8495	3.41249e-30	4.77749e-29	57.7988
KEGG_MELANOGENESIS	0.279116	-0.00648025	13.2622	1.80265e-28	2.34345e-27	53.846
KEGG_VIRAL_MYOCARDITIS	0.48648	-0.0732402	12.9355	1.63814e-27	1.98761e-26	51.6476
KEGG_GLIOMA	0.276667	-0.075251	12.8799	2.38399e-27	2.71179e-26	51.2738
KEGG_GLYCOSPHINGOLIPID_BIOSYNTHESIS_GANGLIO_SERIES	0.452902	-0.00700738	12.8113	3.78916e-27	4.05663e-26	50.8123
KEGG_PATHOGENIC_ESCHERICHIA_COLI_INFECTION	0.402319	-0.139399	12.6407	1.19855e-26	1.21187e-25	49.6654
KEGG_CELL_ADHESION_MOLECULES_CAMS	0.483937	-0.0508754	12.2899	1.27597e-25	1.22224e-24	47.3103
KEGG_MELANOMA	0.299428	-0.048004	12.2669	1.49005e-25	1.35594e-24	47.1558
KEGG_GLYCEROPHOSPHOLIPID_METABOLISM	-0.274494	0.0785796	-12.0975	4.66096e-25	4.0395e-24	46.0205
KEGG_TGF_BETA_SIGNALING_PATHWAY	0.327828	-0.00957278	11.7979	3.48821e-24	2.8857e-23	44.0171
KEGG_COMPLEMENT_AND_COAGULATION_CASCADES	0.481561	-0.00396629	11.6975	6.83931e-24	5.41197e-23	43.3471
KEGG_SMALL_CELL_LUNG_CANCER	0.268608	-0.0782474	11.5984	1.3287e-23	1.00602e-22	42.6862
KEGG_LEISHMANIA_INFECTION	0.470861	-0.110552	11.5925	1.38189e-23	1.00602e-22	42.6472
KEGG_SYSTEMIC_LUPUS_ERYTHEMATOSUS	0.561636	-0.0876361	11.5316	2.07787e-23	1.45451e-22	42.2413
KEGG_GLYCOSAMINOGLYCAN_BIOSYNTHESIS_CHONDROITIN_SULFATE	0.453394	-0.0650027	11.3716	6.0529e-23	4.0801e-22	41.1776
KEGG_ADHERENS_JUNCTION	0.314027	-0.0687151	11.3155	8.79973e-23	5.71983e-22	40.8054
KEGG_RENIN_ANGIOTENSIN_SYSTEM	0.448682	-0.0203547	11.2897	1.04511e-22	6.55896e-22	40.6343
KEGG_WNT_SIGNALING_PATHWAY	0.224976	-0.0327194	11.2033	1.85892e-22	1.12775e-21	40.0615
KEGG_NEUROTROPHIN_SIGNALING_PATHWAY	0.232854	-0.0644309	10.5042	1.90529e-20	1.11859e-19	35.4586
KEGG_CALCIUM_SIGNALING_PATHWAY	0.277907	0.0428463	10.4146	3.43314e-20	1.9526e-19	34.8735
KEGG_AXON_GUIDANCE	0.223805	-0.0250576	10.3411	5.56133e-20	3.06716e-19	34.3942
KEGG_AMINOACYL_TRNA_BIOSYNTHESIS	-0.527313	-0.0609714	-10.151	1.92724e-19	1.03164e-18	33.1596
KEGG_PEROXISOME	-0.339306	0.0512579	-10.1069	2.56895e-19	1.33585e-18	32.8742
KEGG_GLYCOSAMINOGLYCAN_DEGRADATION	0.374542	-0.037159	10.0012	5.11346e-19	2.58514e-18	32.1906
KEGG_B_CELL_RECEPTOR_SIGNALING_PATHWAY	0.298527	-0.0649388	9.95797	6.76883e-19	3.32953e-18	31.9121
KEGG_HEMATOPOIETIC_CELL_LINEAGE	0.462194	-0.0456318	9.9226	8.5152e-19	4.07833e-18	31.6842
KEGG_CYTOKINE_CYTOKINE_RECEPTOR_INTERACTION	0.384709	-0.0326894	9.85359	1.33152e-18	6.21377e-18	31.2404
KEGG_LINOLEIC_ACID_METABOLISM	-0.412331	0.189452	-9.70606	3.45293e-18	1.57108e-17	30.2946
KEGG_LONG_TERM_POTENTIATION	0.219393	-0.0281869	9.69667	3.66811e-18	1.62828e-17	30.2346
KEGG_PROSTATE_CANCER	0.214179	-0.0831631	9.47659	1.50698e-17	6.53025e-17	28.8325
KEGG_NOD_LIKE_RECEPTOR_SIGNALING_PATHWAY	0.336034	-0.098649	9.10173	1.63254e-16	6.90982e-16	26.4699
KEGG_ACUTE_MYELOID_LEUKEMIA	0.245315	-0.0686591	9.07939	1.87969e-16	7.77507e-16	26.3302
KEGG_COLORECTAL_CANCER	0.233202	-0.0773892	8.83897	8.50164e-16	3.43844e-15	24.8348
KEGG_JAK_STAT_SIGNALING_PATHWAY	0.266785	-0.00474288	8.75378	1.446e-15	5.72112e-15	24.3087
KEGG_ASTHMA	0.482198	-0.0217127	8.65231	2.71537e-15	1.05148e-14	23.6847
KEGG_ALANINE_ASPARTATE_AND_GLUTAMATE_METABOLISM	-0.22475	0.0142297	-8.34259	1.82478e-14	6.91896e-14	21.7993
KEGG_INTESTINAL_IMMUNE_NETWORK_FOR_IGA_PRODUCTION	0.431135	-0.0495982	8.20211	4.28907e-14	1.59308e-13	20.9541
KEGG_T_CELL_RECEPTOR_SIGNALING_PATHWAY	0.27249	-0.0910317	8.19222	4.55416e-14	1.65771e-13	20.8948
KEGG_CHRONIC_MYELOID_LEUKEMIA	0.212792	-0.082118	8.01023	1.36433e-13	4.8688e-13	19.8102
KEGG_METABOLISM_OF_XENOBIOTICS_BY_CYTOCHROME_P450	-0.331179	0.155123	-7.97971	1.63816e-13	5.73356e-13	19.6295
KEGG_RETINOL_METABOLISM	-0.29791	0.151773	-7.86736	3.20349e-13	1.10006e-12	18.9669
KEGG_LONG_TERM_DEPRESSION	0.175068	-0.00870469	7.75173	6.35928e-13	2.14331e-12	18.2898
KEGG_DORSO_VENTRAL_AXIS_FORMATION	0.24878	-0.00570682	7.72376	7.50161e-13	2.48235e-12	18.1268
KEGG_FC_GAMMA_R_MEDIATED_PHAGOCYTOSIS	0.182766	-0.070364	7.71677	7.81708e-13	2.54055e-12	18.0861
KEGG_GLYCOSYLPHOSPHATIDYLINOSITOL_GPI_ANCHOR_BIOSYNTHESIS	-0.347789	-0.0264006	-7.66451	1.06333e-12	3.39519e-12	17.7824
KEGG_RNA_DEGRADATION	-0.315823	-0.0938323	-7.64614	1.18451e-12	3.71692e-12	17.6759
KEGG_EPITHELIAL_CELL_SIGNALING_IN_HELICOBACTER_PYLORI_INFECTION	0.202379	-0.0949959	7.54924	2.08861e-12	6.44282e-12	17.1163
KEGG_MATURITY_ONSET_DIABETES_OF_THE_YOUNG	-0.28774	0.102189	-7.40875	4.72314e-12	1.43269e-11	16.3116
KEGG_RENAL_CELL_CARCINOMA	0.225152	-0.10437	7.38458	5.43084e-12	1.62035e-11	16.1739
KEGG_NON_HOMOLOGOUS_END_JOINING	-0.339325	-0.0443797	-7.35574	6.41323e-12	1.88259e-11	16.01
KEGG_GNRH_SIGNALING_PATHWAY	0.147446	0.000395357	7.31077	8.30611e-12	2.39954e-11	15.7551
KEGG_STEROID_HORMONE_BIOSYNTHESIS	-0.267097	0.119522	-7.20742	1.50039e-11	4.26675e-11	15.1726
KEGG_NICOTINATE_AND_NICOTINAMIDE_METABOLISM	0.21881	0.0290243	6.93631	6.92916e-11	1.94017e-10	13.6665
KEGG_GRAFT_VERSUS_HOST_DISEASE	0.450061	-0.115838	6.91718	7.71004e-11	2.1261e-10	13.5615
KEGG_BUTANOATE_METABOLISM	-0.261617	0.0407476	-6.87939	9.51586e-11	2.58491e-10	13.3545
KEGG_VIBRIO_CHOLERAE_INFECTION	0.208996	-0.0996478	6.85478	1.091e-10	2.92002e-10	13.2201
KEGG_PANCREATIC_CANCER	0.178953	-0.109993	6.74808	1.96744e-10	5.18947e-10	12.6405
KEGG_BASE_EXCISION_REPAIR	-0.322436	-0.14309	-6.73423	2.12305e-10	5.51992e-10	12.5657
KEGG_GLYCOSAMINOGLYCAN_BIOSYNTHESIS_KERATAN_SULFATE	0.274713	-0.0911889	6.71553	2.35268e-10	6.0308e-10	12.4648
KEGG_DRUG_METABOLISM_CYTOCHROME_P450	-0.251539	0.165021	-6.67901	2.87386e-10	7.26449e-10	12.2682
KEGG_DRUG_METABOLISM_OTHER_ENZYMES	-0.201084	0.0345415	-6.66305	3.13576e-10	7.81792e-10	12.1825
KEGG_ADIPOCYTOKINE_SIGNALING_PATHWAY	0.160622	0.00956552	6.6586	3.2129e-10	7.90201e-10	12.1587
KEGG_ALLOGRAFT_REJECTION	0.433501	-0.0952018	6.62712	3.8146e-10	9.25676e-10	11.9901
KEGG_SPLICEOSOME	-0.286704	-0.117956	-6.52543	6.62087e-10	1.58552e-09	11.4488
KEGG_TYROSINE_METABOLISM	-0.204829	0.113087	-6.38922	1.37502e-09	3.25006e-09	10.7319
KEGG_VEGF_SIGNALING_PATHWAY	0.139308	-0.0314641	6.37932	1.4495e-09	3.38216e-09	10.6802
KEGG_RNA_POLYMERASE	-0.28496	-0.13585	-6.28898	2.34071e-09	5.39252e-09	10.2105
KEGG_HOMOLOGOUS_RECOMBINATION	-0.327478	-0.164787	-6.21252	3.5004e-09	7.9634e-09	9.81632
KEGG_TOLL_LIKE_RECEPTOR_SIGNALING_PATHWAY	0.199914	-0.0598927	6.16522	4.48331e-09	1.00736e-08	9.574
KEGG_NATURAL_KILLER_CELL_MEDIATED_CYTOTOXICITY	0.205876	-0.0496586	6.03797	8.67453e-09	1.92532e-08	8.92818
KEGG_OOCYTE_MEIOSIS	0.161622	-0.13482	6.03491	8.8122e-09	1.93231e-08	8.91278
KEGG_TYPE_I_DIABETES_MELLITUS	0.339131	-0.0777311	5.91889	1.59641e-08	3.45888e-08	8.33194
KEGG_LYSOSOME	0.213305	-0.0399745	5.84893	2.27633e-08	4.87402e-08	7.98537
KEGG_ONE_CARBON_POOL_BY_FOLATE	-0.23638	-0.0719207	-5.82876	2.52025e-08	5.33356e-08	7.88598
KEGG_ENDOMETRIAL_CANCER	0.173606	-0.0774757	5.79288	3.01889e-08	6.31537e-08	7.70976
KEGG_TASTE_TRANSDUCTION	-0.199374	0.125968	-5.77562	3.29203e-08	6.80852e-08	7.62523
KEGG_PRIMARY_BILE_ACID_BIOSYNTHESIS	0.213248	0.0670494	5.58835	8.33404e-08	1.70426e-07	6.71959
KEGG_GLUTATHIONE_METABOLISM	-0.221279	-0.00997217	-5.55593	9.76839e-08	1.97539e-07	6.56492
KEGG_FC_EPSILON_RI_SIGNALING_PATHWAY	0.121545	-0.0133005	5.52644	1.12803e-07	2.25606e-07	6.4248
KEGG_ARGININE_AND_PROLINE_METABOLISM	0.162905	-0.00907966	5.50014	1.28198e-07	2.51773e-07	6.30026
KEGG_TERPENOID_BACKBONE_BIOSYNTHESIS	-0.289444	-0.0867289	-5.49941	1.28653e-07	2.51773e-07	6.29682
KEGG_NITROGEN_METABOLISM	-0.158625	0.0989908	-5.44811	1.64921e-07	3.19315e-07	6.05517
KEGG_FRUCTOSE_AND_MANNOSE_METABOLISM	-0.174938	-0.0640068	-5.42035	1.88525e-07	3.61174e-07	5.92507
KEGG_PROGESTERONE_MEDIATED_OOCYTE_MATURATION	0.122907	-0.10632	5.3195	3.05303e-07	5.78804e-07	5.45651
KEGG_STEROID_BIOSYNTHESIS	-0.284298	-0.105161	-5.2876	3.55148e-07	6.66361e-07	5.30963
KEGG_RIBOSOME	-0.397006	0.0736572	-5.21487	5.00199e-07	9.28941e-07	4.97721
KEGG_PORPHYRIN_AND_CHLOROPHYLL_METABOLISM	-0.18875	-0.022294	-5.20317	5.28372e-07	9.71351e-07	4.92405
KEGG_PYRIMIDINE_METABOLISM	-0.172931	-0.110934	-5.15574	6.59259e-07	1.19985e-06	4.70941
KEGG_PENTOSE_AND_GLUCURONATE_INTERCONVERSIONS	-0.246283	0.0282397	-5.13157	7.37566e-07	1.32908e-06	4.60061
KEGG_ALPHA_LINOLENIC_ACID_METABOLISM	-0.226529	0.127116	-5.12088	7.74988e-07	1.38282e-06	4.55264
KEGG_AMINO_SUGAR_AND_NUCLEOTIDE_SUGAR_METABOLISM	0.169884	-0.0983387	5.1106	8.12754e-07	1.43613e-06	4.50653
KEGG_OLFACTORY_TRANSDUCTION	-0.20287	0.123626	-5.02864	1.1847e-06	2.07323e-06	4.14158
KEGG_HUNTINGTONS_DISEASE	-0.206023	-0.0389716	-4.98765	1.42816e-06	2.47548e-06	3.96071
KEGG_AUTOIMMUNE_THYROID_DISEASE	0.276959	-0.0142846	4.76939	3.79448e-06	6.51505e-06	3.01677
KEGG_BASAL_CELL_CARCINOMA	0.145658	0.0379662	4.74429	4.23752e-06	7.20775e-06	2.91028
KEGG_OXIDATIVE_PHOSPHORYLATION	-0.243759	-0.0287303	-4.66057	6.10584e-06	1.02674e-05	2.55835
KEGG_APOPTOSIS	0.140858	-0.0761741	4.65894	6.14914e-06	1.02674e-05	2.55155
KEGG_GLYCOLYSIS_GLUCONEOGENESIS	-0.138793	0.0166663	-4.58558	8.43618e-06	1.3958e-05	2.24727
KEGG_ARACHIDONIC_ACID_METABOLISM	-0.163581	0.109061	-4.57891	8.68068e-06	1.42332e-05	2.2198
KEGG_ENDOCYTOSIS	0.100085	-0.0542464	4.52586	1.0884e-05	1.76865e-05	2.00241
KEGG_GLYCEROLIPID_METABOLISM	-0.124153	0.0473826	-4.45642	1.45917e-05	2.35017e-05	1.72095
KEGG_PRIMARY_IMMUNODEFICIENCY	0.249028	-0.0707839	4.33053	2.46221e-05	3.91943e-05	1.21954
KEGG_RIBOFLAVIN_METABOLISM	0.163531	-0.0827778	4.23027	3.70597e-05	5.76484e-05	0.82854
KEGG_PENTOSE_PHOSPHATE_PATHWAY	-0.180275	-0.060567	-4.03811	7.95527e-05	0.0001227	0.100328
KEGG_ANTIGEN_PROCESSING_AND_PRESENTATION	0.191552	-0.0663439	4.01111	8.83811e-05	0.000135171	0.000255846
KEGG_PARKINSONS_DISEASE	-0.206514	-0.0267683	-3.90655	0.000132189	0.000200487	-0.381948
KEGG_SNARE_INTERACTIONS_IN_VESICULAR_TRANSPORT	0.12847	-0.0675413	3.79093	0.000204414	0.000307466	-0.794627
KEGG_SELENOAMINO_ACID_METABOLISM	-0.147522	-0.0517972	-3.72778	0.000258298	0.00038533	-1.01558
KEGG_VALINE_LEUCINE_AND_ISOLEUCINE_DEGRADATION	-0.160689	0.0304267	-3.58183	0.000438566	0.000648934	-1.51399
KEGG_PPAR_SIGNALING_PATHWAY	-0.100216	0.0746926	-3.56463	0.000466309	0.000680993	-1.57159
KEGG_NUCLEOTIDE_EXCISION_REPAIR	-0.1559	-0.151312	-3.56379	0.000467715	0.000680993	-1.57442
KEGG_PANTOTHENATE_AND_COA_BIOSYNTHESIS	0.117638	-0.0548537	3.50575	0.000574297	0.000823008	-1.76696
KEGG_VASOPRESSIN_REGULATED_WATER_REABSORPTION	0.115224	-0.0174367	3.46115	0.00067129	0.000954491	-1.91307
KEGG_TRYPTOPHAN_METABOLISM	0.109831	0.0445169	3.34524	0.000999887	0.00141069	-2.28505
KEGG_MISMATCH_REPAIR	-0.18435	-0.208477	-3.28598	0.00122095	0.00169628	-2.47091
KEGG_DNA_REPLICATION	-0.197687	-0.232668	-3.13559	0.00200243	0.00276093	-2.92931
KEGG_BIOSYNTHESIS_OF_UNSATURATED_FATTY_ACIDS	-0.140659	-0.0754898	-3.11789	0.00212008	0.00290116	-2.98202
KEGG_GLYCOSPHINGOLIPID_BIOSYNTHESIS_GLOBO_SERIES	0.119786	-0.0286377	2.90582	0.00412123	0.00559749	-3.59231
KEGG_GLYCINE_SERINE_AND_THREONINE_METABOLISM	-0.107	0.0379616	-2.73347	0.00689063	0.00928959	-4.05943
KEGG_FOLATE_BIOSYNTHESIS	-0.105147	-0.0526322	-2.20124	0.0289862	0.0368916	-5.33388

## Sheet: C-B.diff
id	logFC	AveExpr	t	P.Value	adj.P.Val	B
KEGG_PEROXISOME	0.265945	-0.00304806	11.1389	7.26861e-24	1.32289e-21	43.5045
KEGG_ECM_RECEPTOR_INTERACTION	-0.326999	-0.0126418	-10.5865	4.73655e-22	4.04551e-20	39.4041
KEGG_FOCAL_ADHESION	-0.256729	0.00193787	-10.5408	6.66842e-22	4.04551e-20	39.0683
KEGG_NOD_LIKE_RECEPTOR_SIGNALING_PATHWAY	-0.313932	0.0147922	-10.0671	2.22958e-20	1.01446e-18	35.6246
KEGG_CYTOKINE_CYTOKINE_RECEPTOR_INTERACTION	-0.281608	0.00471479	-9.69832	3.26649e-19	1.05188e-17	32.9917
KEGG_HEMATOPOIETIC_CELL_LINEAGE	-0.337235	-0.0141706	-9.69004	3.46773e-19	1.05188e-17	32.9331
KEGG_ALPHA_LINOLENIC_ACID_METABOLISM	0.318822	-0.0545173	9.61443	5.97796e-19	1.55427e-17	32.3991
KEGG_ARRHYTHMOGENIC_RIGHT_VENTRICULAR_CARDIOMYOPATHY_ARVC	-0.220429	-0.0108954	-9.57451	7.96358e-19	1.81171e-17	32.118
KEGG_REGULATION_OF_ACTIN_CYTOSKELETON	-0.16696	0.0147859	-9.49238	1.43403e-18	2.89994e-17	31.5413
KEGG_LEISHMANIA_INFECTION	-0.32877	0.0161322	-9.09978	2.30742e-17	4.19951e-16	28.8188
KEGG_TGF_BETA_SIGNALING_PATHWAY	-0.180864	-0.0215346	-9.04706	3.33611e-17	5.51974e-16	28.4577
KEGG_GLYCEROPHOSPHOLIPID_METABOLISM	0.16959	-0.0216806	8.98834	5.02339e-17	7.50458e-16	28.0568
KEGG_PATHWAYS_IN_CANCER	-0.126614	0.0127432	-8.97901	5.36041e-17	7.50458e-16	27.9932
KEGG_CHEMOKINE_SIGNALING_PATHWAY	-0.213893	0.00388965	-8.84679	1.34013e-16	1.74217e-15	27.0959
KEGG_SMALL_CELL_LUNG_CANCER	-0.184774	0.0209297	-8.65142	5.12269e-16	6.21554e-15	25.7832
KEGG_MAPK_SIGNALING_PATHWAY	-0.116504	-0.00746755	-8.61343	6.63623e-16	7.54871e-15	25.5298
KEGG_JAK_STAT_SIGNALING_PATHWAY	-0.189608	0.018104	-8.5127	1.31452e-15	1.40731e-14	24.861
KEGG_CELL_ADHESION_MOLECULES_CAMS	-0.252301	-0.0256923	-8.27713	6.39008e-15	6.46108e-14	23.3143
KEGG_PATHOGENIC_ESCHERICHIA_COLI_INFECTION	-0.221523	0.0442372	-8.10974	1.936e-14	1.85448e-13	22.2307
KEGG_DORSO_VENTRAL_AXIS_FORMATION	-0.203119	0.00951462	-7.99124	4.20999e-14	3.73226e-13	21.4715
KEGG_PENTOSE_AND_GLUCURONATE_INTERCONVERSIONS	0.276416	-0.0125309	7.98777	4.30646e-14	3.73226e-13	21.4494
KEGG_PPAR_SIGNALING_PATHWAY	0.161704	-0.0169435	7.81067	1.35777e-13	1.12324e-12	20.3278
KEGG_LINOLEIC_ACID_METABOLISM	0.247074	-0.0495838	7.77041	1.75896e-13	1.39187e-12	20.075
KEGG_T_CELL_RECEPTOR_SIGNALING_PATHWAY	-0.203688	0.0178378	-7.74889	2.01941e-13	1.53139e-12	19.9402
KEGG_TOLL_LIKE_RECEPTOR_SIGNALING_PATHWAY	-0.190792	0.0363657	-7.69731	2.809e-13	2.04495e-12	19.618
KEGG_PANCREATIC_CANCER	-0.152355	0.0442496	-7.66084	3.5443e-13	2.48101e-12	19.3911
KEGG_HYPERTROPHIC_CARDIOMYOPATHY_HCM	-0.187159	-0.0280956	-7.62329	4.49983e-13	3.03322e-12	19.1582
KEGG_COMPLEMENT_AND_COAGULATION_CASCADES	-0.231038	-0.00854232	-7.58585	5.7051e-13	3.70832e-12	18.9266
KEGG_B_CELL_RECEPTOR_SIGNALING_PATHWAY	-0.179086	0.0148014	-7.516	8.86552e-13	5.56388e-12	18.4965
KEGG_RENIN_ANGIOTENSIN_SYSTEM	-0.247049	-0.0196768	-7.47967	1.1139e-12	6.75765e-12	18.2739
KEGG_LEUKOCYTE_TRANSENDOTHELIAL_MIGRATION	-0.167335	0.00120108	-7.40738	1.75085e-12	1.02792e-11	17.8328
KEGG_TASTE_TRANSDUCTION	0.210828	0.000877008	7.27779	3.91134e-12	2.22457e-11	17.0493
KEGG_MELANOMA	-0.139508	-0.0024345	-7.16822	7.66389e-12	4.22675e-11	16.394
KEGG_PRION_DISEASES	-0.1983	0.00851333	-7.04417	1.62835e-11	8.48408e-11	15.6601
KEGG_NATURAL_KILLER_CELL_MEDIATED_CYTOTOXICITY	-0.195043	0.0290651	-7.04384	1.63155e-11	8.48408e-11	15.6582
KEGG_GAP_JUNCTION	-0.128	0.0115807	-7.01684	1.92026e-11	9.708e-11	15.4995
KEGG_GLIOMA	-0.1401	0.0302915	-6.85605	5.02344e-11	2.47099e-10	14.5638
KEGG_INTESTINAL_IMMUNE_NETWORK_FOR_IGA_PRODUCTION	-0.287226	-0.0252994	-6.82332	6.09857e-11	2.92089e-10	14.3752
KEGG_DILATED_CARDIOMYOPATHY	-0.162163	-0.0287781	-6.65583	1.62958e-10	7.60473e-10	13.4198
KEGG_TYPE_I_DIABETES_MELLITUS	-0.312124	-0.00401175	-6.63434	1.84645e-10	8.40136e-10	13.2984
KEGG_METABOLISM_OF_XENOBIOTICS_BY_CYTOCHROME_P450	0.211434	-0.0669141	6.58739	2.42359e-10	1.07584e-09	13.0343
KEGG_GRAFT_VERSUS_HOST_DISEASE	-0.355451	0.00434763	-6.53747	3.23156e-10	1.40034e-09	12.7549
KEGG_PROGESTERONE_MEDIATED_OOCYTE_MATURATION	-0.11076	0.0376601	-6.46176	4.98558e-10	2.11018e-09	12.334
KEGG_ALLOGRAFT_REJECTION	-0.342099	-0.0150146	-6.44982	5.33669e-10	2.20745e-09	12.2679
KEGG_VIRAL_MYOCARDITIS	-0.213595	0.00864001	-6.40723	6.79853e-10	2.74963e-09	12.033
KEGG_ADHERENS_JUNCTION	-0.141097	0.0266616	-6.38328	7.78619e-10	3.0419e-09	11.9014
KEGG_APOPTOSIS	-0.142838	0.0456629	-6.38171	7.85544e-10	3.0419e-09	11.8928
KEGG_COLORECTAL_CANCER	-0.130367	0.0211376	-6.3694	8.4215e-10	3.19315e-09	11.8253
KEGG_CHRONIC_MYELOID_LEUKEMIA	-0.127224	0.0418324	-6.20128	2.15767e-09	8.01421e-09	10.9133
KEGG_SYSTEMIC_LUPUS_ERYTHEMATOSUS	-0.263379	0.00335191	-6.16042	2.70478e-09	9.84539e-09	10.6944
KEGG_VALINE_LEUCINE_AND_ISOLEUCINE_DEGRADATION	0.193635	-0.0366684	6.02439	5.69632e-09	2.03281e-08	9.97336
KEGG_OOCYTE_MEIOSIS	-0.122522	0.0517534	-5.97849	7.30459e-09	2.55661e-08	9.73278
KEGG_FATTY_ACID_METABOLISM	0.182107	-0.0492848	5.90278	1.09759e-08	3.76909e-08	9.33903
KEGG_ASTHMA	-0.260437	-0.0279815	-5.89813	1.12524e-08	3.79248e-08	9.31498
KEGG_GLUTATHIONE_METABOLISM	0.163935	-0.0272046	5.83936	1.53934e-08	5.09381e-08	9.01216
KEGG_FC_GAMMA_R_MEDIATED_PHAGOCYTOSIS	-0.111346	0.0272273	-5.65706	4.01022e-08	1.30332e-07	8.08778
KEGG_RETINOL_METABOLISM	0.160564	-0.0230825	5.61508	4.98393e-08	1.59136e-07	7.87813
KEGG_GLYCOSYLPHOSPHATIDYLINOSITOL_GPI_ANCHOR_BIOSYNTHESIS	0.190005	0.0195592	5.57511	6.12294e-08	1.92134e-07	7.6797
KEGG_SNARE_INTERACTIONS_IN_VESICULAR_TRANSPORT	-0.1337	0.0161507	-5.47021	1.04557e-07	3.22533e-07	7.16418
KEGG_STEROID_HORMONE_BIOSYNTHESIS	0.139203	-0.0273453	5.38712	1.58901e-07	4.82e-07	6.76133
KEGG_BUTANOATE_METABOLISM	0.162729	-0.0396658	5.33994	2.01101e-07	6.00007e-07	6.5348
KEGG_RENAL_CELL_CARCINOMA	-0.117693	0.0500728	-5.1778	4.46472e-07	1.28981e-06	5.76856
KEGG_DRUG_METABOLISM_CYTOCHROME_P450	0.149362	-0.0627999	5.14983	5.11369e-07	1.45421e-06	5.63832
KEGG_ACUTE_MYELOID_LEUKEMIA	-0.106162	0.0254224	-5.12217	5.84499e-07	1.6366e-06	5.51009
KEGG_AUTOIMMUNE_THYROID_DISEASE	-0.219155	0.00881026	-5.07212	7.43421e-07	2.05004e-06	5.27947
KEGG_ARACHIDONIC_ACID_METABOLISM	0.126531	-0.0574898	5.03429	8.9054e-07	2.41908e-06	5.10642
KEGG_PENTOSE_PHOSPHATE_PATHWAY	0.151287	0.0532097	5.01132	9.93273e-07	2.65847e-06	5.00183
KEGG_PRIMARY_IMMUNODEFICIENCY	-0.216891	-0.00155743	-4.96101	1.25982e-06	3.27552e-06	4.77421
KEGG_AMINOACYL_TRNA_BIOSYNTHESIS	0.182919	0.0664065	4.88602	1.78955e-06	4.52359e-06	4.4384
KEGG_PORPHYRIN_AND_CHLOROPHYLL_METABOLISM	0.129337	0.00372291	4.83891	2.22635e-06	5.55062e-06	4.22963
KEGG_RIG_I_LIKE_RECEPTOR_SIGNALING_PATHWAY	-0.119398	0.0469817	-4.81192	2.52118e-06	6.20073e-06	4.11081
KEGG_TYROSINE_METABOLISM	0.110391	-0.0401128	4.76509	3.12457e-06	7.5823e-06	3.90592
KEGG_HUNTINGTONS_DISEASE	0.114633	0.0208028	4.49855	1.02735e-05	2.42828e-05	2.77209
KEGG_ANTIGEN_PROCESSING_AND_PRESENTATION	-0.164542	0.0275152	-4.21283	3.46728e-05	8.09033e-05	1.619
KEGG_NICOTINATE_AND_NICOTINAMIDE_METABOLISM	-0.107554	-0.0397191	-4.07975	5.98072e-05	0.000136061	1.10439
KEGG_BIOSYNTHESIS_OF_UNSATURATED_FATTY_ACIDS	0.140414	0.02788	4.06141	6.44028e-05	0.000144707	1.03463
KEGG_FRUCTOSE_AND_MANNOSE_METABOLISM	0.109126	0.0376951	4.02838	7.3542e-05	0.000163227	0.909657
KEGG_N_GLYCAN_BIOSYNTHESIS	0.116064	0.044702	4.0068	8.01634e-05	0.00017578	0.828517
KEGG_CELL_CYCLE	-0.117409	0.071297	-3.93658	0.000105864	0.000226674	0.567076
KEGG_TERPENOID_BACKBONE_BIOSYNTHESIS	0.166027	0.0239674	3.91665	0.000114474	0.000242259	0.493647
KEGG_CYTOSOLIC_DNA_SENSING_PATHWAY	-0.111816	0.0584715	-3.87858	0.000132807	0.000277827	0.354246
KEGG_MISMATCH_REPAIR	-0.159367	0.0832913	-3.64212	0.000325595	0.00065119	-0.484147
KEGG_GLYCOSAMINOGLYCAN_BIOSYNTHESIS_CHONDROITIN_SULFATE	-0.133339	-0.0398555	-3.59334	0.000389577	0.000746348	-0.651174
KEGG_GLYCINE_SERINE_AND_THREONINE_METABOLISM	0.101732	-0.0585167	3.41506	0.000738397	0.00137131	-1.24427
KEGG_OXIDATIVE_PHOSPHORYLATION	0.111874	-0.00139457	3.22996	0.00139542	0.00251451	-1.83076
KEGG_NUCLEOTIDE_EXCISION_REPAIR	-0.101141	0.0618424	-3.02059	0.00277101	0.00484927	-2.45771
KEGG_DNA_REPLICATION	-0.139902	0.0932545	-2.96559	0.00329838	0.00561032	-2.61593
KEGG_PARKINSONS_DISEASE	0.10139	0.00780126	2.92037	0.00379908	0.00628576	-2.74396
KEGG_PROTEASOME	-0.118811	0.0809292	-2.70179	0.00734484	0.0114463	-3.3368
KEGG_STEROID_BIOSYNTHESIS	0.101709	0.0340608	2.50797	0.012745	0.0191701	-3.82594

## Sheet: D-B.diff
id	logFC	AveExpr	t	P.Value	adj.P.Val	B
KEGG_LEUKOCYTE_TRANSENDOTHELIAL_MIGRATION	-0.180838	0.0214949	-6.45177	9.53822e-10	1.73596e-07	11.8912
KEGG_ECM_RECEPTOR_INTERACTION	-0.211987	0.0953318	-5.8387	2.34443e-08	2.13343e-06	8.85904
KEGG_SPLICEOSOME	0.201667	0.129495	5.67755	5.26053e-08	3.19139e-06	8.09557
KEGG_HOMOLOGOUS_RECOMBINATION	0.212453	0.182112	5.55891	9.44865e-08	4.29914e-06	7.54292
KEGG_CELL_ADHESION_MOLECULES_CAMS	-0.205877	0.0371723	-5.47334	1.43421e-07	4.54734e-06	7.14944
KEGG_PYRUVATE_METABOLISM	0.163694	0.0536846	5.46421	1.49912e-07	4.54734e-06	7.10772
KEGG_RNA_POLYMERASE	0.215135	0.129733	5.38655	2.1804e-07	5.66905e-06	6.75477
KEGG_CYTOKINE_CYTOKINE_RECEPTOR_INTERACTION	-0.196462	0.0909846	-5.28341	3.5663e-07	8.11333e-06	6.29163
KEGG_TGF_BETA_SIGNALING_PATHWAY	-0.125388	0.0342545	-5.2441	4.29447e-07	8.20525e-06	6.11685
KEGG_ARRHYTHMOGENIC_RIGHT_VENTRICULAR_CARDIOMYOPATHY_ARVC	-0.138872	0.0638351	-5.22563	4.68478e-07	8.20525e-06	6.03504
KEGG_FOCAL_ADHESION	-0.155511	0.0919857	-5.20858	5.07548e-07	8.20525e-06	5.95973
KEGG_AXON_GUIDANCE	-0.11078	0.0133559	-5.19497	5.41005e-07	8.20525e-06	5.89972
KEGG_RENIN_ANGIOTENSIN_SYSTEM	-0.196172	0.0444971	-5.06488	9.89941e-07	1.38592e-05	5.33214
KEGG_JAK_STAT_SIGNALING_PATHWAY	-0.147415	0.0688767	-5.03631	1.12882e-06	1.46747e-05	5.20893
KEGG_DORSO_VENTRAL_AXIS_FORMATION	-0.160836	0.0624963	-5.01509	1.24406e-06	1.50945e-05	5.11773
KEGG_NUCLEOTIDE_EXCISION_REPAIR	0.163523	0.205923	4.98637	1.41827e-06	1.57954e-05	4.99479
KEGG_ONE_CARBON_POOL_BY_FOLATE	0.183404	0.114266	4.97449	1.49708e-06	1.57954e-05	4.94408
KEGG_BASE_EXCISION_REPAIR	0.172564	0.11884	4.96439	1.56734e-06	1.57954e-05	4.90108
KEGG_PYRIMIDINE_METABOLISM	0.135772	0.137384	4.95321	1.64897e-06	1.57954e-05	4.85348
KEGG_CITRATE_CYCLE_TCA_CYCLE	0.184977	0.0958193	4.86332	2.47214e-06	2.24965e-05	4.47409
KEGG_B_CELL_RECEPTOR_SIGNALING_PATHWAY	-0.156815	0.0542625	-4.79504	3.35082e-06	2.90404e-05	4.18944
KEGG_DNA_REPLICATION	0.207469	0.283506	4.73655	4.33746e-06	3.50188e-05	3.94809
KEGG_RNA_DEGRADATION	0.148842	0.0983522	4.73198	4.42545e-06	3.50188e-05	3.92931
KEGG_GLYOXYLATE_AND_DICARBOXYLATE_METABOLISM	0.171264	0.150847	4.68825	5.3587e-06	4.06368e-05	3.75051
KEGG_COMPLEMENT_AND_COAGULATION_CASCADES	-0.179546	0.0533632	-4.63865	6.64761e-06	4.83946e-05	3.54924
KEGG_AMINOACYL_TRNA_BIOSYNTHESIS	0.20373	0.0471461	4.59324	8.08596e-06	5.66017e-05	3.36646
KEGG_HYPERTROPHIC_CARDIOMYOPATHY_HCM	-0.128784	0.0301031	-4.49317	1.23898e-05	8.35163e-05	2.96869
KEGG_CHEMOKINE_SIGNALING_PATHWAY	-0.137864	0.0749023	-4.44509	1.51727e-05	9.52274e-05	2.78006
KEGG_MISMATCH_REPAIR	0.175861	0.270796	4.44508	1.51736e-05	9.52274e-05	2.78
KEGG_CELL_CYCLE	0.122727	0.206134	4.41436	1.72562e-05	0.000104688	2.66034
KEGG_LEISHMANIA_INFECTION	-0.206582	0.127857	-4.34543	2.29767e-05	0.000132621	2.39421
KEGG_HEMATOPOIETIC_CELL_LINEAGE	-0.196538	0.107853	-4.31839	2.56841e-05	0.000137676	2.29075
KEGG_LYSINE_DEGRADATION	0.128344	0.0463013	4.31805	2.57198e-05	0.000137676	2.28946
KEGG_DILATED_CARDIOMYOPATHY	-0.118187	0.0184573	-4.30641	2.69792e-05	0.000140292	2.24508
KEGG_O_GLYCAN_BIOSYNTHESIS	-0.138176	0.00311547	-4.29235	2.85788e-05	0.000144482	2.19162
KEGG_HUNTINGTONS_DISEASE	0.125603	0.00773147	4.25318	3.35295e-05	0.000164929	2.04341
KEGG_TOLL_LIKE_RECEPTOR_SIGNALING_PATHWAY	-0.142444	0.0903016	-4.22859	3.70476e-05	0.000177439	1.9509
KEGG_VIRAL_MYOCARDITIS	-0.166139	0.0657996	-4.18649	4.39035e-05	0.000204883	1.79358
KEGG_APOPTOSIS	-0.124	0.0776564	-4.01966	8.49847e-05	0.000386681	1.18294
KEGG_BASAL_TRANSCRIPTION_FACTORS	0.123891	0.162381	3.91714	0.000126267	0.000560503	0.817996
KEGG_INTESTINAL_IMMUNE_NETWORK_FOR_IGA_PRODUCTION	-0.209979	0.0580543	-3.90701	0.000131253	0.000568764	0.782346
KEGG_CYSTEINE_AND_METHIONINE_METABOLISM	0.110798	0.0291771	3.89073	0.000139656	0.000591101	0.725245
KEGG_NATURAL_KILLER_CELL_MEDIATED_CYTOTOXICITY	-0.129986	0.0917555	-3.65752	0.00033253	0.00131566	-0.0705059
KEGG_PORPHYRIN_AND_CHLOROPHYLL_METABOLISM	0.110895	-0.025915	3.59726	0.00041335	0.00160063	-0.269236
KEGG_T_CELL_RECEPTOR_SIGNALING_PATHWAY	-0.121386	0.0902456	-3.59111	0.000422579	0.00160228	-0.289386
KEGG_PENTOSE_PHOSPHATE_PATHWAY	0.126566	0.0170198	3.50869	0.000566334	0.00210353	-0.556205
KEGG_NOD_LIKE_RECEPTOR_SIGNALING_PATHWAY	-0.148163	0.145195	-3.4505	0.000694229	0.00242096	-0.741326
KEGG_ASTHMA	-0.190323	0.0476327	-3.44607	0.000705005	0.00242096	-0.755315
KEGG_OXIDATIVE_PHOSPHORYLATION	0.139125	-0.00615799	3.44018	0.000719555	0.00242517	-0.773864
KEGG_TERPENOID_BACKBONE_BIOSYNTHESIS	0.145759	-0.0124337	3.31586	0.00110106	0.00351567	-1.15925
KEGG_TYPE_I_DIABETES_MELLITUS	-0.189188	0.105407	-3.2599	0.00132826	0.00409734	-1.32862
KEGG_PROTEASOME	0.155635	0.232568	3.2529	0.00135958	0.00412405	-1.34964
KEGG_ALLOGRAFT_REJECTION	-0.208441	0.104388	-3.16856	0.00179474	0.00513675	-1.59958
KEGG_AUTOIMMUNE_THYROID_DISEASE	-0.16576	0.0697308	-3.15159	0.00189659	0.00515193	-1.64916
KEGG_GRAFT_VERSUS_HOST_DISEASE	-0.207012	0.133031	-3.07384	0.00243541	0.0063567	-1.87329
KEGG_PARKINSONS_DISEASE	0.126751	0.00380517	3.07263	0.00244489	0.0063567	-1.87676
KEGG_PRIMARY_IMMUNODEFICIENCY	-0.163785	0.0588605	-3.03566	0.00274882	0.0069484	-1.9815
KEGG_PHENYLALANINE_METABOLISM	-0.102922	-0.0642048	-2.82787	0.00520612	0.0124673	-2.54896
KEGG_SYSTEMIC_LUPUS_ERYTHEMATOSUS	-0.130189	0.109912	-2.48547	0.0138324	0.0299701	-3.40325
KEGG_ANTIGEN_PROCESSING_AND_PRESENTATION	-0.10711	0.0816333	-2.25232	0.025486	0.0494996	-3.92605

## Sheet: E-B.diff
id	logFC	AveExpr	t	P.Value	adj.P.Val	B
KEGG_ALPHA_LINOLENIC_ACID_METABOLISM	0.381201	-0.0258049	10.9617	5.35748e-23	9.7506e-21	41.5528
KEGG_ARACHIDONIC_ACID_METABOLISM	0.261243	0.021357	9.98641	6.53871e-20	5.95022e-18	34.5815
KEGG_OOCYTE_MEIOSIS	-0.208935	0.00241534	-9.78004	2.84672e-19	1.72701e-17	33.1394
KEGG_CELL_CYCLE	-0.288544	-0.0301665	-9.56208	1.32732e-18	6.03931e-17	31.6304
KEGG_METABOLISM_OF_XENOBIOTICS_BY_CYTOCHROME_P450	0.328417	-0.00148706	9.36404	5.3065e-18	1.93157e-16	30.2726
KEGG_DRUG_METABOLISM_CYTOCHROME_P450	0.291753	0.0200739	8.97053	8.0079e-17	2.42906e-15	27.6145
KEGG_PPAR_SIGNALING_PATHWAY	0.194719	-0.00153579	8.78934	2.74207e-16	6.41934e-15	26.4096
KEGG_NUCLEOTIDE_EXCISION_REPAIR	-0.303981	-0.0595582	-8.77924	2.93591e-16	6.41934e-15	26.3428
KEGG_LINOLEIC_ACID_METABOLISM	0.310372	-0.0181575	8.76767	3.1744e-16	6.41934e-15	26.2664
KEGG_PROGESTERONE_MEDIATED_OOCYTE_MATURATION	-0.168899	0.00531373	-8.71046	4.66787e-16	8.49553e-15	25.889
KEGG_MISMATCH_REPAIR	-0.368758	-0.0403836	-8.67709	5.84201e-16	9.66588e-15	25.6695
KEGG_PANCREATIC_CANCER	-0.18549	0.0284885	-8.42879	3.05838e-15	4.63854e-14	24.0502
KEGG_CHRONIC_MYELOID_LEUKEMIA	-0.191716	0.00608267	-8.39357	3.86017e-15	5.40424e-14	23.8225
KEGG_PEROXISOME	0.210834	-0.0448248	7.89373	9.92253e-14	1.28993e-12	20.6499
KEGG_BASAL_TRANSCRIPTION_FACTORS	-0.246764	-0.0488528	-7.82564	1.53101e-13	1.85763e-12	20.2265
KEGG_PYRIMIDINE_METABOLISM	-0.209193	-0.056542	-7.76937	2.1875e-13	2.48828e-12	19.8782
KEGG_FATTY_ACID_METABOLISM	0.236406	-0.0214324	7.73493	2.71928e-13	2.91123e-12	19.6658
KEGG_DNA_REPLICATION	-0.359168	-0.0370609	-7.64691	4.73095e-13	4.78352e-12	19.1254
KEGG_SMALL_CELL_LUNG_CANCER	-0.168269	0.0365914	-7.52943	9.84941e-13	9.22899e-12	18.4101
KEGG_ONE_CARBON_POOL_BY_FOLATE	-0.247437	-0.126134	-7.52472	1.01417e-12	9.22899e-12	18.3816
KEGG_GLYCEROPHOSPHOLIPID_METABOLISM	0.141107	-0.0442352	7.45685	1.54416e-12	1.33828e-11	17.9716
KEGG_PATHOGENIC_ESCHERICHIA_COLI_INFECTION	-0.201681	0.0630473	-7.40724	2.0967e-12	1.73455e-11	17.6734
KEGG_RIG_I_LIKE_RECEPTOR_SIGNALING_PATHWAY	-0.196339	0.00336029	-7.3893	2.34127e-12	1.85265e-11	17.5659
KEGG_STEROID_HORMONE_BIOSYNTHESIS	0.213804	0.0142469	7.28776	4.3579e-12	3.30474e-11	16.9604
KEGG_NOD_LIKE_RECEPTOR_SIGNALING_PATHWAY	-0.227604	0.0771567	-7.14713	1.02143e-11	7.43598e-11	16.1307
KEGG_PURINE_METABOLISM	-0.129633	-0.0175188	-6.98186	2.74288e-11	1.92001e-10	15.1691
KEGG_PENTOSE_AND_GLUCURONATE_INTERCONVERSIONS	0.259088	-0.0314438	6.95719	3.17473e-11	2.14001e-10	15.0269
KEGG_TYROSINE_METABOLISM	0.185004	0.00235045	6.77428	9.2907e-11	6.03896e-10	13.9826
KEGG_GLIOMA	-0.142142	0.0332374	-6.70279	1.40653e-10	8.82717e-10	13.5796
KEGG_NEUROTROPHIN_SIGNALING_PATHWAY	-0.139397	0.0068593	-6.66833	1.71592e-10	1.04099e-09	13.3864
KEGG_GLYOXYLATE_AND_DICARBOXYLATE_METABOLISM	-0.230169	-0.0730945	-6.4889	4.78061e-10	2.80668e-09	12.3916
KEGG_UBIQUITIN_MEDIATED_PROTEOLYSIS	-0.158887	-0.0523628	-6.47511	5.16821e-10	2.93942e-09	12.3159
KEGG_GLUTATHIONE_METABOLISM	0.189493	-0.0164391	6.39498	8.11319e-10	4.47455e-09	11.8784
KEGG_HOMOLOGOUS_RECOMBINATION	-0.244677	-0.0706299	-6.27434	1.5883e-09	8.50205e-09	11.2271
KEGG_RENAL_CELL_CARCINOMA	-0.168822	0.0222347	-6.26083	1.71155e-09	8.90008e-09	11.1547
KEGG_APOPTOSIS	-0.153392	0.0434686	-6.23234	2.00277e-09	1.01251e-08	11.0024
KEGG_ERBB_SIGNALING_PATHWAY	-0.129051	-0.00456077	-6.16631	2.87735e-09	1.41535e-08	10.6514
KEGG_VALINE_LEUCINE_AND_ISOLEUCINE_DEGRADATION	0.20982	-0.0325423	6.16125	2.95817e-09	1.41681e-08	10.6246
KEGG_TASTE_TRANSDUCTION	0.191808	-0.0171084	6.14649	3.20637e-09	1.49631e-08	10.5466
KEGG_CYTOSOLIC_DNA_SENSING_PATHWAY	-0.180877	0.0194566	-6.11095	3.89088e-09	1.73117e-08	10.3592
KEGG_COLORECTAL_CANCER	-0.140579	0.0187801	-6.10739	3.96691e-09	1.73117e-08	10.3405
KEGG_CARDIAC_MUSCLE_CONTRACTION	0.165652	0.00977742	6.10577	4.00209e-09	1.73117e-08	10.332
KEGG_GLYCINE_SERINE_AND_THREONINE_METABOLISM	0.189842	-0.00751468	6.10176	4.09012e-09	1.73117e-08	10.3109
KEGG_RETINOL_METABOLISM	0.202271	-0.00230917	6.08376	4.5094e-09	1.86525e-08	10.2164
KEGG_PROTEASOME	-0.284409	-0.0170962	-5.96228	8.66863e-09	3.50598e-08	9.58419
KEGG_GLYCOSPHINGOLIPID_BIOSYNTHESIS_GLOBO_SERIES	0.187647	0.0422547	5.89429	1.24476e-08	4.9249e-08	9.23441
KEGG_NON_HOMOLOGOUS_END_JOINING	-0.21772	-0.0799289	-5.85766	1.51079e-08	5.85031e-08	9.04724
KEGG_SPLICEOSOME	-0.203217	-0.0926025	-5.84527	1.61276e-08	6.11504e-08	8.98415
KEGG_RNA_DEGRADATION	-0.178427	-0.0830155	-5.70985	3.27251e-08	1.2155e-07	8.30093
KEGG_TOLL_LIKE_RECEPTOR_SIGNALING_PATHWAY	-0.146071	0.0695166	-5.64649	4.53847e-08	1.652e-07	7.98545
KEGG_BASE_EXCISION_REPAIR	-0.198267	-0.0861602	-5.57808	6.44148e-08	2.29872e-07	7.64786
KEGG_RNA_POLYMERASE	-0.204588	-0.0997119	-5.53744	7.91971e-08	2.72162e-07	7.44878
KEGG_BETA_ALANINE_METABOLISM	0.140453	0.0139001	5.53729	7.92561e-08	2.72162e-07	7.44806
KEGG_BUTANOATE_METABOLISM	0.15859	-0.0470805	5.52736	8.33439e-08	2.809e-07	7.39962
KEGG_ALDOSTERONE_REGULATED_SODIUM_REABSORPTION	0.131753	0.0358728	5.46303	1.15274e-07	3.81453e-07	7.08727
KEGG_P53_SIGNALING_PATHWAY	-0.129598	0.0089967	-5.37942	1.74989e-07	5.68716e-07	6.6856
KEGG_MTOR_SIGNALING_PATHWAY	-0.116705	-0.0156752	-5.359	1.93632e-07	6.18263e-07	6.58824
KEGG_ETHER_LIPID_METABOLISM	0.137175	0.042932	5.27684	2.90151e-07	9.10473e-07	6.19948
KEGG_BLADDER_CANCER	-0.126569	-0.00232649	-5.24767	3.34595e-07	1.03214e-06	6.06257
KEGG_PRIMARY_BILE_ACID_BIOSYNTHESIS	0.17369	0.0680017	5.23684	3.52709e-07	1.06988e-06	6.01193
KEGG_GLYCEROLIPID_METABOLISM	0.112091	-0.0086354	5.15187	5.32065e-07	1.58747e-06	5.6173
KEGG_T_CELL_RECEPTOR_SIGNALING_PATHWAY	-0.148932	0.0575312	-5.13225	5.84637e-07	1.71619e-06	5.52691
KEGG_NATURAL_KILLER_CELL_MEDIATED_CYTOTOXICITY	-0.145518	0.0652905	-5.11252	6.42573e-07	1.85632e-06	5.43628
KEGG_SNARE_INTERACTIONS_IN_VESICULAR_TRANSPORT	-0.1325	0.0208931	-5.10863	6.5462e-07	1.86158e-06	5.41847
KEGG_ABC_TRANSPORTERS	0.122104	0.00746087	4.95513	1.35215e-06	3.78603e-06	4.72355
KEGG_LEISHMANIA_INFECTION	-0.176986	0.119095	-4.70451	4.26367e-06	1.15819e-05	3.62637
KEGG_FC_GAMMA_R_MEDIATED_PHAGOCYTOSIS	-0.101575	0.0365577	-4.63971	5.69572e-06	1.50474e-05	3.35037
KEGG_ASCORBATE_AND_ALDARATE_METABOLISM	0.176987	0.00782882	4.63936	5.70479e-06	1.50474e-05	3.34885
KEGG_EPITHELIAL_CELL_SIGNALING_IN_HELICOBACTER_PYLORI_INFECTION	-0.100094	0.0337799	-4.61359	6.3955e-06	1.66283e-05	3.24
KEGG_BASAL_CELL_CARCINOMA	0.122693	0.0173222	4.52641	9.38075e-06	2.40464e-05	2.8755
KEGG_JAK_STAT_SIGNALING_PATHWAY	-0.107977	0.0738618	-4.44753	1.32033e-05	3.29178e-05	2.55072
KEGG_THYROID_CANCER	-0.115435	0.00973008	-4.39231	1.67261e-05	4.11371e-05	2.32627
KEGG_SULFUR_METABOLISM	0.144651	0.0461421	4.27296	2.76702e-05	6.71464e-05	1.84932
KEGG_DORSO_VENTRAL_AXIS_FORMATION	-0.118523	0.0674963	-4.14838	4.62622e-05	0.000107945	1.36354
KEGG_ADHERENS_JUNCTION	-0.102794	0.0543864	-4.04367	7.06075e-05	0.000158649	0.964903
KEGG_B_CELL_RECEPTOR_SIGNALING_PATHWAY	-0.109023	0.0631474	-3.9982	8.46174e-05	0.000187809	0.794545
KEGG_ENDOMETRIAL_CANCER	-0.100363	0.0136894	-3.97746	9.1851e-05	0.000201408	0.717402
KEGG_NEUROACTIVE_LIGAND_RECEPTOR_INTERACTION	0.105922	0.0570075	3.8146	0.000172883	0.000370172	0.123983
KEGG_PROTEIN_EXPORT	-0.145378	-0.00409422	-3.63793	0.000335352	0.00069111	-0.494835
KEGG_OTHER_GLYCAN_DEGRADATION	0.140026	0.0115246	3.5071	0.000539088	0.00105499	-0.936116
KEGG_AMINOACYL_TRNA_BIOSYNTHESIS	-0.136714	-0.135152	-3.44389	0.000674756	0.00127922	-1.14411
KEGG_OLFACTORY_TRANSDUCTION	0.105191	0.00821118	3.42174	0.000729402	0.00136857	-1.21617
KEGG_CYTOKINE_CYTOKINE_RECEPTOR_INTERACTION	-0.100211	0.124431	-3.22975	0.00140926	0.00259076	-1.8231
KEGG_FOLATE_BIOSYNTHESIS	-0.123883	-0.0108036	-3.10987	0.00209408	0.00373649	-2.18575
KEGG_CITRATE_CYCLE_TCA_CYCLE	-0.11567	-0.0645084	-3.07029	0.00238045	0.00420622	-2.3027
KEGG_HEMATOPOIETIC_CELL_LINEAGE	-0.100577	0.141111	-2.72944	0.00680636	0.0117977	-3.25213
KEGG_GRAFT_VERSUS_HOST_DISEASE	-0.142387	0.145702	-2.61093	0.00958878	0.0160106	-3.55766
KEGG_TYPE_I_DIABETES_MELLITUS	-0.107369	0.130947	-2.21857	0.0274371	0.0430478	-4.47717

## Sheet: F-B.diff
id	logFC	AveExpr	t	P.Value	adj.P.Val	B
KEGG_RNA_DEGRADATION	-0.355345	-0.0902792	-10.0398	2.7834e-18	2.99989e-16	31.0003
KEGG_MISMATCH_REPAIR	-0.531521	0.0112423	-9.96749	4.27694e-18	2.99989e-16	30.5805
KEGG_VASCULAR_SMOOTH_MUSCLE_CONTRACTION	0.279849	0.105461	9.94305	4.94487e-18	2.99989e-16	30.4386
KEGG_CALCIUM_SIGNALING_PATHWAY	0.244948	0.0852075	9.76888	1.38853e-17	6.31781e-16	29.4296
KEGG_CELL_CYCLE	-0.365428	0.0268081	-9.71838	1.87194e-17	6.81385e-16	29.1377
KEGG_HOMOLOGOUS_RECOMBINATION	-0.488001	-0.0808264	-9.66467	2.57138e-17	7.79985e-16	28.8275
KEGG_PYRIMIDINE_METABOLISM	-0.311437	-0.0305101	-9.46483	8.35143e-17	2.12883e-15	27.6765
KEGG_DILATED_CARDIOMYOPATHY	0.294701	0.172359	9.44549	9.35751e-17	2.12883e-15	27.5653
KEGG_BASE_EXCISION_REPAIR	-0.418551	-0.102014	-9.38805	1.31143e-16	2.65201e-15	27.2355
KEGG_DNA_REPLICATION	-0.563079	-0.00168411	-9.35411	1.60053e-16	2.91297e-15	27.0409
KEGG_NUCLEOTIDE_EXCISION_REPAIR	-0.394269	-0.00258691	-9.28751	2.3651e-16	3.91317e-15	26.6594
KEGG_SPLICEOSOME	-0.363414	-0.0873097	-8.91206	2.11065e-15	3.20115e-14	24.5215
KEGG_HYPERTROPHIC_CARDIOMYOPATHY_HCM	0.280232	0.184372	8.73313	5.94105e-15	8.31747e-14	23.5109
KEGG_RNA_POLYMERASE	-0.373742	-0.0969703	-8.41476	3.69059e-14	4.79776e-13	21.728
KEGG_AMINOACYL_TRNA_BIOSYNTHESIS	-0.402175	-0.183387	-8.27059	8.38081e-14	1.01687e-12	20.9277
KEGG_MELANOGENESIS	0.189421	0.074068	8.03715	3.13149e-13	3.56207e-12	19.642
KEGG_GLYCOSPHINGOLIPID_BIOSYNTHESIS_GANGLIO_SERIES	0.322417	0.113582	7.45068	8.07703e-12	8.64718e-11	16.4749
KEGG_ARRHYTHMOGENIC_RIGHT_VENTRICULAR_CARDIOMYOPATHY_ARVC	0.219843	0.203142	7.37818	1.19899e-11	1.21231e-10	16.0903
KEGG_BASAL_TRANSCRIPTION_FACTORS	-0.276305	0.0117666	-7.26921	2.16451e-11	2.07337e-10	15.5154
KEGG_NON_HOMOLOGOUS_END_JOINING	-0.350576	-0.0615223	-6.7223	3.95458e-10	3.59866e-09	12.6914
KEGG_PRIMARY_BILE_ACID_BIOSYNTHESIS	0.264321	0.0482734	6.53739	1.03068e-09	8.93259e-09	11.7617
KEGG_PROTEASOME	-0.390583	0.0290799	-6.42893	1.79657e-09	1.48626e-08	11.2229
KEGG_ONE_CARBON_POOL_BY_FOLATE	-0.273518	-0.0641863	-6.2776	3.86978e-09	3.06217e-08	10.4794
KEGG_ECM_RECEPTOR_INTERACTION	0.232307	0.274058	6.02258	1.37956e-08	1.04616e-07	9.24923
KEGG_MAPK_SIGNALING_PATHWAY	0.123279	0.107986	5.9971	1.56393e-08	1.13854e-07	9.12795
KEGG_BASAL_CELL_CARCINOMA	0.204325	0.00917075	5.92753	2.19942e-08	1.49482e-07	8.79838
KEGG_P53_SIGNALING_PATHWAY	-0.192765	0.0251812	-5.92585	2.21759e-08	1.49482e-07	8.79043
KEGG_TYPE_II_DIABETES_MELLITUS	0.148342	0.0234993	5.72098	5.97371e-08	3.88291e-07	7.83366
KEGG_OOCYTE_MEIOSIS	-0.145108	0.0829223	-5.68755	7.00895e-08	4.39872e-07	7.6795
KEGG_COMPLEMENT_AND_COAGULATION_CASCADES	0.214358	0.21052	5.67855	7.31634e-08	4.43858e-07	7.63811
KEGG_FOCAL_ADHESION	0.176718	0.225166	5.64321	8.65656e-08	5.08224e-07	7.47592
KEGG_UBIQUITIN_MEDIATED_PROTEOLYSIS	-0.167655	-0.00996342	-5.5389	1.41707e-07	8.05959e-07	7.00098
KEGG_STEROID_BIOSYNTHESIS	-0.285389	-0.125121	-5.50414	1.66805e-07	9.19956e-07	6.84395
KEGG_PROGESTERONE_MEDIATED_OOCYTE_MATURATION	-0.123762	0.0682725	-5.44621	2.18582e-07	1.17006e-06	6.58372
KEGG_LEUKOCYTE_TRANSENDOTHELIAL_MIGRATION	0.158707	0.160996	5.42013	2.46741e-07	1.28305e-06	6.46712
KEGG_NICOTINATE_AND_NICOTINAMIDE_METABOLISM	0.162406	0.0828274	5.18964	7.08864e-07	3.5837e-06	5.45299
KEGG_TGF_BETA_SIGNALING_PATHWAY	0.1396	0.140689	5.17145	7.6951e-07	3.78516e-06	5.37421
KEGG_ALPHA_LINOLENIC_ACID_METABOLISM	0.218157	-0.187993	5.11424	9.94968e-07	4.76537e-06	5.12773
KEGG_GLYCOSAMINOGLYCAN_DEGRADATION	0.215533	0.0968817	4.91218	2.43052e-06	1.13424e-05	4.2723
KEGG_GLYOXYLATE_AND_DICARBOXYLATE_METABOLISM	-0.216241	-0.00292609	-4.86491	2.98534e-06	1.35833e-05	4.07569
KEGG_NEUROACTIVE_LIGAND_RECEPTOR_INTERACTION	0.169022	0.0475483	4.84943	3.19241e-06	1.41712e-05	4.01159
KEGG_RIG_I_LIKE_RECEPTOR_SIGNALING_PATHWAY	-0.17054	0.067787	-4.75337	4.8246e-06	2.05544e-05	3.61718
KEGG_GLYCOSAMINOGLYCAN_BIOSYNTHESIS_CHONDROITIN_SULFATE	0.22653	0.120344	4.75184	4.85625e-06	2.05544e-05	3.61094
KEGG_HEDGEHOG_SIGNALING_PATHWAY	0.162178	0.0241407	4.73342	5.25333e-06	2.17297e-05	3.53594
KEGG_CYTOSOLIC_DNA_SENSING_PATHWAY	-0.196864	0.0657517	-4.70276	5.98446e-06	2.42038e-05	3.41164
KEGG_PURINE_METABOLISM	-0.111587	0.0253515	-4.67288	6.79111e-06	2.68692e-05	3.29107
KEGG_FRUCTOSE_AND_MANNOSE_METABOLISM	-0.161699	-0.0856305	-4.5786	1.00861e-05	3.90568e-05	2.91428
KEGG_PROTEIN_EXPORT	-0.195611	0.0208352	-4.44181	1.77329e-05	6.72372e-05	2.37778
KEGG_TERPENOID_BACKBONE_BIOSYNTHESIS	-0.219311	-0.154893	-4.37453	2.33058e-05	8.65643e-05	2.11841
KEGG_CELL_ADHESION_MOLECULES_CAMS	0.172687	0.193363	4.36535	2.41857e-05	8.7229e-05	2.08326
KEGG_CARDIAC_MUSCLE_CONTRACTION	0.16608	-0.037289	4.36272	2.44433e-05	8.7229e-05	2.07321
KEGG_BETA_ALANINE_METABOLISM	0.153197	-0.0219401	4.35615	2.51002e-05	8.78507e-05	2.04806
KEGG_FATTY_ACID_METABOLISM	0.164024	-0.112578	4.23291	4.10422e-05	0.000138328	1.58235
KEGG_PPAR_SIGNALING_PATHWAY	0.121086	-0.0812128	4.22516	4.23167e-05	0.00014003	1.55343
KEGG_DRUG_METABOLISM_OTHER_ENZYMES	-0.127679	-0.0293878	-4.14853	5.7149e-05	0.000182476	1.26946
KEGG_TRYPTOPHAN_METABOLISM	0.148125	0.0267956	4.10226	6.83898e-05	0.000214603	1.09998
KEGG_RENIN_ANGIOTENSIN_SYSTEM	0.174331	0.196539	4.07106	7.71333e-05	0.000237937	0.986524
KEGG_HUNTINGTONS_DISEASE	-0.139365	-0.0987301	-4.05201	8.29847e-05	0.00025172	0.917608
KEGG_PANCREATIC_CANCER	-0.119072	0.103165	-4.01106	9.7032e-05	0.000289505	0.770317
KEGG_GAP_JUNCTION	0.104433	0.12824	3.89892	0.000148057	0.00042772	0.373053
KEGG_GLYCOSYLPHOSPHATIDYLINOSITOL_GPI_ANCHOR_BIOSYNTHESIS	-0.182574	-0.162662	-3.84848	0.000178554	0.000507763	0.197325
KEGG_ALANINE_ASPARTATE_AND_GLUTAMATE_METABOLISM	-0.117414	-0.0742087	-3.80849	0.000206886	0.000579281	0.059305
KEGG_PRION_DISEASES	0.135196	0.180509	3.76064	0.000246396	0.000679455	-0.104287
KEGG_ARACHIDONIC_ACID_METABOLISM	0.126206	-0.0974469	3.70959	0.000296375	0.000793239	-0.276922
KEGG_FOLATE_BIOSYNTHESIS	-0.196087	0.000783927	-3.69535	0.000311947	0.000822816	-0.324744
KEGG_ASCORBATE_AND_ALDARATE_METABOLISM	0.182902	-0.0406659	3.6876	0.00032074	0.00083309	-0.350695
KEGG_THYROID_CANCER	-0.118744	0.0415397	-3.68091	0.000328521	0.00083309	-0.37307
KEGG_ARGININE_AND_PROLINE_METABOLISM	0.11098	0.0376467	3.68002	0.000329574	0.00083309	-0.376056
KEGG_ABC_TRANSPORTERS	0.116774	-0.029087	3.63907	0.000381384	0.000950848	-0.512236
KEGG_BLADDER_CANCER	-0.117293	0.0367898	-3.5854	0.000460994	0.0011338	-0.688804
KEGG_PENTOSE_PHOSPHATE_PATHWAY	-0.150619	-0.0936034	-3.56981	0.000486918	0.00116604	-0.739703
KEGG_NON_SMALL_CELL_LUNG_CANCER	-0.101273	0.0201235	-3.51734	0.000584571	0.00138171	-0.909571
KEGG_VIRAL_MYOCARDITIS	0.142787	0.19297	3.49413	0.000633413	0.00147796	-0.984054
KEGG_ASTHMA	0.197609	0.204495	3.41896	0.000819213	0.00186371	-1.22241
KEGG_LYSOSOME	0.126855	0.0336046	3.35739	0.0010083	0.00226556	-1.41438
KEGG_CITRATE_CYCLE_TCA_CYCLE	-0.152787	-0.0437368	-3.35108	0.00102981	0.00228567	-1.43387
KEGG_SELENOAMINO_ACID_METABOLISM	-0.122193	-0.0795442	-3.31097	0.00117701	0.00258092	-1.55711
KEGG_DRUG_METABOLISM_CYTOCHROME_P450	0.136697	-0.114	3.29952	0.00122251	0.00264878	-1.59207
KEGG_ALDOSTERONE_REGULATED_SODIUM_REABSORPTION	0.106314	-0.0100299	3.28998	0.00126168	0.00268514	-1.62111
KEGG_APOPTOSIS	-0.108897	0.101797	-3.24301	0.00147213	0.00304464	-1.76306
KEGG_PHOSPHATIDYLINOSITOL_SIGNALING_SYSTEM	0.102601	0.0289731	3.20772	0.00165124	0.00337669	-1.86853
KEGG_VASOPRESSIN_REGULATED_WATER_REABSORPTION	0.106168	-0.00296901	3.1782	0.00181646	0.00367329	-1.95601
KEGG_GLYCOSPHINGOLIPID_BIOSYNTHESIS_GLOBO_SERIES	0.133377	-0.0290463	3.04148	0.00280118	0.00551707	-2.35191
KEGG_GALACTOSE_METABOLISM	-0.116242	-0.00352566	-3.04018	0.00281258	0.00551707	-2.35561
KEGG_N_GLYCAN_BIOSYNTHESIS	-0.12757	-0.071877	-3.03943	0.00281916	0.00551707	-2.35774
KEGG_OXIDATIVE_PHOSPHORYLATION	-0.136789	-0.118306	-2.94463	0.00377515	0.00730934	-2.62314
KEGG_SYSTEMIC_LUPUS_ERYTHEMATOSUS	0.157587	0.224575	2.89421	0.00439723	0.00842418	-2.76127
KEGG_BIOSYNTHESIS_OF_UNSATURATED_FATTY_ACIDS	-0.117721	-0.101131	-2.71722	0.00739685	0.0138786	-3.22926
KEGG_TASTE_TRANSDUCTION	0.112343	-0.0978711	2.58513	0.0107345	0.0197341	-3.56115
KEGG_MATURITY_ONSET_DIABETES_OF_THE_YOUNG	-0.105753	-0.040965	-2.5648	0.011354	0.0206643	-3.6109
KEGG_PARKINSONS_DISEASE	-0.123046	-0.0978509	-2.53749	0.012237	0.0218346	-3.67718
KEGG_METABOLISM_OF_XENOBIOTICS_BY_CYTOCHROME_P450	0.111573	-0.166305	2.51713	0.0129343	0.0228548	-3.72615

## Sheet: D-C.diff
id	logFC	AveExpr	t	P.Value	adj.P.Val	B
KEGG_PEROXISOME	-0.259007	0.00339354	-10.8294	9.18246e-23	1.67121e-20	41.0135
KEGG_PPAR_SIGNALING_PATHWAY	-0.200496	-0.0277048	-9.12442	2.16214e-17	1.43654e-15	28.8907
KEGG_LINOLEIC_ACID_METABOLISM	-0.298737	-0.0634298	-9.11138	2.36792e-17	1.43654e-15	28.8017
KEGG_PROGESTERONE_MEDIATED_OOCYTE_MATURATION	0.153223	0.0504546	8.98228	5.80397e-17	2.64081e-15	27.9242
KEGG_OOCYTE_MEIOSIS	0.182866	0.0704701	8.94672	7.4216e-17	2.70146e-15	27.6836
KEGG_ALPHA_LINOLENIC_ACID_METABOLISM	-0.305813	-0.0451937	-8.89894	1.03183e-16	3.12989e-15	27.3611
KEGG_CELL_CYCLE	0.240136	0.111381	8.49223	1.64321e-15	4.27235e-14	24.6537
KEGG_NUCLEOTIDE_EXCISION_REPAIR	0.264663	0.116098	8.31969	5.207e-15	1.18459e-13	23.5264
KEGG_MISMATCH_REPAIR	0.335228	0.140866	8.16607	1.4381e-14	2.90816e-13	22.5337
KEGG_DNA_REPLICATION	0.34737	0.161914	7.97699	4.94834e-14	9.00599e-13	21.3269
KEGG_PYRIMIDINE_METABOLISM	0.181287	0.0881397	7.68043	3.32274e-13	5.49762e-12	19.4685
KEGG_GLYCEROPHOSPHOLIPID_METABOLISM	-0.143056	-0.0100273	-7.57683	6.39778e-13	9.7033e-12	18.8296
KEGG_PURINE_METABOLISM	0.124635	0.0391566	7.14181	9.43622e-12	1.32107e-10	16.2077
KEGG_RETINOL_METABOLISM	-0.202605	-0.0349698	-7.06839	1.47156e-11	1.91302e-10	15.7753
KEGG_STEROID_HORMONE_BIOSYNTHESIS	-0.189108	-0.0422437	-6.87652	4.63463e-11	5.62335e-10	14.6595
KEGG_DRUG_METABOLISM_CYTOCHROME_P450	-0.203375	-0.0789448	-6.73993	1.03573e-10	1.17815e-09	13.878
KEGG_BASAL_TRANSCRIPTION_FACTORS	0.193393	0.0990204	6.57236	2.73755e-10	2.93079e-09	12.9343
KEGG_PROTEASOME	0.274446	0.132223	6.55698	2.99059e-10	3.02382e-09	12.8485
KEGG_TASTE_TRANSDUCTION	-0.18428	0.0131666	-6.53554	3.38178e-10	3.23939e-09	12.7292
KEGG_ARACHIDONIC_ACID_METABOLISM	-0.171314	-0.0708345	-6.4635	5.10225e-10	4.64305e-09	12.3302
KEGG_GLYOXYLATE_AND_DICARBOXYLATE_METABOLISM	0.223527	0.092122	6.3398	1.02627e-09	8.73614e-09	11.6526
KEGG_METABOLISM_OF_XENOBIOTICS_BY_CYTOCHROME_P450	-0.216647	-0.0654542	-6.33471	1.05602e-09	8.73614e-09	11.6249
KEGG_HOMOLOGOUS_RECOMBINATION	0.232138	0.139003	6.1315	3.26e-09	2.57965e-08	10.5332
KEGG_TIGHT_JUNCTION	-0.104399	-0.00924339	-6.1025	3.82096e-09	2.89756e-08	10.3796
KEGG_TYROSINE_METABOLISM	-0.140615	-0.0487363	-6.095	3.98092e-09	2.89811e-08	10.3399
KEGG_PRION_DISEASES	0.178016	-0.00144685	6.063	4.73947e-09	3.31763e-08	10.1712
KEGG_PYRUVATE_METABOLISM	0.160968	0.0322558	5.93111	9.66107e-09	6.51228e-08	9.48262
KEGG_PENTOSE_AND_GLUCURONATE_INTERCONVERSIONS	-0.204241	0.0163348	-5.8853	1.23399e-08	8.02095e-08	9.24617
KEGG_FATTY_ACID_METABOLISM	-0.18605	-0.0478407	-5.62087	4.93512e-08	3.09721e-07	7.9087
KEGG_COLORECTAL_CANCER	0.109418	0.0119911	5.36492	1.80597e-07	1.09562e-06	6.65996
KEGG_ONE_CARBON_POOL_BY_FOLATE	0.159348	0.104092	5.21787	3.72907e-07	2.18932e-06	5.96351
KEGG_PATHOGENIC_ESCHERICHIA_COLI_INFECTION	0.142552	0.0138932	5.05973	7.99687e-07	4.54822e-06	5.23202
KEGG_SPLICEOSOME	0.161751	0.127177	5.00262	1.04879e-06	5.78423e-06	4.97236
KEGG_GLYCOSPHINGOLIPID_BIOSYNTHESIS_GLOBO_SERIES	-0.170467	-0.0356523	-4.97851	1.17517e-06	6.2906e-06	4.86347
KEGG_NOD_LIKE_RECEPTOR_SIGNALING_PATHWAY	0.165769	-0.0405805	4.89429	1.74301e-06	8.71184e-06	4.48647
KEGG_RNA_POLYMERASE	0.162393	0.133953	4.89085	1.77109e-06	8.71184e-06	4.47119
KEGG_ALDOSTERONE_REGULATED_SODIUM_REABSORPTION	-0.104525	-0.0398378	-4.79918	2.70364e-06	1.2617e-05	4.06715
KEGG_VALINE_LEUCINE_AND_ISOLEUCINE_DEGRADATION	-0.158355	-0.0216619	-4.7927	2.78503e-06	1.26719e-05	4.03885
KEGG_SMALL_CELL_LUNG_CANCER	0.102127	-0.0101057	4.68073	4.62792e-06	2.05434e-05	3.55454
KEGG_PROXIMAL_TUBULE_BICARBONATE_RECLAMATION	-0.110852	-0.0140572	-4.15295	4.46871e-05	0.000183294	1.40371
KEGG_PROTEIN_EXPORT	0.152215	0.0792539	4.1311	4.88607e-05	0.000193318	1.31948
KEGG_GLYCOSAMINOGLYCAN_BIOSYNTHESIS_CHONDROITIN_SULFATE	0.157008	-0.0338206	4.09504	5.65741e-05	0.00021451	1.1813
KEGG_FOCAL_ADHESION	0.101218	-0.0550663	3.97312	9.21718e-05	0.000335505	0.721965
KEGG_GLYCOSPHINGOLIPID_BIOSYNTHESIS_LACTO_AND_NEOLACTO_SERIES	-0.113152	-0.0160793	-3.96721	9.43486e-05	0.000336695	0.700032
KEGG_BIOSYNTHESIS_OF_UNSATURATED_FATTY_ACIDS	-0.132848	0.0326131	-3.69821	0.000265437	0.00089462	-0.268454
KEGG_HEMATOPOIETIC_CELL_LINEAGE	0.140697	-0.0864092	3.67972	0.000284398	0.000941099	-0.332797
KEGG_ECM_RECEPTOR_INTERACTION	0.115011	-0.0899961	3.64838	0.000319476	0.00102008	-0.441176
KEGG_CITRATE_CYCLE_TCA_CYCLE	0.133746	0.103323	3.58964	0.000396446	0.00120255	-0.642043
KEGG_PHENYLALANINE_METABOLISM	-0.111175	-0.044166	-3.50173	0.000544814	0.00159929	-0.937177
KEGG_BASE_EXCISION_REPAIR	0.108262	0.136715	3.39057	0.000807147	0.00229532	-1.30085
KEGG_GLUTATHIONE_METABOLISM	-0.104259	-0.00432737	-3.34944	0.000931134	0.00260718	-1.4327
KEGG_LEISHMANIA_INFECTION	0.122188	-0.0594045	3.11294	0.00206157	0.0052112	-2.16206
KEGG_SYSTEMIC_LUPUS_ERYTHEMATOSUS	0.13319	-0.0451123	2.94052	0.0035749	0.00844977	-2.66257
KEGG_FOLATE_BIOSYNTHESIS	0.100685	0.0398372	2.85335	0.00467797	0.0107771	-2.90546
KEGG_NON_HOMOLOGOUS_END_JOINING	0.106468	0.0768605	2.75203	0.00634408	0.0142546	-3.17917
KEGG_GRAFT_VERSUS_HOST_DISEASE	0.148438	-0.0717447	2.57741	0.0105121	0.0214966	-3.62898
KEGG_TYPE_I_DIABETES_MELLITUS	0.122937	-0.0733574	2.48717	0.013511	0.027022	-3.85046
KEGG_ALLOGRAFT_REJECTION	0.133658	-0.0913899	2.36357	0.0188438	0.0357246	-4.14158

[truncated: 5 more sheets: E-C.diff, F-C.diff, E-D.diff, F-D.diff, F-E.diff]
