# Supplementary material for: Development and validation of a glycolysis-associated gene signature for predicting the prognosis, immune landscape, and drug sensitivity in bladder cancer
Source: Front Immunol. 2025 Jan 10;15:1430583. doi: 10.3389/fimmu.2024.1430583 (PMC11757262; doi:10.3389/fimmu.2024.1430583)
Supplement: Supplementary File S4 — The pair-wise comparisons of glycolysis-related molecular typing in term of gene expression were performed based on merge datasets and these DE-genes are summarised in this file. [file Table4.xlsx]

## Sheet: B-A.diff
id	logFC	AveExpr	t	P.Value	adj.P.Val	B
CLIC4	2.36422	7.13009	20.2551	2.32832e-71	3.13136e-67	151.695
TNC	3.87005	5.75535	20.0577	2.76002e-70	1.85597e-66	149.241
PALLD	2.47426	7.10046	19.4442	5.76622e-67	2.585e-63	141.655
GNB4	2.30146	4.9587	19.1007	4.05132e-65	1.36216e-61	137.435
CALD1	2.57426	7.4851	19.0629	6.4576e-65	1.73696e-61	136.972
CTHRC1	3.72053	7.05675	18.8267	1.1851e-63	2.6564e-60	134.085
ADAM19	2.79813	4.90113	18.6343	1.25809e-62	2.41715e-59	131.74
TNFAIP6	2.82599	4.68349	18.3565	3.76398e-61	6.32772e-58	128.368
MSN	2.59884	8.28495	18.3025	7.26813e-61	1.0861e-57	127.715
CORO1C	1.67516	7.46662	18.185	3.04181e-60	4.09093e-57	126.294
SOX9	3.70553	5.89402	18.0293	2.01542e-59	2.46412e-56	124.418
COL3A1	3.1524	10.046	17.9179	7.77934e-59	8.7187e-56	123.078
COL6A3	2.84517	7.69402	17.8881	1.11533e-58	1.15386e-55	122.72
CD109	3.04202	4.66934	17.8756	1.29777e-58	1.2467e-55	122.57
ACTN1	2.07336	8.17412	17.8375	2.05718e-58	1.84447e-55	122.113
TUBB6	2.89588	6.74276	17.8228	2.4567e-58	2.06501e-55	121.937
MT2A	3.57433	9.22328	17.786	3.83212e-58	3.03165e-55	121.495
DEGS1	2.08583	7.25592	17.6944	1.15684e-57	8.64349e-55	120.399
COL5A2	2.83818	7.51551	17.6419	2.17622e-57	1.54042e-54	119.772
CALU	1.71135	8.09677	17.6173	2.92784e-57	1.96883e-54	119.478
COL1A2	3.00373	9.48468	17.5954	3.80706e-57	2.43815e-54	119.217
TGFBI	3.34906	7.87634	17.5356	7.81275e-57	4.77608e-54	118.504
KLHL5	2.02136	5.72935	17.5103	1.05887e-56	6.19164e-54	118.202
PLAUR	2.41119	6.08844	17.3406	8.0957e-56	4.53663e-53	116.184
NFIL3	1.92622	6.66418	17.3351	8.64392e-56	4.65009e-53	116.119
DCN	2.74487	6.96328	17.2945	1.40512e-55	7.26824e-53	115.637
FILIP1L	2.14697	5.41292	17.1906	4.85817e-55	2.40791e-52	114.406
EDNRA	2.0186	4.8972	17.188	5.01313e-55	2.40791e-52	114.375
ITGA5	2.45603	6.93231	17.1541	7.50479e-55	3.48041e-52	113.974
DSE	2.30231	4.9718	17.1145	1.20331e-54	5.3727e-52	113.506
KATNAL1	1.66834	3.8283	17.1121	1.23841e-54	5.3727e-52	113.477
SULF2	3.30123	6.05404	17.055	2.4432e-54	1.02683e-51	112.803
COL15A1	2.37486	6.19595	17.0296	3.30183e-54	1.34565e-51	112.504
ADAMTS2	2.61326	4.75586	16.9398	9.59189e-54	3.79416e-51	111.446
ANXA5	2.11892	8.80913	16.9296	1.08241e-53	4.15925e-51	111.326
SULF1	3.5115	5.66485	16.9156	1.27787e-53	4.7739e-51	111.162
FAP	2.6751	4.19366	16.8894	1.74329e-53	6.33662e-51	110.854
NRP2	2.16546	4.24739	16.8177	4.07308e-53	1.44155e-50	110.012
TIMP2	2.59643	7.63073	16.809	4.51481e-53	1.55691e-50	109.909
LAMA4	1.94703	5.73805	16.7461	9.49573e-53	3.1927e-50	109.172
LUM	2.91826	8.71997	16.7109	1.43833e-52	4.71808e-50	108.76
PDGFRB	2.17984	6.56896	16.677	2.14503e-52	6.8687e-50	108.363
GLT8D2	2.1386	4.63666	16.5701	7.55194e-52	2.362e-49	107.115
PRRX1	2.79681	4.72589	16.4921	1.88758e-51	5.76955e-49	106.206
SLC39A14	1.82665	5.69948	16.4801	2.17257e-51	6.4931e-49	106.066
COL5A1	2.9103	7.2086	16.4021	5.41717e-51	1.58382e-48	105.16
GFPT2	2.46101	4.05877	16.3581	9.06837e-51	2.59491e-48	104.649
STX2	1.66275	4.26226	16.3531	9.60614e-51	2.69152e-48	104.592
LOX	2.70673	4.75134	16.3386	1.13897e-50	3.12613e-48	104.423
PAPSS2	2.07615	5.32601	16.2827	2.18706e-50	5.88276e-48	103.776
MMD	2.08814	5.92809	16.2027	5.56048e-50	1.46633e-47	102.85
SH2B3	1.70965	5.36279	16.1163	1.51809e-49	3.92631e-47	101.854
OSMR	2.49662	4.92004	16.0992	1.85168e-49	4.69873e-47	101.657
SPHK1	2.64886	4.96295	16.0456	3.45131e-49	8.59568e-47	101.039
LATS2	1.36745	5.194	15.7798	7.44444e-48	1.82037e-45	97.9925
MYADM	2.37062	6.82506	15.7749	7.88171e-48	1.89288e-45	97.9358
SPARC	2.01607	9.83946	15.7702	8.32005e-48	1.96309e-45	97.8822
S100A10	2.72756	10.2987	15.7574	9.63285e-48	2.23366e-45	97.7368
FCGR2A	2.58629	4.90315	15.5945	6.25234e-47	1.42522e-44	95.8817
FN1	3.10749	7.90461	15.5902	6.56776e-47	1.47216e-44	95.8329
F3	3.3274	6.33453	15.5717	8.12049e-47	1.79037e-44	95.6225
COL6A2	2.75997	8.22389	15.4916	2.02901e-46	4.40131e-44	94.7142
GLIPR1	1.97246	4.86917	15.49	2.0656e-46	4.40956e-44	94.6965
PDE4B	1.70545	3.67493	15.4879	2.11604e-46	4.44665e-44	94.6726
PDLIM3	2.53628	4.63069	15.4813	2.28233e-46	4.72232e-44	94.5975
SLC39A8	2.07522	4.92831	15.474	2.47943e-46	5.0524e-44	94.5154
COL6A1	2.60687	8.62965	15.4421	3.56578e-46	7.15763e-44	94.155
VSIG2	-4.00427	8.03504	-15.422	4.4849e-46	8.8702e-44	93.9276
TMCC3	1.94905	4.35796	15.3968	5.97889e-46	1.16536e-43	93.6424
SACS	1.62807	3.65118	15.3847	6.85939e-46	1.31788e-43	93.5062
COL1A1	2.82614	10.1422	15.3632	8.75989e-46	1.65932e-43	93.2636
CDK6	2.48371	4.79652	15.3466	1.05849e-45	1.97717e-43	93.076
NRP1	1.93146	5.56317	15.3307	1.26731e-45	2.33481e-43	92.8974
SLC16A1	2.63317	5.30322	15.3277	1.31224e-45	2.3849e-43	92.8629
VCAN	2.6902	6.33509	15.3135	1.54152e-45	2.76425e-43	92.7032
MYO5A	1.67413	4.8356	15.2726	2.45195e-45	4.33898e-43	92.2429
CDH11	2.18898	4.97316	15.2488	3.21113e-45	5.60863e-43	91.9754
PRDM1	1.91539	5.23373	15.2446	3.3672e-45	5.80583e-43	91.9283
RAB31	2.12415	7.40385	15.2314	3.90932e-45	6.65524e-43	91.7803
FSTL1	1.89539	8.22142	15.2296	3.99076e-45	6.70896e-43	91.7598
FBN1	2.20122	4.93848	15.2152	4.69909e-45	7.80223e-43	91.5978
POSTN	3.7217	6.71841	15.2021	5.45013e-45	8.89345e-43	91.4508
FMOD	2.11655	5.21457	15.2015	5.48856e-45	8.89345e-43	91.4438
MTHFD2	1.82062	6.95285	15.1998	5.59007e-45	8.9501e-43	91.4256
YWHAH	1.32477	8.94182	15.1718	7.67585e-45	1.2145e-42	91.1112
EMP1	2.36551	7.3094	15.1378	1.12788e-44	1.76382e-42	90.7295
FLNA	2.2419	8.4813	15.1245	1.31077e-44	2.02626e-42	90.5805
C1S	2.83897	7.35904	15.1187	1.39814e-44	2.13677e-42	90.5165
RGS2	2.33273	6.84843	15.0749	2.29368e-44	3.46603e-42	90.0257
FER1L4	-2.88756	6.16055	-15.0172	4.39165e-44	6.56259e-42	89.3815
ANXA1	3.04207	8.9079	15.0143	4.53497e-44	6.70229e-42	89.3497
NID2	1.8741	4.26976	14.9939	5.7035e-44	8.33765e-42	89.1224
MPP1	1.77827	4.46537	14.923	1.26571e-43	1.83037e-41	88.3319
PDGFC	2.03493	4.82904	14.8734	2.206e-43	3.15622e-41	87.7811
VIM	2.09711	9.02211	14.8674	2.36026e-43	3.34138e-41	87.7141
CTSK	2.39264	7.51502	14.8659	2.39984e-43	3.36203e-41	87.6976
KLF9	1.94549	5.70719	14.8282	3.65634e-43	5.0695e-41	87.2801
AEBP1	2.99899	7.41449	14.8157	4.2072e-43	5.77374e-41	87.1409
CDV3	1.2067	7.80651	14.8147	4.25157e-43	5.77569e-41	87.1305
INHBA	2.71125	5.1086	14.8051	4.73771e-43	6.37174e-41	87.0232
EMP3	2.35223	6.42447	14.804	4.79427e-43	6.38397e-41	87.0114
FAM20C	2.16562	5.20149	14.7769	6.48826e-43	8.55496e-41	86.7114
SIRPA	2.12152	5.83652	14.7031	1.47746e-42	1.92916e-40	85.8955
ADAMTS4	1.79486	4.02311	14.6895	1.71881e-42	2.22272e-40	85.7454
PRR16	1.68814	3.48839	14.6807	1.89542e-42	2.42776e-40	85.6485
ITGA1	1.45391	4.23549	14.6307	3.30383e-42	4.19181e-40	85.0976
C1R	2.27001	7.21524	14.6205	3.70008e-42	4.65069e-40	84.9853
CAV1	2.54757	7.32464	14.611	4.11133e-42	5.11975e-40	84.8808
ANGPTL2	1.92032	6.08625	14.6052	4.38494e-42	5.41037e-40	84.8169
CYBRD1	2.18535	6.08471	14.5472	8.34791e-42	1.02065e-39	84.1786
GEM	2.10778	5.07535	14.5428	8.76312e-42	1.06176e-39	84.1305
PPFIBP2	-2.38817	6.76014	-14.506	1.31672e-41	1.58113e-39	83.7268
TPM1	1.85033	7.13036	14.4746	1.86366e-41	2.21809e-39	83.3824
SRPX	2.66551	5.27399	14.47	1.95929e-41	2.31144e-39	83.3328
NNMT	2.94431	6.95913	14.4418	2.67629e-41	3.12986e-39	83.0236
PGM2L1	1.62303	4.50516	14.4397	2.73974e-41	3.17644e-39	83.0004
NPC1	1.36768	5.74392	14.4237	3.26742e-41	3.75586e-39	82.8258
ARSJ	1.59185	3.00074	14.3652	6.22139e-41	7.0908e-39	82.1873
CDC25B	1.96452	6.94969	14.3642	6.2926e-41	7.11169e-39	82.1761
DPYSL2	1.72416	6.353	14.3608	6.53302e-41	7.32188e-39	82.1389
ALOX5AP	2.71457	5.4084	14.3538	7.05239e-41	7.83865e-39	82.0631
JAZF1	1.52152	4.55963	14.3449	7.77769e-41	8.57395e-39	81.966
MYO1B	1.89971	6.2033	14.3138	1.09531e-40	1.19763e-38	81.6266
CD14	2.85309	6.86027	14.2737	1.70084e-40	1.84473e-38	81.1904
F2R	1.83319	5.57866	14.2448	2.335e-40	2.51228e-38	80.8762
ZEB2	1.52628	4.03134	14.2387	2.49586e-40	2.66404e-38	80.8102
SLC2A3	2.30207	6.06146	14.1973	3.92568e-40	4.1572e-38	80.3613
ANLN	1.99736	6.41527	14.1707	5.25455e-40	5.52097e-38	80.0723
C5AR1	2.1082	4.51953	14.1646	5.61364e-40	5.85255e-38	80.0067
PAM	1.64738	6.66599	14.1533	6.35095e-40	6.5703e-38	79.8844
AXL	2.36254	5.83128	14.1517	6.46595e-40	6.63821e-38	79.8666
NCF2	2.35344	4.48737	14.1493	6.6379e-40	6.76311e-38	79.8406
ANXA2	1.6934	9.08787	14.1019	1.11262e-39	1.12509e-37	79.3286
MSRB3	2.07695	4.84365	14.0963	1.18345e-39	1.18778e-37	79.2675
RAB23	1.37416	4.86803	14.0752	1.4892e-39	1.48357e-37	79.0397
SAV1	1.10135	5.80966	14.0678	1.61262e-39	1.59471e-37	78.9608
ALDH1L2	1.54674	3.28019	14.0086	3.07033e-39	3.01408e-37	78.3225
MT1X	2.70493	7.32613	14.0047	3.20376e-39	3.12227e-37	78.2804
GREM1	3.01992	4.7825	13.9851	3.96165e-39	3.83311e-37	78.0699
LGALS1	2.2247	10.3859	13.9688	4.73122e-39	4.54501e-37	77.894
PNMA1	1.58101	6.3533	13.9544	5.52962e-39	5.27432e-37	77.7394
CHN1	1.47373	4.58811	13.927	7.44286e-39	7.04922e-37	77.4449
MFGE8	1.76595	6.74586	13.9033	9.61636e-39	9.04409e-37	77.191
EFEMP1	3.03218	5.39593	13.9009	9.86439e-39	9.21293e-37	77.1657
TMEM158	2.38503	5.83707	13.8861	1.15868e-38	1.0747e-36	77.0062
CCDC80	2.19095	4.74774	13.8774	1.27241e-38	1.1721e-36	76.9134
OLFML2B	2.26923	5.50959	13.8758	1.29419e-38	1.18405e-36	76.8966
ELK3	1.29139	6.40525	13.8431	1.84188e-38	1.67374e-36	76.5469
DUSP14	1.38103	5.95517	13.8379	1.94863e-38	1.75886e-36	76.491
ADCY7	1.76962	3.90366	13.8321	2.07452e-38	1.86001e-36	76.429
PANX1	1.46502	5.92654	13.8309	2.101e-38	1.87128e-36	76.4164
TGFB3	1.80558	4.98317	13.8112	2.60025e-38	2.30071e-36	76.2051
TEAD4	1.83732	5.38603	13.8091	2.6593e-38	2.33758e-36	76.1829
TUBA1B	1.33652	10.2615	13.8003	2.92481e-38	2.55427e-36	76.0886
UBQLN1	1.00927	7.59939	13.7822	3.55094e-38	3.08107e-36	75.8963
GAS1	2.69517	4.73558	13.7522	4.90811e-38	4.23136e-36	75.5756
ICAM1	2.25401	5.75207	13.7449	5.30642e-38	4.54561e-36	75.4982
SFRP2	4.08026	6.14639	13.7415	5.50402e-38	4.68504e-36	75.462
PTPN12	1.31493	6.98405	13.7366	5.79858e-38	4.90472e-36	75.4103
OGFRL1	1.766	4.56477	13.7267	6.45281e-38	5.42399e-36	75.3044
TGM2	2.73987	6.97176	13.7116	7.5907e-38	6.34083e-36	75.1434
SOD2	1.84404	6.92615	13.7043	8.2109e-38	6.81657e-36	75.0656
PLS3	1.63865	7.77011	13.7037	8.26462e-38	6.81907e-36	75.0591
LAMP2	1.47046	7.70291	13.683	1.03118e-37	8.45628e-36	74.8398
FCER1G	2.60833	6.67596	13.6789	1.07787e-37	8.78562e-36	74.796
RGS20	1.88523	3.14518	13.6726	1.15352e-37	9.34563e-36	74.7287
GPR176	1.53984	4.23841	13.6397	1.64078e-37	1.32137e-35	74.3796
ADAM12	2.08599	4.40648	13.616	2.11409e-37	1.6924e-35	74.1284
FKBP5	1.95691	5.57362	13.5995	2.52116e-37	2.00634e-35	73.9539
IL7R	2.45935	4.56218	13.5958	2.62292e-37	2.07504e-35	73.9147
MCFD2	1.16077	7.02384	13.5941	2.66996e-37	2.0999e-35	73.8971
THBS1	2.2092	7.76007	13.5904	2.77763e-37	2.17188e-35	73.8579
PLSCR4	1.79286	4.42853	13.5725	3.36368e-37	2.61492e-35	73.6682
CD163	2.72537	5.08801	13.5259	5.52772e-37	4.27255e-35	73.176
GNG2	1.51877	3.96866	13.5151	6.20534e-37	4.76889e-35	73.0614
NADSYN1	-1.48173	6.98325	-13.5137	6.29604e-37	4.81111e-35	73.047
ST3GAL6	1.24693	3.04433	13.5035	7.02209e-37	5.3356e-35	72.9389
RBP1	2.64943	5.15969	13.5	7.29067e-37	5.50855e-35	72.9017
VIPR1	-2.20922	4.91537	-13.4976	7.47858e-37	5.61896e-35	72.8765
CRISPLD2	1.80032	6.15408	13.488	8.27888e-37	6.1857e-35	72.7758
FAM126A	1.38643	4.32325	13.4743	9.57398e-37	7.0934e-35	72.6317
HEG1	1.62586	5.61331	13.4741	9.59922e-37	7.0934e-35	72.6291
NOD2	1.62908	3.29924	13.3916	2.30455e-36	1.69366e-34	71.7614
DSC2	2.76408	5.45843	13.3832	2.51799e-36	1.84046e-34	71.6736
CCL2	2.43282	5.69004	13.3822	2.54621e-36	1.85103e-34	71.6626
FAS	1.79979	4.83734	13.3523	3.4915e-36	2.52458e-34	71.3498
RAB27A	1.15006	5.04567	13.3287	4.4816e-36	3.22316e-34	71.1024
STC1	2.07678	5.68648	13.3001	6.0667e-36	4.33995e-34	70.8024
FAM83D	1.90302	6.55334	13.2945	6.43629e-36	4.57999e-34	70.7438
NEK6	1.65118	5.04927	13.2834	7.2313e-36	5.11862e-34	70.6284
LRRC8A	1.38111	7.11005	13.2769	7.74809e-36	5.45571e-34	70.56
RGS1	2.4523	6.24165	13.2706	8.27868e-36	5.79896e-34	70.4944
FAM3B	-3.43223	5.34339	-13.2489	1.03994e-35	7.24673e-34	70.2685
STOM	1.81121	8.18428	13.2466	1.06549e-35	7.3865e-34	70.2444
COL4A1	1.69206	8.7622	13.2183	1.43608e-35	9.90456e-34	69.9487
COL12A1	2.21958	6.67255	13.2113	1.545e-35	1.06014e-33	69.8763
EMILIN1	2.12084	5.79138	13.205	1.65112e-35	1.1272e-33	69.8105
DOCK11	1.71507	4.20461	13.1816	2.11198e-35	1.43454e-33	69.5666
AMD1	1.06636	6.70672	13.1626	2.57839e-35	1.74255e-33	69.3689
BTBD16	-3.88516	5.65047	-13.1543	2.81321e-35	1.89174e-33	69.2826
IL13RA1	1.27678	7.74941	13.1529	2.85389e-35	1.90955e-33	69.2684
ENTPD1	1.1293	5.07416	13.1495	2.9558e-35	1.96795e-33	69.2336
ISLR	2.64259	5.689	13.1398	3.2726e-35	2.16814e-33	69.1327
COPZ2	1.69289	5.25322	13.1278	3.71297e-35	2.44783e-33	69.0077
C1QC	2.82222	7.87183	13.1197	4.03945e-35	2.65008e-33	68.9242
BCAS1	-3.02921	5.65019	-13.1182	4.10643e-35	2.68094e-33	68.9079
GALNT10	1.41639	4.86182	13.1008	4.92319e-35	3.19864e-33	68.7282
SRGN	2.33295	8.18601	13.0811	6.05406e-35	3.91448e-33	68.5234
GATA3	-2.80566	8.57709	-13.0789	6.1935e-35	3.98547e-33	68.5008
LYN	1.70738	6.54412	13.0588	7.64377e-35	4.89529e-33	68.2924
LRRC8C	1.24874	4.34288	13.0366	9.63032e-35	6.1383e-33	68.0636
CTSB	1.62616	9.67125	13.0214	1.129e-34	7.16223e-33	67.9061
CHSY1	1.05609	6.86407	13.0066	1.31676e-34	8.31129e-33	67.7537
CD93	1.57864	6.24965	13.0062	1.32249e-34	8.31129e-33	67.7494
CAV2	2.10703	6.37669	13.0016	1.38779e-34	8.68113e-33	67.7016
DHRS2	-4.65859	8.33015	-12.9649	2.03402e-34	1.26646e-32	67.323
SSH3	-1.72588	8.25235	-12.9584	2.17534e-34	1.34821e-32	67.2564
EHBP1	1.13643	6.21632	12.9573	2.20132e-34	1.35805e-32	67.2447
ARL4C	1.86385	6.28886	12.9475	2.43719e-34	1.4967e-32	67.1438
DDR2	1.54441	4.58037	12.939	2.66247e-34	1.62761e-32	67.0563
IFITM3	2.1029	10.2652	12.9136	3.46493e-34	2.10859e-32	66.7954
ECM1	1.88373	5.74757	12.9025	3.88746e-34	2.35507e-32	66.6814
ZNF469	1.22246	3.60394	12.895	4.20309e-34	2.53486e-32	66.6041
PROS1	1.63281	5.08482	12.8908	4.38825e-34	2.63471e-32	66.5614
TM4SF1	2.64553	8.25485	12.882	4.8093e-34	2.87468e-32	66.4706
COL18A1	1.61435	6.66806	12.8746	5.19096e-34	3.08908e-32	66.395
SLFN11	2.08434	4.78191	12.8586	6.12403e-34	3.62829e-32	66.2313
PTP4A1	1.34757	7.07723	12.8526	6.51606e-34	3.84362e-32	66.1698
PHF19	1.43234	5.44089	12.8489	6.77117e-34	3.97666e-32	66.1318
CHST11	2.12465	4.99905	12.8478	6.84874e-34	4.00473e-32	66.1205
RAB15	-2.06608	6.97346	-12.8284	8.36759e-34	4.87168e-32	65.9221
CYP4F12	-2.71552	5.89568	-12.7924	1.21367e-33	7.03564e-32	65.5538
TNFAIP3	2.05665	6.66058	12.788	1.27093e-33	7.33596e-32	65.5082
ECT2	1.45529	6.01606	12.7813	1.36102e-33	7.79646e-32	65.4403
ITGB1	1.42015	8.88711	12.7812	1.36231e-33	7.79646e-32	65.4394
C1QB	3.06342	7.7221	12.7737	1.47194e-33	8.38821e-32	65.3627
PAPPA	1.46407	2.97607	12.7712	1.51151e-33	8.57734e-32	65.3365
CDC42EP1	1.63331	6.61374	12.7695	1.53722e-33	8.67347e-32	65.3198
TMEM45A	3.02306	5.6019	12.7693	1.54135e-33	8.67347e-32	65.3171
SERPINB9	1.81603	5.0082	12.7672	1.57429e-33	8.82191e-32	65.2962
FGD6	1.47896	4.27851	12.7643	1.62224e-33	9.05289e-32	65.2664
LIX1L	1.24401	5.64906	12.7627	1.64971e-33	9.16816e-32	65.2498
MXRA7	1.24376	6.04539	12.7605	1.68795e-33	9.34209e-32	65.2271
NUAK1	1.76816	5.41977	12.7588	1.71697e-33	9.46373e-32	65.2102
TYROBP	2.44509	7.31994	12.7543	1.79907e-33	9.85642e-32	65.164
RALB	1.1421	7.79376	12.7541	1.80287e-33	9.85642e-32	65.1619
PELO	1.08681	6.18594	12.7353	2.18766e-33	1.18636e-31	64.9703
MYLK	1.84625	5.30914	12.7345	2.20483e-33	1.19088e-31	64.9626
TPST1	1.5119	5.79657	12.7281	2.35546e-33	1.26714e-31	64.8971
LMCD1	1.64536	5.08806	12.726	2.40563e-33	1.28898e-31	64.8762
NCK1	1.22413	5.97023	12.7201	2.5585e-33	1.36434e-31	64.8152
UPK2	-4.44314	8.01903	-12.7197	2.56658e-33	1.36434e-31	64.8121
STK38L	1.2747	5.71927	12.7126	2.76308e-33	1.46302e-31	64.7391
SGTB	1.15142	3.90186	12.7114	2.79584e-33	1.47456e-31	64.7274
IER3	2.04018	8.51945	12.6882	3.54824e-33	1.86407e-31	64.4914
YWHAQ	1.09588	10.3142	12.6844	3.69126e-33	1.93167e-31	64.4522
HCK	1.98588	4.78975	12.6782	3.9325e-33	2.04993e-31	64.3895
COL5A3	1.67996	4.50265	12.6696	4.29484e-33	2.23017e-31	64.3023
COL4A2	1.58657	8.05814	12.6565	4.91334e-33	2.54152e-31	64.169
SNAI1	1.33497	3.96369	12.6558	4.9515e-33	2.55145e-31	64.1614
CNN3	1.52018	8.81489	12.6454	5.50601e-33	2.82635e-31	64.0563
BCL2A1	2.33081	4.23863	12.637	5.99961e-33	3.06801e-31	63.9712
MACF1	1.07209	6.10535	12.632	6.31745e-33	3.21831e-31	63.9201
ITGB5	1.55979	7.48091	12.6299	6.45133e-33	3.27411e-31	63.8994
DKK3	1.70886	6.48873	12.6283	6.56045e-33	3.31177e-31	63.8827
AP1S2	1.36227	5.04216	12.6281	6.57479e-33	3.31177e-31	63.8806
SERPINE2	2.3989	5.18562	12.6267	6.66738e-33	3.34588e-31	63.8667
ST3GAL5	-2.29442	6.27584	-12.6242	6.84224e-33	3.42086e-31	63.8411
ACOXL	-2.08974	3.7928	-12.6197	7.16119e-33	3.56707e-31	63.796
HBEGF	1.8416	5.79456	12.6168	7.38293e-33	3.66395e-31	63.7658
CYBB	2.38727	4.87804	12.6132	7.65858e-33	3.78678e-31	63.7295
OLFML3	2.0438	5.65893	12.5911	9.59831e-33	4.72849e-31	63.5059
FMNL2	1.65025	5.44676	12.5844	1.02763e-32	5.044e-31	63.4383
GPRIN1	1.33276	3.78633	12.5494	1.46877e-32	7.17179e-31	63.0847
P4HA2	1.35033	6.2638	12.5492	1.47179e-32	7.17179e-31	63.0826
ADAMTS12	1.70487	3.92961	12.5378	1.65452e-32	8.0042e-31	62.9668
PTHLH	3.06974	4.57955	12.5259	1.86825e-32	8.97358e-31	62.8465
WWTR1	1.17543	5.72192	12.5195	1.99215e-32	9.53467e-31	62.7829
LCP2	1.97805	4.58473	12.5057	2.29366e-32	1.09388e-30	62.6433
C1QA	2.88246	8.10973	12.498	2.4801e-32	1.17861e-30	62.566
FPR1	1.97032	4.28202	12.4956	2.54236e-32	1.20395e-30	62.5414
CAPN2	1.50243	7.27813	12.4861	2.80091e-32	1.32173e-30	62.4455
COL16A1	1.99228	5.86002	12.4841	2.85823e-32	1.34407e-30	62.4254
HPSE	1.59983	3.56452	12.4739	3.16849e-32	1.48477e-30	62.3234
HEPH	1.73199	4.18428	12.4715	3.24872e-32	1.51623e-30	62.2987
DCBLD2	2.17718	5.46441	12.4675	3.38403e-32	1.56937e-30	62.2582
ADA	1.92519	5.48491	12.4421	4.38024e-32	2.01746e-30	62.0028
TUBA1C	1.10464	9.40388	12.4382	4.55748e-32	2.09193e-30	61.9635
GFOD1	1.45575	4.74338	12.4293	4.98803e-32	2.28177e-30	61.8741
NOTCH2	1.29879	5.78311	12.4261	5.15058e-32	2.34814e-30	61.8424
GPR68	1.82626	4.6321	12.4194	5.51344e-32	2.50508e-30	61.775
ANXA3	3.01124	5.1349	12.4124	5.91522e-32	2.67858e-30	61.7053
SH3KBP1	1.86303	6.41767	12.4062	6.29955e-32	2.84304e-30	61.643
TWIST1	2.21409	4.79578	12.4047	6.39593e-32	2.87688e-30	61.628
TRAM2	1.24703	5.50196	12.3999	6.71447e-32	3.0101e-30	61.5798
STK17A	1.43636	5.77269	12.3587	1.0193e-31	4.55435e-30	61.1666
CDKN3	1.65354	5.87216	12.3417	1.20983e-31	5.38776e-30	60.9969
CEP55	1.69169	6.36382	12.3323	1.33102e-31	5.90789e-30	60.9024
SOCS3	1.84454	7.22216	12.3247	1.43636e-31	6.35448e-30	60.827
CHI3L1	2.89453	5.46831	12.3216	1.48178e-31	6.53392e-30	60.7962
SNCG	-2.9026	8.98054	-12.3202	1.50336e-31	6.6074e-30	60.7819
KRT6B	4.18699	4.35672	12.3091	1.68184e-31	7.36779e-30	60.6708
NDE1	1.23958	5.95867	12.3073	1.71145e-31	7.47314e-30	60.6535
MS4A6A	1.9698	5.04944	12.2942	1.95271e-31	8.4716e-30	60.523
APBB2	1.0427	4.43889	12.2795	2.26516e-31	9.79556e-30	60.376
DIAPH3	1.34936	4.28546	12.2714	2.45866e-31	1.05982e-29	60.2949
LOXL2	1.67008	5.58117	12.2663	2.58625e-31	1.11126e-29	60.2448
CD86	1.56069	4.24166	12.2544	2.91519e-31	1.24861e-29	60.1263
TDH	-1.37614	3.38415	-12.2495	3.06286e-31	1.30769e-29	60.0773
ASPN	2.21926	5.38093	12.2299	3.73075e-31	1.58781e-29	59.8821
HIVEP1	1.07869	5.03182	12.2239	3.96216e-31	1.68098e-29	59.8225
FBP1	-2.53782	7.94393	-12.2107	4.52203e-31	1.91248e-29	59.6917
SLC7A7	1.75143	4.51896	12.2047	4.80513e-31	2.02584e-29	59.6316
ARHGEF10L	-1.13944	6.00874	-12.2022	4.92659e-31	2.07055e-29	59.6068
HMGCS2	-4.53625	6.91352	-12.2018	4.94673e-31	2.07254e-29	59.6028
PDPN	2.23773	5.94025	12.1967	5.2059e-31	2.17435e-29	59.5523
SAMSN1	1.98524	4.3835	12.1938	5.3593e-31	2.23149e-29	59.5235
PSCA	-4.42923	9.54278	-12.1925	5.42982e-31	2.25388e-29	59.5106
LAP3	1.53709	7.63631	12.182	6.03012e-31	2.49536e-29	59.4068
PRC1	1.54305	6.73345	12.178	6.27674e-31	2.58944e-29	59.3671
LDLR	2.05908	6.35046	12.1752	6.45286e-31	2.65396e-29	59.3397
G0S2	2.4034	5.96789	12.1743	6.517e-31	2.67217e-29	59.3299
KIF2A	1.20907	5.51242	12.1647	7.17381e-31	2.93254e-29	59.2349
AFAP1	1.29411	5.04747	12.1555	7.86344e-31	3.20471e-29	59.144
ECM2	1.27457	3.35042	12.1523	8.11511e-31	3.29728e-29	59.1128
PPP1R14C	2.98384	4.46987	12.1403	9.15108e-31	3.70701e-29	58.9939
MAP4K4	1.30814	6.2505	12.1375	9.41799e-31	3.80368e-29	58.9654
RRM1	1.15802	8.14833	12.1363	9.524e-31	3.83498e-29	58.9544
MYO1E	1.15845	5.45556	12.131	1.00451e-30	4.03273e-29	58.9016
ARNTL2	1.86432	5.13327	12.1246	1.07111e-30	4.27458e-29	58.8381
USP1	1.32662	6.62355	12.1181	1.1424e-30	4.5456e-29	58.7743
PDCD1LG2	1.57246	3.22113	12.1172	1.15315e-30	4.57485e-29	58.765
PLA2G6	-1.02726	4.363	-12.1065	1.28239e-30	5.07261e-29	58.6599
C3AR1	1.91992	4.73468	12.0909	1.49933e-30	5.91333e-29	58.5052
HTRA3	2.18842	5.70603	12.0859	1.57636e-30	6.18088e-29	58.4556
SLAMF8	2.26098	4.67282	12.0816	1.64451e-30	6.42936e-29	58.4137
KIF23	1.42537	5.24576	12.0723	1.805e-30	7.03635e-29	58.3216
NR3C1	1.43703	5.20721	12.072	1.81045e-30	7.03719e-29	58.3186
ITGB2	2.32948	5.93199	12.0607	2.02576e-30	7.85144e-29	58.2073
VEGFC	1.89066	5.26119	12.0548	2.14827e-30	8.30232e-29	58.1492
TBX3	-2.60494	7.32052	-12.0523	2.20216e-30	8.48622e-29	58.1247
IPPK	1.01939	3.94739	12.0342	2.6367e-30	1.01317e-28	57.9465
HAPLN3	1.77592	4.71766	12.0321	2.69112e-30	1.03113e-28	57.9262
AIF1	2.02786	6.18557	12.0267	2.84032e-30	1.08521e-28	57.8728
CAPN5	-2.23823	6.38745	-12.019	3.06482e-30	1.16767e-28	57.7975
LRRC42	1.1828	6.58823	12.0156	3.17063e-30	1.20118e-28	57.764
EGR2	1.63754	4.06706	12.0134	3.24003e-30	1.22402e-28	57.7425
TNFAIP8L3	1.26526	3.50779	12.0101	3.34825e-30	1.26136e-28	57.71
IFITM2	1.67725	8.5476	12.0025	3.61066e-30	1.35642e-28	57.6353
MS4A4A	2.01218	4.26694	11.9995	3.72259e-30	1.39457e-28	57.6051
COL8A1	2.0652	5.35707	11.9971	3.8095e-30	1.42316e-28	57.5823
EPB41L2	1.34368	5.04092	11.9945	3.90983e-30	1.4566e-28	57.5565
DEK	1.44332	8.56207	11.9928	3.97707e-30	1.47756e-28	57.5397
PLK2	1.75527	6.10438	11.9882	4.16425e-30	1.54284e-28	57.4942
MCAM	1.29967	6.22725	11.9837	4.35365e-30	1.60858e-28	57.4501
HMGA2	2.02549	2.97755	11.9409	6.65176e-30	2.44425e-28	57.0307
MNDA	1.96385	4.35098	11.939	6.77564e-30	2.48299e-28	57.0124
CCNA2	1.42959	6.61002	11.9349	7.05675e-30	2.57897e-28	56.9722
WIPF1	1.68786	5.56043	11.9312	7.3218e-30	2.66859e-28	56.9357
MICAL2	1.47699	5.37752	11.9254	7.75294e-30	2.81809e-28	56.879
TPM4	1.21498	8.43847	11.9248	7.79942e-30	2.82734e-28	56.8731
IL32	2.39209	5.94575	11.9239	7.86697e-30	2.84416e-28	56.8646
BNC1	2.39689	3.0101	11.9214	8.06364e-30	2.90745e-28	56.8402
TPX2	1.71243	7.4318	11.9108	8.95766e-30	3.22117e-28	56.7361
ARSI	1.62246	3.39258	11.9084	9.17184e-30	3.28939e-28	56.7127
CLCF1	1.68138	4.86656	11.9029	9.67866e-30	3.46192e-28	56.6595
RUNX3	1.98135	4.31676	11.9003	9.93808e-30	3.54528e-28	56.6333
CXCL10	3.58819	6.4145	11.8983	1.0127e-29	3.60311e-28	56.6147
SERPINB1	1.94814	7.54875	11.8878	1.12423e-29	3.98939e-28	56.5113
KCNJ8	1.32294	4.11995	11.8678	1.36873e-29	4.83151e-28	56.3166
KITLG	1.70998	4.74368	11.8546	1.55817e-29	5.48581e-28	56.1883
CD248	1.65063	6.1383	11.8511	1.61277e-29	5.66321e-28	56.1542
DCBLD1	1.44434	5.51197	11.8385	1.82568e-29	6.39416e-28	56.0315
PHLDA1	2.10379	6.85519	11.8359	1.87303e-29	6.52599e-28	56.0062
MELK	1.5903	6.25873	11.8333	1.9223e-29	6.68035e-28	55.9805
ATP1A1	1.15987	9.0613	11.8255	2.07648e-29	7.19756e-28	55.9041
PLA2G7	1.9376	4.78413	11.8242	2.10142e-29	7.264e-28	55.8923
ARFGAP3	1.10149	7.08414	11.8239	2.10761e-29	7.264e-28	55.8894
TSPAN4	1.34988	5.51067	11.8237	2.11185e-29	7.264e-28	55.8874
CEBPB	1.4324	9.18868	11.8231	2.12557e-29	7.29254e-28	55.881
CD53	2.2014	5.80388	11.8179	2.23705e-29	7.65548e-28	55.8304
CD274	2.11119	3.85306	11.8171	2.25438e-29	7.69521e-28	55.8228
ATP8B2	1.33756	4.20258	11.7988	2.6985e-29	9.18786e-28	55.6449
AP3S1	1.09064	7.31823	11.7973	2.7373e-29	9.29644e-28	55.6307
DPYD	2.1639	4.85753	11.7853	3.08122e-29	1.04381e-27	55.5136
SLA	1.61421	4.38842	11.749	4.39547e-29	1.48529e-27	55.1621
FNDC1	2.25922	3.9212	11.7377	4.9123e-29	1.65164e-27	55.0521
TREM1	1.74395	3.84754	11.7364	4.97621e-29	1.66404e-27	55.0393
KIF4A	1.51453	5.66259	11.7362	4.98392e-29	1.66404e-27	55.0378
VSIG4	2.22834	5.08508	11.7273	5.43557e-29	1.80501e-27	54.952
DNAJB5	1.07267	3.65115	11.7222	5.71529e-29	1.88857e-27	54.9023
NRBF2	1.0617	6.18288	11.7148	6.14271e-29	2.02483e-27	54.8309
BIN1	1.65595	4.9306	11.7059	6.70352e-29	2.20429e-27	54.7445
COL10A1	2.73857	4.50427	11.6974	7.27877e-29	2.38761e-27	54.663
RNASE6	1.89728	4.9572	11.6971	7.30195e-29	2.38939e-27	54.6599
AURKA	1.51363	6.6595	11.6926	7.62831e-29	2.49012e-27	54.6166
LDHA	1.39437	10.0445	11.689	7.90429e-29	2.57397e-27	54.5815
SERPINA1	2.98231	5.66021	11.6879	7.98624e-29	2.59437e-27	54.5713
SPINK1	-5.03836	8.71991	-11.6818	8.48092e-29	2.74182e-27	54.5118
PLEK	2.01141	4.71553	11.6804	8.59294e-29	2.77138e-27	54.4988
TXNRD1	1.59379	6.53789	11.6748	9.07797e-29	2.9208e-27	54.4445
GULP1	1.34417	3.50746	11.6711	9.41185e-29	3.021e-27	54.4088
ATF7IP2	-1.78704	5.37001	-11.6657	9.91715e-29	3.17561e-27	54.357
HAVCR2	1.82928	4.53422	11.6504	1.15178e-28	3.67941e-27	54.209
CXCL2	2.29859	4.50815	11.637	1.31207e-28	4.18151e-27	54.0801
CD300A	1.55937	4.10693	11.6337	1.35441e-28	4.30627e-27	54.0487
AMOTL1	1.35562	5.2144	11.6331	1.36221e-28	4.32083e-27	54.043
LY96	1.94993	5.63111	11.6287	1.4228e-28	4.50239e-27	53.9999
TBX2	-2.64908	6.90773	-11.6253	1.47058e-28	4.64269e-27	53.9672
MT1G	2.32668	5.34156	11.6206	1.53886e-28	4.84686e-27	53.9224
KRTAP5-9	-1.65734	3.23223	-11.6171	1.59191e-28	5.00223e-27	53.8888
ELOVL4	1.68847	3.44304	11.6046	1.79858e-28	5.63848e-27	53.7681
CCL4	2.02894	4.26043	11.6	1.88021e-28	5.87752e-27	53.7241
CDH23	-1.51027	3.54471	-11.5998	1.88357e-28	5.87752e-27	53.7224
KLF10	1.2936	6.62471	11.5966	1.94313e-28	6.04934e-27	53.6916
CSF1R	2.02514	5.52262	11.5952	1.96923e-28	6.11643e-27	53.6784
DIXDC1	1.20108	4.01739	11.5916	2.03997e-28	6.32157e-27	53.6435
ANTXR2	1.59141	5.72515	11.5913	2.04626e-28	6.32646e-27	53.6404
DSG3	3.82271	3.96999	11.5872	2.12812e-28	6.56446e-27	53.6016
BACH1	1.00146	5.50138	11.5822	2.23521e-28	6.87903e-27	53.553
VSNL1	2.29044	3.43319	11.575	2.39516e-28	7.3377e-27	53.4847
TNFRSF12A	1.93038	7.72728	11.5692	2.53418e-28	7.74597e-27	53.4289
MMP9	2.97597	5.79154	11.5329	3.60106e-28	1.0982e-26	53.0813
SGCB	1.13583	5.59102	11.5327	3.61102e-28	1.09875e-26	53.0786
ADCY9	1.14233	4.33715	11.5311	3.66593e-28	1.11294e-26	53.0636
PPARG	-2.36827	7.46655	-11.5237	3.93988e-28	1.19341e-26	52.9923
MRC1	1.89387	4.42874	11.5172	4.19284e-28	1.26718e-26	52.9308
PLAU	2.41976	8.23285	11.5075	4.60393e-28	1.3883e-26	52.8383
NCAPG	1.39618	5.95774	11.4969	5.10125e-28	1.53483e-26	52.7368
ZNF281	1.01264	6.02038	11.4935	5.27429e-28	1.58335e-26	52.7038
GNA12	1.06548	6.09259	11.4876	5.58338e-28	1.6724e-26	52.6475
PIK3AP1	1.69963	3.92952	11.4857	5.68511e-28	1.69909e-26	52.6296
ROR2	1.58158	3.83682	11.4844	5.75712e-28	1.7168e-26	52.6171
OLFML1	1.11369	3.59327	11.4841	5.77526e-28	1.7184e-26	52.614
SRD5A1	1.34784	5.16438	11.4823	5.87187e-28	1.74328e-26	52.5976
MMP11	2.9169	6.20979	11.4705	6.58295e-28	1.95009e-26	52.4845
KLF13	1.47814	5.85132	11.4685	6.70837e-28	1.98288e-26	52.4659
SDS	1.40895	3.7521	11.4568	7.51181e-28	2.21549e-26	52.354
TCF4	1.20067	5.26861	11.4551	7.63446e-28	2.24674e-26	52.338
TRPV2	1.54466	4.3127	11.453	7.78756e-28	2.28679e-26	52.3183
ATP6V1B2	1.04356	6.97987	11.4393	8.88678e-28	2.60388e-26	52.1877
GSN	1.30082	7.54541	11.4334	9.40933e-28	2.74504e-26	52.1312
KLHDC7A	-2.18366	4.37319	-11.4299	9.72625e-28	2.83135e-26	52.0984
DPYSL3	2.28825	6.52659	11.4261	1.00923e-27	2.93156e-26	52.0619
SLCO2B1	1.68101	4.50044	11.4227	1.04256e-27	3.02186e-26	52.0298
KCTD9	1.07783	5.73489	11.4072	1.21077e-27	3.50187e-26	51.8818
MKI67	1.34715	5.99386	11.3635	1.84107e-27	5.30205e-26	51.4673
EVI2B	1.83477	4.58727	11.3574	1.95131e-27	5.60447e-26	51.4098
STAT3	1.04773	7.43245	11.3572	1.95442e-27	5.60447e-26	51.4082
OSM	1.4309	3.68764	11.352	2.05435e-27	5.87851e-26	51.3589
MORC4	1.18574	5.87815	11.3493	2.10807e-27	6.01942e-26	51.3334
ALDH1A3	2.15037	5.51419	11.3436	2.22723e-27	6.34618e-26	51.279
IL2RA	1.49201	3.46665	11.3403	2.29957e-27	6.53845e-26	51.2474
DSP	2.58333	7.55007	11.3396	2.31435e-27	6.5666e-26	51.241
GPC6	1.80579	4.4196	11.338	2.34864e-27	6.64986e-26	51.2265
NID1	1.47988	6.14125	11.3366	2.38075e-27	6.72662e-26	51.2131
TRIP13	1.70398	6.16334	11.3316	2.49787e-27	7.02801e-26	51.1656
TAGLN	2.20575	8.64114	11.3312	2.50683e-27	7.03848e-26	51.162
RRAS2	1.33066	5.89702	11.3303	2.52971e-27	7.08794e-26	51.153
ASPM	1.56678	5.34585	11.3151	2.9236e-27	8.15757e-26	51.0099
ACOT9	1.27978	5.82841	11.3091	3.09798e-27	8.62624e-26	50.9526
LAMA2	1.18127	3.96032	11.306	3.19147e-27	8.86821e-26	50.9232
DACT1	1.46677	3.77525	11.2859	3.86699e-27	1.07011e-25	50.7334
TMCO3	1.30778	5.86197	11.279	4.12918e-27	1.14031e-25	50.6685
IFITM1	2.3065	8.53046	11.278	4.16628e-27	1.1482e-25	50.6596
SULT1A1	-1.29562	4.21208	-11.2595	4.96909e-27	1.36665e-25	50.4854
TRAK1	-1.36017	7.40284	-11.2576	5.05957e-27	1.3887e-25	50.4675
ACOT7	1.23784	6.65335	11.2492	5.48347e-27	1.50198e-25	50.388
SERPING1	2.19263	7.78982	11.2481	5.54141e-27	1.51476e-25	50.3776
MSR1	1.59432	4.05818	11.2449	5.71193e-27	1.55821e-25	50.3476
PLEKHH1	-1.58785	5.08946	-11.2345	6.30845e-27	1.71746e-25	50.2494
OSBPL10	1.31929	5.13642	11.2294	6.6183e-27	1.79817e-25	50.202
MFHAS1	1.25013	5.44898	11.2272	6.75762e-27	1.83232e-25	50.1814
TLR1	1.3751	3.28922	11.2226	7.06116e-27	1.91077e-25	50.1379
ME1	1.6851	5.37516	11.2132	7.72197e-27	2.0854e-25	50.0494
LTBP2	1.88547	5.84868	11.2073	8.16846e-27	2.2004e-25	49.9939
CYP4B1	-3.65114	7.10044	-11.2019	8.59552e-27	2.30741e-25	49.9435
UPK1A	-4.36804	7.62443	-11.1721	1.14004e-26	3.04818e-25	49.6642
SCNN1B	-2.85231	5.99983	-11.1699	1.16435e-26	3.107e-25	49.6434
IL6ST	1.05728	6.1658	11.166	1.20858e-26	3.21866e-25	49.6065
SLC14A1	-3.38906	5.88226	-11.1574	1.31033e-26	3.48272e-25	49.5266
LAYN	1.39583	4.23168	11.1564	1.32346e-26	3.51071e-25	49.5167
CERK	1.35746	5.14323	11.1388	1.56306e-26	4.12998e-25	49.3522
ZBED2	2.2286	3.45366	11.1314	1.67593e-26	4.41143e-25	49.2832
SEC24D	1.20462	5.88467	11.1314	1.67614e-26	4.41143e-25	49.2831
PRPS1	1.19454	6.90172	11.1266	1.75387e-26	4.60699e-25	49.2383
NUP155	1.13105	5.76095	11.1251	1.77895e-26	4.66376e-25	49.2242
PDLIM7	1.36654	6.19824	11.1246	1.78736e-26	4.6767e-25	49.2196
FBXL7	1.04116	3.92797	11.124	1.79783e-26	4.69495e-25	49.2138
TLE2	-2.05467	5.98971	-11.1196	1.87314e-26	4.88214e-25	49.1732
PYGB	1.19575	7.87629	11.1181	1.90019e-26	4.94308e-25	49.1591
ANXA6	1.60644	6.0739	11.1152	1.95342e-26	5.07172e-25	49.1317
SH3PXD2B	1.15716	5.77314	11.1143	1.96959e-26	5.10386e-25	49.1236
DOCK2	1.54908	3.64721	11.11	2.05144e-26	5.30574e-25	49.0833
HS3ST3B1	1.23545	3.14002	11.1073	2.1046e-26	5.43279e-25	49.058
IGF2BP2	2.49264	5.7387	11.1069	2.11207e-26	5.44162e-25	49.0545
NEIL3	1.0059	3.40962	11.1053	2.14488e-26	5.51559e-25	49.0393
LAMA3	2.83403	4.87862	11.1045	2.1617e-26	5.54822e-25	49.0316
NAB1	1.13856	6.49167	11.1031	2.1902e-26	5.61067e-25	49.0186
IL1RAP	1.44953	4.41997	11.1003	2.24906e-26	5.75049e-25	48.9924
BCAT2	-1.44997	7.82954	-11.0956	2.34982e-26	5.99672e-25	48.9491
ACAT1	1.29434	6.03979	11.0945	2.37407e-26	6.04713e-25	48.9389
PDIA6	1.18274	8.3289	11.0901	2.47496e-26	6.2922e-25	48.8978
RUNX2	1.57253	4.74782	11.0894	2.49057e-26	6.31994e-25	48.8916
KCTD12	1.50396	6.53947	11.0863	2.56589e-26	6.4876e-25	48.8621
TMEM176A	1.7904	5.71482	11.085	2.59698e-26	6.55287e-25	48.8502
KIF11	1.41454	5.92932	11.0818	2.67761e-26	6.74367e-25	48.82
THY1	1.68214	6.97784	11.0718	2.94142e-26	7.39423e-25	48.7271
CRTAC1	-3.3095	4.58801	-11.0587	3.32628e-26	8.33057e-25	48.6055
IL6	2.09171	3.93557	11.0537	3.48852e-26	8.72065e-25	48.5584
ARHGAP21	1.12825	6.62704	11.0492	3.6367e-26	9.0574e-25	48.5173
PI3	4.68126	5.72593	11.0439	3.82492e-26	9.50856e-25	48.4674
DEPDC7	1.53529	3.33154	11.0433	3.8465e-26	9.54458e-25	48.4618
PRTFDC1	1.89091	4.84294	11.0333	4.22582e-26	1.04665e-24	48.3688
DIO2	1.71465	3.94551	11.0229	4.65796e-26	1.15156e-24	48.2726
PI15	1.46927	3.46519	11.0129	5.11378e-26	1.26193e-24	48.1803
DDX21	1.21226	7.70358	11.0073	5.39438e-26	1.32874e-24	48.1275
ITPR2	1.19352	4.57894	11.007	5.40487e-26	1.32889e-24	48.1256
BCAT1	2.13528	4.96985	11.0035	5.58774e-26	1.36884e-24	48.0927
IL15RA	1.60763	4.74845	11.0033	5.59996e-26	1.36934e-24	48.0905
CRYAB	1.86509	4.95361	11.0029	5.62075e-26	1.37193e-24	48.0868
REEP6	-2.17044	6.32277	-11.0009	5.72578e-26	1.39251e-24	48.0685
CXCR4	1.67494	6.92766	10.998	5.88557e-26	1.42879e-24	48.0413
PTGFRN	1.36084	7.04854	10.9929	6.17357e-26	1.49063e-24	47.9941
LILRB2	1.49556	3.43541	10.9884	6.43552e-26	1.54832e-24	47.953
PDGFRA	1.49646	4.99443	10.9837	6.72675e-26	1.6155e-24	47.9093
FOXM1	1.50085	5.95059	10.9817	6.8534e-26	1.64298e-24	47.8908
FAM43A	1.33205	4.88485	10.9774	7.13267e-26	1.70689e-24	47.8513
ITGA4	1.10316	3.03113	10.9727	7.45696e-26	1.78133e-24	47.8074
CCL8	2.15126	4.22712	10.9644	8.05936e-26	1.9189e-24	47.7306
CENPE	1.39587	4.61748	10.9644	8.0614e-26	1.9189e-24	47.7303
NCOA7	1.4105	6.5382	10.9545	8.83665e-26	2.09972e-24	47.6396
COLEC12	1.49666	3.9521	10.9541	8.87143e-26	2.10427e-24	47.6357
SLC31A2	1.27645	4.38727	10.9477	9.41795e-26	2.22996e-24	47.5766
IL1R2	1.94611	4.03186	10.9408	1.00457e-25	2.37026e-24	47.5128
ACTA2	1.86683	9.2033	10.9381	1.03069e-25	2.42763e-24	47.4874
L1CAM	2.17423	3.26291	10.9291	1.12118e-25	2.63614e-24	47.4042
FKBP9	1.02098	6.65954	10.9284	1.12815e-25	2.64791e-24	47.3981
RNF128	-2.54062	7.04408	-10.9266	1.14726e-25	2.68805e-24	47.3815
FAAH	-1.38735	6.43812	-10.9207	1.21179e-25	2.83432e-24	47.3274
PLOD1	1.05931	8.22074	10.9182	1.24115e-25	2.89293e-24	47.3038
KIF14	1.27236	4.65497	10.9112	1.32431e-25	3.08144e-24	47.2397
IFT140	-1.28284	5.10825	-10.91	1.33994e-25	3.11242e-24	47.2281
DPP4	1.68149	3.61028	10.9038	1.41964e-25	3.28617e-24	47.1709
ST8SIA4	1.3119	4.0536	10.9005	1.46287e-25	3.38044e-24	47.1413
BGN	2.10093	8.74877	10.8998	1.47289e-25	3.39775e-24	47.1345
LDLRAD3	1.34459	4.71214	10.8965	1.51857e-25	3.49713e-24	47.1044
CPA3	1.76302	4.23014	10.8929	1.57083e-25	3.6113e-24	47.0709
LILRB3	1.06759	3.61457	10.8917	1.58893e-25	3.64667e-24	47.0596
GFI1	1.23327	3.08808	10.8908	1.60176e-25	3.66986e-24	47.0516
SERPINE1	2.39263	7.71019	10.886	1.67478e-25	3.83063e-24	47.0076
MRC2	1.64765	5.94713	10.8853	1.68642e-25	3.84418e-24	47.0007
GRK5	1.11311	4.42194	10.8663	2.01197e-25	4.5785e-24	46.8263
MMP2	1.72556	7.73397	10.8632	2.0714e-25	4.70435e-24	46.7975
MCM6	1.08736	6.67607	10.863	2.07427e-25	4.70435e-24	46.7961
CPVL	1.87261	4.83048	10.8595	2.14245e-25	4.84265e-24	46.7642
RACGAP1	1.14017	6.40641	10.8582	2.16946e-25	4.89548e-24	46.7518
MAD2L1	1.37833	5.77449	10.856	2.21397e-25	4.98756e-24	46.7317
CHST7	1.03334	3.81608	10.8537	2.26157e-25	5.08625e-24	46.7107
CLEC4A	1.48811	3.93046	10.8535	2.26606e-25	5.08786e-24	46.7087
OLFML2A	1.57077	5.28157	10.8529	2.2789e-25	5.10816e-24	46.7031
COL13A1	1.04194	3.67594	10.8465	2.4179e-25	5.4107e-24	46.6446
TGFBR1	1.08501	6.04103	10.8403	2.56214e-25	5.72396e-24	46.5873
RARRES2	1.87033	7.00418	10.8369	2.64364e-25	5.88647e-24	46.5564
RND3	1.58964	7.33594	10.8336	2.72577e-25	6.05932e-24	46.5262
HSPA4L	1.42056	3.62792	10.8295	2.83289e-25	6.28706e-24	46.4881
CDCA5	1.45804	6.00818	10.828	2.87137e-25	6.36195e-24	46.4747
MFAP3L	-1.76522	4.50696	-10.8242	2.97414e-25	6.57882e-24	46.44
CD82	1.76732	6.81356	10.824	2.97942e-25	6.57968e-24	46.4382
PRNP	1.8152	9.07989	10.82	3.09268e-25	6.80745e-24	46.4013
ITGB8	1.70237	4.6117	10.8184	3.13879e-25	6.88835e-24	46.3867
ZNF682	-1.36298	4.12035	-10.8184	3.13968e-25	6.88835e-24	46.3864
BAG3	1.06733	7.83059	10.8072	3.48174e-25	7.62637e-24	46.2842
TGFB2	1.48407	3.36413	10.8014	3.67624e-25	8.03931e-24	46.2305
SH3GLB2	-1.17793	7.76997	-10.7914	4.02935e-25	8.79719e-24	46.1399
EGR1	2.00819	8.37416	10.7903	4.07394e-25	8.88013e-24	46.129
RGS4	1.64573	3.55749	10.7872	4.19173e-25	9.1221e-24	46.1008
CCNB2	1.433	6.93569	10.7846	4.292e-25	9.32522e-24	46.0774
GBP5	2.39822	3.88473	10.783	4.35708e-25	9.45135e-24	46.0626
CKAP2L	1.40067	4.77703	10.7731	4.77519e-25	1.03416e-23	45.972
ADCY3	1.05103	6.25867	10.7692	4.95047e-25	1.06868e-23	45.9364
LRIG1	1.77099	4.33791	10.7663	5.08352e-25	1.09565e-23	45.9102
IRAK1	1.05476	8.56323	10.7653	5.133e-25	1.10454e-23	45.9006
C9orf40	1.2143	4.94214	10.7571	5.53305e-25	1.18683e-23	45.8264
EFNB2	1.62593	6.86143	10.7517	5.819e-25	1.24617e-23	45.7766
PTGS1	1.98988	4.90623	10.7496	5.93e-25	1.26793e-23	45.758
TRIM47	1.58939	6.04096	10.7395	6.51146e-25	1.38784e-23	45.6655
HEYL	1.26652	4.85157	10.7257	7.39643e-25	1.57148e-23	45.5396
MAP1B	1.45316	4.87379	10.7239	7.52124e-25	1.5952e-23	45.5231
EVI2A	1.65163	4.18346	10.7237	7.53183e-25	1.5952e-23	45.5217
KRT14	4.6833	6.39422	10.7174	7.98323e-25	1.68719e-23	45.4641
BMP1	1.22473	5.58991	10.7173	7.99121e-25	1.68719e-23	45.4632
EIF5A2	1.33533	3.60443	10.7145	8.19533e-25	1.72487e-23	45.4382
STX11	1.31289	3.78045	10.7078	8.71637e-25	1.83166e-23	45.3773
STK17B	1.1755	5.75467	10.6958	9.73988e-25	2.04355e-23	45.2676
LRRC32	1.28648	4.90793	10.6881	1.04514e-24	2.18942e-23	45.1979
HERC5	1.83569	4.95831	10.6867	1.05859e-24	2.21414e-23	45.1853
CD300C	1.03827	2.95704	10.6757	1.172e-24	2.44377e-23	45.0847
RAPGEFL1	-2.10055	7.35959	-10.6749	1.17996e-24	2.45631e-23	45.078
RAMP1	1.87742	5.13514	10.6619	1.32936e-24	2.75479e-23	44.9602
SMC2	1.15536	5.26808	10.6585	1.37224e-24	2.83928e-23	44.9289
AQP9	1.59679	3.37575	10.6527	1.44719e-24	2.98975e-23	44.8763
DOCK10	1.36555	3.39672	10.6513	1.46505e-24	3.02201e-23	44.8642
OTUD1	1.23051	5.84791	10.6497	1.48679e-24	3.05746e-23	44.8496
CAB39	1.02914	7.62847	10.6356	1.69292e-24	3.47603e-23	44.7214
UHRF1	1.3471	6.19715	10.6274	1.82482e-24	3.73546e-23	44.6472
B4GALT5	1.11492	7.72316	10.6224	1.9094e-24	3.90266e-23	44.6025
SCNN1G	-2.68219	5.69888	-10.6184	1.98151e-24	4.04389e-23	44.5658
WDHD1	1.04011	4.67668	10.6167	2.01303e-24	4.10201e-23	44.5502
OXCT1	1.76646	5.31766	10.6084	2.17174e-24	4.41204e-23	44.4752
SNX10	1.56499	5.65318	10.5886	2.60211e-24	5.27448e-23	44.2966
SERPINB2	2.9311	3.8409	10.5885	2.6041e-24	5.27448e-23	44.2959
SULT1A2	-1.43776	3.74973	-10.5838	2.71937e-24	5.49968e-23	44.2531
AKT3	1.26913	4.55662	10.5757	2.92765e-24	5.91201e-23	44.1801
HES2	2.35232	4.16753	10.5721	3.02511e-24	6.09965e-23	44.1478
PRF1	1.95371	4.45861	10.5633	3.27844e-24	6.60056e-23	44.0683
DYSF	1.09065	4.70277	10.5583	3.42936e-24	6.89409e-23	44.0239
PCP2	-1.17272	3.41293	-10.5564	3.49089e-24	7.00731e-23	44.0063
LCP1	2.04402	7.39559	10.5561	3.50051e-24	7.01615e-23	44.0036
CDA	2.03256	4.41877	10.5528	3.60563e-24	7.21608e-23	43.9744
DEPDC1	1.34864	4.687	10.5519	3.63504e-24	7.26413e-23	43.9663
CXCL1	2.93614	5.80144	10.5476	3.78235e-24	7.54731e-23	43.9271
CACNA1D	-1.4717	3.07102	-10.5441	3.90339e-24	7.76611e-23	43.896
CLEC5A	1.25937	3.07377	10.5441	3.90356e-24	7.76611e-23	43.8959
FGL2	1.86826	4.98414	10.5307	4.41124e-24	8.76318e-23	43.7751
IL10RA	1.54175	4.06426	10.5278	4.52825e-24	8.98236e-23	43.7493
PGK1	1.2249	9.55549	10.5231	4.72519e-24	9.34545e-23	43.7072
LAMC2	2.57889	6.90823	10.5212	4.8109e-24	9.50099e-23	43.6894
C1QTNF1	1.39283	4.54195	10.517	4.99559e-24	9.85128e-23	43.6522
ZNF692	-1.1521	6.35592	-10.5158	5.05135e-24	9.94664e-23	43.6413
ISG20	1.65079	4.99716	10.507	5.47133e-24	1.07422e-22	43.5624
ITGAX	1.16036	3.69753	10.5037	5.64056e-24	1.10583e-22	43.5323
ACP6	-1.33454	5.79232	-10.4935	6.18736e-24	1.20969e-22	43.4409
LYZ	2.56837	7.28595	10.4908	6.33838e-24	1.23723e-22	43.417
PIK3C2B	-1.35898	5.86288	-10.4874	6.53934e-24	1.2746e-22	43.3862
NDST1	1.03314	5.67567	10.4816	6.88978e-24	1.34097e-22	43.3346
PTTG1	1.27642	7.22578	10.4763	7.23212e-24	1.40353e-22	43.2867
VNN1	1.40262	2.72915	10.4707	7.60545e-24	1.47174e-22	43.237
LITAF	1.20543	8.34574	10.4692	7.71278e-24	1.49036e-22	43.2232
MAPRE2	1.14374	5.43023	10.4609	8.31062e-24	1.60358e-22	43.1494
CCNB1	1.33295	7.22009	10.4606	8.3386e-24	1.60667e-22	43.1461
E2F7	1.42306	4.34988	10.46	8.37873e-24	1.6121e-22	43.1414
MSX2	-2.0851	6.29369	-10.4472	9.41214e-24	1.80576e-22	43.0265
ANPEP	2.08489	4.40973	10.4454	9.5641e-24	1.8323e-22	43.0106
ACVR1	1.01914	6.51501	10.4406	9.99049e-24	1.91127e-22	42.9676
S100A8	4.18538	8.36376	10.44	1.00459e-23	1.91914e-22	42.9621
ITGAM	1.53383	3.87444	10.4381	1.02146e-23	1.94584e-22	42.9456
SLC2A12	1.07718	2.83591	10.4369	1.03253e-23	1.96415e-22	42.935
UAP1	1.18173	7.47197	10.4324	1.07566e-23	2.04329e-22	42.8946
EPSTI1	2.07255	5.89029	10.4312	1.08799e-23	2.06381e-22	42.8833
ENDOD1	1.42565	6.12314	10.4308	1.09122e-23	2.06702e-22	42.8804
C1orf162	1.52939	5.14654	10.4287	1.11279e-23	2.10492e-22	42.8611
RRM2	1.40428	6.80096	10.4222	1.17972e-23	2.22526e-22	42.8034
GBP1	1.97076	6.99242	10.4074	1.3487e-23	2.53688e-22	42.6711
CXCL9	3.21453	5.40921	10.4016	1.42054e-23	2.66454e-22	42.6199
DNMT1	1.05222	7.17307	10.4008	1.43103e-23	2.68048e-22	42.6126
MOXD1	1.58813	4.19918	10.3908	1.56593e-23	2.91693e-22	42.5236
ITGAV	1.21817	7.52329	10.3818	1.6991e-23	3.14756e-22	42.443
INA	-2.803	5.47987	-10.3778	1.76008e-23	3.25156e-22	42.4082
DTL	1.18211	5.68569	10.3739	1.82435e-23	3.36567e-22	42.3728
CD44	1.97638	8.29271	10.3728	1.84115e-23	3.39201e-22	42.3637
LRRC25	1.16773	3.52782	10.3705	1.88e-23	3.45884e-22	42.3431
NEXN	1.57066	4.68952	10.3666	1.94746e-23	3.57318e-22	42.3083
CENPN	1.12518	5.77624	10.3623	2.02428e-23	3.70489e-22	42.2701
ZNF552	-1.18984	5.3493	-10.3542	2.17833e-23	3.98049e-22	42.1976
ATAD2	1.20601	6.23105	10.3509	2.24392e-23	4.09478e-22	42.1683
KIAA0040	1.10674	5.32792	10.3487	2.28799e-23	4.16954e-22	42.1491
TM7SF2	-1.67953	6.48893	-10.3367	2.54737e-23	4.63593e-22	42.043
KCNE4	1.07031	3.34951	10.3329	2.63706e-23	4.79269e-22	42.0089
BARX2	1.94526	3.79731	10.3319	2.65973e-23	4.82735e-22	42.0004
SLC25A25	1.03934	5.15378	10.3284	2.74664e-23	4.97837e-22	41.9687
MYO10	1.56191	6.18447	10.3279	2.75809e-23	4.99239e-22	41.9645
PAQR4	1.21636	5.70952	10.327	2.77969e-23	5.02474e-22	41.9568
CXCL5	2.41809	3.66639	10.3125	3.16769e-23	5.71842e-22	41.8278
GGT6	-2.39763	6.50254	-10.309	3.26895e-23	5.87756e-22	41.7967
EHD2	1.51737	7.2969	10.3068	3.3324e-23	5.98364e-22	41.7777
HAS2	1.9256	4.45985	10.3024	3.46578e-23	6.21484e-22	41.739
HSD17B2	-2.64718	5.33265	-10.2982	3.60005e-23	6.44701e-22	41.7014
TRPS1	1.2167	3.91641	10.2974	3.62697e-23	6.48659e-22	41.6941
CDK5R1	1.5096	4.22097	10.2956	3.68516e-23	6.58191e-22	41.6784
OSCAR	1.26274	3.53562	10.2937	3.74817e-23	6.68556e-22	41.6616
CYP3A5	-2.50715	5.11209	-10.2933	3.76272e-23	6.70263e-22	41.6578
CXCL11	2.86891	4.57935	10.2913	3.8301e-23	6.81363e-22	41.6403
DEGS2	-1.79157	4.46266	-10.291	3.84103e-23	6.82405e-22	41.6374
PLOD2	1.70398	6.62975	10.2881	3.93893e-23	6.98874e-22	41.6126
CENPF	1.37698	6.0922	10.2868	3.98572e-23	7.06244e-22	41.6009
FOXD1	1.76169	3.314	10.2788	4.28194e-23	7.55746e-22	41.5301
PRDX4	1.14708	8.56749	10.2749	4.43319e-23	7.79372e-22	41.4959
LILRA5	1.15242	3.6855	10.2669	4.76222e-23	8.32862e-22	41.4252
SLC43A3	1.26028	4.69476	10.2531	5.38625e-23	9.37124e-22	41.3036
UBE2E2	1.74604	5.30636	10.2519	5.44432e-23	9.46003e-22	41.293
MST1	-1.16088	4.53893	-10.2501	5.53373e-23	9.60299e-22	41.2769
VASN	1.423	5.77459	10.2472	5.67829e-23	9.84116e-22	41.2514
BUB1B	1.24386	5.76895	10.2401	6.05281e-23	1.04767e-21	41.1883
SERPINA3	1.57453	2.8744	10.2357	6.29605e-23	1.08838e-21	41.1494
RBMS3	1.0433	3.59946	10.2339	6.39375e-23	1.10384e-21	41.1342
ANTXR1	1.4024	7.07066	10.2324	6.48057e-23	1.1174e-21	41.1209
CCL18	2.49348	5.48449	10.2285	6.70976e-23	1.15248e-21	41.0866
CPA4	1.98039	3.24622	10.2267	6.82165e-23	1.17021e-21	41.0703
SOX7	1.77918	4.40849	10.2233	7.02661e-23	1.20134e-21	41.041
CPXM1	1.78147	5.00062	10.2233	7.02992e-23	1.20134e-21	41.0406
ELOVL5	1.34002	7.19953	10.223	7.05006e-23	1.20325e-21	41.0377
DUSP1	1.83244	9.01815	10.2107	7.86363e-23	1.34041e-21	40.9299
AGTRAP	1.04434	7.12649	10.2098	7.92937e-23	1.3499e-21	40.9217
PLK1	1.21377	5.3195	10.2074	8.10052e-23	1.37729e-21	40.9006
IGFBP7	1.22529	10.0693	10.205	8.27212e-23	1.40469e-21	40.8799
PECAM1	1.13994	6.54063	10.2044	8.31735e-23	1.41059e-21	40.8745
FBXO32	1.41326	5.92697	10.195	9.04208e-23	1.52581e-21	40.792
SDCBP	1.04873	7.97176	10.1876	9.66219e-23	1.62637e-21	40.7265
SPON1	1.78102	5.21936	10.1801	1.03277e-22	1.73405e-21	40.6607
EXO1	1.00755	4.70276	10.1755	1.07541e-22	1.80114e-21	40.6208
TESC	-2.66255	5.61172	-10.1739	1.0908e-22	1.82465e-21	40.6068
SAMHD1	1.33038	6.64989	10.1704	1.12576e-22	1.88078e-21	40.5756
FGFBP1	3.32285	4.84327	10.1664	1.16599e-22	1.94559e-21	40.5409
IDUA	-1.29953	5.53442	-10.166	1.17044e-22	1.95059e-21	40.5372
MAFB	1.79395	6.22952	10.1647	1.18328e-22	1.96954e-21	40.5264
TUBA1A	1.69655	8.38097	10.16	1.2337e-22	2.04587e-21	40.4852
KIF2C	1.29003	6.45699	10.1576	1.26099e-22	2.08779e-21	40.4636
PLA2G4C	1.08916	3.38038	10.1575	1.26208e-22	2.08779e-21	40.4628
ADAMTS14	1.1066	3.79097	10.1309	1.59777e-22	2.62694e-21	40.2299
FYN	1.1895	5.20895	10.1304	1.60498e-22	2.63548e-21	40.2255
IFIH1	1.66554	5.75581	10.1302	1.60688e-22	2.63548e-21	40.2243
NES	1.45091	5.15585	10.129	1.6251e-22	2.66211e-21	40.2132
SLC12A8	1.38836	4.59824	10.1267	1.65831e-22	2.71321e-21	40.1932
GOLT1A	-1.85544	5.05836	-10.1252	1.68033e-22	2.7459e-21	40.1802
SLC29A3	-1.29852	6.23543	-10.1117	1.89386e-22	3.09108e-21	40.0621
SEMA3A	1.15689	3.17241	10.1095	1.92979e-22	3.14591e-21	40.0435
IQGAP2	1.11173	3.33797	10.0941	2.21205e-22	3.59732e-21	39.9087
FBLN2	1.89099	5.5185	10.0864	2.36838e-22	3.8469e-21	39.8413
PTPRC	1.70092	4.59394	10.0839	2.42066e-22	3.92708e-21	39.8198
TRAPPC6A	-1.25257	7.37346	-10.0715	2.70022e-22	4.37006e-21	39.7119
LRRC15	1.98693	3.81079	10.0692	2.75427e-22	4.45218e-21	39.6923
TMC7	-1.31041	4.96437	-10.0626	2.92049e-22	4.71521e-21	39.6344
BAG2	1.37918	4.31173	10.0549	3.12578e-22	5.02992e-21	39.5674
PLA2G2F	-2.50994	5.0654	-10.0549	3.12664e-22	5.02992e-21	39.5671
ICA1	-1.35486	6.87387	-10.0544	3.13964e-22	5.03454e-21	39.563
GAS7	1.14553	4.16289	10.0543	3.14074e-22	5.03454e-21	39.5627
SLC30A4	1.10108	3.90319	10.0459	3.38288e-22	5.41623e-21	39.4894
CDCA8	1.19513	6.41651	10.0445	3.42579e-22	5.47841e-21	39.4769
KLK6	2.65562	3.33011	10.0423	3.49323e-22	5.57963e-21	39.4577
KDELR3	1.60255	6.33518	10.0414	3.51951e-22	5.61493e-21	39.4503
MT1M	1.89642	3.61253	10.0396	3.57451e-22	5.69592e-21	39.435
PLXDC1	1.09235	4.25088	10.0353	3.713e-22	5.90961e-21	39.3974
SPC25	1.2338	5.03865	10.0332	3.78194e-22	6.01222e-21	39.3793
LIPA	1.27898	7.15709	10.0298	3.89854e-22	6.19026e-21	39.3493
PARVB	1.2466	4.45427	10.0286	3.94006e-22	6.24881e-21	39.3388
C15orf48	2.56779	6.55174	10.0275	3.97704e-22	6.29261e-21	39.3296
CTSC	1.53151	7.30505	10.0261	4.02531e-22	6.36151e-21	39.3177
PCDH18	1.05695	4.01246	10.0203	4.2392e-22	6.68382e-21	39.2666
CFL2	1.16374	4.7171	10.019	4.28538e-22	6.74872e-21	39.2559
ASCC2	-1.06751	8.40437	-10.0189	4.29044e-22	6.74879e-21	39.2547
CD84	1.27853	3.33748	10.0184	4.30871e-22	6.7696e-21	39.2506
COL11A1	2.39293	4.31793	10.0167	4.37527e-22	6.86616e-21	39.2354
SLC41A2	1.39692	3.94064	10.0153	4.42862e-22	6.94179e-21	39.2235
DOK2	1.42273	4.18859	10.0066	4.77964e-22	7.48328e-21	39.1482
THBS2	2.44526	7.27053	9.9879	5.631e-22	8.79575e-21	38.9864
SYDE1	1.02256	4.96912	9.97882	6.09729e-22	9.50203e-21	38.9078
ICOS	1.1451	2.96531	9.96569	6.84015e-22	1.0635e-20	38.7944
TNFRSF1B	1.49043	6.3079	9.96527	6.86523e-22	1.06617e-20	38.7907
IFIT2	1.86107	5.55245	9.96471	6.89918e-22	1.06964e-20	38.7859
BICC1	1.51217	3.75727	9.96463	6.9035e-22	1.06964e-20	38.7853
CD38	1.51748	3.23643	9.95302	7.64191e-22	1.17862e-20	38.685
AMT	-1.3983	5.35827	-9.95007	7.84101e-22	1.20795e-20	38.6596
TTLL3	-1.05569	4.35994	-9.94764	8.00978e-22	1.23113e-20	38.6386
ENAH	1.01002	6.46381	9.9444	8.23968e-22	1.26502e-20	38.6106
GPRC5C	-1.72653	5.92907	-9.94163	8.44151e-22	1.29453e-20	38.5867
SHROOM3	1.51156	4.40601	9.93396	9.02657e-22	1.38267e-20	38.5206
ZEB1	1.11286	4.40667	9.93235	9.15454e-22	1.40068e-20	38.5067
IRF8	1.50187	4.38622	9.9318	9.19861e-22	1.40582e-20	38.502
CD47	1.17944	7.49636	9.92448	9.80521e-22	1.49343e-20	38.4389
PMP22	1.68312	6.79658	9.92006	1.01909e-21	1.55042e-20	38.4009
SPP1	2.59124	7.70674	9.9175	1.04209e-21	1.58183e-20	38.3788
GPX2	-3.67991	9.05233	-9.91352	1.0789e-21	1.63587e-20	38.3446
HMMR	1.34732	5.61139	9.91179	1.09524e-21	1.65876e-20	38.3297
HLA-DPA1	2.17217	7.68723	9.9027	1.18558e-21	1.79156e-20	38.2515
SLC7A1	1.31653	6.81533	9.90059	1.20752e-21	1.82266e-20	38.2334
HSD11B1	1.36372	3.69216	9.8947	1.27109e-21	1.91647e-20	38.1828
METTL7A	-1.94373	7.78523	-9.89171	1.30456e-21	1.96473e-20	38.1571
PVR	1.06177	6.45798	9.882	1.41957e-21	2.13554e-20	38.0738
HLA-DRA	2.43049	9.97244	9.88048	1.43851e-21	2.16162e-20	38.0607
SAMD4A	1.14553	4.02925	9.85617	1.77691e-21	2.66418e-20	37.8522
PRR11	1.15989	6.18831	9.85198	1.84273e-21	2.75978e-20	37.8163
CASQ1	-1.938	4.03928	-9.83782	2.08346e-21	3.10304e-20	37.6951
MT1E	2.09102	6.23083	9.83059	2.21831e-21	3.29658e-20	37.6332
RAB3IL1	1.17806	4.40451	9.81292	2.58494e-21	3.82031e-20	37.4823
MCM10	1.16783	4.95694	9.81201	2.60553e-21	3.84651e-20	37.4745
IL11	1.49487	3.49543	9.80612	2.74175e-21	4.03432e-20	37.4242
TAP2	1.41512	5.89746	9.80482	2.77272e-21	4.07528e-20	37.4131
SEC14L2	1.15288	4.0234	9.80451	2.78019e-21	4.07751e-20	37.4105
RNF130	1.06188	5.58541	9.80376	2.79826e-21	4.09955e-20	37.4041
LAPTM5	1.87093	7.91711	9.79677	2.97255e-21	4.34542e-20	37.3444
RFTN1	1.24522	6.3622	9.79597	2.99332e-21	4.37102e-20	37.3376
SPARCL1	1.40469	7.61438	9.79278	3.07691e-21	4.48822e-20	37.3104
RFC3	1.04821	5.68315	9.78678	3.2405e-21	4.72172e-20	37.2593
NSUN6	-1.08379	5.77793	-9.77809	3.49315e-21	5.07885e-20	37.1852
TAP1	1.75689	8.36257	9.77624	3.5492e-21	5.14922e-20	37.1695
BIRC5	1.20231	6.42457	9.77401	3.61827e-21	5.23811e-20	37.1505
PIGZ	-1.37829	4.92806	-9.76509	3.90756e-21	5.6387e-20	37.0746
RHBG	-1.82755	3.8495	-9.76483	3.9163e-21	5.64343e-20	37.0724
CCL11	1.85925	4.40903	9.76475	3.91922e-21	5.64343e-20	37.0717
CDCA2	1.0838	4.75195	9.76131	4.03706e-21	5.80068e-20	37.0424
CTSZ	1.21858	8.56082	9.75932	4.10685e-21	5.89466e-20	37.0255
SCRN1	1.45926	6.7196	9.7545	4.28131e-21	6.13853e-20	36.9845
OPTN	1.19442	7.39778	9.73746	4.9578e-21	7.0858e-20	36.8397
MSC	1.55545	4.36122	9.73577	5.03043e-21	7.18197e-20	36.8254
RAD51AP1	1.3103	5.69983	9.71917	5.80219e-21	8.26628e-20	36.6846
SPECC1	1.04339	3.71619	9.71655	5.93452e-21	8.44586e-20	36.6623
ITGA11	1.37215	4.27014	9.71432	6.04905e-21	8.59975e-20	36.6435
AREG	2.33477	5.51202	9.71317	6.10922e-21	8.67613e-20	36.6337
GABRP	2.53988	3.28974	9.71204	6.16863e-21	8.75125e-20	36.6242
SPIRE1	1.23066	5.32229	9.70991	6.28276e-21	8.90377e-20	36.6061
CYP2J2	-2.00152	6.29731	-9.70641	6.47421e-21	9.16544e-20	36.5765
ZNF440	-1.23866	5.74495	-9.70198	6.72512e-21	9.50065e-20	36.5389
NEK2	1.18812	5.61531	9.70097	6.78404e-21	9.57383e-20	36.5303
ECHDC2	-1.02955	6.88132	-9.70084	6.79154e-21	9.57436e-20	36.5292
VCAM1	1.55016	4.98698	9.69919	6.88802e-21	9.70021e-20	36.5153
FABP6	-2.36582	5.56552	-9.69842	6.93388e-21	9.75457e-20	36.5088
CHEK1	1.08335	5.10921	9.69389	7.20899e-21	1.00993e-19	36.4704
SMAD6	-1.42298	4.94546	-9.69223	7.31234e-21	1.02335e-19	36.4564
SLC11A1	1.02487	3.69097	9.68569	7.7342e-21	1.08126e-19	36.401
RIN2	1.12576	7.14002	9.67945	8.15893e-21	1.13945e-19	36.3483
IL2RB	1.53759	4.43005	9.67907	8.18505e-21	1.14192e-19	36.3451
SYT11	1.19266	4.34423	9.6763	8.38213e-21	1.167e-19	36.3217
SPI1	1.53031	4.9459	9.6763	8.38217e-21	1.167e-19	36.3217
TNFSF4	1.12131	3.32196	9.67606	8.39885e-21	1.16811e-19	36.3197
BHMT	-3.13192	4.73561	-9.67273	8.64214e-21	1.2007e-19	36.2915
PRICKLE1	1.18578	4.08218	9.66713	9.06672e-21	1.2571e-19	36.2442
KRT16	3.50461	6.58355	9.65489	1.00678e-20	1.39303e-19	36.1409
CST7	1.59918	4.4476	9.6518	1.03371e-20	1.42588e-19	36.1149
NUSAP1	1.25557	7.50038	9.65048	1.04543e-20	1.4391e-19	36.1037
SLC9A3R1	1.21332	7.91403	9.64784	1.06934e-20	1.4705e-19	36.0814
SYT17	-1.33122	5.00505	-9.64766	1.071e-20	1.47129e-19	36.0799
ACP5	1.63173	6.26986	9.63788	1.1643e-20	1.5962e-19	35.9975
ATOH8	-1.63099	4.01464	-9.63732	1.16989e-20	1.60223e-19	35.9928
TGFB1I1	1.22926	5.73337	9.6347	1.19632e-20	1.6351e-19	35.9707
PGM1	1.29107	7.42155	9.63092	1.23565e-20	1.68713e-19	35.9388
PILRA	1.15893	4.33595	9.6261	1.28746e-20	1.75609e-19	35.8983
CTLA4	1.45503	3.62388	9.62453	1.30487e-20	1.77804e-19	35.8851
HIF1A	1.11738	7.94465	9.61942	1.36296e-20	1.85531e-19	35.8421
ATP11A	1.05214	4.74118	9.61438	1.42289e-20	1.93214e-19	35.7997
FRMD4B	1.16865	4.74312	9.61431	1.42371e-20	1.93214e-19	35.7991
TLR2	1.39055	4.67995	9.61365	1.43176e-20	1.9372e-19	35.7935
NT5E	2.09355	5.24913	9.61272	1.44309e-20	1.95057e-19	35.7858
SERPINF1	1.7397	7.16609	9.60901	1.48954e-20	2.01132e-19	35.7545
STAT1	1.55235	8.68535	9.60834	1.49803e-20	2.02076e-19	35.7489
SERPINB4	3.09113	4.13445	9.60365	1.55905e-20	2.10096e-19	35.7095
MT1H	1.45332	4.07518	9.60262	1.57281e-20	2.1174e-19	35.7009
TDO2	1.50765	3.75999	9.60133	1.59026e-20	2.13874e-19	35.69
GNG11	1.06532	5.97674	9.59903	1.62162e-20	2.17874e-19	35.6707
SHCBP1	1.18265	4.90502	9.59845	1.62965e-20	2.18734e-19	35.6658
ZNF521	1.02395	3.57713	9.59209	1.72044e-20	2.30461e-19	35.6124
PIK3CD	1.27401	4.37291	9.58918	1.76355e-20	2.36e-19	35.588
CD99	1.21614	8.96866	9.58387	1.84502e-20	2.46412e-19	35.5434
RRAD	1.96217	4.37783	9.58119	1.8875e-20	2.51585e-19	35.521
TMC4	-1.66889	7.47191	-9.57525	1.98524e-20	2.64352e-19	35.4712
SPAG4	-1.30465	5.97597	-9.57012	2.07387e-20	2.75335e-19	35.4281
GIMAP4	1.32129	5.78957	9.56891	2.09519e-20	2.77618e-19	35.418
CKS1B	1.21885	7.36208	9.56758	2.11906e-20	2.80504e-19	35.4068
MMEL1	-1.06215	3.54855	-9.56388	2.1867e-20	2.89173e-19	35.3758
FAM3C	1.17873	7.00692	9.55978	2.26417e-20	2.99124e-19	35.3415
CXCL13	2.82868	5.04865	9.55836	2.2917e-20	3.02463e-19	35.3296
SERPINB7	1.73945	2.90889	9.55423	2.3733e-20	3.12927e-19	35.2951
BTG3	1.05977	7.36864	9.54542	2.55761e-20	3.36899e-19	35.2213
AIFM3	-1.13154	3.57765	-9.53442	2.80752e-20	3.68374e-19	35.1294
NCKAP1L	1.35735	4.00173	9.53028	2.90765e-20	3.8114e-19	35.0948
CENPA	1.20728	4.81077	9.52898	2.9399e-20	3.84992e-19	35.0839
FBXO5	1.05134	5.28973	9.52594	3.01667e-20	3.94662e-19	35.0585
RASA3	1.17836	4.46704	9.51312	3.36249e-20	4.3888e-19	34.9515
PLEKHA6	-1.59767	5.72626	-9.50999	3.45267e-20	4.49516e-19	34.9254
HK3	1.35275	3.39258	9.50979	3.45828e-20	4.4981e-19	34.9238
ZNF439	-1.31263	4.64908	-9.50238	3.68191e-20	4.78435e-19	34.862
RAB32	1.21446	6.20257	9.49247	4.0035e-20	5.1872e-19	34.7794
PRRG1	1.16132	4.49051	9.48954	4.10393e-20	5.3122e-19	34.755
MYC	1.80595	7.45447	9.489	4.12267e-20	5.33133e-19	34.7505
SMOX	1.09992	5.19525	9.48357	4.31604e-20	5.57602e-19	34.7053
ST6GALNAC5	1.09902	3.24936	9.47985	4.45367e-20	5.74832e-19	34.6743
BUB1	1.18041	5.81455	9.47097	4.80005e-20	6.17759e-19	34.6005
SORL1	-1.75997	6.21633	-9.46138	5.20441e-20	6.68521e-19	34.5207
PLAGL1	1.27668	4.43265	9.45628	5.43278e-20	6.96525e-19	34.4784
ARHGAP29	1.37692	4.53201	9.45235	5.6156e-20	7.19278e-19	34.4458
ARHGAP9	1.46773	4.26806	9.44508	5.96991e-20	7.62481e-19	34.3854
JAK2	1.12045	4.33	9.43946	6.25888e-20	7.97873e-19	34.3388
PDZRN3	1.26157	3.94275	9.43571	6.45955e-20	8.22675e-19	34.3077
RASGRP1	1.41521	3.56912	9.43461	6.51926e-20	8.29494e-19	34.2986
STEAP4	1.55325	3.96758	9.43428	6.53774e-20	8.31059e-19	34.2958
MCM4	1.07022	7.82043	9.41723	7.54469e-20	9.57911e-19	34.1546
GPR37	1.04144	2.8596	9.41714	7.5499e-20	9.57911e-19	34.1539
GLCE	1.11288	5.38078	9.41591	7.62848e-20	9.66058e-19	34.1437
WNT2	1.42691	3.91832	9.41558	7.64967e-20	9.6783e-19	34.141
MRAS	1.00393	4.22576	9.41472	7.70502e-20	9.73917e-19	34.1339
PDZD2	1.09986	3.16947	9.41316	7.80678e-20	9.84304e-19	34.1209
SERPINB3	3.58996	4.89948	9.41312	7.80915e-20	9.84304e-19	34.1206
ADAMTSL4	1.64807	4.65462	9.41	8.01656e-20	1.00856e-18	34.0948
NOX4	1.02073	3.21003	9.40887	8.09273e-20	1.01719e-18	34.0855
PODXL	1.14329	5.93969	9.40594	8.29414e-20	1.04153e-18	34.0612
TWIST2	1.10167	3.22712	9.40387	8.43939e-20	1.05878e-18	34.0441
RGS10	1.16906	7.0657	9.39906	8.78718e-20	1.10139e-18	34.0043
ITGA2	1.9242	6.45158	9.39383	9.18045e-20	1.14961e-18	33.9611
EREG	2.2565	3.59244	9.38873	9.58122e-20	1.19756e-18	33.919
TLR8	1.18442	2.8833	9.38827	9.61837e-20	1.20109e-18	33.9152
GPR34	1.21707	3.45836	9.38717	9.70749e-20	1.21109e-18	33.9061
ZNF532	1.09141	5.40905	9.38597	9.80533e-20	1.22217e-18	33.8962
AFAP1L2	1.43793	5.09316	9.38501	9.88502e-20	1.23096e-18	33.8882
NFIX	1.26357	6.01681	9.37263	1.0964e-19	1.3628e-18	33.7861
CAB39L	-1.48744	5.97072	-9.36463	1.17234e-19	1.4545e-18	33.7201
MAMDC2	1.46464	3.41505	9.36212	1.19711e-19	1.48387e-18	33.6995
SPRR1B	3.56851	5.40548	9.34941	1.33132e-19	1.64416e-18	33.5947
GNLY	1.79165	3.7889	9.34335	1.40043e-19	1.72792e-18	33.5448
MCM2	1.2325	7.01112	9.33616	1.48698e-19	1.83304e-18	33.4857
HOXB3	-1.57955	5.34372	-9.33599	1.48905e-19	1.8339e-18	33.4843
CFI	1.64203	5.0143	9.33316	1.52464e-19	1.8743e-18	33.461
RASSF8	1.21276	4.34002	9.33254	1.53251e-19	1.88226e-18	33.456
COL8A2	1.36833	4.81087	9.32714	1.60313e-19	1.96541e-18	33.4116
PIM2	1.13443	5.42356	9.32615	1.61645e-19	1.97993e-18	33.4034
MFAP2	1.82121	6.35885	9.32192	1.67442e-19	2.04721e-18	33.3687
CCL13	1.92122	4.41067	9.32148	1.68058e-19	2.05287e-18	33.365
TNFSF13B	1.60411	4.32258	9.3173	1.74017e-19	2.12373e-18	33.3307
GDPD2	-1.70811	3.53495	-9.31292	1.8048e-19	2.19465e-18	33.2947
FKBP10	1.63752	6.18018	9.30326	1.95591e-19	2.36769e-18	33.2155
ANKH	1.21749	5.01044	9.30171	1.98134e-19	2.39416e-18	33.2028
CYB5A	-1.3355	7.46217	-9.29867	2.032e-19	2.45098e-18	33.1779
TRAF3IP3	1.02119	3.17834	9.29661	2.06718e-19	2.49118e-18	33.1609
HS3ST3A1	1.14002	2.90726	9.29238	2.14112e-19	2.57337e-18	33.1263
RHPN1	-1.38754	5.41823	-9.29187	2.15018e-19	2.58195e-18	33.1221
CD209	1.30029	3.7441	9.27608	2.45174e-19	2.9362e-18	32.9928
FHL1	1.75065	5.35891	9.27403	2.49385e-19	2.98396e-18	32.976
GPC4	1.60797	4.94269	9.27363	2.50201e-19	2.98841e-18	32.9728
TAGLN2	1.14085	10.5521	9.27124	2.55225e-19	3.04572e-18	32.9532
TSHZ3	1.1254	4.01819	9.26507	2.68619e-19	3.20271e-18	32.9028
ADAMDEC1	1.74498	3.79713	9.26405	2.70909e-19	3.22715e-18	32.8944
LRP1	1.10575	6.16781	9.25505	2.91883e-19	3.45862e-18	32.8209
LST1	1.2731	4.5109	9.23843	3.34963e-19	3.95169e-18	32.6852
HTRA1	1.44639	8.12415	9.22227	3.8288e-19	4.51302e-18	32.5534
EXT1	1.09725	6.89399	9.22133	3.85866e-19	4.54423e-18	32.5458
HLA-DMB	1.67044	6.18549	9.22122	3.86212e-19	4.54433e-18	32.5449
CLEC7A	1.48406	4.21972	9.21843	3.95231e-19	4.63979e-18	32.5222
KLF11	1.04943	5.53842	9.21839	3.9536e-19	4.63979e-18	32.5218
GALNT6	1.44594	4.45587	9.2181	3.96296e-19	4.64672e-18	32.5195
PBK	1.27065	5.75285	9.21194	4.17009e-19	4.87828e-18	32.4693
P2RY6	1.43939	4.07734	9.21154	4.18374e-19	4.88854e-18	32.4661
PTPN22	1.00993	3.07328	9.20775	4.31683e-19	5.03968e-18	32.4352
SVIL	1.13172	6.66074	9.20756	4.3234e-19	5.04297e-18	32.4337
LRP8	1.13305	4.18903	9.20624	4.371e-19	5.08966e-18	32.4229
AKAP12	1.52451	5.03544	9.20543	4.40021e-19	5.11924e-18	32.4164
STX19	1.07541	2.90621	9.20456	4.43212e-19	5.15191e-18	32.4092
SH3BP4	1.21615	6.1537	9.2006	4.5793e-19	5.3138e-18	32.377
CDH3	2.31157	6.9781	9.19649	4.73702e-19	5.48735e-18	32.3437
CSF1	1.10231	5.30025	9.19592	4.75933e-19	5.50845e-18	32.339
B2M	1.31395	11.8996	9.19006	4.99512e-19	5.77639e-18	32.2914
TPD52L1	1.37905	5.34625	9.18678	5.132e-19	5.92958e-18	32.2648
PCDH7	1.86586	4.22363	9.18544	5.18903e-19	5.98149e-18	32.2539
CLIP4	1.28272	4.8438	9.18369	5.2646e-19	6.05677e-18	32.2396
SAT1	1.11632	10.0397	9.18306	5.29193e-19	6.08301e-18	32.2345
CXCL12	1.76054	4.64784	9.17717	5.55491e-19	6.36354e-18	32.1867
FLI1	1.04559	3.99518	9.1762	5.59957e-19	6.40925e-18	32.1788
GYPC	1.16925	5.15067	9.16834	5.97359e-19	6.81415e-18	32.1151
SYTL1	-1.47783	7.16085	-9.16796	5.99254e-19	6.82997e-18	32.112
TMEM65	1.0991	5.12707	9.1656	6.10993e-19	6.95787e-18	32.0929
ETV5	1.23719	4.72327	9.16391	6.19545e-19	7.04929e-18	32.0792
SGCE	1.66117	5.39769	9.15655	6.58238e-19	7.47059e-18	32.0195
MAOB	1.50825	3.77157	9.15185	6.84118e-19	7.7447e-18	31.9815
CXCL16	1.26738	6.84849	9.14611	7.17179e-19	8.10533e-18	31.935
ALDH1B1	1.05617	5.97912	9.14492	7.24215e-19	8.17797e-18	31.9254
FAM20A	1.19803	3.38587	9.14248	7.38909e-19	8.32991e-18	31.9056
CKS2	1.10728	8.48595	9.14031	7.52177e-19	8.47239e-18	31.888
FLNC	1.79644	4.68199	9.13701	7.72809e-19	8.69023e-18	31.8614
DEPDC1B	1.11692	4.79577	9.13635	7.77016e-19	8.72295e-18	31.856
BIN2	1.10649	3.46451	9.13433	7.90025e-19	8.86159e-18	31.8397
LIF	1.45943	4.85344	9.13174	8.06989e-19	9.04433e-18	31.8187
SRC	-1.0023	7.79791	-9.12837	8.29639e-19	9.29044e-18	31.7915
PLXNB1	-1.10988	7.21238	-9.12289	8.67748e-19	9.70104e-18	31.7472
TCF7L1	1.19485	4.14219	9.11798	9.03399e-19	1.00828e-17	31.7075
CAPS	-1.79629	7.4286	-9.10299	1.02137e-18	1.13618e-17	31.5866
MYH10	1.07641	6.77397	9.10244	1.026e-18	1.14038e-17	31.5821
RNASE2	1.04544	3.05127	9.10179	1.0315e-18	1.14461e-17	31.5769
PLCL2	1.2242	3.94332	9.10041	1.04324e-18	1.15668e-17	31.5657
SUSD3	1.16602	3.7989	9.09582	1.08316e-18	1.19995e-17	31.5287
SCARF2	1.05687	4.06723	9.09317	1.10684e-18	1.22518e-17	31.5074
CPNE8	1.39194	4.08058	9.08816	1.15315e-18	1.27434e-17	31.467
HSD17B6	1.25136	4.02244	9.08726	1.16162e-18	1.28265e-17	31.4598
TFPI2	2.36882	4.52747	9.08039	1.22879e-18	1.35459e-17	31.4044
MFAP5	1.76046	3.92096	9.07954	1.23736e-18	1.36292e-17	31.3976
NETO2	1.57152	4.82342	9.07273	1.30811e-18	1.43732e-17	31.3428
SEMA3F	-1.31448	8.12657	-9.06385	1.40638e-18	1.54152e-17	31.2715
CCL24	1.04524	2.87706	9.06207	1.42694e-18	1.56278e-17	31.2572
PPP1R3C	-2.07064	6.31778	-9.0598	1.45361e-18	1.5894e-17	31.2389
RAP1GAP	-1.55938	5.74364	-9.05955	1.45663e-18	1.59141e-17	31.2369
FSTL3	1.58185	5.62739	9.05854	1.4687e-18	1.6033e-17	31.2287
CXCL6	2.05042	3.73189	9.05648	1.49359e-18	1.62914e-17	31.2122
MMP14	1.11063	8.18753	9.04431	1.64935e-18	1.79613e-17	31.1145
S100A7	4.0474	5.20268	9.04234	1.67594e-18	1.8236e-17	31.0987
TBX1	-1.95893	5.22817	-9.04011	1.70675e-18	1.85113e-17	31.0808
F13A1	1.60591	4.77525	9.03878	1.72527e-18	1.86821e-17	31.0701
HLA-DPB1	1.78652	7.47299	9.03356	1.80022e-18	1.94623e-17	31.0282
PDZK1IP1	2.63465	5.06357	9.03309	1.80712e-18	1.95212e-17	31.0245
BDKRB2	1.05593	4.08849	9.03111	1.83649e-18	1.98225e-17	31.0086
TK1	1.15589	7.71697	9.01638	2.07013e-18	2.22551e-17	30.8906
RRAS	1.27088	7.74714	9.01206	2.14401e-18	2.30126e-17	30.8561
SGPP1	1.29927	6.14254	9.01084	2.16532e-18	2.32228e-17	30.8463
SDC2	1.33226	6.01936	9.00985	2.18284e-18	2.3392e-17	30.8384
MGP	1.96603	7.78133	9.00932	2.19239e-18	2.34756e-17	30.8341
CCR1	1.29972	4.59252	9.00193	2.32787e-18	2.48868e-17	30.775
COL14A1	1.25061	4.61911	8.99377	2.48731e-18	2.6528e-17	30.7098
SIGLEC1	1.199	3.50231	8.99269	2.50918e-18	2.674e-17	30.7012
BTG2	-1.53993	8.6312	-8.9896	2.57271e-18	2.73954e-17	30.6765
RSPO3	1.10846	3.08547	8.98801	2.60624e-18	2.77305e-17	30.6638
PLEKHO1	1.14658	6.07521	8.98786	2.60934e-18	2.77415e-17	30.6626
SLITRK6	-2.64624	6.30286	-8.98582	2.65278e-18	2.81811e-17	30.6463
CREB3L1	1.41407	5.0551	8.97508	2.89413e-18	3.05519e-17	30.5606
MYL9	1.63291	7.9777	8.97121	2.98615e-18	3.14493e-17	30.5297
FGFR3	-2.71728	7.99571	-8.96966	3.02383e-18	3.18212e-17	30.5174
FJX1	1.28874	5.45246	8.96257	3.20252e-18	3.35442e-17	30.4608
SFRP4	2.29697	4.96035	8.95022	3.53866e-18	3.69786e-17	30.3625
IGSF6	1.31493	4.38818	8.94814	3.59871e-18	3.75477e-17	30.346
IL27RA	1.1905	4.9554	8.94435	3.71067e-18	3.86214e-17	30.3158
CDC20	1.40897	8.01946	8.9415	3.79687e-18	3.94013e-17	30.2932
IL2RG	1.69446	5.29854	8.93846	3.8915e-18	4.02901e-17	30.2689
MMP12	2.66428	5.61239	8.93612	3.96572e-18	4.10269e-17	30.2503
FEN1	1.03687	7.12521	8.91878	4.56097e-18	4.70764e-17	30.1126
TREM2	1.44173	4.59199	8.90979	4.90336e-18	5.05112e-17	30.0413
FXYD6	1.39985	4.05922	8.90975	4.90502e-18	5.05112e-17	30.041
JAM3	1.04191	5.06446	8.90596	5.05703e-18	5.20368e-17	30.0109
OVGP1	-1.26567	4.33871	-8.90445	5.11884e-18	5.25121e-17	29.999
TOP2A	1.32822	7.87107	8.90039	5.28877e-18	5.42139e-17	29.9668
GPR161	1.01797	4.03361	8.89708	5.4316e-18	5.56357e-17	29.9406
DENND2D	-1.23332	7.09109	-8.89676	5.44545e-18	5.57351e-17	29.938
EDN1	1.55312	5.35615	8.89516	5.51625e-18	5.64168e-17	29.9253
LAG3	1.53773	3.79935	8.89072	5.71688e-18	5.83799e-17	29.8901
CD83	1.14091	5.83812	8.89039	5.73175e-18	5.84874e-17	29.8876
MYO1F	1.06355	4.12119	8.8822	6.12194e-18	6.22333e-17	29.8227
CSF3	1.52322	3.0533	8.88195	6.13401e-18	6.23084e-17	29.8208
PARP9	1.28727	6.5324	8.87877	6.29279e-18	6.3873e-17	29.7956
CACNA2D1	1.279	3.54053	8.87566	6.45229e-18	6.54091e-17	29.771
S100A9	3.21022	10.0754	8.87563	6.45386e-18	6.54091e-17	29.7707
PFKFB3	1.23396	6.68068	8.87227	6.63025e-18	6.71462e-17	29.7442
SLC6A14	1.83097	3.21615	8.86979	6.76365e-18	6.84457e-17	29.7246
FOXA1	-1.94585	6.89164	-8.86959	6.77432e-18	6.85021e-17	29.723
SERPINB13	2.49693	3.68003	8.8664	6.95001e-18	7.02259e-17	29.6978
ELL2	1.13911	6.20735	8.8635	7.11368e-18	7.18257e-17	29.6749
DUSP7	1.24996	5.86173	8.85804	7.432e-18	7.49835e-17	29.6318
PDGFB	1.05716	5.03315	8.8579	7.44023e-18	7.50102e-17	29.6307
CDC42EP3	1.08794	5.24496	8.85663	7.51673e-18	7.57247e-17	29.6206
C1orf74	1.06059	4.73463	8.8506	7.88878e-18	7.9354e-17	29.5731
ATP1A4	-1.53483	3.35444	-8.8489	7.99669e-18	8.03793e-17	29.5597
TAGAP	1.17479	3.42022	8.8477	8.07385e-18	8.10943e-17	29.5502
HLA-DQA1	2.32827	5.84418	8.84512	8.24276e-18	8.25443e-17	29.5298
EVPL	-1.50486	7.79598	-8.84011	8.57978e-18	8.58552e-17	29.4904
CARD11	-1.36256	6.23322	-8.83721	8.78157e-18	8.78092e-17	29.4675
STAB1	1.29964	5.78036	8.83583	8.87901e-18	8.87175e-17	29.4566
PSMB9	1.97127	6.23328	8.82965	9.32908e-18	9.31454e-17	29.4079
TNFRSF19	1.6622	3.80341	8.82747	9.49323e-18	9.4714e-17	29.3908
CCL5	2.13626	6.48693	8.82597	9.60802e-18	9.57641e-17	29.3789
ALDH4A1	-1.37985	6.50049	-8.81643	1.03688e-17	1.02992e-16	29.3039
CD8A	1.60439	4.31887	8.81494	1.0493e-17	1.04148e-16	29.2922
MAPK8IP3	-1.00058	6.09781	-8.81263	1.06888e-17	1.06013e-16	29.274
ATXN1	1.02619	4.80356	8.80857	1.10403e-17	1.09177e-16	29.2421
RCN3	1.38804	6.31731	8.79863	1.19524e-17	1.1785e-16	29.164
LY86	1.24676	4.38025	8.78916	1.28899e-17	1.26722e-16	29.0896
FMO1	1.00636	3.02159	8.77466	1.44676e-17	1.41715e-16	28.976
PLCD1	-1.25799	6.59262	-8.77405	1.45379e-17	1.423e-16	28.9712
FAM3D	-2.34091	4.77648	-8.77266	1.46994e-17	1.43672e-16	28.9603
IKZF2	-1.26927	5.21055	-8.76928	1.51007e-17	1.4738e-16	28.9338
MAF	1.3022	5.4952	8.76243	1.59465e-17	1.55409e-16	28.8802
ACTG2	2.37065	7.33491	8.75583	1.68045e-17	1.63416e-16	28.8286
NMT2	1.02518	4.61253	8.75521	1.68874e-17	1.64103e-16	28.8237
KLF15	-1.21589	4.00622	-8.74109	1.88927e-17	1.82928e-16	28.7133
OAT	1.61369	6.4791	8.7355	1.97492e-17	1.90947e-16	28.6696
MMP3	2.1705	4.32791	8.72956	2.07013e-17	2.00009e-16	28.6233
LBH	1.13579	6.23705	8.71442	2.33403e-17	2.24217e-16	28.5052
SOCS1	1.30465	4.97244	8.71191	2.38075e-17	2.28542e-16	28.4857
BMP3	-1.84416	4.13086	-8.71072	2.40346e-17	2.30557e-16	28.4763
NUP62CL	1.0573	3.88147	8.70499	2.51492e-17	2.40563e-16	28.4317
CYP26B1	1.28198	3.28295	8.7043	2.52856e-17	2.41524e-16	28.4264
AMOTL2	1.04258	5.72739	8.70156	2.58401e-17	2.46645e-16	28.405
IFIT1	2.00607	5.16039	8.6897	2.83788e-17	2.6992e-16	28.3128
CALB2	1.63293	3.6649	8.68527	2.93898e-17	2.78944e-16	28.2783
BLVRA	1.09221	7.2465	8.67391	3.2147e-17	3.04254e-16	28.1901
NTN1	1.06007	3.17114	8.67126	3.28276e-17	3.10259e-16	28.1695
TPM2	1.53019	8.40916	8.66854	3.3539e-17	3.1676e-16	28.1484
C10orf99	-3.24575	6.92087	-8.66487	3.45243e-17	3.2538e-16	28.1199
CEBPA	-1.54725	7.14949	-8.66446	3.4634e-17	3.26185e-16	28.1167
NDC80	1.15087	5.90474	8.65959	3.59902e-17	3.38484e-16	28.0789
PLCD3	-1.39032	6.04278	-8.6543	3.75232e-17	3.52163e-16	28.0379
TMPRSS2	-2.22683	6.34506	-8.65013	3.87745e-17	3.63146e-16	28.0056
ITPR3	1.17608	7.04224	8.64962	3.89312e-17	3.6436e-16	28.0016
CCL20	2.37939	4.40833	8.64882	3.91777e-17	3.66412e-16	27.9954
HOXB5	-1.61391	5.56489	-8.64199	4.13408e-17	3.85303e-16	27.9425
EGR3	1.17959	3.67624	8.63578	4.34108e-17	4.03477e-16	27.8945
RHOU	-1.6473	7.26756	-8.63151	4.48913e-17	4.15801e-16	27.8615
STARD4	1.12369	3.74156	8.63106	4.50508e-17	4.16991e-16	27.858
GZMA	2.05059	4.88489	8.62756	4.63075e-17	4.28034e-16	27.8309
HSPG2	1.06785	5.97085	8.62725	4.64211e-17	4.28789e-16	27.8285
EGFR	1.54878	6.23642	8.6262	4.68037e-17	4.32027e-16	27.8204
LEF1	1.05176	4.23823	8.62373	4.7719e-17	4.40173e-16	27.8014
PCOLCE	1.31152	6.55235	8.60658	5.45961e-17	5.00861e-16	27.6689
CHAC2	1.01588	4.52854	8.60408	5.56774e-17	5.10086e-16	27.6496
GZMB	1.95227	4.72603	8.59692	5.88929e-17	5.38443e-16	27.5943
TYMS	1.20295	7.30978	8.58605	6.4124e-17	5.84284e-16	27.5106
GAS6	1.335	6.25679	8.58331	6.55141e-17	5.96546e-16	27.4895
LIPG	1.66272	4.14436	8.58307	6.56349e-17	5.97242e-16	27.4877
SHROOM1	-1.34805	6.08125	-8.5675	7.4138e-17	6.73249e-16	27.3678
TNS1	1.26957	5.54631	8.56322	7.66572e-17	6.95188e-16	27.3349
RNASE1	1.41573	8.46896	8.56271	7.6965e-17	6.97509e-16	27.331
AADAT	-1.06339	4.76689	-8.55848	7.95469e-17	7.19452e-16	27.2985
RCSD1	1.05899	3.83208	8.5493	8.54541e-17	7.70806e-16	27.2281
SLC44A3	-1.36548	6.78227	-8.54496	8.84011e-17	7.9632e-16	27.1947
ZNF91	-1.13653	5.90323	-8.53567	9.50407e-17	8.54985e-16	27.1235
OLR1	2.0026	4.46522	8.53317	9.69051e-17	8.70592e-16	27.1043
TPSB2	1.40838	4.4642	8.53304	9.70036e-17	8.70896e-16	27.1033
SEMA6A	-1.89827	5.79648	-8.52433	1.03817e-16	9.302e-16	27.0366
DPT	1.76686	3.99157	8.52362	1.04387e-16	9.34689e-16	27.0312
TGFA	1.5545	5.9995	8.52322	1.04714e-16	9.36992e-16	27.0281
IFIT3	1.87559	6.46087	8.52279	1.05064e-16	9.39498e-16	27.0248
KIF20A	1.13377	6.21762	8.51941	1.07863e-16	9.63305e-16	26.999
CD300LF	1.06267	3.41253	8.51023	1.15853e-16	1.0305e-15	26.9287
KLK5	2.1834	3.07691	8.50798	1.17897e-16	1.04729e-15	26.9115
RHCG	2.37631	4.2717	8.50784	1.18023e-16	1.04772e-15	26.9104
AHNAK	1.16887	8.57629	8.50404	1.2156e-16	1.07699e-15	26.8814
PLSCR1	1.09224	7.35167	8.50057	1.24884e-16	1.1057e-15	26.8548
CTSH	-1.282	8.88154	-8.49809	1.27314e-16	1.12648e-15	26.8359
MALL	1.75055	4.6909	8.49012	1.35438e-16	1.196e-15	26.775
S100A16	1.50388	9.79362	8.48828	1.37383e-16	1.21158e-15	26.761
PHLDB3	-1.08065	5.73093	-8.48638	1.39422e-16	1.22675e-15	26.7465
AOAH	1.14465	3.52425	8.48147	1.4483e-16	1.27308e-15	26.7091
SLC25A43	1.05509	5.68905	8.47957	1.46982e-16	1.28947e-15	26.6946
FOLR2	1.4085	5.00706	8.47074	1.57392e-16	1.37631e-15	26.6272
TSPAN5	1.26649	4.90151	8.46442	1.65284e-16	1.44251e-15	26.5791
COX7A1	1.00107	5.27779	8.45902	1.72336e-16	1.5021e-15	26.538
CROT	-1.23592	7.30913	-8.45789	1.73854e-16	1.51338e-15	26.5294
MYO1G	1.03302	4.05376	8.45748	1.74404e-16	1.51718e-15	26.5263
KIAA0895	1.01859	3.62861	8.44969	1.85239e-16	1.60832e-15	26.467
PLXNC1	1.07385	4.22514	8.44726	1.88749e-16	1.63773e-15	26.4486
KRT81	1.88488	3.14198	8.43307	2.1061e-16	1.82349e-15	26.3408
ABI3BP	1.22265	3.78713	8.43302	2.107e-16	1.82349e-15	26.3404
SPIRE2	-1.26601	5.14741	-8.42458	2.2488e-16	1.93748e-15	26.2763
IL15	1.03311	3.39169	8.41296	2.45939e-16	2.11486e-15	26.1883
UPK3A	-2.90232	5.86642	-8.41244	2.46943e-16	2.12213e-15	26.1843
PRRX2	1.17657	4.28466	8.41215	2.47483e-16	2.12542e-15	26.1821
TNFRSF18	1.3146	4.44702	8.4095	2.52589e-16	2.1665e-15	26.162
CCL21	2.07194	4.38379	8.40767	2.56187e-16	2.19456e-15	26.1481
HOMER2	1.00571	3.41263	8.40343	2.64678e-16	2.26298e-15	26.116
SAMD9	1.56073	5.31007	8.40187	2.67878e-16	2.28888e-15	26.1042
PTPRG	1.01512	4.48998	8.39083	2.91632e-16	2.48238e-15	26.0207
DHRS9	1.74185	3.51714	8.38881	2.96189e-16	2.51798e-15	26.0054
MCTP1	1.01701	3.67295	8.38607	3.02497e-16	2.56836e-15	25.9847
IGFBP5	2.11468	7.86995	8.38373	3.07967e-16	2.60986e-15	25.9671
ABCC3	-1.72033	6.40697	-8.37981	3.17388e-16	2.688e-15	25.9375
NAV2	1.11141	4.85682	8.36961	3.43239e-16	2.896e-15	25.8605
TTK	1.1028	5.743	8.36586	3.53272e-16	2.97878e-15	25.8321
SIGLEC10	1.29313	3.6179	8.36198	3.63952e-16	3.06499e-15	25.8028
CHST3	1.14423	4.37709	8.36161	3.64974e-16	3.07167e-15	25.8001
CNN1	2.04745	5.60967	8.35553	3.8239e-16	3.21222e-15	25.7543
PLN	1.65458	4.06551	8.35294	3.90058e-16	3.27459e-15	25.7347
CDCA7	1.26263	5.80112	8.34836	4.03984e-16	3.38516e-15	25.7002
IMPA2	1.36006	5.96551	8.34292	4.21173e-16	3.52261e-15	25.6593
IER5	1.02513	7.29571	8.33331	4.53308e-16	3.78198e-15	25.587
PTMS	1.00874	9.09992	8.33118	4.60748e-16	3.83928e-15	25.571
KCNMB1	1.16112	3.53641	8.32716	4.75126e-16	3.95419e-15	25.5408
CNTN1	1.39982	3.25613	8.3204	5.00293e-16	4.15336e-15	25.49
IL24	1.37377	3.59535	8.31684	5.14079e-16	4.26255e-15	25.4633
DDX58	1.16991	5.58588	8.30919	5.44998e-16	4.50503e-15	25.4059
SLC1A4	1.13258	5.19159	8.3088	5.46617e-16	4.51564e-15	25.403
GGH	1.36034	6.72593	8.3048	5.63553e-16	4.64983e-15	25.373
APOE	1.7646	8.21139	8.29986	5.85212e-16	4.82557e-15	25.3359
TCF19	1.06504	5.61846	8.29268	6.181e-16	5.07499e-15	25.2821
FSTL4	-1.24114	3.43943	-8.29085	6.26783e-16	5.14314e-15	25.2684
MAPK10	-1.10414	4.77764	-8.28558	6.52468e-16	5.34412e-15	25.2289
MCOLN3	1.12532	2.85044	8.27982	6.81726e-16	5.57019e-15	25.1858
MRGPRF	1.24253	4.45532	8.27092	7.2944e-16	5.9456e-15	25.1193
TNNI2	-2.42409	5.88577	-8.27075	7.30369e-16	5.94957e-15	25.1181
SLC7A5	1.5487	7.93851	8.26332	7.72823e-16	6.28398e-15	25.0625
MS4A7	1.44899	5.29922	8.26074	7.88147e-16	6.40084e-15	25.0432
AURKB	1.09095	6.44598	8.25878	7.99954e-16	6.49281e-15	25.0286
SETBP1	1.03564	3.87505	8.25834	8.02604e-16	6.51039e-15	25.0254
CD37	1.30804	4.15731	8.25807	8.04281e-16	6.51613e-15	25.0233
PRSS23	1.22209	6.76987	8.25781	8.05851e-16	6.52492e-15	25.0214
B3GNT5	1.07563	5.6122	8.25338	8.33436e-16	6.74015e-15	24.9883
ENPEP	1.00432	3.61328	8.25247	8.39202e-16	6.77863e-15	24.9815
SCUBE2	-2.21657	5.29716	-8.25104	8.48362e-16	6.84243e-15	24.9709
WAS	1.13697	4.76207	8.24959	8.57761e-16	6.91194e-15	24.96
MICB	1.44293	4.93092	8.2479	8.68789e-16	6.99662e-15	24.9475
CCNE2	1.01559	4.41631	8.24537	8.85651e-16	7.12814e-15	24.9286
TPBG	1.07924	6.35353	8.23688	9.44515e-16	7.58375e-15	24.8653
HCST	1.39378	5.19772	8.23451	9.61615e-16	7.71645e-15	24.8477
TGFBR2	1.03433	7.12168	8.23296	9.72979e-16	7.79833e-15	24.8361
SCEL	1.75847	3.28622	8.22523	1.03166e-15	8.23918e-15	24.7786
NPNT	1.57819	4.44532	8.22271	1.05154e-15	8.38802e-15	24.7598
STON1	1.04527	3.9907	8.20622	1.19117e-15	9.4565e-15	24.6373
TNNC1	-1.80777	4.62392	-8.19823	1.26528e-15	1.00157e-14	24.578
EPHB2	1.15687	4.58063	8.19297	1.31649e-15	1.04089e-14	24.539
NKG7	1.75818	4.7116	8.19076	1.3386e-15	1.05712e-14	24.5226
LTBP1	1.00282	6.23559	8.19056	1.34065e-15	1.05812e-14	24.5211
RASSF4	1.17796	4.77157	8.18207	1.42928e-15	1.12478e-14	24.4582
TRIB3	1.31024	6.08818	8.18127	1.4379e-15	1.1309e-14	24.4523
ALOX5	-1.40244	7.59888	-8.17478	1.50999e-15	1.18552e-14	24.4042
CD48	1.42791	4.03963	8.17396	1.51937e-15	1.19218e-14	24.3981
GATA2	-1.64589	6.32342	-8.17376	1.52164e-15	1.19326e-14	24.3967
ST6GAL1	1.34247	4.70146	8.17043	1.56037e-15	1.22079e-14	24.372
STMN3	1.35564	5.88063	8.17009	1.56433e-15	1.22318e-14	24.3695
PLEKHA4	1.13059	4.77804	8.16025	1.68462e-15	1.31113e-14	24.2967
BCAR3	1.10914	6.15799	8.15884	1.70252e-15	1.32431e-14	24.2863
ABAT	-1.44262	4.82513	-8.14994	1.82037e-15	1.40945e-14	24.2205
SH3RF2	1.23051	3.69419	8.14401	1.90334e-15	1.472e-14	24.1767
CCND2	1.44456	5.71833	8.14201	1.93207e-15	1.49335e-14	24.162
IGFBP6	1.8097	6.39169	8.13811	1.9895e-15	1.53422e-14	24.1332
EDIL3	1.04947	4.69006	8.11189	2.42158e-15	1.86208e-14	23.9401
PKP2	1.28972	4.80947	8.10514	2.54715e-15	1.95306e-14	23.8905
TGFBR3	-1.34028	6.25913	-8.09585	2.73033e-15	2.08756e-14	23.8222
KCNQ1	-1.20676	4.82517	-8.09556	2.73641e-15	2.09102e-14	23.82
CD59	1.00413	8.49337	8.09219	2.80606e-15	2.14303e-14	23.7953
TIMP1	1.2508	10.5567	8.07584	3.17042e-15	2.40898e-14	23.6754
OIP5	1.03851	4.72119	8.06154	3.52715e-15	2.67249e-14	23.5707
FCGR2B	1.10273	3.48068	8.06075	3.54801e-15	2.68678e-14	23.5649
DAB2	1.30954	6.02784	8.06058	3.55263e-15	2.68876e-14	23.5636
CD7	1.35381	4.18446	8.05718	3.64357e-15	2.75449e-14	23.5388
PDLIM4	1.28934	5.00194	8.05133	3.80592e-15	2.87236e-14	23.496
RTKN	1.17505	5.76778	8.04765	3.91143e-15	2.94705e-14	23.4691
AKR1C2	-2.34854	6.32531	-8.04675	3.93767e-15	2.96516e-14	23.4625
PODNL1	1.00407	4.05879	8.04548	3.97527e-15	2.99012e-14	23.4532
CMKLR1	1.00153	3.41118	8.03012	4.45603e-15	3.34426e-14	23.3411
KIFC2	-1.13155	7.02842	-8.02372	4.67268e-15	3.50099e-14	23.2944
SLC23A2	-1.05618	5.79322	-8.01905	4.83746e-15	3.62042e-14	23.2604
SECTM1	1.5537	5.05897	8.01586	4.95362e-15	3.70324e-14	23.2371
SLC22A3	1.18018	3.9758	8.00839	5.23544e-15	3.90524e-14	23.1827
DBN1	1.24016	6.68552	8.00711	5.28545e-15	3.93381e-14	23.1734
KLK7	1.59202	3.10595	8.00669	5.30197e-15	3.94393e-14	23.1703
CDCP1	1.20486	6.43271	8.00098	5.53118e-15	4.10534e-14	23.1288
CYP4F8	-2.37251	4.14327	-7.98081	6.42118e-15	4.73716e-14	22.9822
XG	1.35652	3.67335	7.97823	6.54483e-15	4.82045e-14	22.9635
HLA-DQB1	1.91068	6.29926	7.9658	7.17405e-15	5.25511e-14	22.8734
BCAM	-1.39837	7.18811	-7.96368	7.28698e-15	5.33203e-14	22.858
MAOA	-1.72159	7.92918	-7.94798	8.18122e-15	5.97985e-14	22.7444
S100P	-2.20122	11.0183	-7.93972	8.69435e-15	6.33082e-14	22.6846
TSPAN2	1.31411	4.30168	7.93709	8.86423e-15	6.44754e-14	22.6656
SYT8	-2.23987	6.85296	-7.92497	9.6905e-15	7.01817e-14	22.5781
NPAS2	-1.16332	5.66095	-7.92472	9.70891e-15	7.02772e-14	22.5763
FRY	-1.18827	4.67186	-7.92416	9.74886e-15	7.05285e-14	22.5722
LILRB4	1.22628	3.86802	7.91627	1.03307e-14	7.44578e-14	22.5153
BATF2	1.41686	4.20383	7.90773	1.09989e-14	7.91041e-14	22.4538
CPXM2	1.14891	4.29627	7.90765	1.10052e-14	7.91065e-14	22.4532
SELPLG	1.38217	5.0178	7.90614	1.11281e-14	7.98621e-14	22.4423
ELF5	-1.6	4.47381	-7.90186	1.14828e-14	8.2276e-14	22.4115
LYPD6	-1.25554	4.52879	-7.89437	1.21303e-14	8.68231e-14	22.3577
RASL12	1.01186	4.38376	7.89001	1.25246e-14	8.95026e-14	22.3262
MSLN	2.09093	3.65161	7.87813	1.36619e-14	9.75778e-14	22.2409
CASP14	2.28938	4.0536	7.86378	1.51729e-14	1.07968e-13	22.138
ZNF365	1.09237	3.0293	7.85929	1.56788e-14	1.11451e-13	22.1058
PTPRZ1	1.43724	2.74584	7.85476	1.62063e-14	1.14957e-13	22.0733
SHH	-1.69956	3.4032	-7.85079	1.66831e-14	1.18152e-13	22.0448
PMAIP1	1.26549	5.69002	7.84272	1.76931e-14	1.25108e-13	21.9871
IKZF1	1.1107	3.35024	7.80694	2.2955e-14	1.60913e-13	21.7316
CYP4Z2P	-1.03231	3.083	-7.80213	2.37708e-14	1.66075e-13	21.6973
TMEM119	1.24374	4.984	7.7984	2.44222e-14	1.7036e-13	21.6708
RDX	1.18265	6.71893	7.79559	2.49252e-14	1.73689e-13	21.6508
HOXD11	1.2968	3.37013	7.79527	2.49833e-14	1.74003e-13	21.6485
SULT2B1	1.50031	3.74647	7.79512	2.50109e-14	1.74105e-13	21.6474
JUN	1.06944	8.04566	7.77192	2.95881e-14	2.04591e-13	21.4825
MXD1	1.07066	6.06784	7.7713	2.97214e-14	2.05407e-13	21.4781
SLC9A2	-1.43895	4.21361	-7.76693	3.06779e-14	2.118e-13	21.447
DHCR24	1.46597	8.20113	7.76432	3.12603e-14	2.15379e-13	21.4285
LAIR1	1.12575	3.87159	7.76215	3.17558e-14	2.18681e-13	21.4131
TNFAIP2	-1.46983	9.05822	-7.75726	3.28976e-14	2.2608e-13	21.3784
SCD5	1.12718	4.48537	7.75057	3.45266e-14	2.36912e-13	21.331
TGM1	1.51056	3.55899	7.74893	3.49373e-14	2.39486e-13	21.3194
CPE	1.38584	5.94072	7.73571	3.84334e-14	2.62613e-13	21.2258
EPN3	-1.29262	6.56845	-7.72611	4.1187e-14	2.81037e-13	21.1579
GJB2	2.26878	8.18438	7.72179	4.24882e-14	2.89328e-13	21.1274
CSF2	1.11219	3.14845	7.71831	4.35646e-14	2.96509e-13	21.1029
SIDT1	-1.05784	4.01255	-7.71674	4.40595e-14	2.99493e-13	21.0918
CDCA7L	1.55092	4.82343	7.71671	4.407e-14	2.99493e-13	21.0916
PLXDC2	1.31901	4.99643	7.70685	4.73083e-14	3.20367e-13	21.022
MARVELD1	1.00072	7.05159	7.7067	4.73597e-14	3.20554e-13	21.0209
LEMD1	1.00879	2.67854	7.69826	5.03193e-14	3.39902e-13	20.9615
GPR153	1.04088	4.83336	7.69697	5.07893e-14	3.42733e-13	20.9524
RSAD2	1.64308	4.90624	7.69599	5.11462e-14	3.44967e-13	20.9455
EPHB6	-1.76052	6.70168	-7.69219	5.25593e-14	3.54143e-13	20.9187
ME3	-1.0712	5.36713	-7.68897	5.37893e-14	3.62249e-13	20.8961
FCGR3B	1.12369	3.35112	7.67603	5.90182e-14	3.95681e-13	20.8051
PNCK	-1.86067	5.00249	-7.66147	6.55011e-14	4.36967e-13	20.7028
CD2	1.55799	4.96671	7.65451	6.88464e-14	4.58374e-13	20.654
FOSL1	1.44118	6.07271	7.65429	6.89555e-14	4.58873e-13	20.6524
C3	1.8856	6.79408	7.65237	6.99057e-14	4.64736e-13	20.639
ST3GAL4	-1.30098	7.11256	-7.65129	7.04501e-14	4.68124e-13	20.6314
GNG4	1.30992	3.12787	7.6471	7.25896e-14	4.8139e-13	20.602
RNASE7	1.51919	3.54117	7.64559	7.33757e-14	4.86123e-13	20.5915
GCNT3	1.19788	2.87511	7.63529	7.89717e-14	5.21655e-13	20.5194
IL1B	1.72019	4.85757	7.62999	8.2015e-14	5.40599e-13	20.4823
CTNNAL1	1.20535	5.86839	7.62995	8.20405e-14	5.40599e-13	20.482
SBSN	2.31044	3.87638	7.62785	8.32744e-14	5.48461e-13	20.4674
GRHL3	-1.96546	6.47578	-7.62691	8.38378e-14	5.51902e-13	20.4607
MGLL	1.06743	4.86309	7.62128	8.7269e-14	5.73087e-13	20.4214
HOXB6	-1.38085	4.94587	-7.61409	9.18513e-14	6.01709e-13	20.3712
PFKP	1.01026	8.27466	7.61192	9.32795e-14	6.10767e-13	20.3561
MOGAT2	-1.07413	2.85395	-7.60857	9.55324e-14	6.2491e-13	20.3327
VMO1	1.03253	4.07051	7.6047	9.81956e-14	6.41084e-13	20.3057
COTL1	1.02529	7.11156	7.60075	1.00996e-13	6.57771e-13	20.2782
CSF2RB	1.27453	4.11484	7.59908	1.02199e-13	6.65281e-13	20.2665
CHRDL2	1.33358	3.47779	7.5928	1.06861e-13	6.9362e-13	20.2228
NLRC5	1.18778	4.8274	7.58805	1.10527e-13	7.16029e-13	20.1897
IRF1	1.21637	6.78506	7.58741	1.11031e-13	7.18947e-13	20.1853
UBE2L6	1.17028	8.40011	7.5818	1.15544e-13	7.46371e-13	20.1462
SNAI2	1.4804	6.46522	7.57963	1.17331e-13	7.5719e-13	20.1311
CAP2	1.05065	4.5748	7.57866	1.18139e-13	7.62036e-13	20.1244
TMEM97	-1.51602	8.62767	-7.57704	1.19505e-13	7.69372e-13	20.1131
BAMBI	-1.98772	7.37208	-7.57674	1.19764e-13	7.70673e-13	20.111
DAPK1	-1.28398	6.54396	-7.57398	1.22127e-13	7.84754e-13	20.0919
TNFRSF11B	1.37553	3.70682	7.57077	1.24937e-13	8.01657e-13	20.0696
OPN3	1.03859	4.76897	7.56704	1.28278e-13	8.22311e-13	20.0437
MYEOV	1.98473	4.53813	7.56601	1.29224e-13	8.27589e-13	20.0365
UBE2C	1.0739	8.45657	7.56509	1.30063e-13	8.32165e-13	20.0301
TRIM22	1.48543	6.08835	7.56132	1.33579e-13	8.53447e-13	20.004
LMO7	1.11309	4.98085	7.56109	1.33806e-13	8.54488e-13	20.0023
IGF2BP3	1.59718	3.62585	7.56101	1.33881e-13	8.54564e-13	20.0018
FOXQ1	-1.986	8.26751	-7.55686	1.37864e-13	8.79155e-13	19.973
COMP	2.07538	5.12965	7.5473	1.47513e-13	9.37573e-13	19.9067
PGLYRP3	1.17199	2.97791	7.54164	1.53522e-13	9.73922e-13	19.8676
MFAP4	1.57285	6.05959	7.53411	1.61904e-13	1.0242e-12	19.8154
CLEC2B	1.55629	5.67854	7.52992	1.66766e-13	1.05347e-12	19.7864
C6orf141	1.26909	3.56869	7.52445	1.73322e-13	1.09145e-12	19.7486
STC2	1.13472	4.36573	7.52211	1.76213e-13	1.10846e-12	19.7324
IL4I1	1.30102	4.04616	7.52144	1.77039e-13	1.11313e-12	19.7278
LRIG3	1.14198	5.43118	7.51717	1.82453e-13	1.14664e-12	19.6983
XDH	1.35566	4.27023	7.50548	1.98102e-13	1.24209e-12	19.6176
ADORA2B	1.34582	4.91177	7.50446	1.99528e-13	1.2487e-12	19.6106
TUBB3	1.20878	5.07652	7.50193	2.03116e-13	1.26997e-12	19.5931
TMEM45B	-1.84058	6.35374	-7.49	2.20874e-13	1.37461e-12	19.511
CCNA1	1.22744	2.68328	7.48778	2.24345e-13	1.39405e-12	19.4957
CTSE	-2.29882	5.1511	-7.48454	2.29499e-13	1.42302e-12	19.4734
CRISPLD1	1.16921	3.62768	7.47877	2.38992e-13	1.47984e-12	19.4337
PLEKHG6	-1.08893	5.67463	-7.47241	2.49885e-13	1.54515e-12	19.39
BATF	-1.02284	7.11219	-7.47202	2.50579e-13	1.54802e-12	19.3873
SLC15A3	1.23775	5.07371	7.47028	2.53656e-13	1.56559e-12	19.3754
CNTN3	-1.43216	3.38861	-7.46891	2.56101e-13	1.57996e-12	19.3659
ISYNA1	-1.26342	7.47564	-7.46446	2.64212e-13	1.6285e-12	19.3354
SLCO2A1	1.09547	5.54013	7.44734	2.97833e-13	1.82735e-12	19.218
IL33	1.56626	4.24359	7.43995	3.13627e-13	1.91987e-12	19.1674
FSCN1	1.32408	8.99167	7.43593	3.22553e-13	1.97183e-12	19.1399
APCDD1L	1.07842	3.01345	7.42659	3.44283e-13	2.10275e-12	19.076
ALDH1A1	2.01491	5.01369	7.42583	3.46099e-13	2.11193e-12	19.0708
CHI3L2	1.18237	3.3117	7.42194	3.55617e-13	2.16804e-12	19.0442
GATA6	1.10231	3.91966	7.41946	3.61825e-13	2.20488e-12	19.0273
GCLM	1.15341	6.14597	7.41647	3.69443e-13	2.24825e-12	19.0069
BIRC3	1.49162	5.11085	7.4148	3.73763e-13	2.27351e-12	18.9955
EMX2	-1.60876	3.69423	-7.40698	3.94695e-13	2.39286e-12	18.9421
IFI16	1.44423	7.6213	7.40693	3.94808e-13	2.39286e-12	18.9418
GSTM2	-1.95396	5.36531	-7.3992	4.16641e-13	2.51725e-12	18.8891
MXRA5	1.55063	6.88288	7.39856	4.18502e-13	2.52736e-12	18.8847
GALNT5	1.14637	3.38577	7.3826	4.67568e-13	2.81482e-12	18.7761
RAC2	1.3539	7.14705	7.36999	5.10316e-13	3.06773e-12	18.6904
KLC3	1.01309	3.8692	7.3697	5.1134e-13	3.07147e-12	18.6884
TEAD2	1.33543	5.69078	7.36563	5.25975e-13	3.15515e-12	18.6608
KLK10	1.74448	3.41257	7.3641	5.31569e-13	3.18586e-12	18.6504
LIMA1	1.02688	7.72797	7.3541	5.69677e-13	3.40818e-12	18.5826
PLA2G4F	-1.0352	4.2253	-7.33534	6.48576e-13	3.86473e-12	18.4555
NGFR	1.17817	3.26601	7.31518	7.45311e-13	4.41961e-12	18.3194
ROBO1	1.29234	5.15731	7.30355	8.07476e-13	4.77772e-12	18.2409
SLC24A3	1.20853	4.39158	7.29735	8.42674e-13	4.97067e-12	18.1991
SFRP1	1.44045	3.6532	7.29579	8.51757e-13	5.01545e-12	18.1886
ITGBL1	1.21581	3.73464	7.29003	8.86143e-13	5.20198e-12	18.1499
PTX3	1.37149	3.64342	7.28367	9.25687e-13	5.42228e-12	18.1071
PODN	1.02658	4.81687	7.28092	9.43326e-13	5.5184e-12	18.0886
SNCAIP	1.03778	3.46702	7.27897	9.56026e-13	5.59026e-12	18.0755
C6orf15	1.08097	2.53388	7.26577	1.04662e-12	6.09613e-12	17.9869
PCP4L1	-2.00424	4.76911	-7.2644	1.05646e-12	6.1508e-12	17.9777
MLF1	1.01327	5.69065	7.2485	1.17794e-12	6.81091e-12	17.8711
CLEC11A	1.06408	5.39148	7.24736	1.18718e-12	6.86136e-12	17.8635
PLCE1	-1.06602	4.82378	-7.24479	1.2082e-12	6.97683e-12	17.8463
CD74	1.53472	10.5792	7.24184	1.23281e-12	7.11588e-12	17.8266
PAQR5	1.04592	3.3371	7.22477	1.38523e-12	7.95474e-12	17.7124
OSR2	1.08616	4.755	7.22009	1.43012e-12	8.19851e-12	17.6812
IQGAP3	1.02897	6.20752	7.2088	1.54449e-12	8.83157e-12	17.6059
NMU	1.70215	4.76022	7.20482	1.58685e-12	9.06605e-12	17.5794
SMOC2	1.25967	4.86381	7.19841	1.65765e-12	9.45451e-12	17.5367
HLA-DRB6	1.35945	5.57712	7.19054	1.74863e-12	9.9481e-12	17.4844
DNAJA4	-1.02659	7.20518	-7.19031	1.75146e-12	9.96e-12	17.4828
DSC3	2.50025	4.93861	7.1866	1.79607e-12	1.02007e-11	17.4582
GADD45B	1.00971	7.10967	7.18498	1.81599e-12	1.03095e-11	17.4474
HLA-B	1.27744	11.4577	7.18329	1.83699e-12	1.042e-11	17.4361
MMP7	2.26047	5.77302	7.18081	1.86814e-12	1.05922e-11	17.4197
EPDR1	1.29012	4.55948	7.17548	1.93695e-12	1.09592e-11	17.3843
DGAT2	-1.23222	5.61826	-7.17505	1.94249e-12	1.09859e-11	17.3815
PHLDA2	1.14065	7.4415	7.17029	2.00626e-12	1.13133e-11	17.3499
CAPN9	-1.22004	3.19273	-7.16508	2.07832e-12	1.16902e-11	17.3153
MMP1	2.42507	6.77043	7.1535	2.24781e-12	1.26014e-11	17.2386
ACSL5	-1.28072	7.64727	-7.15197	2.27124e-12	1.27169e-11	17.2284
PRR15	-1.4441	5.48013	-7.14933	2.31216e-12	1.29244e-11	17.211
CD6	1.0375	3.66499	7.13703	2.51249e-12	1.39803e-11	17.1297
CFB	1.4132	5.12409	7.1253	2.71956e-12	1.50826e-11	17.0522
STEAP1	1.35555	5.80614	7.1238	2.74721e-12	1.52297e-11	17.0423
WNT7B	-1.13583	5.47229	-7.12052	2.80853e-12	1.55504e-11	17.0207
MUC16	1.02546	2.52053	7.11294	2.95564e-12	1.63515e-11	16.9707
CDH26	-1.38248	4.08413	-7.11228	2.96877e-12	1.64173e-11	16.9664
GCNT1	1.02537	3.60684	7.10248	3.17123e-12	1.74938e-11	16.9018
CLDN23	-1.3709	6.26052	-7.09663	3.29837e-12	1.81356e-11	16.8634
SAMD9L	1.3208	5.1073	7.09589	3.31492e-12	1.82117e-11	16.8585
IL20RB	1.74522	4.44374	7.09343	3.37019e-12	1.84852e-11	16.8423
ERN2	-1.52968	4.24635	-7.08807	3.49361e-12	1.91153e-11	16.8071
WNT11	1.18916	3.21203	7.08477	3.57187e-12	1.95356e-11	16.7854
SOD3	1.13939	5.15452	7.08059	3.67348e-12	2.0075e-11	16.758
HERC6	1.30517	5.37257	7.0596	4.22822e-12	2.30038e-11	16.6204
CDKN2B	1.73107	4.91509	7.05757	4.28625e-12	2.33006e-11	16.6071
SCG5	1.23387	4.15158	7.05445	4.37639e-12	2.37714e-11	16.5867
ATP8B1	-1.12131	6.91108	-7.04356	4.70705e-12	2.55057e-11	16.5155
ACSBG1	-1.04778	2.95995	-7.03592	4.95327e-12	2.67752e-11	16.4656
ID1	-1.43442	9.93059	-7.02832	5.21084e-12	2.8111e-11	16.416
ALDH1L1	-1.64401	5.06178	-7.0256	5.30615e-12	2.85907e-11	16.3983
KLHDC7B	2.19184	5.83089	7.01631	5.64495e-12	3.0307e-11	16.3378
HS6ST3	-1.13335	2.90081	-7.01453	5.71213e-12	3.0631e-11	16.3262
GPD1L	-1.19425	7.27127	-7.01344	5.75376e-12	3.08173e-11	16.3191
KRT7	-2.09006	10.3445	-6.9851	6.94629e-12	3.69251e-11	16.1349
ABCC5	-1.02293	6.38057	-6.98231	7.0758e-12	3.75542e-11	16.1168
UCHL1	1.61567	4.90377	6.97964	7.20211e-12	3.81945e-11	16.0995
OSR1	-1.32648	4.38083	-6.9723	7.56125e-12	4.00202e-11	16.0519
AGR2	-2.14248	7.6391	-6.96251	8.06731e-12	4.25814e-11	15.9886
LAMP3	1.28357	5.33932	6.95915	8.24906e-12	4.35065e-11	15.9668
CDH2	1.22349	3.59358	6.951	8.70525e-12	4.57868e-11	15.9142
HOXB8	-1.62806	4.54236	-6.95027	8.74743e-12	4.59368e-11	15.9095
KLF4	1.15712	6.23392	6.94878	8.83413e-12	4.63559e-11	15.8998
CSPG4	1.05183	4.81065	6.92443	1.03734e-11	5.39574e-11	15.7428
CXCL3	1.14485	3.53743	6.9224	1.05125e-11	5.46514e-11	15.7298
S100A7A	1.29237	3.22606	6.91715	1.08823e-11	5.64646e-11	15.696
DUSP10	1.06052	5.37298	6.90658	1.16659e-11	6.03441e-11	15.628
ITGAL	1.06837	4.12811	6.90526	1.17673e-11	6.08218e-11	15.6196
TJP3	-1.22485	5.74085	-6.88659	1.33012e-11	6.84609e-11	15.4998
GZMH	1.3506	3.95224	6.88153	1.37501e-11	7.06362e-11	15.4674
PLAC8	1.49415	3.913	6.86621	1.52006e-11	7.77016e-11	15.3694
DNM1	1.02601	3.95291	6.85291	1.65811e-11	8.46295e-11	15.2844
GPR160	-1.34324	5.5584	-6.84614	1.73295e-11	8.83153e-11	15.2413
GPR171	1.0441	3.17685	6.84536	1.7418e-11	8.87328e-11	15.2363
HCP5	1.43895	6.35187	6.8431	1.76763e-11	9.00145e-11	15.2219
THRB	-1.04447	4.96072	-6.83283	1.89012e-11	9.59253e-11	15.1565
ANXA10	-2.5162	5.00034	-6.81398	2.13663e-11	1.07947e-10	15.0367
NUPR1	1.36955	6.24359	6.7942	2.42941e-11	1.2228e-10	14.9113
PDGFRL	1.00003	3.91213	6.78762	2.53518e-11	1.2746e-10	14.8696
FBN2	1.63998	4.09614	6.78645	2.55456e-11	1.28338e-10	14.8622
CARD10	1.10768	5.26435	6.78369	2.60067e-11	1.3046e-10	14.8447
SLPI	2.43104	8.3388	6.78084	2.649e-11	1.32786e-10	14.8267
JAG1	1.07864	7.43659	6.77374	2.7736e-11	1.38773e-10	14.7819
CD69	1.28249	3.99537	6.77143	2.81526e-11	1.40805e-10	14.7673
HSPA6	1.24532	5.30852	6.76153	3.00119e-11	1.49715e-10	14.7048
GJC1	1.06088	4.68022	6.75442	3.14227e-11	1.56288e-10	14.66
SLC1A3	1.27177	5.01574	6.71178	4.13415e-11	2.03143e-10	14.3921
CMYA5	-1.04712	4.57522	-6.7105	4.16835e-11	2.04599e-10	14.384
THBD	1.4889	6.43515	6.70756	4.24767e-11	2.08188e-10	14.3656
SLCO3A1	1.035	4.88178	6.70153	4.41523e-11	2.15929e-10	14.3279
ULBP2	1.21838	4.83426	6.69899	4.48766e-11	2.19232e-10	14.312
MARCO	1.33394	3.45782	6.69866	4.49728e-11	2.19622e-10	14.3099
UGT8	1.2788	3.15983	6.68925	4.77661e-11	2.32925e-10	14.2511
CALML5	2.46212	4.36344	6.68743	4.83241e-11	2.3556e-10	14.2397
AKR1C3	-1.97821	7.80437	-6.67704	5.16426e-11	2.50285e-10	14.1749
PTGDS	1.32458	5.62904	6.67528	5.22268e-11	2.52752e-10	14.1639
CORO1A	1.08549	5.94893	6.67436	5.25366e-11	2.54158e-10	14.1581
TMEM163	-1.20499	4.28431	-6.6743	5.25551e-11	2.54158e-10	14.1578
ERRFI1	1.08415	7.98308	6.66589	5.54548e-11	2.67412e-10	14.1054
CD3E	1.10398	4.09917	6.66369	5.62375e-11	2.71089e-10	14.0917
CNGA1	-1.25913	4.59598	-6.663	5.64872e-11	2.72195e-10	14.0874
GOLGA8A	-1.11372	6.08823	-6.64109	6.49472e-11	3.11399e-10	13.9512
CA2	1.6332	5.5306	6.63882	6.58907e-11	3.15586e-10	13.9371
ODC1	1.11795	7.61652	6.63421	6.78516e-11	3.24285e-10	13.9085
EVX1	-1.07432	3.85847	-6.62615	7.14172e-11	3.40117e-10	13.8585
POF1B	-1.33347	5.59612	-6.62306	7.28317e-11	3.46608e-10	13.8394
IDH1	-1.00707	8.50225	-6.62242	7.3127e-11	3.4789e-10	13.8354
DES	2.33874	6.01482	6.60911	7.9569e-11	3.77602e-10	13.753
GZMK	1.20581	3.45661	6.60157	8.34573e-11	3.95357e-10	13.7065
SLC30A2	-1.57714	4.16364	-6.5811	9.49863e-11	4.46981e-10	13.5802
ELF3	-1.34833	8.80993	-6.57539	9.84735e-11	4.62905e-10	13.5451
SLC7A4	-1.27913	4.06283	-6.57076	1.01391e-10	4.75291e-10	13.5166
SLCO1B3	1.22176	2.70903	6.5511	1.14759e-10	5.33859e-10	13.3958
IFI44	1.54693	6.84367	6.54955	1.15882e-10	5.38715e-10	13.3863
FXYD5	1.23053	7.98321	6.53642	1.25847e-10	5.83023e-10	13.3058
KRT75	1.07857	2.61483	6.52804	1.32637e-10	6.13213e-10	13.2546
GBP4	1.25854	6.08701	6.51107	1.47516e-10	6.79433e-10	13.1509
ERBB3	-1.1509	7.67263	-6.49948	1.58603e-10	7.28502e-10	13.0802
IFI6	1.59588	10.0337	6.47872	1.80535e-10	8.25014e-10	12.9539
PPM1H	-1.15981	5.00507	-6.46375	1.9817e-10	9.0301e-10	12.8631
CYP1B1	1.3605	4.55413	6.46318	1.9887e-10	9.05417e-10	12.8596
PTPRR	-1.34278	4.24262	-6.46133	2.01173e-10	9.14973e-10	12.8484
MME	1.46845	4.49729	6.45662	2.07154e-10	9.40902e-10	12.8199
PDE10A	-1.19874	3.91332	-6.45122	2.1421e-10	9.71311e-10	12.7872
HS3ST6	-1.28663	3.58869	-6.44389	2.24184e-10	1.01483e-09	12.7428
CX3CL1	1.28523	5.19215	6.43055	2.43512e-10	1.09965e-09	12.6622
WNT5B	1.04673	4.16127	6.43019	2.4405e-10	1.10142e-09	12.6601
IL13RA2	1.24277	3.22568	6.40877	2.78604e-10	1.24864e-09	12.531
IFI27	1.83228	8.14697	6.37819	3.36377e-10	1.49403e-09	12.3474
PTK6	-1.3522	7.03532	-6.36739	3.59466e-10	1.58976e-09	12.2828
ENTPD3	-1.42131	5.80587	-6.35039	3.98983e-10	1.75701e-09	12.1812
LMOD1	1.18873	4.798	6.34369	4.15694e-10	1.82761e-09	12.1412
COCH	1.03588	4.69593	6.32515	4.65583e-10	2.03498e-09	12.0308
SPOCD1	-1.50741	5.29547	-6.32027	4.79672e-10	2.09238e-09	12.0018
PCOLCE2	1.01059	3.31908	6.30184	5.36687e-10	2.33362e-09	11.8924
HMOX1	1.20099	6.59188	6.30061	5.40721e-10	2.34965e-09	11.8851
PTGIS	1.35843	4.60508	6.29138	5.71971e-10	2.48143e-09	11.8304
KRT5	3.00284	7.87076	6.27635	6.26627e-10	2.7072e-09	11.7415
EFS	-1.07382	6.8339	-6.26801	6.59116e-10	2.84299e-09	11.6923
EEF1A2	-2.03632	6.46505	-6.25643	7.07006e-10	3.0369e-09	11.624
OLFM4	2.17958	3.91662	6.22667	8.4622e-10	3.60267e-09	11.4491
POPDC3	1.1649	3.23022	6.22469	8.56355e-10	3.64235e-09	11.4375
FAM83A	1.85763	5.95069	6.20727	9.50983e-10	4.02828e-09	11.3355
SPRR2G	1.18063	2.65365	6.20451	9.66903e-10	4.08927e-09	11.3193
SULT2A1	-1.49463	3.3651	-6.2021	9.81014e-10	4.14634e-09	11.3052
KLK8	1.16683	2.84371	6.19032	1.05289e-09	4.4348e-09	11.2364
SERINC2	-1.0233	9.3032	-6.18405	1.0932e-09	4.59453e-09	11.1999
ARHGEF4	1.04341	3.59569	6.17726	1.13858e-09	4.77478e-09	11.1603
LY6E	1.32758	9.38571	6.17317	1.16681e-09	4.8825e-09	11.1365
KRTCAP3	-1.2479	6.96098	-6.16848	1.2e-09	5.01673e-09	11.1092
HLA-A	1.00024	11.2949	6.149	1.34804e-09	5.58525e-09	10.9961
PAQR8	-1.07916	5.45425	-6.13657	1.45164e-09	5.9979e-09	10.924
KCNJ15	-1.33969	5.6996	-6.10651	1.73541e-09	7.13093e-09	10.7504
DUSP2	-1.23003	6.11004	-6.09376	1.87158e-09	7.66237e-09	10.677
SERPINB5	1.84242	7.10995	6.09267	1.88374e-09	7.70978e-09	10.6707
CASP1	1.18899	5.57788	6.08378	1.98539e-09	8.10985e-09	10.6196
IFI44L	1.52819	5.36532	6.08375	1.9857e-09	8.10985e-09	10.6194
FST	1.34477	5.62211	6.08146	2.0128e-09	8.21552e-09	10.6062
PTGS2	1.54327	6.04952	6.07481	2.09342e-09	8.53422e-09	10.5681
PLAT	1.53879	7.66834	6.04135	2.54922e-09	1.03173e-08	10.3766
VGLL1	-1.64809	7.14205	-6.03378	2.66505e-09	1.0757e-08	10.3334
GSTM4	-1.10706	5.65243	-6.02715	2.77088e-09	1.11573e-08	10.2956
SLC44A4	-1.65716	5.93199	-6.01801	2.92321e-09	1.17496e-08	10.2435
ZNF662	-1.12906	3.8436	-6.00373	3.17791e-09	1.27202e-08	10.1624
PADI3	-2.12458	6.88612	-5.96087	4.07921e-09	1.61357e-08	9.91984
PVALB	-1.65176	3.67306	-5.95767	4.15581e-09	1.64194e-08	9.90177
KIF5C	-1.09937	3.65676	-5.9513	4.3124e-09	1.69981e-08	9.86585
CDKN2A	1.8178	5.35817	5.94681	4.42612e-09	1.7431e-08	9.84057
TNNT1	1.38034	4.1681	5.938	4.65776e-09	1.83111e-08	9.79103
ITM2C	-1.01835	8.73496	-5.93608	4.70977e-09	1.85102e-08	9.78025
S100A12	1.56375	4.05836	5.93533	4.73046e-09	1.85806e-08	9.77599
IGFBP3	-1.30197	10.3685	-5.89951	5.81672e-09	2.26161e-08	9.5753
SFN	1.2275	10.849	5.89834	5.85615e-09	2.27628e-08	9.56874
HLA-F	1.14601	7.35328	5.89333	6.02732e-09	2.33943e-08	9.54078
GPNMB	1.53086	7.74188	5.87934	6.53189e-09	2.52508e-08	9.46274
KYNU	1.21087	4.94406	5.84816	7.8094e-09	2.98716e-08	9.28939
CDC42EP5	-1.22387	7.69236	-5.84095	8.13771e-09	3.10656e-08	9.24944
ZIC2	1.15284	3.39138	5.83118	8.60404e-09	3.27714e-08	9.19537
C2	1.08506	4.71801	5.82362	8.98288e-09	3.40984e-08	9.15357
PPP1R9A	-1.05643	3.97329	-5.81809	9.26999e-09	3.51189e-08	9.12305
CD52	1.08461	5.86472	5.81443	9.46474e-09	3.57962e-08	9.10288
ITM2A	1.01085	4.84707	5.7926	1.07139e-08	4.03389e-08	8.98265
CGN	-1.1417	6.86356	-5.74774	1.38042e-08	5.13044e-08	8.7369
PKP1	1.51765	5.55844	5.74386	1.4109e-08	5.24033e-08	8.71573
CAPNS2	-1.72136	5.96281	-5.74096	1.43413e-08	5.32069e-08	8.6999
PITX1	1.03793	5.41539	5.72611	1.55897e-08	5.75057e-08	8.619
GBP6	1.18745	3.54984	5.71245	1.68308e-08	6.17618e-08	8.54476
DUSP5	1.1268	7.49466	5.71164	1.69073e-08	6.20257e-08	8.54036
GJB3	1.16265	6.679	5.6778	2.04258e-08	7.43052e-08	8.35718
RASD1	1.02556	4.80011	5.64144	2.49999e-08	9.02128e-08	8.16144
UPK1B	-2.30321	7.70365	-5.62224	2.78023e-08	9.98434e-08	8.05855
ADM	1.00507	7.90286	5.59728	3.19063e-08	1.13761e-07	7.92525
VILL	-1.01884	4.55196	-5.59514	3.2283e-08	1.15013e-07	7.91389
MTAP	1.08908	4.97408	5.59317	3.26357e-08	1.16147e-07	7.90337
CILP	1.0505	3.48354	5.56363	3.83811e-08	1.35711e-07	7.74642
ZNF626	-1.09464	4.36289	-5.55075	4.11831e-08	1.45373e-07	7.67823
SEMA5A	-1.26544	5.5922	-5.54856	4.16788e-08	1.47007e-07	7.66665
HLA-DOA	1.12147	5.04169	5.54384	4.27674e-08	1.50531e-07	7.64171
AR	-1.10824	3.76172	-5.52278	4.79699e-08	1.68007e-07	7.53065
IGFL2	1.0112	3.03117	5.49502	5.57758e-08	1.93832e-07	7.38483
KCNN4	-1.11123	7.37791	-5.48736	5.81393e-08	2.01733e-07	7.34469
FCRLB	-1.20078	5.1818	-5.48401	5.92021e-08	2.05209e-07	7.32718
MYH11	1.46225	6.24086	5.48178	5.99195e-08	2.07535e-07	7.31553
RARRES1	1.72967	7.23101	5.47891	6.08561e-08	2.10616e-07	7.30053
KRT8	-1.04738	10.8245	-5.47411	6.24555e-08	2.15763e-07	7.27545
GAL	1.08753	3.16702	5.46227	6.65768e-08	2.29235e-07	7.21367
CD79A	1.14844	3.90874	5.46099	6.70393e-08	2.30768e-07	7.20698
DEFB1	1.83585	5.75861	5.45854	6.79285e-08	2.3371e-07	7.19424
ATF3	1.21764	6.54201	5.44993	7.11527e-08	2.4449e-07	7.14942
MX1	1.12433	7.63373	5.44879	7.15912e-08	2.45934e-07	7.14348
APBB1IP	1.05789	4.50478	5.44732	7.21574e-08	2.47752e-07	7.13586
COL7A1	1.22422	7.03356	5.42834	7.99039e-08	2.72471e-07	7.0373
PIR	-1.01615	6.91239	-5.41695	8.49318e-08	2.88374e-07	6.97834
PRSS3	1.37434	4.45793	5.39799	9.39893e-08	3.17683e-07	6.88043
KRT20	-2.41538	6.52708	-5.39706	9.44546e-08	3.19016e-07	6.87566
GSTM3	-1.53694	6.62421	-5.35364	1.18992e-07	3.96611e-07	6.65261
S100A14	1.66986	8.46711	5.33644	1.30332e-07	4.33011e-07	6.56473
FXYD4	-1.60785	4.30206	-5.33105	1.34095e-07	4.44856e-07	6.53725
PNMT	-1.19955	4.04691	-5.31524	1.45754e-07	4.81123e-07	6.45677
SPINK4	-1.22513	3.37219	-5.31182	1.48404e-07	4.89546e-07	6.43938
LCN2	1.99041	7.30284	5.30631	1.52764e-07	5.02821e-07	6.41143
CCL19	1.37376	4.58735	5.30563	1.53315e-07	5.0451e-07	6.40796
KLK11	1.02065	2.93016	5.30325	1.5524e-07	5.1047e-07	6.39592
TUBB2B	1.20508	3.61968	5.22218	2.37064e-07	7.63474e-07	5.98755
CEACAM6	2.08463	6.0548	5.19406	2.74208e-07	8.768e-07	5.84724
HLA-DQB2	1.06714	4.5106	5.18987	2.8021e-07	8.95143e-07	5.82637
CST6	1.48042	6.17603	5.17344	3.04962e-07	9.70295e-07	5.7448
TNNT3	-1.52429	4.37244	-5.17122	3.08463e-07	9.80041e-07	5.7338
MSMB	-1.57539	4.09225	-5.14962	3.44648e-07	1.08679e-06	5.62693
SLC38A5	1.13807	4.60183	5.14879	3.46115e-07	1.09091e-06	5.62284
TSPAN12	-1.02701	5.49597	-5.12741	3.86109e-07	1.20818e-06	5.51752
ID4	-1.13599	5.67455	-5.12079	3.99379e-07	1.24855e-06	5.48498
TNFSF10	1.14567	8.04624	5.09565	4.5392e-07	1.41053e-06	5.36174
RAB38	1.19199	5.9666	5.05367	5.61368e-07	1.72371e-06	5.15727
CNFN	1.04687	5.45776	5.02495	6.48648e-07	1.97592e-06	5.01826
ZNF486	-1.0001	6.99881	-5.02471	6.49418e-07	1.97781e-06	5.01712
AZGP1	-1.06135	3.59296	-5.01953	6.665e-07	2.02729e-06	4.99215
ARL14	-1.2484	4.85574	-5.00102	7.31236e-07	2.21047e-06	4.90302
SPOCK1	1.08885	5.01379	4.96802	8.61933e-07	2.58638e-06	4.74495
A2ML1	1.2765	4.31071	4.96417	8.78598e-07	2.63286e-06	4.72655
CRCT1	1.28362	3.69004	4.87218	1.38235e-06	4.06098e-06	4.2913
GPRC5A	1.09141	6.92062	4.84787	1.5564e-06	4.54649e-06	4.1775
FOXJ1	-1.2535	4.24166	-4.8094	1.87555e-06	5.42925e-06	3.9986
KRT4	1.69788	4.47133	4.73774	2.64599e-06	7.53301e-06	3.6688
FXYD3	-1.05505	9.2404	-4.68616	3.38038e-06	9.48523e-06	3.43429
MUC20	-1.19374	6.46585	-4.66633	3.71191e-06	1.03519e-05	3.34476
BMP7	-1.18644	4.42703	-4.64723	4.06054e-06	1.12436e-05	3.25889
HAS3	-1.15675	7.35614	-4.63866	4.22701e-06	1.16853e-05	3.22047
GDF15	-1.27097	8.06191	-4.56825	5.86612e-06	1.59381e-05	2.90727
ACTC1	1.09093	4.30215	4.55481	6.24168e-06	1.69038e-05	2.84801
AIM2	1.3566	5.65703	4.55182	6.32834e-06	1.71282e-05	2.83484
MMP13	1.29746	4.24614	4.49346	8.26948e-06	2.20274e-05	2.5795
GPR87	1.07247	6.61313	4.44893	1.0122e-05	2.66662e-05	2.38676
KRT1	1.16108	3.21671	4.43445	1.08056e-05	2.8367e-05	2.32448
SRMS	-1.22082	3.72773	-4.41793	1.16392e-05	3.0413e-05	2.25367
GDPD3	-1.08246	5.89326	-4.41607	1.17371e-05	3.06568e-05	2.24569
DKK1	1.36482	5.45168	4.41005	1.20582e-05	3.14468e-05	2.21998
COL17A1	1.33965	5.49467	4.36206	1.49399e-05	3.84695e-05	2.01598
MAL	-1.33787	5.32638	-4.22582	2.71474e-05	6.76873e-05	1.44841
CD36	1.09375	4.2269	4.17345	3.40064e-05	8.38856e-05	1.23475
TMPRSS4	-1.28776	6.77534	-4.12037	4.26236e-05	0.00010383	1.02078
PCP4	1.08258	4.36406	3.97208	7.90595e-05	0.000185984	0.436859
CRH	-1.50913	4.03192	-3.92349	9.63904e-05	0.000224438	0.249967
MMP10	1.26164	4.50749	3.90585	0.000103529	0.000240353	0.182655
IL1A	1.17016	5.51899	3.84468	0.00013235	0.000303232	-0.0484892
CALML3	1.5003	5.21988	3.82949	0.000140603	0.000321047	-0.105362
LAMB3	1.03756	7.6775	3.80237	0.000156555	0.00035542	-0.206347
FABP4	-1.49541	6.33197	-3.74233	0.000198149	0.000442307	-0.427471
CEACAM5	1.27603	4.54886	3.71198	0.000222937	0.000494521	-0.537953
GSTM1	-1.52843	5.31048	-3.61523	0.000322868	0.000701267	-0.884428
CLCA4	-1.31476	5.17443	-3.58358	0.0003638	0.000785731	-0.995871
GSTA1	-1.01719	3.87749	-3.57081	0.000381649	0.000821379	-1.04056
AQP3	-1.10251	8.85199	-3.53846	0.00043061	0.000921296	-1.15309
KRT13	-1.76267	8.93423	-3.51955	0.000461899	0.000983079	-1.21843
CLCA2	1.35327	5.52358	3.47825	0.000537736	0.00113568	-1.35989
TAC3	-1.13356	3.53913	-3.47644	0.000541327	0.00114273	-1.36608
TCN1	1.14976	5.11795	3.2757	0.00110898	0.00223273	-2.03052
S100A2	1.20749	9.12564	3.10989	0.00195192	0.00378535	-2.55047

## Sheet: C-A.diff
id	logFC	AveExpr	t	P.Value	adj.P.Val	B
TUBA1B	1.1502	10.2615	13.8235	2.27659e-38	3.06178e-34	76.2022
CALU	1.11522	8.09677	13.3627	3.13062e-36	2.10519e-32	71.362
MTHFD2	1.32504	6.95285	12.8761	5.11165e-34	2.29155e-30	66.3538
CLIC4	1.26025	7.13009	12.5672	1.22509e-32	4.11906e-29	63.2322
TPX2	1.45676	7.4318	11.7936	2.8381e-29	4.7712e-26	55.6212
MMD	1.29647	5.92809	11.7091	6.49379e-29	9.70389e-26	54.8084
CTHRC1	1.95483	7.05675	11.5137	4.33802e-28	5.30382e-25	52.9436
AURKA	1.27603	6.6595	11.4733	6.409e-28	7.18289e-25	52.5604
ACTN1	1.11311	8.17412	11.1463	1.45592e-26	1.50621e-23	49.4946
PRC1	1.21205	6.73345	11.134	1.63596e-26	1.57157e-23	49.3802
KIF4A	1.23223	5.66259	11.1142	1.9716e-26	1.76774e-23	49.1971
DEGS1	1.12028	7.25592	11.0616	3.23815e-26	2.56175e-23	48.7101
COL1A2	1.62015	9.48468	11.0466	3.72711e-26	2.78478e-23	48.5721
ANLN	1.33198	6.41527	10.9993	5.81191e-26	4.11391e-23	48.1361
CCNB2	1.25394	6.93569	10.9842	6.69827e-26	4.50425e-23	47.9968
COL3A1	1.65023	10.046	10.9175	1.24887e-25	7.99809e-23	47.3855
COL5A2	1.50503	7.51551	10.8889	1.63046e-25	9.96731e-23	47.1239
FOXM1	1.26709	5.95059	10.7913	4.03288e-25	2.35818e-22	46.2354
KIF2C	1.17663	6.45699	10.7837	4.32974e-25	2.42628e-22	46.1657
TIMP2	1.40853	7.63073	10.6137	2.0688e-24	9.9369e-22	44.6314
CDCA8	1.08351	6.41651	10.5993	2.35853e-24	1.09379e-21	44.5028
MKI67	1.07314	5.99386	10.5362	4.19419e-24	1.66265e-21	43.9382
LAMA4	1.05216	5.73805	10.5331	4.31499e-24	1.66265e-21	43.9104
FAM83D	1.28999	6.55334	10.4893	6.42299e-24	2.29018e-21	43.5202
CEP55	1.23611	6.36382	10.4885	6.47087e-24	2.29018e-21	43.513
COL6A3	1.42991	7.69402	10.464	8.07985e-24	2.78631e-21	43.2952
CENPF	1.19926	6.0922	10.428	1.11934e-23	3.67171e-21	42.9755
TRIP13	1.34387	6.16334	10.402	1.41509e-23	4.53133e-21	42.7456
LYN	1.16233	6.54412	10.3475	2.31279e-23	7.06926e-21	42.2639
BUB1B	1.07804	5.76895	10.33	2.70702e-23	8.09037e-21	42.1096
SPARC	1.1343	9.83946	10.3274	2.76974e-23	8.09789e-21	42.0871
KDELR3	1.40945	6.33518	10.2794	4.25865e-23	1.21861e-20	41.6653
PDGFRB	1.1476	6.56896	10.2192	7.28795e-23	1.92187e-20	41.1386
TK1	1.1173	7.71697	10.1443	1.41916e-22	3.53451e-20	40.4853
TOP2A	1.29767	7.87107	10.1214	1.73828e-22	4.25009e-20	40.2865
UHRF1	1.10203	6.19715	10.1193	1.76969e-22	4.25009e-20	40.2689
PRR11	1.01055	6.18831	9.99083	5.48832e-22	1.20526e-19	39.1596
CDCA5	1.15565	6.00818	9.98942	5.55625e-22	1.20526e-19	39.1476
BUB1	1.06896	5.81455	9.98291	5.88263e-22	1.2558e-19	39.0916
NCAPG	1.04128	5.95774	9.98023	6.02236e-22	1.26554e-19	39.0686
MSN	1.2157	8.28495	9.96534	6.86082e-22	1.41956e-19	38.9409
NEK2	1.0484	5.61531	9.96357	6.96791e-22	1.41987e-19	38.9257
NUSAP1	1.10956	7.50038	9.92637	9.64445e-22	1.87983e-19	38.6072
CALD1	1.15143	7.4851	9.92452	9.80145e-22	1.88314e-19	38.5913
COL5A1	1.50661	7.2086	9.88317	1.40522e-21	2.58887e-19	38.2384
COL1A1	1.56058	10.1422	9.87435	1.51721e-21	2.75743e-19	38.1632
CCNA2	1.0083	6.61002	9.79783	2.94551e-21	5.01446e-19	37.5132
COL4A1	1.07581	8.7622	9.78209	3.37441e-21	5.60277e-19	37.3801
COL15A1	1.1679	6.19595	9.74783	4.5344e-21	7.2599e-19	37.0906
FN1	1.655	7.90461	9.66438	9.28274e-21	1.38715e-18	36.3888
VCAN	1.45405	6.33509	9.63388	1.20475e-20	1.78052e-18	36.1335
MCM2	1.08966	7.01112	9.60742	1.50975e-20	2.13733e-18	35.9125
PAPSS2	1.05189	5.32601	9.60225	1.57779e-20	2.21039e-18	35.8693
CKAP2L	1.07231	4.77703	9.59975	1.61176e-20	2.2347e-18	35.8484
ITGB5	1.01323	7.48091	9.54945	2.47167e-20	3.29123e-18	35.4297
FSTL1	1.02068	8.22142	9.54586	2.54805e-20	3.29507e-18	35.3999
ITGA5	1.17393	6.93231	9.5436	2.59726e-20	3.32672e-18	35.3812
KIF20A	1.08794	6.21762	9.51541	3.29788e-20	4.14515e-18	35.1473
LGALS1	1.29709	10.3859	9.47967	4.46056e-20	5.55463e-18	34.8516
TXNRD1	1.1109	6.53789	9.47175	4.76871e-20	5.88388e-18	34.7862
MFAP2	1.58819	6.35885	9.46199	5.17748e-20	6.27315e-18	34.7057
MYADM	1.22052	6.82506	9.45331	5.57026e-20	6.58005e-18	34.6341
SH3KBP1	1.21018	6.41767	9.38002	1.03064e-19	1.1847e-17	34.0317
CDC20	1.26909	8.01946	9.37426	1.08154e-19	1.23268e-17	33.9845
MELK	1.07403	6.25873	9.30203	1.976e-19	2.12602e-17	33.3945
CENPE	1.01625	4.61748	9.29123	2.16174e-19	2.3074e-17	33.3066
UBE2C	1.12624	8.45657	9.23457	3.45854e-19	3.6339e-17	32.8467
TNFAIP6	1.21446	4.68349	9.18194	5.34087e-19	5.40071e-17	32.4215
FZD2	1.23481	5.27277	9.17192	5.80048e-19	5.77857e-17	32.3407
DHCR24	1.47918	8.20113	9.1187	8.98085e-19	8.44639e-17	31.9129
SOX9	1.60589	5.89402	9.0945	1.09492e-18	9.88297e-17	31.7191
F2R	1.00181	5.57866	9.06081	1.44176e-18	1.27567e-16	31.4498
COL12A1	1.30718	6.67255	9.05622	1.49669e-18	1.31562e-16	31.4133
PLAUR	1.08069	6.08844	9.04624	1.62361e-18	1.39974e-16	31.3336
DCN	1.22214	6.96328	8.9628	3.19659e-18	2.58982e-16	30.671
RAD51AP1	1.0365	5.69983	8.94881	3.57931e-18	2.83165e-16	30.5604
FLNA	1.13881	8.4813	8.94235	3.77115e-18	2.96597e-16	30.5093
S100A10	1.32282	10.2987	8.89502	5.52256e-18	4.12627e-16	30.1363
LUM	1.33368	8.71997	8.88922	5.78617e-18	4.29935e-16	30.0907
ADAMTS2	1.17729	4.75586	8.88267	6.09882e-18	4.50676e-16	30.0392
ASPM	1.05621	5.34585	8.8784	6.31192e-18	4.61354e-16	30.0056
HMMR	1.02981	5.61139	8.81805	1.02357e-17	7.0595e-16	29.5329
COL6A2	1.34567	8.22389	8.79152	1.26495e-17	8.50613e-16	29.3259
ADAM19	1.13011	4.90113	8.75997	1.62615e-17	1.07206e-15	29.0804
ADAM12	1.1528	4.40648	8.75841	1.64645e-17	1.08015e-15	29.0683
SULF1	1.56145	5.66485	8.75499	1.69175e-17	1.10448e-15	29.0417
COL6A1	1.26459	8.62965	8.71913	2.24845e-17	1.43315e-15	28.7636
SLC2A3	1.21266	6.06146	8.70486	2.51746e-17	1.57476e-15	28.6532
HMOX1	1.42536	6.59188	8.70369	2.54087e-17	1.58204e-15	28.6441
LOX	1.23338	4.75134	8.66565	3.43112e-17	2.1265e-15	28.3505
AEBP1	1.49861	7.41449	8.61729	5.01967e-17	2.89741e-15	27.9787
TGM2	1.47411	6.97176	8.58658	6.38583e-17	3.59343e-15	27.7435
THY1	1.11985	6.97784	8.57922	6.76423e-17	3.79051e-15	27.6872
CDH11	1.0556	4.97316	8.55906	7.91908e-17	4.34709e-15	27.5332
FBN1	1.0597	4.93848	8.5257	1.0271e-16	5.50336e-15	27.2792
CD248	1.01691	6.1383	8.49822	1.27179e-16	6.5786e-15	27.0704
COL8A1	1.2451	5.35707	8.41887	2.34994e-16	1.16621e-14	26.4707
ADA	1.11838	5.48491	8.41287	2.46116e-16	1.20804e-14	26.4255
CHI3L1	1.69073	5.46831	8.37719	3.23853e-16	1.5445e-14	26.1575
TNFRSF12A	1.20049	7.72728	8.37442	3.30811e-16	1.57211e-14	26.1367
TNC	1.38445	5.75535	8.3517	3.93768e-16	1.82825e-14	25.9666
NNMT	1.46017	6.95913	8.33636	4.42848e-16	2.01894e-14	25.8519
STC1	1.11761	5.68648	8.33084	4.61942e-16	2.09181e-14	25.8107
SNX10	1.05692	5.65318	8.32349	4.88626e-16	2.19784e-14	25.7558
C1S	1.3406	7.35904	8.30976	5.42628e-16	2.42452e-14	25.6535
TRIB3	1.13783	6.08818	8.26954	7.37153e-16	3.2084e-14	25.3544
SIRPA	1.01854	5.83652	8.21624	1.10424e-15	4.61211e-14	24.9599
ICAM1	1.13982	5.75207	8.09011	2.85e-15	1.08839e-13	24.0346
PYCR1	1.1965	6.43439	8.0778	3.12439e-15	1.18034e-13	23.9449
MMP11	1.74862	6.20979	8.00367	5.4217e-15	1.9429e-13	23.4072
TMEM158	1.1699	5.83707	7.92809	9.47119e-15	3.2661e-13	22.8631
SULF2	1.31123	6.05404	7.88476	1.30153e-14	4.37607e-13	22.5532
C1R	1.03873	7.21524	7.78706	2.6516e-14	8.23588e-13	21.8595
CRTAC1	-1.99158	4.58801	-7.74594	3.56997e-14	1.07032e-12	21.5696
SPHK1	1.09859	4.96295	7.74581	3.57331e-14	1.07032e-12	21.5687
EMP1	1.0364	7.3094	7.71968	4.3138e-14	1.27089e-12	21.3852
RGS2	1.02107	6.84843	7.68033	5.72289e-14	1.6376e-12	21.1098
GGH	1.07371	6.72593	7.62962	8.22327e-14	2.24287e-12	20.7566
FKBP10	1.14837	6.18018	7.59392	1.06016e-13	2.81225e-12	20.5092
CTSK	1.0486	7.51502	7.58331	1.14309e-13	3.01439e-12	20.4359
ST3GAL5	-1.17819	6.27584	-7.54533	1.49576e-13	3.83901e-12	20.174
OLFML2B	1.05305	5.50959	7.49487	2.1345e-13	5.29647e-12	19.8278
C15orf48	1.63847	6.55174	7.44745	2.97595e-13	7.18557e-12	19.5042
TMEM45A	1.50655	5.6019	7.40692	3.94841e-13	9.29985e-12	19.229
EMILIN1	1.02072	5.79138	7.39724	4.22367e-13	9.8277e-12	19.1635
C1QB	1.52113	7.7221	7.38263	4.6747e-13	1.0821e-11	19.0647
SLFN11	1.02567	4.78191	7.36492	5.28548e-13	1.20482e-11	18.9452
CCL2	1.14269	5.69004	7.31606	7.40801e-13	1.63597e-11	18.6168
MT2A	1.25979	9.22328	7.2965	8.47574e-13	1.82366e-11	18.4858
ISLR	1.26048	5.689	7.29508	8.55894e-13	1.83295e-11	18.4763
TUBA1A	1.04411	8.38097	7.27793	9.62883e-13	2.03294e-11	18.3617
BGN	1.20457	8.74877	7.27403	9.88971e-13	2.08111e-11	18.3357
ANXA1	1.26464	8.9079	7.26506	1.05174e-12	2.1964e-11	18.2759
CBX2	1.07755	4.67172	7.25984	1.09004e-12	2.27287e-11	18.2411
C1QA	1.43843	8.10973	7.2594	1.09327e-12	2.27607e-11	18.2382
POSTN	1.5133	6.71841	7.19483	1.69841e-12	3.45043e-11	17.8098
C1QC	1.32945	7.87183	7.19352	1.71365e-12	3.47615e-11	17.8012
ARID3A	1.08679	4.65079	7.17701	1.91693e-12	3.83642e-11	17.6922
BCAT1	1.18931	4.96985	7.13356	2.57203e-12	5.00596e-11	17.4064
PLOD2	1.0124	6.62975	7.11476	2.91962e-12	5.62551e-11	17.2832
PRRX1	1.03236	4.72589	7.08559	3.55229e-12	6.71938e-11	17.0926
FCGR2A	1.00887	4.90315	7.08051	3.67546e-12	6.93285e-11	17.0595
FBLN2	1.14012	5.5185	7.07831	3.73021e-12	7.00443e-11	17.0451
LDLR	1.0242	6.35046	7.04893	4.54093e-12	8.36589e-11	16.854
TWIST1	1.08077	4.79578	7.04789	4.57271e-12	8.40141e-11	16.8472
CD109	1.02517	4.66934	7.01177	5.8181e-12	1.03093e-10	16.6132
IL32	1.20564	5.94575	6.99511	6.49977e-12	1.14353e-10	16.5056
SLC16A1	1.02992	5.30322	6.97806	7.27831e-12	1.26142e-10	16.3957
SERPINE1	1.31761	7.71019	6.97773	7.2939e-12	1.26249e-10	16.3936
TESC	-1.56556	5.61172	-6.96299	8.04207e-12	1.37605e-10	16.2988
CD14	1.1827	6.86027	6.88702	1.3264e-11	2.18078e-10	15.8129
RARRES2	1.00881	7.00418	6.80345	2.28793e-11	3.56551e-10	15.2838
TGFBI	1.11532	7.87634	6.79725	2.38179e-11	3.69892e-10	15.2448
S100A8	2.33251	8.36376	6.7721	2.80316e-11	4.27919e-10	15.0868
PDPN	1.06728	5.94025	6.77088	2.82526e-11	4.30803e-10	15.0791
CCL11	1.10322	4.40903	6.74402	3.36022e-11	5.03247e-10	14.9109
FCER1G	1.10423	6.67596	6.74037	3.44012e-11	5.12361e-10	14.8881
SPP1	1.51152	7.70674	6.73353	3.59484e-11	5.31871e-10	14.8454
LIPG	1.12034	4.14436	6.73145	3.64349e-11	5.37885e-10	14.8324
PLAU	1.20759	8.23285	6.68444	4.92581e-11	7.0626e-10	14.54
RARRES1	1.81283	7.23101	6.68379	4.94615e-11	7.07667e-10	14.536
DCBLD2	1.00214	5.46441	6.67958	5.08123e-11	7.26222e-10	14.5098
AKR1B1	1.0489	8.51097	6.65806	5.82963e-11	8.21832e-10	14.3766
ASPN	1.03788	5.38093	6.65729	5.85824e-11	8.24999e-10	14.3719
GREM1	1.22334	4.7825	6.59408	8.75102e-11	1.1781e-09	13.9828
PLAT	1.44194	7.66834	6.58922	9.02394e-11	1.21e-09	13.9531
INHBA	1.03628	5.1086	6.58645	9.1831e-11	1.22889e-09	13.9361
TEAD2	1.02434	5.69078	6.57606	9.80594e-11	1.30059e-09	13.8725
BTBD16	-1.66507	5.65047	-6.56181	1.07274e-10	1.40754e-09	13.7855
S100A9	2.03331	10.0754	6.54338	1.20465e-10	1.56838e-09	13.6731
PRSS8	1.25643	7.08003	6.52758	1.33022e-10	1.71691e-09	13.5771
CYP3A5	-1.34671	5.11209	-6.43548	2.36178e-10	2.85644e-09	13.0211
SLAMF8	1.03391	4.67282	6.43053	2.43542e-10	2.93232e-09	12.9914
FAM3B	-1.42413	5.34339	-6.39865	2.96555e-10	3.52953e-09	12.8007
GPRC5A	1.23329	6.92062	6.37618	3.40569e-10	3.98982e-09	12.6668
SLC7A5	1.01912	7.93851	6.32918	4.54265e-10	5.17746e-09	12.388
TYROBP	1.04011	7.31994	6.315	4.95335e-10	5.59341e-09	12.3043
SFRP2	1.60569	6.14639	6.29422	5.62162e-10	6.25353e-09	12.1819
EFEMP1	1.17741	5.39593	6.2828	6.02574e-10	6.68097e-09	12.1147
TNNI2	-1.57469	5.88577	-6.25354	7.1946e-10	7.82146e-09	11.9432
LYZ	1.31281	7.28595	6.24148	7.73894e-10	8.37337e-09	11.8727
SLC14A1	-1.61358	5.88226	-6.18315	1.0991e-09	1.14499e-08	11.5336
CXCL1	1.47118	5.80144	6.15144	1.32853e-09	1.35607e-08	11.3504
TAGLN	1.02681	8.64114	6.13968	1.42497e-09	1.4431e-08	11.2827
TM4SF1	1.07663	8.25485	6.10196	1.78283e-09	1.76563e-08	11.0662
DSC2	1.08066	5.45843	6.09024	1.91101e-09	1.88287e-08	10.9991
LCP1	1.01121	7.39559	6.07847	2.04864e-09	2.00089e-08	10.932
COL10A1	1.22146	4.50427	6.0727	2.11954e-09	2.06414e-08	10.8991
HLA-DRA	1.27944	9.97244	6.05397	2.36699e-09	2.28034e-08	10.7925
C3	1.27387	6.79408	6.01736	2.93441e-09	2.77726e-08	10.585
SERPING1	1.00414	7.78982	5.99575	3.32959e-09	3.11186e-08	10.4631
CD163	1.03615	5.08801	5.98546	3.53553e-09	3.28153e-08	10.4052
IGFBP5	1.2723	7.86995	5.87107	6.84953e-09	5.97014e-08	9.76726
APOE	1.06941	8.21139	5.85466	7.52432e-09	6.47853e-08	9.67668
IFITM1	1.01646	8.53046	5.78503	1.11833e-08	9.22938e-08	9.29477
MMP9	1.27715	5.79154	5.7609	1.28179e-08	1.04351e-07	9.16336
CDKN2B	1.21372	4.91509	5.75958	1.29133e-08	1.05001e-07	9.15621
CEACAM6	1.96522	6.0548	5.69931	1.81152e-08	1.4306e-07	8.83026
CXCL6	1.09807	3.73189	5.6452	2.44844e-08	1.87524e-07	8.54029
F3	1.03199	6.33453	5.62136	2.79372e-08	2.10846e-07	8.41337
CXCL9	1.49171	5.40921	5.61828	2.8417e-08	2.14267e-07	8.39699
PPP1R14C	1.1854	4.46987	5.61377	2.91332e-08	2.1889e-07	8.37305
HLA-DPA1	1.05439	7.68723	5.59493	3.23207e-08	2.40023e-07	8.27318
MGP	1.04655	7.78133	5.58207	3.46898e-08	2.5536e-07	8.20516
GJB2	1.40712	8.18438	5.57431	3.61974e-08	2.64576e-07	8.16425
SERPINA1	1.2192	5.66021	5.56152	3.88268e-08	2.81499e-07	8.09683
MMP1	1.60429	6.77043	5.50822	5.19206e-08	3.63498e-07	7.81751
ANXA3	1.14274	5.1349	5.48269	5.96246e-08	4.1292e-07	7.68459
PTHLH	1.15257	4.57955	5.47402	6.24859e-08	4.31182e-07	7.63956
SYT8	-1.32059	6.85296	-5.43848	7.56682e-08	5.1449e-07	7.45573
HSD17B2	-1.19513	5.33265	-5.41162	8.7385e-08	5.86447e-07	7.31751
CXCL10	1.39783	6.4145	5.39509	9.54537e-08	6.34894e-07	7.23274
FBN2	1.11617	4.09614	5.3761	1.05612e-07	6.9422e-07	7.13569
VSIG2	-1.19545	8.03504	-5.35899	1.15663e-07	7.5293e-07	7.04847
COL11A1	1.09365	4.31793	5.3285	1.35907e-07	8.71216e-07	6.89376
BCAS1	-1.02672	5.65019	-5.17524	3.02152e-07	1.80446e-06	6.12817
OLR1	1.04312	4.46522	5.17353	3.04822e-07	1.81633e-06	6.11975
WWC2	1.33642	3.35222	5.16632	3.16334e-07	1.87583e-06	6.08426
THBS2	1.08495	7.27053	5.15811	3.29954e-07	1.94886e-06	6.04391
ANXA10	-1.63596	5.00034	-5.1566	3.32523e-07	1.96145e-06	6.03649
MYEOV	1.16007	4.53813	5.14735	3.48682e-07	2.04248e-06	5.99108
GPNMB	1.146	7.74188	5.12285	3.95221e-07	2.28224e-06	5.87119
KIF24	1.35787	3.30111	5.10515	4.32503e-07	2.46995e-06	5.78496
FRRS1	1.29493	3.82069	5.08936	4.68638e-07	2.65825e-06	5.70821
DHRS2	-1.56778	8.33015	-5.07845	4.95276e-07	2.79755e-06	5.65535
LAMC2	1.06666	6.90823	5.06511	5.29877e-07	2.95698e-06	5.59078
PI3	1.84406	5.72593	5.06369	5.33684e-07	2.97699e-06	5.58394
SPRR1B	1.65983	5.40548	5.06167	5.39143e-07	3.0037e-06	5.57421
KRT16	1.56918	6.58355	5.0317	6.27004e-07	3.4237e-06	5.42991
MMP3	1.06896	4.32791	5.00412	7.19977e-07	3.87474e-06	5.2978
HLA-DQA1	1.12802	5.84418	4.98794	7.8059e-07	4.16594e-06	5.22059
CLIC3	1.26382	6.67959	4.97421	8.35829e-07	4.43609e-06	5.1553
CST6	1.21952	6.17603	4.96044	8.95041e-07	4.71501e-06	5.08994
KLHDC7B	1.32186	5.83089	4.92515	1.0658e-06	5.54289e-06	4.92328
COMP	1.13061	5.12965	4.78563	2.10339e-06	1.03205e-05	4.2752
HMGCS2	-1.52149	6.91352	-4.76353	2.33897e-06	1.13508e-05	4.17411
CRABP2	1.13687	9.2806	4.75588	2.42622e-06	1.17164e-05	4.13925
ZSWIM4	1.12627	4.79918	4.72218	2.84955e-06	1.35371e-05	3.9862
SOX21	1.60455	3.19992	4.65038	4.00082e-06	1.8446e-05	3.66353
RTN4RL2	1.37873	2.83655	4.63087	4.38395e-06	2.00135e-05	3.57664
SPRR3	1.44009	6.09475	4.60164	5.02453e-06	2.26609e-05	3.4471
KLHL11	1.34973	2.88862	4.57572	5.66688e-06	2.52448e-05	3.33289
MMP12	1.16199	5.61239	4.53634	6.79567e-06	2.97123e-05	3.16053
FAM3D	-1.03364	4.77648	-4.50869	7.71392e-06	3.32408e-05	3.04035
CDKN2A	1.17981	5.35817	4.49243	8.30838e-06	3.55631e-05	2.96998
HAND2	1.38926	2.84642	4.49229	8.31366e-06	3.55744e-05	2.96938
F2RL3	1.19838	3.27813	4.49065	8.3761e-06	3.58074e-05	2.96228
CEACAM5	1.31598	4.54886	4.45585	9.81016e-06	4.12302e-05	2.81255
CXCL11	1.06109	4.57935	4.43033	1.10077e-05	4.57487e-05	2.70349
ACTG2	1.0284	7.33491	4.42105	1.14771e-05	4.74796e-05	2.66395
PSORS1C2	1.12764	4.24093	4.41225	1.19398e-05	4.92119e-05	2.62655
AMOT	1.52155	3.61457	4.39608	1.28372e-05	5.26526e-05	2.55797
SLC45A1	1.26355	2.8189	4.36469	1.47661e-05	5.98161e-05	2.42557
SPINK1	-1.61719	8.71991	-4.36431	1.47913e-05	5.98822e-05	2.42396
MAST1	1.29889	2.71874	4.35907	1.51398e-05	6.11274e-05	2.40194
AKR1C2	-1.09074	6.32531	-4.34989	1.5769e-05	6.34584e-05	2.36345
C10orf99	-1.37033	6.92087	-4.25801	2.3609e-05	9.17945e-05	1.9823
PTN	1.15176	6.17048	4.23957	2.55786e-05	9.85692e-05	1.90671
SLC2A4	1.33643	2.6564	4.2224	2.75523e-05	0.000105416	1.83662
TMEM130	1.33635	2.53101	4.17963	3.31181e-05	0.000124728	1.66322
PDZK1IP1	1.04653	5.06357	4.17637	3.35845e-05	0.000126308	1.65005
GSC	1.36529	2.61522	4.15966	3.607e-05	0.000134864	1.58281
C22orf23	1.04841	3.29056	4.15877	3.6208e-05	0.000135305	1.57921
KRT14	1.54774	6.39422	4.12259	4.22247e-05	0.000155583	1.43453
LCN2	1.32417	7.30284	4.10893	4.47342e-05	0.00016429	1.38022
DAPK3	1.0827	6.10577	4.09805	4.68351e-05	0.000171351	1.33706
KRT23	1.27022	6.06685	4.08569	4.93333e-05	0.00017966	1.28821
RETN	1.23489	2.58908	4.06893	5.29253e-05	0.000191239	1.22216
KIAA1614	1.17563	2.60612	4.04198	5.92275e-05	0.000212018	1.11647
PURB	1.54817	6.07839	4.02791	6.27936e-05	0.000223179	1.06158
ZBTB32	1.23371	2.71961	4.02209	6.4329e-05	0.000228094	1.0389
FGFR3	-1.04484	7.99571	-4.01445	6.63978e-05	0.000234934	1.00919
CASP14	1.00155	4.0536	4.00423	6.92618e-05	0.000243657	0.96957
DSCR4	1.33922	2.3609	4.00413	6.9291e-05	0.000243696	0.969174
ADRA1B	1.28788	2.36463	4.0008	7.02484e-05	0.00024687	0.956299
CRYBB1	1.22237	2.62509	3.99849	7.09229e-05	0.000248789	0.947336
LRRC3	1.1996	3.41296	3.98225	7.58265e-05	0.000264058	0.884633
CHRNE	1.29397	2.60132	3.96572	8.11461e-05	0.000281321	0.821065
POLR3E	1.28358	5.0711	3.96462	8.15141e-05	0.000282268	0.816824
BHMT	-1.10036	4.73561	-3.95556	8.45885e-05	0.00029185	0.782127
TNFRSF13C	1.17586	2.9923	3.9511	8.61444e-05	0.000296382	0.765048
TMEM26	1.38514	2.56039	3.94597	8.79655e-05	0.000302338	0.745448
DLEU7	1.21713	2.3819	3.94023	9.00484e-05	0.000308708	0.723524
AKAP6	1.25022	2.35351	3.93761	9.10144e-05	0.000311622	0.713529
CAPNS2	-1.01085	5.96281	-3.92404	9.61756e-05	0.000327294	0.661873
CCDC87	1.21602	2.35386	3.9196	9.79244e-05	0.000332404	0.645001
FOXB1	1.28333	2.17337	3.89136	0.000109766	0.000368793	0.538167
CHRM2	1.25458	2.34068	3.8773	0.000116151	0.000387428	0.485278
KRT3	1.39643	2.5323	3.87709	0.000116251	0.000387668	0.484468
GLP2R	1.23632	2.21435	3.86998	0.000119617	0.000397853	0.457778
C20orf144	1.18207	2.39459	3.86102	0.000123988	0.000410719	0.424222
NCR3	1.28343	2.65394	3.85858	0.000125204	0.000414135	0.4151
S100A14	1.03481	8.46711	3.84915	0.000130013	0.000428041	0.379873
GAS2L2	1.25394	2.42699	3.84459	0.000132398	0.000435254	0.362886
HOXD12	1.27106	2.21624	3.84164	0.000133964	0.000440185	0.351904
HBQ1	1.25257	2.32725	3.83449	0.000137837	0.000452029	0.325273
THEG	1.31542	2.33538	3.83313	0.000138584	0.000454148	0.320223
BSN	1.31943	2.36986	3.83088	0.000139829	0.000458002	0.311873
WNT1	1.23933	2.11512	3.81903	0.000146565	0.000478435	0.267932
CETP	1.10883	2.87512	3.81686	0.000147834	0.000482461	0.259882
RP1L1	1.24864	2.22632	3.80694	0.000153753	0.000498873	0.223231
ABCB11	1.2492	2.16988	3.79249	0.000162783	0.000525129	0.169973
ASB10	1.25814	2.08282	3.7898	0.000164517	0.000530088	0.160085
VSTM1	1.24456	2.24596	3.78391	0.000168376	0.000540837	0.138455
NLRP6	1.21062	2.263	3.78108	0.000170258	0.000546231	0.128086
CYP2F1	1.23856	2.13429	3.78054	0.000170624	0.000547144	0.126082
TRIML1	1.28616	2.19785	3.77974	0.000171161	0.000548606	0.123149
KRTAP3-1	1.25211	2.24162	3.77784	0.000172442	0.000552051	0.116199
ABCD2	1.21725	2.24983	3.77532	0.000174153	0.000557001	0.106986
HRC	1.19125	2.64962	3.77504	0.000174345	0.000557349	0.10596
VENTX	1.33837	2.74052	3.77491	0.000174434	0.0005575	0.105486
FGF10	1.24572	2.31327	3.77348	0.000175417	0.000560205	0.100245
SLPI	1.16109	8.3388	3.76959	0.00017812	0.000567527	0.0859854
LTB4R2	1.09366	3.02657	3.75837	0.000186118	0.000590354	0.0450336
PTCH2	1.10845	2.52892	3.75801	0.00018638	0.000591047	0.0437203
MLANA	1.19118	2.28721	3.75612	0.000187765	0.000595157	0.0368201
CNGA3	1.27718	2.15062	3.75218	0.000190677	0.000603534	0.0224758
AANAT	1.17261	2.2688	3.75035	0.000192043	0.000607287	0.0158214
CHRNB4	1.1939	2.39391	3.74818	0.000193675	0.000611728	0.00793589
RETNLB	1.30797	2.36737	3.74609	0.000195263	0.000616206	0.00032735
GUCY2C	1.10442	2.66122	3.74288	0.000197728	0.000622918	-0.0113603
BTN1A1	1.24775	2.1597	3.74127	0.000198969	0.000626682	-0.0171913
TREML2	1.31003	2.40204	3.74053	0.000199545	0.000628204	-0.0198874
ZP4	1.26621	2.10179	3.73989	0.000200043	0.000629527	-0.0222058
CRYGN	1.26369	2.43082	3.73835	0.000201249	0.000633122	-0.0278061
COL19A1	1.20464	2.11629	3.73157	0.000206622	0.000648812	-0.0523534
CST9	1.26521	2.126	3.7309	0.00020716	0.000649868	-0.0547733
KCNG2	1.20075	2.21341	3.728	0.000209514	0.000656206	-0.0652967
NEUROG2	1.24854	2.12387	3.72712	0.000210228	0.000658289	-0.0684654
UCP1	1.31062	2.38634	3.72639	0.000210827	0.000660013	-0.0711176
DKKL1	1.3373	2.6229	3.72468	0.000212231	0.000663634	-0.0772967
RNF148	1.23151	2.21382	3.71183	0.00022307	0.000694301	-0.123678
SLC5A4	1.26935	2.33913	3.71108	0.000223714	0.00069582	-0.126359
HPD	1.17378	2.63793	3.70976	0.000224861	0.000699066	-0.131122
PYGM	1.25337	2.71186	3.70511	0.00022894	0.000709612	-0.147852
TPO	1.2127	2.14925	3.69539	0.000237693	0.000732523	-0.18277
SERPINB12	1.25277	2.25054	3.69495	0.000238098	0.000733507	-0.184354
KCNK16	1.25492	2.08624	3.69493	0.000238121	0.000733507	-0.184445
LBX1	1.22867	2.23385	3.69014	0.000242555	0.000745799	-0.201611
PITX3	1.26645	2.22012	3.68899	0.000243627	0.000748923	-0.205712
SPZ1	1.27987	2.14493	3.68806	0.000244502	0.000751098	-0.209048
KRTAP17-1	1.22367	2.09526	3.68537	0.000247049	0.000757885	-0.218689
KAAG1	1.25816	2.22763	3.68476	0.000247629	0.00075949	-0.220869
MYH1	1.19103	2.03011	3.68386	0.000248489	0.000761608	-0.224095
ZSCAN10	1.22679	2.08765	3.68361	0.000248723	0.000761978	-0.224971
TMC1	1.16249	2.28006	3.68354	0.000248794	0.00076202	-0.225235
IDI2	1.27146	2.1343	3.68257	0.000249721	0.000764685	-0.228694
KRT36	1.29805	2.36271	3.68194	0.000250334	0.000766388	-0.230975
TBR1	1.23258	2.13037	3.67912	0.000253059	0.000774377	-0.241043
IL25	1.26401	2.13548	3.6784	0.000253757	0.000776162	-0.243607
NMUR1	1.22348	2.35336	3.67748	0.000254651	0.000778365	-0.246877
ACR	1.22193	2.17485	3.67727	0.00025486	0.000778825	-0.247639
ADARB2	1.21108	2.08904	3.67554	0.000256562	0.000783494	-0.25383
KCNA7	1.2571	2.23428	3.67538	0.00025672	0.000783619	-0.254401
CST8	1.24046	2.12052	3.67525	0.000256842	0.000783814	-0.254844
SERPINB3	1.20394	4.89948	3.67438	0.000257703	0.000785552	-0.257957
ZNF549	1.17179	3.3556	3.67407	0.000258014	0.000786141	-0.259076
SOX14	1.22523	2.11427	3.67086	0.000261209	0.000794795	-0.270519
AMELX	1.24753	2.12011	3.66927	0.000262808	0.000798757	-0.276193
RLBP1	1.22403	2.2112	3.66913	0.000262946	0.000798998	-0.276684
KRT27	1.26386	2.21319	3.66736	0.00026474	0.000803903	-0.283004
C9orf43	1.15924	2.71376	3.66724	0.000264853	0.000804065	-0.283401
GADL1	1.23859	2.11254	3.66716	0.00026494	0.000804147	-0.283706
GYPE	1.20465	2.24034	3.66579	0.000266329	0.000808	-0.288568
MLNR	1.1815	2.05121	3.6623	0.000269919	0.000818152	-0.301014
KRTAP3-3	1.31348	2.19761	3.66145	0.000270789	0.000820419	-0.304006
STH	1.27043	2.14556	3.66102	0.000271239	0.000821412	-0.305549
FOXE3	1.22627	2.23537	3.66063	0.000271642	0.000822262	-0.306928
GRIK4	1.18302	2.28175	3.65944	0.000272879	0.000825263	-0.311151
ASIP	1.197	2.46723	3.65902	0.000273324	0.000826423	-0.312666
DMRTA1	1.1764	2.52948	3.65822	0.000274157	0.000828385	-0.315496
GPR45	1.30016	2.30503	3.65649	0.000275979	0.000833516	-0.321652
NPAS4	1.29664	2.26058	3.65633	0.000276143	0.000833824	-0.322205
CHAT	1.24196	2.10847	3.65324	0.000279423	0.000843158	-0.333175
SMCP	1.42168	2.4295	3.65265	0.000280062	0.000844897	-0.335299
APOL5	1.2097	2.1098	3.65231	0.000280418	0.000845591	-0.336479
TMC2	1.25972	2.17141	3.65181	0.00028096	0.000847035	-0.338273
XKR7	1.21275	2.10837	3.65158	0.000281202	0.000847196	-0.339074
SHANK1	1.24129	2.22763	3.6502	0.000282684	0.00085071	-0.34396
UTS2R	1.24928	2.19185	3.64919	0.00028378	0.000853435	-0.347555
FNDC7	1.21757	2.0788	3.64899	0.000283999	0.000853902	-0.348272
LCTL	1.24205	2.33213	3.64818	0.000284873	0.000855	-0.351126
DCST1	1.12408	2.4766	3.64773	0.00028536	0.000856272	-0.352714
OPN4	1.20317	2.12255	3.64743	0.000285696	0.00085699	-0.353807
KRT73	1.25259	2.12365	3.64732	0.000285813	0.00085699	-0.354188
OBP2A	1.26963	2.34869	3.64593	0.000287335	0.000860468	-0.35912
PCDHGC4	1.20651	2.13858	3.64349	0.00029001	0.00086732	-0.36773
CCDC70	1.25176	2.11616	3.64032	0.000293532	0.00087649	-0.378945
KRT71	1.22982	2.15546	3.64007	0.00029382	0.000876767	-0.379856
C1orf127	1.18579	2.18491	3.63849	0.00029559	0.000881461	-0.385434
PNPLA5	1.31516	2.21993	3.63789	0.000296265	0.000883279	-0.387554
LHX5	1.10382	2.5792	3.63709	0.000297162	0.000885561	-0.390362
RSPO1	1.19077	2.23609	3.63636	0.000297995	0.000887847	-0.392963
GAL3ST3	1.22763	2.1892	3.63544	0.000299039	0.000890563	-0.396211
CRHBP	1.1737	2.15973	3.63496	0.000299589	0.000892003	-0.397917
PDE6H	1.20629	2.08061	3.63399	0.000300696	0.000894901	-0.401341
PCDHA2	1.22537	2.14314	3.63392	0.000300769	0.00089492	-0.401566
GRK1	1.22863	2.0829	3.63325	0.000301534	0.000896998	-0.403925
ALPI	1.26291	2.13239	3.63223	0.000302712	0.000899905	-0.407547
TREML1	1.27822	2.62443	3.63147	0.000303589	0.000901119	-0.410234
KRTAP1-5	1.22083	2.25244	3.6309	0.000304245	0.000902668	-0.412239
MUC7	1.19554	2.02171	3.62938	0.000306003	0.000906826	-0.417588
TRIM50	1.21913	2.13333	3.62913	0.000306295	0.000907349	-0.418475
SLC6A7	1.25372	2.20941	3.62895	0.000306506	0.000907572	-0.419112
PCDHGC5	1.18495	2.18223	3.62807	0.000307528	0.0009098	-0.422206
RXFP3	1.22594	2.09569	3.62694	0.000308855	0.000913285	-0.426203
UROC1	1.23448	2.10902	3.62689	0.00030891	0.000913285	-0.426369
CSRP3	1.20501	2.07699	3.6265	0.000309366	0.000914231	-0.427738
MYH6	1.23281	2.13202	3.62526	0.000310827	0.000918348	-0.432114
ONECUT1	1.24976	2.17252	3.62493	0.000311221	0.000919309	-0.433289
PCDHB1	1.19995	2.06133	3.62421	0.000312068	0.000921607	-0.435812
CRYBA2	1.22778	2.20844	3.62411	0.000312181	0.00092174	-0.436149
OR3A2	1.23422	2.1237	3.62402	0.000312298	0.000921883	-0.436498
PHOSPHO1	1.13856	2.42654	3.62361	0.00031278	0.000923103	-0.437928
PAQR9	1.18468	2.0555	3.62257	0.000314018	0.000926348	-0.441594
MAGEB6	1.17622	2.06395	3.62223	0.000314419	0.000927328	-0.44278
KRT35	1.19836	2.05173	3.62186	0.000314865	0.00092844	-0.444096
INSRR	1.24095	2.18456	3.6216	0.00031517	0.000929136	-0.444995
RCVRN	1.20925	2.12693	3.62035	0.000316669	0.000932941	-0.449399
GPR31	1.20142	2.0821	3.6196	0.000317568	0.000935252	-0.452033
CSTL1	1.22792	2.41822	3.61958	0.000317592	0.000935252	-0.452102
NLRP13	1.21651	2.07317	3.61949	0.000317702	0.000935369	-0.452422
ALX4	1.1914	2.09828	3.61914	0.000318124	0.000936203	-0.453655
TAS2R40	1.20793	2.05357	3.61891	0.000318403	0.00093682	-0.45447
MTNR1A	1.21104	2.09846	3.61876	0.000318587	0.000937155	-0.455005
KCNK4	1.24841	2.12035	3.61812	0.000319358	0.000938809	-0.457251
OR10H2	1.20466	2.0717	3.6178	0.000319742	0.000939731	-0.458365
CALR3	1.24261	2.14563	3.61743	0.00032019	0.000940843	-0.459666
HTR1A	1.20854	2.04591	3.61703	0.000320681	0.000941636	-0.461087
HTR3C	1.1892	2.1248	3.61692	0.00032081	0.000941636	-0.461462
MYL2	1.37351	2.3621	3.61657	0.000321229	0.000942661	-0.462673
SPRR1A	1.1274	7.69893	3.6149	0.000323266	0.000948431	-0.46854
TACR3	1.17852	2.11516	3.61361	0.000324852	0.000952875	-0.473082
KRTAP4-7	1.21029	2.07096	3.61311	0.00032547	0.00095401	-0.474845
LCN1	1.20777	2.24496	3.61307	0.000325523	0.00095401	-0.474996
DNAJC5G	1.2046	2.12564	3.61249	0.000326233	0.000955677	-0.477021
IAPP	1.20221	2.07269	3.61172	0.00032719	0.00095827	-0.479738
CPNE6	1.2219	2.16864	3.61149	0.000327473	0.000958682	-0.480541
BEST4	1.12211	2.95324	3.61053	0.000328664	0.00096154	-0.483909
AFM	1.17703	2.03377	3.61004	0.000329272	0.000962892	-0.485625
KRTAP4-12	1.19643	2.041	3.60998	0.000329341	0.000962892	-0.485819
NMBR	1.2194	2.11359	3.60979	0.000329584	0.000963154	-0.486504
DDX4	1.21196	2.10544	3.60976	0.000329616	0.000963154	-0.486594
KRT72	1.19624	2.14996	3.60962	0.000329789	0.000963154	-0.48708
PRNT	1.19473	2.0237	3.60809	0.000331701	0.000968114	-0.492447
KRTAP9-4	1.23046	2.08422	3.60809	0.000331703	0.000968114	-0.49245
ANP32C	1.36007	2.38841	3.60764	0.000332265	0.000969544	-0.494022
OR6B1	1.21507	2.05566	3.60746	0.00033249	0.000969991	-0.494651
OR10J1	1.25444	2.11461	3.60728	0.000332719	0.000970239	-0.495291
TPH2	1.18476	2.02043	3.607	0.000333069	0.000971048	-0.496265
MYH7	1.23086	2.16636	3.60678	0.000333353	0.000971666	-0.497056
CLEC12B	1.23967	2.2736	3.6059	0.000334458	0.000974464	-0.500126
SPACA3	1.192	2.1315	3.60493	0.000335689	0.00097784	-0.503537
CLDN16	1.09653	2.7105	3.60418	0.000336645	0.000980198	-0.506174
IL27	1.3996	2.71978	3.60392	0.000336969	0.000980931	-0.507068
HAPLN4	1.28019	2.14634	3.60385	0.000337056	0.00098097	-0.507306
PCDHGB6	1.2833	2.66492	3.60233	0.000339004	0.000986213	-0.512653
DEFA4	1.26031	2.16133	3.60188	0.000339575	0.00098766	-0.514214
RNASE11	1.21608	2.05696	3.60175	0.000339743	0.000987936	-0.514674
RBPJL	1.18313	2.11818	3.60078	0.000340982	0.000991323	-0.51805
IFNA16	1.2912	2.16317	3.6001	0.000341857	0.000993653	-0.520428
CCDC42	1.24128	2.21484	3.59903	0.000343251	0.000997274	-0.524204
PPEF2	1.24976	2.12973	3.5981	0.000344449	0.00100011	-0.527436
SCGB1D1	1.22108	2.07179	3.59786	0.00034476	0.00100079	-0.528274
HORMAD2	1.20854	2.0685	3.59709	0.000345767	0.0010035	-0.530979
IRGC	1.19528	2.04323	3.59693	0.000345968	0.00100385	-0.531518
MBL2	1.17848	2.01753	3.59594	0.000347262	0.00100712	-0.534983
ASB15	1.19717	2.04419	3.59573	0.000347539	0.00100712	-0.535721
P2RY4	1.26554	2.22117	3.59551	0.000347825	0.00100752	-0.536485
ACTN3	1.2492	2.20137	3.59504	0.000348443	0.00100844	-0.538131
USP29	1.21886	2.06683	3.59494	0.000348572	0.00100859	-0.538475
GRID2	1.16648	2.04055	3.5948	0.000348767	0.00100894	-0.538994
PMCHL2	1.21965	2.07773	3.59412	0.00034965	0.00101106	-0.541339
TAAR5	1.23357	2.09458	3.5939	0.00034994	0.00101146	-0.542107
FAM9A	1.18738	2.03053	3.59378	0.000350108	0.00101173	-0.542552
POU4F3	1.20262	2.18532	3.59347	0.000350517	0.0010127	-0.543636
RNF133	1.17448	2.12096	3.59301	0.000351116	0.00101377	-0.545219
TEKT1	1.31273	2.26989	3.59228	0.000352081	0.00101634	-0.547765
OR5I1	1.20016	2.04142	3.59184	0.000352667	0.00101782	-0.549308
SNCB	1.30942	2.33257	3.59168	0.000352879	0.00101821	-0.549864
HBBP1	1.18117	2.03071	3.59159	0.000352998	0.00101833	-0.550179
SLC32A1	1.17252	2.02126	3.59112	0.000353629	0.00101994	-0.551835
SPTA1	1.25074	2.1771	3.591	0.00035379	0.00102018	-0.552257
HTN3	1.19655	2.05475	3.59093	0.000353876	0.00102021	-0.552482
IL9	1.19714	2.04186	3.59022	0.000354828	0.00102236	-0.554972
DEFB114	1.1936	2.03211	3.5902	0.000354849	0.00102236	-0.555028
USP26	1.2216	2.08629	3.58969	0.00035554	0.00102413	-0.556833
GP9	1.20504	2.10067	3.5887	0.00035686	0.00102729	-0.560269
R3HDML	1.23793	2.15329	3.58833	0.000357358	0.00102849	-0.561564
SLC13A1	1.19612	2.0397	3.58745	0.000358548	0.00103147	-0.564647
CRYAA	1.27229	2.14821	3.58716	0.000358928	0.00103234	-0.565629
LGI1	1.20398	2.08576	3.58707	0.000359054	0.00103248	-0.565954
C9	1.17095	2.17938	3.58675	0.000359489	0.00103328	-0.567077
GABRA6	1.23078	2.09062	3.58647	0.000359863	0.00103392	-0.56804
GABRA1	1.19264	2.04565	3.58627	0.000360142	0.00103428	-0.568761
NKX1-1	1.22064	2.07278	3.58575	0.000360841	0.00103569	-0.570558
CTXN3	1.21264	2.08107	3.58567	0.000360949	0.00103572	-0.570836
PAPOLB	1.16898	2.00051	3.58535	0.000361384	0.00103674	-0.571953
GALNTL5	1.18589	2.04681	3.5845	0.000362538	0.00103939	-0.57491
UMOD	1.29257	2.18805	3.58389	0.000363374	0.00104156	-0.577045
GNAT2	1.22679	2.08045	3.58382	0.000363465	0.0010416	-0.577276
MYH13	1.20608	2.14494	3.58348	0.000363939	0.00104274	-0.578485
PCDH15	1.1762	2.05935	3.58295	0.000364652	0.00104456	-0.5803
OR6A2	1.19235	2.05189	3.58273	0.000364955	0.0010452	-0.581071
PPP3R2	1.18731	2.03407	3.58224	0.00036563	0.00104691	-0.582783
TAAR9	1.1972	2.04065	3.58186	0.000366161	0.00104821	-0.584128
IFNA21	1.26253	2.14552	3.58157	0.000366551	0.00104888	-0.585116
OR10C1	1.18709	2.02484	3.58117	0.000367105	0.00105024	-0.586516
KCNH1	1.18122	2.08044	3.58072	0.000367723	0.00105179	-0.588076
KRTAP4-4	1.17946	2.02505	3.58002	0.000368695	0.00105399	-0.590523
LECT2	1.17322	2.0228	3.57964	0.000369221	0.00105498	-0.591846
IQCF3	1.19115	2.03631	3.57963	0.00036923	0.00105498	-0.591868
TAAR1	1.23715	2.13173	3.57882	0.000370353	0.00105796	-0.594683
LMAN1L	1.20319	2.05989	3.57854	0.00037075	0.00105887	-0.595677
VWC2	1.208	2.08229	3.57836	0.000371003	0.00105927	-0.59631
CDY1	1.2261	2.08245	3.57832	0.000371048	0.00105927	-0.596423
GRIN2B	1.22806	2.11586	3.57789	0.00037165	0.00106076	-0.597923
CYP7A1	1.26464	2.17032	3.57701	0.000372886	0.00106407	-0.601003
CHIA	1.17068	2.09379	3.57652	0.000373567	0.00106578	-0.602694
GAB4	1.17637	2.01164	3.57584	0.000374514	0.00106803	-0.605041
MYBPH	1.28605	2.30338	3.57575	0.000374642	0.00106809	-0.605358
SERPINA2	1.19834	2.0524	3.57542	0.000375115	0.00106884	-0.606527
GALR1	1.17489	2.02117	3.57514	0.000375511	0.00106957	-0.607506
SPIN2A	1.18068	2.14404	3.57508	0.00037559	0.00106957	-0.6077
C9orf57	1.20347	2.07155	3.57413	0.000376931	0.00107197	-0.611005
MMP26	1.21243	2.07395	3.57379	0.000377415	0.00107312	-0.612194
OR2W1	1.25907	2.13661	3.57315	0.000378313	0.00107515	-0.614398
OR11A1	1.23184	2.09771	3.57241	0.000379368	0.00107776	-0.616979
FSHR	1.19458	2.04799	3.57233	0.000379476	0.00107784	-0.617242
TAS2R41	1.24494	2.1232	3.57139	0.000380819	0.00108078	-0.620516
LUZP4	1.17932	2.05493	3.57138	0.000380832	0.00108078	-0.620548
SPATA19	1.26301	2.19379	3.57121	0.000381069	0.00108122	-0.621125
PGAM2	1.17143	2.0065	3.57112	0.000381199	0.00108136	-0.621442
TRHR	1.17406	2.02365	3.56981	0.000383074	0.00108622	-0.625989
TAS2R8	1.18927	2.0489	3.56944	0.000383605	0.0010875	-0.627272
C11orf42	1.23027	2.26765	3.56894	0.000384334	0.00108934	-0.629032
UBQLN3	1.40141	2.34649	3.5683	0.000385245	0.00109146	-0.631226
GPHB5	1.21022	2.07189	3.56822	0.000385366	0.00109157	-0.631519
NTSR2	1.20322	2.08865	3.56768	0.000386142	0.00109285	-0.633382
OR2J3	1.18059	2.07329	3.56748	0.00038643	0.0010932	-0.634073
G6PC2	1.22166	2.09196	3.56716	0.0003869	0.00109431	-0.635201
ACMSD	1.16625	2.13457	3.56642	0.000387975	0.0010968	-0.637771
ACTL7A	1.19249	2.04688	3.56638	0.000388028	0.0010968	-0.637897
DUSP21	1.1897	2.03993	3.56598	0.00038861	0.00109799	-0.639288
OR2S2	1.18015	2.02517	3.56517	0.00038979	0.00110043	-0.642096
WDR64	1.21752	2.11851	3.56516	0.000389798	0.00110043	-0.642115
WNT8A	1.18421	2.03508	3.5648	0.000390323	0.00110121	-0.643362
SIX6	1.16333	2.00423	3.56421	0.000391191	0.00110343	-0.645422
HTN1	1.1653	2.0169	3.56395	0.000391579	0.00110429	-0.646341
F13B	1.17195	2.04144	3.56364	0.000392024	0.00110503	-0.647393
TAS1R2	1.18328	2.03494	3.56354	0.000392171	0.00110503	-0.64774
OR8D1	1.185	2.05633	3.56332	0.000392489	0.00110569	-0.648491
SLC22A6	1.18386	2.03715	3.56289	0.000393129	0.00110727	-0.650001
PHOX2B	1.26417	2.1671	3.56249	0.000393712	0.00110858	-0.651374
DEFB127	1.22233	2.08987	3.56246	0.00039376	0.00110858	-0.651486
IFNA7	1.19077	2.04132	3.56191	0.00039457	0.00111063	-0.653391
SHOX	1.20875	2.10709	3.56173	0.000394837	0.00111115	-0.654018
MMP20	1.19782	2.11152	3.56153	0.000395128	0.00111173	-0.6547
MC5R	1.23099	2.12865	3.56141	0.000395308	0.00111201	-0.655123
OR2F2	1.19072	2.04107	3.56076	0.000396274	0.00111449	-0.657383
SCN1A	1.19258	2.07975	3.56028	0.000396982	0.00111625	-0.659037
TRPM1	1.18898	2.06521	3.56016	0.000397161	0.00111652	-0.659457
ADCY8	1.19568	2.07339	3.55996	0.000397454	0.00111711	-0.660138
CHRM1	1.20149	2.10124	3.55966	0.000397901	0.00111813	-0.661181
IQCF2	1.15969	2.00224	3.55894	0.000398975	0.00111998	-0.663678
HRH4	1.20467	2.11371	3.5588	0.000399177	0.00112031	-0.664148
LMX1A	1.16959	2.0347	3.55866	0.00039939	0.00112067	-0.664641
RFPL1	1.16702	2.02552	3.55837	0.000399823	0.00112166	-0.665645
CEACAM8	1.19038	2.06957	3.55813	0.000400189	0.00112245	-0.666492
OR2C1	1.28517	2.22942	3.55807	0.000400273	0.00112245	-0.666688
OR5K1	1.20712	2.06771	3.55755	0.000401056	0.00112418	-0.668498
DEFB121	1.20817	2.06725	3.55742	0.00040125	0.00112449	-0.668945
BOLL	1.23675	2.17771	3.557	0.000401878	0.00112578	-0.670395
EPB42	1.17607	2.10491	3.55692	0.000401987	0.00112585	-0.670646
IZUMO1	1.15941	2.28019	3.55673	0.000402284	0.00112598	-0.67133
KLHL1	1.18841	2.0664	3.55619	0.000403088	0.00112799	-0.673179
IFNA8	1.18917	2.04639	3.55591	0.000403517	0.00112896	-0.674166
TSSK2	1.19336	2.0463	3.55576	0.000403742	0.00112935	-0.674682
C12orf50	1.1601	2.01611	3.55519	0.000404602	0.00113109	-0.676654
NEUROG1	1.23377	2.12681	3.55452	0.000405616	0.00113342	-0.678971
ARL5C	1.15898	2.01302	3.55362	0.000406968	0.00113672	-0.682055
MMP27	1.25253	2.15496	3.55332	0.00040743	0.00113777	-0.683105
TTLL2	1.20691	2.10144	3.55323	0.000407569	0.00113793	-0.683421
MSH4	1.16472	2.13341	3.5524	0.000408834	0.00114122	-0.686293
TTTY12	1.12911	1.95415	3.55168	0.000409934	0.00114334	-0.68878
GRK7	1.15095	2.1474	3.55159	0.000410061	0.00114346	-0.689067
CCDC116	1.15852	2.23115	3.55152	0.000410169	0.00114353	-0.689313
CRYGA	1.18009	2.03367	3.55136	0.000410423	0.00114399	-0.689885
OR10A4	1.18464	2.0465	3.55093	0.000411084	0.00114536	-0.691376
NPY2R	1.17092	2.02724	3.55032	0.000412007	0.00114713	-0.693454
MAGEB3	1.18228	2.0396	3.55029	0.000412061	0.00114713	-0.693575
PRG3	1.17231	2.02332	3.54992	0.000412632	0.00114849	-0.694858
KRTAP9-8	1.20547	2.07174	3.54982	0.000412787	0.00114868	-0.695205
FAM71B	1.20039	2.06062	3.54975	0.000412893	0.00114874	-0.695444
SRY	1.17624	2.22983	3.54951	0.000413266	0.00114935	-0.696279
LIM2	1.15624	2.01646	3.54949	0.000413286	0.00114935	-0.696324
DDI1	1.23276	2.11584	3.54892	0.000414172	0.00115134	-0.698308
SPO11	1.20433	2.07368	3.54805	0.00041551	0.00115483	-0.701296
ABCC12	1.17589	2.03104	3.54709	0.000417008	0.00115851	-0.704627
MC3R	1.17337	2.03753	3.54649	0.000417929	0.00116059	-0.706671
OR2K2	1.15205	2.00836	3.54641	0.000418066	0.00116073	-0.706975
LY6G6E	1.21724	2.11443	3.54593	0.000418813	0.00116256	-0.708627
DMRTB1	1.2561	2.16157	3.54482	0.000420544	0.00116713	-0.712447
OR12D3	1.24491	2.12874	3.5443	0.000421363	0.00116892	-0.71425
TNP2	1.19546	2.05968	3.5431	0.000423236	0.00117339	-0.718357
IL3	1.21873	2.09562	3.54302	0.000423375	0.00117353	-0.718661
FIGLA	1.1939	2.09009	3.54265	0.000423951	0.00117489	-0.719921
NOX3	1.21437	2.08947	3.54251	0.000424176	0.00117502	-0.720412
CDH20	1.22514	2.25715	3.54202	0.000424942	0.00117642	-0.722082
ZNF157	1.26916	2.34253	3.54163	0.000425557	0.0011774	-0.723422
KCNA6	1.27207	2.16743	3.54116	0.000426306	0.00117922	-0.725049
CCDC83	1.16459	2.05389	3.54102	0.000426537	0.00117962	-0.725553
DEFB123	1.21776	2.10266	3.54073	0.000426993	0.00118064	-0.726541
CDX4	1.16591	2.0216	3.53993	0.000428262	0.00118318	-0.729289
CA5A	1.2074	2.10508	3.53945	0.000429027	0.0011848	-0.730941
CDC14C	1.25794	2.15699	3.53892	0.000429869	0.00118686	-0.732756
SLC17A3	1.18517	2.06864	3.53882	0.000430032	0.00118686	-0.733108
TAAR8	1.27921	2.17981	3.53882	0.000430038	0.00118686	-0.73312
KRT84	1.18492	2.18281	3.53869	0.000430249	0.00118696	-0.733574
BMP10	1.18404	2.04838	3.53817	0.00043108	0.00118852	-0.735361
OR2C3	1.19263	2.06444	3.5378	0.000431675	0.00118967	-0.736637
ZNF804B	1.16013	2.0455	3.53746	0.000432205	0.00119088	-0.737774
ZSWIM2	1.19468	2.06547	3.53741	0.000432289	0.00119088	-0.737954
ZNF491	1.21913	2.98575	3.53718	0.000432669	0.00119168	-0.738769
C8orf17	1.17994	2.05507	3.53703	0.000432907	0.00119209	-0.739276
DYDC1	1.17977	2.05398	3.5366	0.000433598	0.00119326	-0.740754
SLC17A6	1.19273	2.07113	3.53604	0.000434492	0.00119523	-0.742661
FAM47A	1.23241	2.12235	3.53577	0.000434942	0.00119573	-0.743618
PRM3	1.24362	2.13514	3.53559	0.000435226	0.00119627	-0.744224
OPRD1	1.22299	2.22858	3.53517	0.0004359	0.00119788	-0.745656
CRYBA4	1.17138	2.1601	3.53472	0.000436627	0.00119939	-0.747199
TRPM5	1.17013	2.38309	3.53414	0.000437573	0.0012015	-0.749203
OR2B3	1.20157	2.07126	3.53356	0.000438525	0.00120362	-0.751214
IFNA2	1.19766	2.06656	3.53343	0.000438733	0.00120394	-0.751653
FAM47B	1.19154	2.05728	3.53333	0.000438901	0.00120416	-0.752007
SP7	1.21926	2.15393	3.53299	0.000439454	0.00120518	-0.753173
LYPD4	1.19682	2.11356	3.53279	0.000439779	0.00120563	-0.753859
TFDP3	1.20099	2.08154	3.53278	0.000439797	0.00120563	-0.753895
TKTL2	1.16039	2.03685	3.53194	0.000441163	0.00120913	-0.756767
TIMD4	1.1254	2.53584	3.53137	0.0004421	0.00121055	-0.758731
CACNG2	1.20873	2.09539	3.53076	0.000443099	0.00121271	-0.760819
SPP2	1.18846	2.0797	3.53033	0.000443812	0.00121416	-0.762308
OR6W1P	1.19453	2.07386	3.52904	0.000445936	0.00121867	-0.766727
OR52A1	1.22221	2.10384	3.52804	0.000447592	0.00122251	-0.770157
MYLK2	1.23863	2.6407	3.5277	0.000448163	0.00122349	-0.771338
PPP1R3A	1.214	2.09235	3.52766	0.000448221	0.00122349	-0.771458
RAG2	1.19088	2.07607	3.52727	0.000448875	0.00122464	-0.772808
INSL5	1.20722	2.12307	3.52694	0.000449422	0.00122576	-0.773935
SLC25A31	1.31358	2.25958	3.52689	0.00044951	0.00122576	-0.774116
C15orf32	1.2439	2.14216	3.52662	0.000449951	0.00122672	-0.775022
GUCA2B	1.17533	2.25626	3.52604	0.000450923	0.00122887	-0.777019
VN1R5	1.36077	2.34867	3.52578	0.000451364	0.00122982	-0.777925
C11orf40	1.19454	2.07185	3.52533	0.00045211	0.00123127	-0.779454
HCRT	1.22084	2.16299	3.52528	0.000452187	0.00123127	-0.779612
C17orf50	1.06869	2.38695	3.52528	0.00045219	0.00123127	-0.779617
FAM24A	1.18228	2.05112	3.52515	0.000452416	0.00123144	-0.780079
CASP12	1.11529	2.17039	3.52478	0.000453027	0.00123235	-0.781329
VN1R2	1.21078	2.10258	3.52441	0.000453648	0.00123379	-0.782596
IL17F	1.21837	2.16346	3.52403	0.000454301	0.00123532	-0.783927
CSH1	1.25081	2.15465	3.52382	0.00045465	0.00123555	-0.784638
LDHAL6B	1.20709	2.23271	3.52379	0.000454703	0.00123555	-0.784747
PCDHGB8P	1.15997	2.14527	3.52376	0.000454752	0.00123555	-0.784845
IFNA4	1.20728	2.08279	3.52327	0.000455573	0.00123753	-0.786516
CRX	1.26065	2.17689	3.52231	0.000457194	0.00124093	-0.789801
NPFF	1.31216	2.24151	3.5208	0.000459756	0.00124688	-0.794973
ISX	1.21994	2.13673	3.52041	0.00046043	0.00124845	-0.796328
PTH	1.18938	2.09531	3.51899	0.000462843	0.00125424	-0.801165
TAS2R7	1.20522	2.08403	3.51815	0.000464286	0.00125764	-0.804047
ARSF	1.1924	2.24978	3.51735	0.000465668	0.0012599	-0.806795
OR51M1	1.22148	2.11975	3.51734	0.000465682	0.0012599	-0.806823
ACTL6B	1.21089	2.17262	3.51701	0.000466258	0.0012612	-0.807967
OR2A4	1.22704	2.12252	3.51496	0.000469796	0.00127001	-0.81496
NANOS2	1.16909	2.0512	3.51467	0.000470297	0.00127098	-0.815948
OR7C2	1.29207	2.21208	3.51464	0.000470346	0.00127098	-0.816044
ZIM3	1.28216	2.20389	3.5143	0.000470938	0.00127233	-0.817207
ICAM4	1.31697	2.24233	3.51395	0.000471555	0.00127323	-0.818419
FGF8	1.15513	2.20449	3.51219	0.000474631	0.00128076	-0.824434
MAT1A	1.12752	2.48801	3.51113	0.000476489	0.00128448	-0.828047
MTNR1B	1.20864	2.30196	3.50823	0.000481625	0.00129677	-0.837966
FABP4	-1.2042	6.33197	-3.50763	0.000482692	0.00129931	-0.840012
TAS2R13	1.1605	2.06561	3.50759	0.000482759	0.00129931	-0.840141
OXT	1.17657	2.42756	3.50723	0.000483402	0.00130052	-0.841372
TMCO2	1.1694	2.12219	3.50566	0.000486213	0.00130677	-0.846733
PXT1	1.17078	2.15629	3.50441	0.000488458	0.00131254	-0.850995
IFNW1	1.20536	2.11347	3.50364	0.000489842	0.00131573	-0.853611
KIF2B	1.19994	2.08488	3.5031	0.000490822	0.00131796	-0.855459
GCM2	1.24697	2.16214	3.50257	0.000491779	0.00131955	-0.85726
UNC93A	1.18471	2.15398	3.50157	0.000493595	0.00132265	-0.860669
HCRTR2	1.30335	2.28018	3.50087	0.000494874	0.00132528	-0.863063
ADRA2B	1.20323	2.75	3.50072	0.000495136	0.00132572	-0.863553
CRYGB	1.23485	2.14425	3.49886	0.000498538	0.00133376	-0.869883
CST9L	1.16061	2.04715	3.49716	0.000501682	0.00134084	-0.875696
ASB11	1.2161	2.12206	3.49652	0.000502859	0.00134372	-0.877863
TECTB	1.19428	2.09711	3.4959	0.000503998	0.0013457	-0.879956
BPESC1	1.27551	2.20252	3.49363	0.000508231	0.00135619	-0.887688
NKX6-2	1.18511	2.09096	3.49313	0.000509173	0.00135789	-0.889399
OR2L13	1.19766	2.10518	3.49176	0.000511741	0.00136337	-0.89405
MLC1	1.13957	2.29146	3.49172	0.000511809	0.00136337	-0.894173
AGRP	1.12126	2.28539	3.49171	0.000511834	0.00136337	-0.894218
DEFB108B	1.25462	2.18338	3.49018	0.000514715	0.00136996	-0.899407
SLC22A9	1.1502	2.07642	3.48748	0.000519851	0.00138308	-0.908584
HHATL	1.17307	2.12167	3.48571	0.00052323	0.00139097	-0.914574
CCDC54	1.19295	2.16143	3.48276	0.000528928	0.0014039	-0.924584
SLC7A13	1.18825	2.13609	3.48232	0.00052979	0.00140535	-0.926087
C22orf31	1.18658	2.10031	3.48219	0.00053003	0.00140571	-0.926506
GALR3	1.1724	2.21863	3.48182	0.000530753	0.00140708	-0.927766
OR7A17	1.22992	2.14104	3.47927	0.000535739	0.00141945	-0.936406
GLRA1	1.26951	2.21549	3.4739	0.000546382	0.00144594	-0.954581
TBX22	1.29659	2.24916	3.46994	0.000554348	0.0014653	-0.967953
IL23R	1.16069	2.13113	3.46947	0.000555295	0.00146722	-0.969529
LRRC19	1.13438	2.1375	3.46262	0.000569363	0.00150174	-0.992638
AQP10	1.21569	2.32447	3.46045	0.000573895	0.00151221	-0.999958
ARHGDIG	1.26949	2.4629	3.45771	0.00057966	0.00152501	-1.00919
MRGPRX2	1.11321	2.17563	3.45739	0.000580341	0.0015262	-1.01027
POU3F4	1.2306	2.18817	3.45697	0.000581218	0.00152821	-1.01167
PDCL2	1.18345	2.16974	3.45555	0.000584241	0.00153526	-1.01646
GYS2	1.15508	2.13528	3.454	0.000587542	0.00154303	-1.02166
GABRR3	1.13459	2.11702	3.45147	0.000592986	0.0015555	-1.03017
PLA2G4D	1.06766	2.46601	3.45011	0.000595923	0.00156258	-1.03473
MOGAT3	1.15316	2.11096	3.45006	0.000596031	0.00156258	-1.0349
WFDC11	1.12805	2.05695	3.44655	0.000603695	0.00158113	-1.04669
ABCG5	1.15625	2.18527	3.437	0.000624992	0.00163182	-1.07869
TREH	1.13603	2.23514	3.43595	0.000627374	0.00163772	-1.0822
KIAA0408	1.70241	2.88489	3.43414	0.000631514	0.00164661	-1.08827
RPPH1	1.53308	2.59834	3.4338	0.000632293	0.00164801	-1.0894
GPR61	1.12842	2.22083	3.42794	0.000645848	0.00167975	-1.10897
TEX12	1.12943	2.21018	3.42779	0.000646199	0.00168034	-1.10947
SLC9A3	1.0042	2.64985	3.42666	0.00064885	0.00168626	-1.11325
ELSPBP1	1.40956	2.45849	3.42511	0.0006525	0.00169476	-1.11842
RXFP2	1.17137	2.14839	3.42186	0.000660214	0.00171149	-1.12926
SPDYA	1.02839	2.50875	3.42104	0.000662169	0.00171441	-1.13199
GPX2	-1.09101	9.05233	-3.42101	0.000662232	0.00171441	-1.13207
MOS	1.55439	2.66105	3.42083	0.000662667	0.0017152	-1.13268
CRB2	1.38179	2.49734	3.41652	0.000673047	0.00173839	-1.14701
TULP2	1.44057	2.71907	3.41525	0.000676159	0.00174542	-1.15126
KRT33A	1.09346	2.68494	3.41296	0.000681764	0.0017582	-1.15887
TAAR2	1.51312	2.59873	3.40996	0.000689175	0.00177527	-1.16884
SOX10	1.18609	2.18352	3.40973	0.00068974	0.00177639	-1.1696
AFP	1.1648	2.20131	3.40561	0.000700047	0.00180087	-1.18327
PLSCR2	1.10843	2.18374	3.3974	0.000721028	0.00185094	-1.21048
S100A7	1.30449	5.20268	3.39217	0.000734676	0.00188167	-1.22775
CRYBA1	1.0923	2.26482	3.38562	0.000752138	0.00192127	-1.24939
PROZ	1.04799	2.33816	3.38007	0.000767229	0.00195722	-1.26768
KCNV2	1.36214	2.4737	3.37624	0.000777795	0.00198117	-1.28027
TAS2R3	1.21422	2.22731	3.37379	0.000784632	0.00199669	-1.28833
DRD3	1.36664	2.40233	3.37306	0.000786684	0.00200078	-1.29073
LYG2	1.09637	2.28307	3.33369	0.000904769	0.00227827	-1.41937
ACY1	1.35242	4.66101	3.33063	0.000914617	0.00230048	-1.42932
FGF3	1.21365	2.27337	3.32981	0.00091726	0.0023046	-1.43198
OMP	1.07696	2.29896	3.32444	0.000934792	0.0023429	-1.44937
APOF	1.32176	2.45106	3.30523	0.00100017	0.00249376	-1.51147
PKD1L1	1.05929	2.64121	3.30231	0.00101046	0.0025166	-1.52086
OTOF	1.1952	2.74664	3.30082	0.00101575	0.00252885	-1.52566
SCT	1.01986	3.12221	3.28556	0.00107148	0.00265481	-1.57467
TRIM54	1.09778	2.41521	3.27887	0.00109677	0.00271249	-1.59607
INSL6	1.104	2.18978	3.26285	0.00115963	0.00285169	-1.64717
AMBP	1.12963	2.48652	3.22857	0.00130554	0.00317911	-1.75571
SFT2D3	1.43415	3.03749	3.22649	0.00131491	0.00319902	-1.76226
CACNA1F	1.06468	2.31536	3.2257	0.00131848	0.00320655	-1.76474
NPPC	1.0229	2.58381	3.20611	0.00141015	0.00340547	-1.82622
PDE6C	1.37885	2.87278	3.18729	0.00150367	0.00361251	-1.88492
PTPRCAP	1.35332	2.77691	3.18588	0.00151093	0.00362735	-1.88932
CLCA4	-1.00307	5.17443	-3.18226	0.00152965	0.00366474	-1.90057
PROK1	1.03279	2.36893	3.10339	0.00199464	0.00465971	-2.1426
KREMEN1	1.28431	2.82428	3.09376	0.00205956	0.0047972	-2.17175
F2	1.06846	2.35208	3.09134	0.0020762	0.00482926	-2.17907
UPK1A	-1.03749	7.62443	-3.08865	0.0020948	0.00486916	-2.18718
XBP1	1.90899	4.27237	3.07291	0.00220681	0.0051092	-2.23454
TAS2R4	1.07649	2.57883	3.04069	0.00245349	0.00563185	-2.33079
SPG7	1.10235	5.78225	3.01492	0.00266878	0.0060619	-2.40707
IGFL1	1.01753	5.39365	3.00263	0.00277743	0.00629061	-2.44323
AVP	1.1068	2.45787	2.90963	0.00373989	0.00822129	-2.71211
DND1	1.15048	2.75505	2.85674	0.00441444	0.00954498	-2.86138

## Sheet: D-A.diff
id	logFC	AveExpr	t	P.Value	adj.P.Val	B
CLIC4	2.5694	7.13009	21.5753	1.35058e-78	1.8164e-74	168.22
VSIG2	-5.58525	8.03504	-21.0833	6.88569e-76	4.63028e-72	162.035
FER1L4	-3.94046	6.16055	-20.0855	1.94898e-70	8.73728e-67	149.579
DEGS1	2.35906	7.25592	19.6144	6.95786e-68	1.89782e-64	143.747
KATNAL1	1.95098	3.8283	19.6132	7.05563e-68	1.89782e-64	143.733
MTHFD2	2.38866	6.95285	19.5457	1.63348e-67	3.66145e-64	142.9
SLC16A1	3.38091	5.30322	19.2889	3.94982e-66	7.58873e-63	139.739
GNB4	2.35948	4.9587	19.1929	1.29657e-65	2.1797e-62	138.559
CORO1C	1.77831	7.46662	18.9209	3.7199e-64	5.55877e-61	135.229
CDC25B	2.60357	6.94969	18.6583	9.37698e-63	1.26111e-59	132.027
STX2	1.93185	4.26226	18.6219	1.46583e-62	1.79217e-59	131.584
PPFIBP2	-3.01842	6.76014	-17.9697	4.15446e-59	4.65611e-56	123.696
NEIL3	1.65086	3.40962	17.8633	1.50468e-58	1.55665e-55	122.419
MSN	2.58142	8.28495	17.8184	2.59091e-58	2.48894e-55	121.88
TNC	3.49611	5.75535	17.7593	5.28486e-58	4.73841e-55	121.173
CALU	1.74472	8.09677	17.6037	3.44671e-57	2.89718e-54	119.312
SACS	1.89422	3.65118	17.5438	7.08181e-57	5.60255e-54	118.598
SSH3	-2.38298	8.25235	-17.5364	7.74603e-57	5.78757e-54	118.509
FBP1	-3.70558	7.94393	-17.4749	1.61956e-56	1.14639e-53	117.777
GATA3	-3.78155	8.57709	-17.2776	1.72008e-55	1.15667e-52	115.433
NFIL3	1.95512	6.66418	17.2454	2.52611e-55	1.6178e-52	115.052
SLC39A14	1.93682	5.69948	17.1265	1.04275e-54	6.37451e-52	113.645
SNCG	-4.11128	8.98054	-17.1035	1.37136e-54	8.01889e-52	113.374
PSCA	-6.33193	9.54278	-17.0836	1.7392e-54	9.74605e-52	113.138
BCAS1	-4.01958	5.65019	-17.0609	2.27631e-54	1.22456e-51	112.871
CD109	2.93483	4.66934	16.9028	1.48772e-53	7.64122e-51	111.009
TUBA1B	1.66995	10.2615	16.9002	1.53404e-53	7.64122e-51	110.978
CDKN3	2.30739	5.87216	16.8795	1.96004e-53	9.41451e-51	110.735
NADSYN1	-1.88347	6.98325	-16.8361	3.27652e-53	1.51952e-50	110.225
TUBB6	2.78659	6.74276	16.8091	4.5078e-53	2.02085e-50	109.909
S100P	-4.74472	11.0183	-16.7738	6.84399e-53	2.96919e-50	109.495
TXNRD1	2.32032	6.53789	16.6589	2.65533e-52	1.11598e-49	108.15
FKBP5	2.40963	5.57362	16.4127	4.7847e-51	1.94998e-48	105.282
TEAD4	2.22351	5.38603	16.3793	7.07477e-51	2.79849e-48	104.894
MT2A	3.33941	9.22328	16.2866	2.08993e-50	8.0307e-48	103.819
BTBD16	-4.89907	5.65047	-16.2573	2.94211e-50	1.09912e-47	103.48
DUSP14	1.65476	5.95517	16.251	3.16463e-50	1.1503e-47	103.408
FOXM1	2.2531	5.95059	16.1582	9.33598e-50	3.18539e-47	102.335
PNMA1	1.86779	6.3533	16.1578	9.37966e-50	3.18539e-47	102.33
GGT6	-3.83372	6.50254	-16.1559	9.5878e-50	3.18539e-47	102.308
PHF19	1.83739	5.44089	16.1548	9.71084e-50	3.18539e-47	102.296
PPARG	-3.3819	7.46655	-16.1286	1.31588e-49	4.21363e-47	101.994
HPSE	2.10668	3.56452	16.0993	1.85053e-49	5.78785e-47	101.656
FAM126A	1.68323	4.32325	16.0335	3.96911e-49	1.21319e-46	100.899
CTHRC1	3.21965	7.05675	15.9683	8.45571e-49	2.52713e-46	100.149
DHRS2	-5.83662	8.33015	-15.9203	1.47179e-48	4.27627e-46	99.5996
LDLRAD3	2.0042	4.71214	15.919	1.49442e-48	4.27627e-46	99.5845
EMP3	2.5773	6.42447	15.898	1.90492e-48	5.33733e-46	99.3438
DIAPH3	1.78127	4.28546	15.8772	2.42239e-48	6.64873e-46	99.1054
EXO1	1.59768	4.70276	15.8146	4.98656e-48	1.34128e-45	98.3894
PSMD2	1.27047	8.78176	15.8012	5.82059e-48	1.53492e-45	98.236
KIF4A	2.07923	5.66259	15.7918	6.48493e-48	1.67723e-45	98.1288
ANLN	2.26397	6.41527	15.7428	1.14028e-47	2.89351e-45	97.5691
TPX2	2.30735	7.4318	15.7296	1.32644e-47	3.30357e-45	97.4191
ANXA5	2.00639	8.80913	15.7118	1.62832e-47	3.98168e-45	97.2158
MPP1	1.90954	4.46537	15.7059	1.74211e-47	4.13635e-45	97.1488
MMD	2.0651	5.92809	15.7054	1.75308e-47	4.13635e-45	97.1426
AURKA	2.07355	6.6595	15.6995	1.87456e-47	4.34671e-45	97.0761
RRM1	1.52744	8.14833	15.6897	2.09917e-47	4.78505e-45	96.9639
LOX	2.6516	4.75134	15.6876	2.15082e-47	4.82105e-45	96.9398
ACTN1	1.8594	8.17412	15.6787	2.38174e-47	5.25114e-45	96.8387
LMNB2	1.46885	7.3965	15.6135	5.03062e-47	1.09124e-44	96.0971
TMC4	-2.77003	7.47191	-15.577	7.64043e-47	1.63105e-44	95.6827
CDCA5	2.1362	6.00818	15.5488	1.05444e-46	2.2158e-44	95.3633
TRAM2	1.59519	5.50196	15.5465	1.08342e-46	2.24169e-44	95.3364
ELOVL4	2.30148	3.44304	15.5031	1.77786e-46	3.6228e-44	94.8452
CAPS	-3.11742	7.4286	-15.4839	2.2141e-46	4.4444e-44	94.6276
FAM3B	-4.09102	5.34339	-15.478	2.3697e-46	4.68679e-44	94.5602
PRC1	1.99494	6.73345	15.4313	4.0338e-46	7.8624e-44	94.0328
GMPS	1.26109	7.17414	15.4105	5.11367e-46	9.82483e-44	93.7975
CCNA2	1.88269	6.61002	15.405	5.44212e-46	1.03086e-43	93.7358
YWHAH	1.37081	8.94182	15.387	6.68426e-46	1.24856e-43	93.5319
YWHAQ	1.35616	10.3142	15.3849	6.84284e-46	1.26068e-43	93.5087
HMGCS2	-5.82576	6.91352	-15.3588	9.21241e-46	1.67429e-43	93.2138
TBX3	-3.38577	7.32052	-15.3535	9.78275e-46	1.75424e-43	93.1543
CDV3	1.27316	7.80651	15.3199	1.43327e-45	2.53633e-43	92.7755
FLNA	2.3061	8.4813	15.2482	3.23148e-45	5.56426e-43	91.9694
BIRC5	1.91371	6.42457	15.2479	3.24408e-45	5.56426e-43	91.9656
TGFBI	2.97096	7.87634	15.2466	3.29135e-45	5.56426e-43	91.9512
NPC1	1.47499	5.74392	15.2461	3.30984e-45	5.56426e-43	91.9457
KLHL5	1.79298	5.72935	15.2231	4.29478e-45	7.13092e-43	91.6874
CYP4F12	-3.29674	5.89568	-15.2217	4.36372e-45	7.15703e-43	91.6716
PSMD1	1.08395	7.63272	15.175	7.40089e-45	1.19921e-42	91.1477
ACSL5	-2.7717	7.64727	-15.1704	7.80157e-45	1.24909e-42	91.0955
SIRPA	2.23311	5.83652	15.1687	7.9479e-45	1.25754e-42	91.077
SLC14A1	-4.6946	5.88226	-15.1482	1.00269e-44	1.56805e-42	90.8466
MSH6	1.37518	6.66626	15.1388	1.11415e-44	1.72233e-42	90.7421
DTL	1.75989	5.68569	15.1373	1.13401e-44	1.7331e-42	90.7246
PALLD	1.96408	7.10046	15.128	1.25948e-44	1.90322e-42	90.6206
EHBP1	1.35356	6.21632	15.1261	1.28735e-44	1.92374e-42	90.5989
SPINK1	-6.65319	8.71991	-15.1192	1.39132e-44	2.05625e-42	90.5219
NCAPG	1.87318	5.95774	15.1181	1.40828e-44	2.05869e-42	90.5098
OSBPL6	1.16998	2.59014	15.0979	1.76932e-44	2.55867e-42	90.2835
MT1X	2.97045	7.32613	15.0736	2.32578e-44	3.3276e-42	90.0124
CALD1	2.07355	7.4851	15.0498	3.0431e-44	4.30806e-42	89.7459
ASPM	2.12427	5.34585	15.0362	3.54351e-44	4.96423e-42	89.5949
ST3GAL6	1.41548	3.04433	15.0241	4.06457e-44	5.63551e-42	89.4589
VIPR1	-2.50332	4.91537	-14.9903	5.94366e-44	8.15676e-42	89.0821
MELK	2.0548	6.25873	14.9856	6.265e-44	8.51091e-42	89.0299
SLC44A3	-2.44039	6.78227	-14.9679	7.64559e-44	1.02826e-41	88.8325
B4GALNT1	1.51688	2.83451	14.9557	8.76584e-44	1.16725e-41	88.6969
AP1S2	1.64412	5.04216	14.9378	1.07182e-43	1.41322e-41	88.4975
KIF23	1.7991	5.24576	14.9346	1.11014e-43	1.44954e-41	88.4627
SPC25	1.87266	5.03865	14.9256	1.22887e-43	1.58914e-41	88.362
CCNB2	2.01825	6.93569	14.8871	1.89268e-43	2.41221e-41	87.9338
DEPDC1	1.94126	4.687	14.8867	1.90122e-43	2.41221e-41	87.9293
FMNL2	1.98841	5.44676	14.8617	2.51525e-43	3.13446e-41	87.6518
CYP26B1	2.23324	3.28295	14.8616	2.51707e-43	3.13446e-41	87.6511
NUP155	1.54077	5.76095	14.8538	2.74703e-43	3.38943e-41	87.5644
CENPA	1.91789	4.81077	14.8368	3.32303e-43	4.06285e-41	87.3757
ME1	2.27384	5.37516	14.83	3.58647e-43	4.34545e-41	87.3001
FBXO5	1.66858	5.28973	14.8179	4.10275e-43	4.92659e-41	87.1667
DPYSL2	1.81319	6.353	14.8021	4.89938e-43	5.81827e-41	86.9908
MYO5A	1.6554	4.8356	14.8015	4.93184e-43	5.81827e-41	86.9843
RNF128	-3.50955	7.04408	-14.7936	5.38447e-43	6.29702e-41	86.8972
CDCA8	1.79322	6.41651	14.7714	6.90093e-43	8.00092e-41	86.6512
UCHL1	3.48328	4.90377	14.7485	8.9122e-43	1.02445e-40	86.3977
UPK2	-5.25505	8.01903	-14.745	9.26672e-43	1.05617e-40	86.359
TRIP13	2.26189	6.16334	14.7427	9.50467e-43	1.07419e-40	86.3339
COPS3	1.26891	7.54801	14.7241	1.169e-42	1.31015e-40	86.1287
CHCHD3	1.18744	6.68654	14.7036	1.46862e-42	1.63235e-40	85.9025
KIF2C	1.90459	6.45699	14.6984	1.55652e-42	1.71587e-40	85.8449
ACOXL	-2.48193	3.7928	-14.6902	1.70617e-42	1.86555e-40	85.7539
OSMR	2.32334	4.92004	14.684	1.82819e-42	1.98285e-40	85.6854
CEP55	2.05155	6.36382	14.6582	2.43352e-42	2.61828e-40	85.4018
FAM83D	2.13902	6.55334	14.646	2.78743e-42	2.97525e-40	85.2672
PTTG1	1.81745	7.22578	14.6202	3.71388e-42	3.93291e-40	84.9828
ENO1	1.30325	11.5235	14.6073	4.28555e-42	4.50284e-40	84.8408
GFPT2	2.24135	4.05877	14.6018	4.55501e-42	4.74886e-40	84.7804
ECT2	1.69486	6.01606	14.5895	5.22274e-42	5.40313e-40	84.6448
USP1	1.62947	6.62355	14.5886	5.27544e-42	5.41598e-40	84.6348
RACGAP1	1.5628	6.40641	14.5871	5.36161e-42	5.46275e-40	84.6188
CCNB1	1.89637	7.22009	14.5862	5.41544e-42	5.47611e-40	84.6089
ITGA5	2.1297	6.93231	14.5792	5.85571e-42	5.87713e-40	84.5314
DCLRE1B	1.19299	4.82996	14.5677	6.65166e-42	6.62654e-40	84.405
ST3GAL5	-2.70086	6.27584	-14.565	6.85134e-42	6.77527e-40	84.3757
SPHK1	2.44732	4.96295	14.53	1.00958e-41	9.91081e-40	83.9914
DENND2D	-2.04268	7.09109	-14.4423	2.66226e-41	2.59454e-39	83.0302
CKAP5	1.2267	7.12744	14.4358	2.86057e-41	2.76776e-39	82.959
PCMT1	1.13244	8.00055	14.4269	3.15308e-41	3.02899e-39	82.8625
CAPN5	-2.73687	6.38745	-14.4044	4.04028e-41	3.85373e-39	82.6168
SLC2A3	2.38154	6.06146	14.3954	4.46397e-41	4.22788e-39	82.5179
CDCA4	1.42893	6.63695	14.3576	6.76602e-41	6.36337e-39	82.1057
PRPS1	1.57219	6.90172	14.353	7.11555e-41	6.64563e-39	82.0558
ALDH1L2	1.61629	3.28019	14.3475	7.56002e-41	7.01205e-39	81.9957
SULF2	2.83165	6.05404	14.3381	8.38144e-41	7.72069e-39	81.8935
BUB1B	1.76818	5.76895	14.2671	1.82855e-40	1.67294e-38	81.1203
TUBA1C	1.29158	9.40388	14.2539	2.11339e-40	1.92047e-38	80.9768
SMC2	1.57631	5.26808	14.2527	2.14081e-40	1.93234e-38	80.964
CENPF	1.94199	6.0922	14.2193	3.08557e-40	2.76652e-38	80.6017
CYP4B1	-4.72487	7.10044	-14.2079	3.49608e-40	3.11383e-38	80.4779
NUSAP1	1.88474	7.50038	14.1983	3.88395e-40	3.43653e-38	80.3736
FGD1	1.45462	4.90951	14.1814	4.67142e-40	4.10627e-38	80.1906
ABL2	1.06854	4.58379	14.1759	4.96355e-40	4.33473e-38	80.1305
CDC20	2.27611	8.01946	14.1573	6.07859e-40	5.27425e-38	79.9297
ARHGEF10L	-1.3472	6.00874	-14.1403	7.32396e-40	6.3141e-38	79.7449
ATP8B2	1.63462	4.20258	14.1325	7.96868e-40	6.79166e-38	79.6613
PRPF4	1.09721	6.93296	14.1324	7.9789e-40	6.79166e-38	79.6601
TMC7	-1.87746	4.96437	-14.1303	8.16702e-40	6.90458e-38	79.637
CKAP2L	1.87436	4.77703	14.1297	8.21423e-40	6.90458e-38	79.6312
MCFD2	1.22993	7.02384	14.1176	9.37515e-40	7.83146e-38	79.5002
RFC4	1.54974	6.68882	14.0969	1.17527e-39	9.75693e-38	79.2762
ADAM19	2.15881	4.90113	14.0909	1.25497e-39	1.03547e-37	79.2112
DENND1A	1.03556	4.28035	14.0882	1.29232e-39	1.05978e-37	79.1821
MCM6	1.43749	6.67607	14.0754	1.48517e-39	1.21054e-37	79.0443
STRAP	1.18907	8.92672	14.0745	1.50031e-39	1.21552e-37	79.0342
KIF14	1.67232	4.65497	14.056	1.83451e-39	1.47738e-37	78.8349
PLAUR	1.99368	6.08844	14.0529	1.89652e-39	1.51823e-37	78.802
CSE1L	1.1319	8.5674	14.0325	2.36863e-39	1.88496e-37	78.5817
NRP2	1.84191	4.24739	14.0204	2.70034e-39	2.13628e-37	78.4518
KIF11	1.82574	5.92932	14.0188	2.74958e-39	2.16252e-37	78.4339
CKS2	1.73263	8.48595	14.018	2.77175e-39	2.16729e-37	78.4259
HSD17B2	-3.67352	5.33265	-14.0068	3.13325e-39	2.43579e-37	78.3044
KLHDC7A	-2.72922	4.37319	-14.0016	3.31528e-39	2.56248e-37	78.2485
OGFRL1	1.83767	4.56477	13.9998	3.38036e-39	2.59786e-37	78.2292
MAP1B	1.93165	4.87379	13.9716	4.59048e-39	3.5078e-37	77.9259
FOXA1	-3.12189	6.89164	-13.9472	5.97508e-39	4.54005e-37	77.6647
SLFN11	2.30404	4.78191	13.9313	7.09824e-39	5.36316e-37	77.494
SYTL1	-2.29026	7.16085	-13.9254	7.56782e-39	5.68601e-37	77.4305
MAD2L1	1.80367	5.77449	13.9236	7.71933e-39	5.76762e-37	77.4109
PAPSS2	1.81025	5.32601	13.915	8.47098e-39	6.29426e-37	77.3188
TIMP2	2.19022	7.63073	13.8973	1.02568e-38	7.57929e-37	77.1292
GPR176	1.60001	4.23841	13.8908	1.10037e-38	8.08679e-37	77.0596
EFEMP1	3.08652	5.39593	13.8687	1.39706e-38	1.02115e-36	76.823
MKI67	1.67528	5.99386	13.8504	1.70323e-38	1.2382e-36	76.6266
NRP1	1.77919	5.56317	13.8413	1.87871e-38	1.35843e-36	76.5295
CERK	1.72026	5.14323	13.8351	2.00817e-38	1.44427e-36	76.4634
PLK1	1.67708	5.3195	13.8232	2.28307e-38	1.63324e-36	76.3363
ATF7IP2	-2.1592	5.37001	-13.8149	2.49728e-38	1.77703e-36	76.2474
C9orf40	1.59057	4.94214	13.8103	2.62506e-38	1.85813e-36	76.198
UBE2V2	1.142	7.06442	13.8047	2.78867e-38	1.9547e-36	76.1381
DEK	1.69507	8.56207	13.8046	2.79057e-38	1.9547e-36	76.1374
GPRIN1	1.49529	3.78633	13.7999	2.93543e-38	2.03685e-36	76.0872
CDCA2	1.56328	4.75195	13.7998	2.93813e-38	2.03685e-36	76.0863
ARHGAP11A	1.28152	4.31487	13.7987	2.97513e-38	2.05193e-36	76.0739
ALOX5	-2.41072	7.59888	-13.7726	3.93849e-38	2.70249e-36	75.796
LAMP2	1.50976	7.70291	13.7694	4.07702e-38	2.78335e-36	75.7617
AMD1	1.13773	6.70672	13.7643	4.30714e-38	2.92559e-36	75.7073
BATF	-1.92075	7.11219	-13.7524	4.89386e-38	3.30742e-36	75.5808
LRRC42	1.38018	6.58823	13.742	5.47705e-38	3.68305e-36	75.4692
NEK2	1.71647	5.61531	13.7363	5.82166e-38	3.8953e-36	75.4087
STXBP1	1.67857	4.05039	13.7245	6.60527e-38	4.39774e-36	75.2836
CDK6	2.26348	4.79652	13.7077	7.90892e-38	5.23976e-36	75.1051
PDGFC	1.91335	4.82904	13.7067	7.99757e-38	5.26796e-36	75.0941
UBQLN1	1.02407	7.59939	13.7063	8.02983e-38	5.26796e-36	75.0901
CENPI	1.32315	3.93901	13.7057	8.08171e-38	5.27626e-36	75.0837
PSMB2	1.09958	8.35959	13.6699	1.18693e-37	7.7116e-36	74.7029
ACAT1	1.62693	6.03979	13.668	1.21138e-37	7.83262e-36	74.6827
CENPE	1.77352	4.61748	13.6538	1.41087e-37	9.07882e-36	74.5316
ACOT7	1.53138	6.65335	13.6401	1.63329e-37	1.046e-35	74.3866
GNA12	1.29039	6.09259	13.6357	1.71131e-37	1.09078e-35	74.3403
CTSH	-2.09645	8.88154	-13.6206	2.01304e-37	1.27705e-35	74.1795
USP13	1.35609	4.52059	13.6173	2.0855e-37	1.3168e-35	74.1444
SGTB	1.25778	3.90186	13.6095	2.26506e-37	1.42022e-35	74.0626
DEGS2	-2.41733	4.46266	-13.6093	2.27042e-37	1.42022e-35	74.0602
WDHD1	1.35893	4.67668	13.595	2.64494e-37	1.64684e-35	73.909
KRT7	-4.14993	10.3445	-13.5935	2.68872e-37	1.66639e-35	73.8927
PLEKHH1	-1.95903	5.08946	-13.585	2.94288e-37	1.81554e-35	73.8032
PBK	1.90786	5.75285	13.5565	3.98996e-37	2.45027e-35	73.5016
TNFAIP2	-2.61964	9.05822	-13.5507	4.24513e-37	2.59513e-35	73.4402
CYP3A5	-3.35882	5.11209	-13.5157	6.16829e-37	3.75373e-35	73.07
FN1	2.74599	7.90461	13.5026	7.08592e-37	4.28048e-35	72.9326
DSE	1.85325	4.9718	13.5025	7.09753e-37	4.28048e-35	72.931
VIM	1.94283	9.02211	13.4998	7.30537e-37	4.38616e-35	72.9024
DNMT1	1.39299	7.17307	13.4954	7.64992e-37	4.57261e-35	72.8567
ANP32B	1.10926	9.99539	13.4779	9.22079e-37	5.48719e-35	72.6717
MCM2	1.81522	7.01112	13.4768	9.32352e-37	5.50233e-35	72.6607
PDIA6	1.46644	8.3289	13.4768	9.32888e-37	5.50233e-35	72.6601
BUB1	1.7137	5.81455	13.4764	9.36898e-37	5.50233e-35	72.6559
ADCY7	1.75873	3.90366	13.4737	9.64301e-37	5.63865e-35	72.6273
TRAK1	-1.66061	7.40284	-13.471	9.9247e-37	5.77824e-35	72.5988
SH3GLB2	-1.4998	7.76997	-13.467	1.03511e-36	6.00049e-35	72.5571
ARL4C	1.97518	6.28886	13.448	1.2663e-36	7.30924e-35	72.3574
DEPDC7	1.90627	3.33154	13.439	1.39325e-36	8.00761e-35	72.2628
PLOD1	1.32839	8.22074	13.4193	1.71805e-36	9.83235e-35	72.0551
BIN1	1.93421	4.9306	13.401	2.08526e-36	1.18833e-34	71.8632
FANCC	1.02236	3.96173	13.3942	2.24213e-36	1.27234e-34	71.7914
RAB15	-2.19963	6.97346	-13.3861	2.44207e-36	1.37997e-34	71.7068
NCAPD2	1.39912	7.27195	13.3779	2.66453e-36	1.49938e-34	71.6204
ADIPOR2	1.01696	7.43287	13.3564	3.34628e-36	1.87517e-34	71.3947
MPHOSPH9	1.16287	4.23696	13.3528	3.47603e-36	1.9398e-34	71.357
CAV1	2.37416	7.32464	13.3457	3.74525e-36	2.0814e-34	71.2831
KIF1B	1.11373	5.62734	13.3303	4.4061e-36	2.43859e-34	71.1221
FAM43A	1.65027	4.88485	13.3295	4.44407e-36	2.44952e-34	71.1136
DSC2	2.80632	5.45843	13.3176	5.04225e-36	2.76789e-34	70.9885
NDC80	1.8057	5.90474	13.3166	5.09245e-36	2.78408e-34	70.9787
PRRX1	2.30333	4.72589	13.3121	5.34139e-36	2.90836e-34	70.9314
NR3C1	1.61618	5.20721	13.307	5.64036e-36	3.05876e-34	70.8775
RAN	1.09941	8.72664	13.2897	6.76679e-36	3.65488e-34	70.6971
CENPL	1.1935	4.71264	13.2818	7.35465e-36	3.95651e-34	70.6146
TEX2	1.06128	5.94875	13.2778	7.67101e-36	4.11026e-34	70.5729
CHEK1	1.51349	5.10921	13.2735	8.02494e-36	4.28283e-34	70.5282
MFHAS1	1.50699	5.44898	13.265	8.78465e-36	4.66975e-34	70.4386
MAD2L2	1.52988	6.89515	13.2628	8.98461e-36	4.75724e-34	70.4163
CPVL	2.33044	4.83048	13.2459	1.07396e-35	5.66422e-34	70.2396
COMMD2	1.13787	6.10668	13.2302	1.26651e-35	6.65362e-34	70.0762
FAM20C	1.97571	5.20149	13.213	1.51739e-35	7.94061e-34	69.8972
CENPN	1.46359	5.77624	13.2109	1.55163e-35	8.08831e-34	69.8751
TBX2	-3.06972	6.90773	-13.2034	1.67965e-35	8.72184e-34	69.7965
PCOLCE2	2.15969	3.31908	13.1997	1.74612e-35	9.03214e-34	69.7581
MFAP3L	-2.19598	4.50696	-13.1979	1.77912e-35	9.1676e-34	69.7396
SOX9	2.76731	5.89402	13.1967	1.80249e-35	9.25254e-34	69.7266
PSRC1	1.55266	5.07685	13.1746	2.27282e-35	1.16225e-33	69.497
SERPINE2	2.55308	5.18562	13.1711	2.35823e-35	1.20136e-33	69.4604
KLF13	1.73144	5.85132	13.1667	2.46761e-35	1.25234e-33	69.4155
ICA1	-1.80945	6.87387	-13.1609	2.62325e-35	1.32632e-33	69.3549
NPAS2	-1.96849	5.66095	-13.143	3.16417e-35	1.59382e-33	69.1692
NEK6	1.66627	5.04927	13.1382	3.32767e-35	1.66992e-33	69.1193
RAP2A	1.23952	6.4124	13.1348	3.45101e-35	1.72538e-33	69.0833
LRRC59	1.08018	7.57604	13.1226	3.91901e-35	1.9521e-33	68.9573
CCT5	1.22674	8.25698	13.1186	4.08929e-35	2.02941e-33	68.9152
FRY	-2.00577	4.67186	-13.1098	4.48175e-35	2.21052e-33	68.8244
SLC43A3	1.64409	4.69476	13.1097	4.48712e-35	2.21052e-33	68.8232
BMP2K	1.09272	3.93652	13.0919	5.40595e-35	2.64705e-33	68.6387
GOLT1A	-2.44774	5.05836	-13.0918	5.41258e-35	2.64705e-33	68.6375
CCT4	1.11838	8.33578	13.09	5.51506e-35	2.68739e-33	68.6189
MSX2	-2.66397	6.29369	-13.0821	5.98719e-35	2.90692e-33	68.5376
UBE2E2	2.27259	5.30636	13.0783	6.23089e-35	3.01436e-33	68.498
RAD51AP1	1.79793	5.69983	13.0711	6.72218e-35	3.24038e-33	68.4229
PANX1	1.41152	5.92654	13.0608	7.48006e-35	3.59283e-33	68.3171
AURKB	1.75879	6.44598	13.0497	8.39967e-35	4.02018e-33	68.2022
ROR2	1.83159	3.83682	13.0353	9.76488e-35	4.65702e-33	68.0531
COL6A2	2.3694	8.22389	13.0349	9.80913e-35	4.66159e-33	68.0486
CROT	-1.94136	7.30913	-13.0214	1.12926e-34	5.34767e-33	67.9091
DOCK11	1.72748	4.20461	13.0129	1.23314e-34	5.81911e-33	67.8219
TNFAIP6	2.04172	4.68349	12.9985	1.43336e-34	6.7403e-33	67.6729
PRDX4	1.48032	8.56749	12.9962	1.46706e-34	6.87473e-33	67.6499
SHCBP1	1.6337	4.90502	12.9955	1.47801e-34	6.90198e-33	67.6425
MAFG	1.13856	5.63163	12.991	1.54989e-34	7.21264e-33	67.5955
CHST11	2.19041	4.99905	12.9821	1.69978e-34	7.8829e-33	67.5041
LRP8	1.62751	4.18903	12.9608	2.12149e-34	9.78077e-33	67.2846
MYO1B	1.75503	6.2033	12.9607	2.12357e-34	9.78077e-33	67.2836
CHAF1B	1.37519	4.8809	12.9473	2.44214e-34	1.12097e-32	67.1452
SYT8	-3.73094	6.85296	-12.9381	2.6862e-34	1.2288e-32	67.0509
UPK1A	-5.15461	7.62443	-12.9218	3.18208e-34	1.44581e-32	66.8831
TYMS	1.84658	7.30978	12.9179	3.31291e-34	1.50018e-32	66.8432
SH2B3	1.39715	5.36279	12.9087	3.64673e-34	1.6458e-32	66.7481
HAT1	1.18986	6.41912	12.9081	3.66595e-34	1.64894e-32	66.7429
SAMD10	-1.27787	5.16318	-12.9	3.99045e-34	1.78892e-32	66.6589
ADCY3	1.28426	6.25867	12.8973	4.10337e-34	1.83343e-32	66.6313
OIP5	1.69417	4.72119	12.8897	4.44078e-34	1.97395e-32	66.553
MCM10	1.56524	4.95694	12.8895	4.44722e-34	1.97395e-32	66.5516
LIX1L	1.28082	5.64906	12.879	4.96071e-34	2.19463e-32	66.4434
KIF18A	1.44081	3.965	12.8774	5.04053e-34	2.22263e-32	66.4275
ZNF440	-1.67737	5.74495	-12.877	5.0636e-34	2.2255e-32	66.423
EXOSC3	1.21047	6.41144	12.8746	5.19151e-34	2.27416e-32	66.3983
IDUA	-1.67912	5.53442	-12.8743	5.20812e-34	2.27416e-32	66.3952
RAPGEFL1	-2.58399	7.35959	-12.8706	5.4079e-34	2.35375e-32	66.3579
CKS1B	1.67255	7.36208	12.8679	5.56461e-34	2.41414e-32	66.3296
ACP6	-1.66876	5.79232	-12.8605	6.00772e-34	2.598e-32	66.2537
CDK5RAP2	1.1886	5.79522	12.8562	6.27882e-34	2.70653e-32	66.21
JAZF1	1.38954	4.55963	12.8401	7.41488e-34	3.18603e-32	66.0453
ATAD2	1.52548	6.23105	12.8324	8.02879e-34	3.43883e-32	65.9665
RAD54L	1.48182	4.99566	12.8245	8.7162e-34	3.7214e-32	65.8852
NUP205	1.05155	6.82245	12.819	9.22774e-34	3.92734e-32	65.8287
ZNF552	-1.50245	5.3493	-12.8145	9.66223e-34	4.09929e-32	65.7831
CDK5R1	1.91563	4.22097	12.805	1.06649e-33	4.51044e-32	65.6854
RRM2	1.7589	6.80096	12.7946	1.18751e-33	5.00653e-32	65.5789
CCDC80	2.05974	4.74774	12.7869	1.2852e-33	5.40145e-32	65.5006
SAV1	1.02119	5.80966	12.7846	1.31569e-33	5.51238e-32	65.4774
NUP188	1.02919	5.85038	12.7679	1.5625e-33	6.52609e-32	65.3072
KIF20A	1.73091	6.21762	12.7479	1.92063e-33	7.99707e-32	65.1028
PRKDC	1.31355	7.07772	12.732	2.26146e-33	9.38716e-32	64.9411
TTK	1.71193	5.743	12.7285	2.34454e-33	9.70207e-32	64.9053
TMEM38B	1.44256	4.66376	12.7125	2.76508e-33	1.13724e-31	64.742
S100A10	2.24437	10.2987	12.7082	2.89126e-33	1.18551e-31	64.6978
EVPL	-2.20625	7.79598	-12.7027	3.05913e-33	1.25053e-31	64.6419
P4HA2	1.3945	6.2638	12.7021	3.07851e-33	1.25463e-31	64.6357
ELF3	-2.65673	8.80993	-12.6985	3.19367e-33	1.29763e-31	64.5993
MT1G	2.59247	5.34156	12.6907	3.45995e-33	1.40159e-31	64.52
IMPA2	2.11052	5.96551	12.689	3.5197e-33	1.42151e-31	64.503
B3GNT3	-2.30254	6.60822	-12.6834	3.72828e-33	1.50125e-31	64.446
NDE1	1.30325	5.95867	12.6822	3.7742e-33	1.5152e-31	64.4339
MYADM	1.94232	6.82506	12.6678	4.37537e-33	1.74612e-31	64.2876
KPNA2	1.44065	8.4727	12.6664	4.43882e-33	1.76621e-31	64.2733
REEP6	-2.54681	6.32277	-12.6519	5.15209e-33	2.04397e-31	64.1258
AXL	2.15327	5.83128	12.6417	5.72132e-33	2.26312e-31	64.022
FCGR2A	2.13669	4.90315	12.6274	6.62048e-33	2.60762e-31	63.8775
CYP2J2	-2.65664	6.29731	-12.6273	6.63103e-33	2.60762e-31	63.8759
LGALS1	2.05136	10.3859	12.6243	6.83461e-33	2.67985e-31	63.8459
IRAK1	1.26094	8.56323	12.6137	7.61442e-33	2.97693e-31	63.739
PTP4A1	1.34808	7.07723	12.6018	8.60213e-33	3.35334e-31	63.6182
CYBRD1	1.93024	6.08471	12.5935	9.36594e-33	3.64053e-31	63.534
UAP1	1.45365	7.47197	12.5778	1.09961e-32	4.26186e-31	63.3751
CDCA3	1.46746	5.59261	12.5763	1.11619e-32	4.31367e-31	63.3603
SCNN1B	-3.27521	5.99983	-12.571	1.1788e-32	4.54261e-31	63.3062
IPPK	1.08559	3.94739	12.5609	1.30721e-32	5.02304e-31	63.2039
NCK1	1.23322	5.97023	12.5598	1.32206e-32	5.06565e-31	63.1927
COL5A2	2.05935	7.51551	12.5462	1.51798e-32	5.79982e-31	63.0559
TUBB	1.08105	10.7481	12.5171	2.04351e-32	7.7856e-31	62.7615
TPST1	1.51671	5.79657	12.5147	2.0935e-32	7.94075e-31	62.7376
HS3ST3B1	1.42021	3.14002	12.5146	2.09604e-32	7.94075e-31	62.7364
SPAG4	-1.74051	5.97597	-12.5134	2.12038e-32	8.0104e-31	62.725
SIDT1	-1.74936	4.01255	-12.5075	2.25244e-32	8.48544e-31	62.6652
COL6A1	2.15409	8.62965	12.5063	2.27902e-32	8.56159e-31	62.6536
FEN1	1.48248	7.12521	12.4982	2.475e-32	9.27196e-31	62.5719
MRPL37	1.09702	8.38523	12.4966	2.5163e-32	9.40049e-31	62.5555
TMEM134	-1.03461	7.03299	-12.496	2.53239e-32	9.43439e-31	62.5492
SRD5A1	1.49652	5.16438	12.4955	2.54459e-32	9.45364e-31	62.5444
TDH	-1.43075	3.38415	-12.4824	2.90794e-32	1.07738e-30	62.4123
ATP8B1	-2.02402	6.91108	-12.4611	3.6091e-32	1.33348e-30	62.1984
PAM	1.47951	6.66599	12.4583	3.71292e-32	1.36808e-30	62.1704
RGS20	1.7521	3.14518	12.4544	3.86518e-32	1.42029e-30	62.1306
GLIPR1	1.61721	4.86917	12.4476	4.14039e-32	1.51728e-30	62.0625
PRDX6	1.0596	9.66931	12.4219	5.37663e-32	1.96495e-30	61.8038
MCM4	1.43942	7.82043	12.4141	5.81621e-32	2.11984e-30	61.726
UBE2T	1.51367	7.01451	12.4116	5.96331e-32	2.16758e-30	61.7013
ARHGAP27	-1.41549	6.83624	-12.409	6.12791e-32	2.22141e-30	61.6743
MGST2	-1.3406	8.2488	-12.4087	6.14598e-32	2.22197e-30	61.6714
MTHFD1L	1.12939	5.40051	12.3972	6.90062e-32	2.48811e-30	61.5568
SLC1A4	1.72403	5.19159	12.3963	6.96577e-32	2.50488e-30	61.5475
TK1	1.62062	7.71697	12.3901	7.41818e-32	2.66046e-30	61.4852
PLA2G2F	-3.15534	5.0654	-12.389	7.50136e-32	2.68313e-30	61.4741
TOP2A	1.88583	7.87107	12.3857	7.75526e-32	2.76659e-30	61.4412
CDK4	1.27659	8.12303	12.3803	8.19023e-32	2.91403e-30	61.3872
DDX10	1.07769	5.57856	12.3775	8.42997e-32	2.98354e-30	61.3586
PRTFDC1	2.16324	4.84294	12.3713	8.97518e-32	3.16817e-30	61.2966
RUVBL1	1.07575	6.5188	12.3684	9.23781e-32	3.25234e-30	61.268
IKZF2	-1.82321	5.21055	-12.3459	1.15955e-31	4.07175e-30	61.043
SURF4	1.03235	9.07278	12.3431	1.19293e-31	4.17805e-30	61.0149
COPZ2	1.62362	5.25322	12.3403	1.22695e-31	4.28604e-30	60.9871
SLC12A8	1.72595	4.59824	12.3388	1.24635e-31	4.34254e-30	60.9715
BCAT1	2.44254	4.96985	12.3366	1.27418e-31	4.42801e-30	60.9497
CYB5A	-1.80581	7.46217	-12.3233	1.45741e-31	5.05172e-30	60.8167
SLC39A8	1.68522	4.92831	12.3161	1.56705e-31	5.4178e-30	60.7449
PGM2L1	1.41128	4.50516	12.3062	1.73196e-31	5.97259e-30	60.6458
GAS1	2.45935	4.73558	12.2994	1.85476e-31	6.36344e-30	60.578
CD14	2.50575	6.86027	12.2867	2.10604e-31	7.20715e-30	60.4523
MFGE8	1.59166	6.74586	12.2819	2.21028e-31	7.54467e-30	60.4044
TMEM158	2.15146	5.83707	12.2771	2.32059e-31	7.90116e-30	60.3562
NNMT	2.55309	6.95913	12.2739	2.39764e-31	8.14289e-30	60.3239
IFITM3	2.0384	10.2652	12.2686	2.5278e-31	8.54181e-30	60.2716
HMMR	1.70032	5.61139	12.26	2.75589e-31	9.26598e-30	60.1861
ADA	1.93232	5.48491	12.2399	3.37385e-31	1.12593e-29	59.9858
OXCT1	2.07812	5.31766	12.2319	3.65633e-31	1.21718e-29	59.9062
KIF2A	1.24039	5.51242	12.2316	3.6668e-31	1.21765e-29	59.9034
COL5A1	2.21358	7.2086	12.2274	3.82449e-31	1.26688e-29	59.8617
HDGF	1.0253	9.42255	12.2254	3.90151e-31	1.28922e-29	59.842
LATS2	1.07923	5.194	12.2062	4.73118e-31	1.55955e-29	59.6511
TESC	-3.25887	5.61172	-12.2049	4.79272e-31	1.57597e-29	59.6383
TPI1	1.14305	10.6773	12.2024	4.91476e-31	1.61216e-29	59.6135
WDR76	1.41781	4.37048	12.1975	5.16151e-31	1.68898e-29	59.565
PIK3C2B	-1.61247	5.86288	-12.1962	5.2327e-31	1.70812e-29	59.5514
POLE3	1.15677	8.02926	12.1938	5.35588e-31	1.7441e-29	59.5284
COL6A3	1.97856	7.69402	12.1922	5.44257e-31	1.76805e-29	59.5125
TSPAN4	1.42013	5.51067	12.1918	5.46715e-31	1.77175e-29	59.508
MAP4K4	1.33995	6.2505	12.1854	5.82892e-31	1.88445e-29	59.4446
MORC4	1.29881	5.87815	12.1845	5.88442e-31	1.89783e-29	59.4352
IL27RA	1.65313	4.9554	12.1732	6.58552e-31	2.11887e-29	59.3238
ARSJ	1.37607	3.00074	12.1711	6.72426e-31	2.15834e-29	59.3032
GGH	2.0321	6.72593	12.1593	7.57224e-31	2.42474e-29	59.1856
HEG1	1.49647	5.61331	12.1552	7.8851e-31	2.51296e-29	59.1456
UHRF1	1.57158	6.19715	12.1517	8.16549e-31	2.59616e-29	59.111
FAAH	-1.57474	6.43812	-12.1493	8.36595e-31	2.65362e-29	59.087
PTK6	-2.63175	7.03532	-12.1463	8.62089e-31	2.72805e-29	59.0573
NCF2	2.06065	4.48737	12.1426	8.94529e-31	2.82406e-29	59.0207
MAP2	1.70302	2.91184	12.1412	9.06897e-31	2.85641e-29	59.0071
SCNN1G	-3.12703	5.69888	-12.1333	9.81824e-31	3.07798e-29	58.9286
STK3	1.00192	5.79223	12.1329	9.85791e-31	3.08323e-29	58.9246
C1R	1.92043	7.21524	12.1231	1.08733e-30	3.39294e-29	58.8275
SORL1	-2.3007	6.21633	-12.1223	1.09567e-30	3.41104e-29	58.82
FANCE	1.25425	5.22031	12.1137	1.1942e-30	3.7092e-29	58.7348
NUCB2	1.16877	6.18847	12.1087	1.25572e-30	3.89127e-29	58.685
FOXQ1	-3.24064	8.26751	-12.0857	1.57888e-30	4.87027e-29	58.4584
TMCC3	1.56053	4.35796	12.0826	1.6291e-30	5.01368e-29	58.4274
FSTL1	1.53389	8.22142	12.0798	1.6737e-30	5.13916e-29	58.4007
NUDCD1	1.07175	5.74288	12.0792	1.68466e-30	5.16106e-29	58.3942
SRPX	2.26975	5.27399	12.0766	1.72874e-30	5.28404e-29	58.3687
WWTR1	1.15512	5.72192	12.0586	2.06877e-30	6.30904e-29	58.191
KIFC1	1.3727	6.11433	12.0425	2.42764e-30	7.38673e-29	58.0326
RAB23	1.19857	4.86803	12.0326	2.67924e-30	8.13389e-29	57.9351
DCBLD2	2.1435	5.46441	12.0306	2.73277e-30	8.2777e-29	57.9155
NT5DC3	1.01451	3.69554	12.0303	2.73917e-30	8.27846e-29	57.9132
EPN3	-2.05292	6.56845	-12.0264	2.84736e-30	8.5836e-29	57.8748
DERA	1.1414	7.18702	12.0226	2.95693e-30	8.87673e-29	57.8375
MND1	1.37978	4.64017	12.0208	3.01221e-30	9.02254e-29	57.8191
ANXA1	2.4844	8.9079	12.0181	3.09282e-30	9.2434e-29	57.793
PRR16	1.40977	3.48839	12.0162	3.15285e-30	9.40192e-29	57.774
TCP11L1	1.07845	4.10294	12.0127	3.26402e-30	9.7119e-29	57.7397
NRAS	1.08129	7.01822	11.9839	4.34355e-30	1.28955e-28	57.4569
AGTPBP1	1.12866	5.0873	11.9808	4.48037e-30	1.32723e-28	57.4262
PLEKHA6	-2.05329	5.72626	-11.979	4.55878e-30	1.34749e-28	57.4091
PRR11	1.43878	6.18831	11.9779	4.61105e-30	1.35996e-28	57.3978
NMT2	1.4307	4.61253	11.9756	4.71853e-30	1.38861e-28	57.375
LRIG1	2.0074	4.33791	11.9609	5.4566e-30	1.59882e-28	57.2312
FXYD3	-2.7433	9.2404	-11.9425	6.54488e-30	1.91352e-28	57.0512
SGCB	1.19969	5.59102	11.9389	6.78538e-30	1.97953e-28	57.0155
BTG2	-2.0864	8.6312	-11.9375	6.87674e-30	2.00185e-28	57.0023
STIL	1.30207	5.45463	11.936	6.97813e-30	2.02697e-28	56.9878
ACAA1	-1.09287	7.33243	-11.9341	7.11301e-30	2.0617e-28	56.9688
NR2F6	-1.13233	8.2173	-11.9335	7.1527e-30	2.06875e-28	56.9633
POLD2	1.02417	8.4482	11.9306	7.3653e-30	2.12381e-28	56.9344
TCF7L1	1.59512	4.14219	11.9304	7.37468e-30	2.12381e-28	56.9331
PKMYT1	1.2931	5.01012	11.9184	8.30866e-30	2.37247e-28	56.8151
TMEM51	-1.28791	7.94601	-11.917	8.42651e-30	2.40102e-28	56.8012
FBN1	1.75859	4.93848	11.914	8.67759e-30	2.46733e-28	56.7721
ACOT9	1.37523	5.82841	11.9109	8.9457e-30	2.5382e-28	56.742
MN1	1.38179	3.12445	11.9099	9.03726e-30	2.55878e-28	56.7319
POLE2	1.31484	4.6706	11.8867	1.13559e-29	3.20852e-28	56.5059
PGK1	1.41109	9.55549	11.8817	1.19396e-29	3.36635e-28	56.4563
TJP3	-2.15589	5.74085	-11.8802	1.21092e-29	3.39992e-28	56.4424
AMOTL1	1.41234	5.2144	11.8789	1.22663e-29	3.43686e-28	56.4296
ARSI	1.65085	3.39258	11.8758	1.26432e-29	3.5351e-28	56.3997
CARD11	-1.86808	6.23322	-11.875	1.27482e-29	3.55707e-28	56.3915
MDC1	1.15623	5.91537	11.8721	1.31164e-29	3.65222e-28	56.3633
ECM1	1.76769	5.74757	11.8669	1.38065e-29	3.83644e-28	56.3126
PTMS	1.46466	9.09992	11.8561	1.53635e-29	4.26028e-28	56.2069
SSRP1	1.0084	8.34278	11.8378	1.83891e-29	5.08877e-28	56.029
RFC3	1.29251	5.68315	11.8277	2.03067e-29	5.59642e-28	55.9309
PAQR4	1.42088	5.70952	11.8236	2.11501e-29	5.81694e-28	55.8906
EIF5A2	1.50332	3.60443	11.8227	2.13442e-29	5.85833e-28	55.8816
SH2D5	1.21163	2.59292	11.8144	2.3143e-29	6.3391e-28	55.8015
TNNI2	-3.53154	5.88577	-11.8097	2.42438e-29	6.61369e-28	55.7555
BAG2	1.65114	4.31173	11.7982	2.71306e-29	7.38621e-28	55.6442
CHST7	1.14558	3.81608	11.7934	2.84473e-29	7.71346e-28	55.5973
TMEM109	1.06487	8.34958	11.7852	3.08283e-29	8.34224e-28	55.5178
BCAT2	-1.56989	7.82954	-11.7744	3.428e-29	9.23912e-28	55.4128
RFK	1.04572	5.45117	11.774	3.43982e-29	9.24421e-28	55.4094
TLE2	-2.21971	5.98971	-11.7739	3.44364e-29	9.24421e-28	55.4083
CAB39L	-1.9052	5.97072	-11.7563	4.09335e-29	1.09416e-27	55.2373
ATP1A1	1.17646	9.0613	11.7561	4.10035e-29	1.09416e-27	55.2356
LDHA	1.42918	10.0445	11.7427	4.67829e-29	1.24345e-27	55.1052
F2R	1.5416	5.57866	11.7408	4.76635e-29	1.26435e-27	55.0867
KLF10	1.33584	6.62471	11.7371	4.93801e-29	1.30731e-27	55.0517
SAP30	1.34434	5.85698	11.7305	5.26719e-29	1.38899e-27	54.9879
GLT8D2	1.54354	4.63666	11.7217	5.74292e-29	1.51148e-27	54.9023
ZNF281	1.05323	6.02038	11.7165	6.04456e-29	1.58234e-27	54.8517
MXRA7	1.16516	6.04539	11.7164	6.04747e-29	1.58234e-27	54.8512
CDC25C	1.23368	4.30777	11.7139	6.19953e-29	1.61898e-27	54.8266
RNF130	1.29383	5.58541	11.7077	6.58518e-29	1.71636e-27	54.7669
GPX2	-4.43007	9.05233	-11.6971	7.30269e-29	1.89602e-27	54.6646
NOD2	1.45122	3.29924	11.6923	7.65155e-29	1.98277e-27	54.6184
SLC7A1	1.58317	6.81533	11.669	9.60763e-29	2.4801e-27	54.3932
RAB32	1.5221	6.20257	11.6606	1.04301e-28	2.68726e-27	54.312
METTL7A	-2.33692	7.78523	-11.6562	1.08793e-28	2.79763e-27	54.2703
TNFAIP8L3	1.2511	3.50779	11.6396	1.27923e-28	3.27702e-27	54.11
PRMT5	1.16072	7.15215	11.6319	1.37905e-28	3.52601e-27	54.0357
SERPINB9	1.68793	5.0082	11.6307	1.39552e-28	3.56136e-27	54.024
RABEP2	-1.00214	6.00218	-11.6277	1.43604e-28	3.65783e-27	53.9956
PTPN12	1.13539	6.98405	11.6252	1.47157e-28	3.74123e-27	53.9715
NUF2	1.63458	5.73564	11.6205	1.54017e-28	3.9008e-27	53.9264
PSPH	1.30859	5.59271	11.6205	1.54023e-28	3.9008e-27	53.9264
MAPK12	1.17472	3.49321	11.6203	1.54303e-28	3.9008e-27	53.9246
E2F7	1.6114	4.34988	11.6089	1.72461e-28	4.35164e-27	53.8145
DNAJB5	1.08321	3.65115	11.602	1.84296e-28	4.63288e-27	53.7489
LAMA4	1.37601	5.73805	11.5995	1.88896e-28	4.73966e-27	53.7245
TMCO3	1.3719	5.86197	11.5968	1.93976e-28	4.85807e-27	53.6982
SPAG5	1.43445	6.12477	11.5952	1.96927e-28	4.92281e-27	53.6833
CHAC2	1.39639	4.52854	11.5917	2.03763e-28	5.08424e-27	53.6495
UBE2C	1.67791	8.45657	11.585	2.17446e-28	5.41561e-27	53.5852
PARP1	1.03761	8.0462	11.583	2.21678e-28	5.5108e-27	53.5662
MAOA	-2.55874	7.92918	-11.578	2.32817e-28	5.77705e-27	53.5177
CD99L2	1.16359	5.22244	11.5729	2.44556e-28	6.05716e-27	53.469
SH3GL3	1.11426	2.4471	11.5721	2.46492e-28	6.09388e-27	53.4612
IPO7	1.02383	7.05938	11.5594	2.78875e-28	6.86921e-27	53.3391
GPR37	1.30305	2.8596	11.5484	3.10101e-28	7.62441e-27	53.2341
TMEM63A	-1.40228	6.01055	-11.5327	3.60966e-28	8.82661e-27	53.0839
DTX4	-1.51908	6.27997	-11.4941	5.24323e-28	1.27516e-26	52.7147
MAP7D1	1.05055	7.45857	11.4925	5.3216e-28	1.29188e-26	52.7
CNKSR1	-1.32047	6.30631	-11.4918	5.36034e-28	1.29894e-26	52.6928
C1QC	2.52194	7.87183	11.4907	5.41538e-28	1.30992e-26	52.6827
C1S	2.19872	7.35904	11.4763	6.22228e-28	1.5024e-26	52.5453
SRC	-1.2855	7.79791	-11.4748	6.31475e-28	1.52199e-26	52.5307
PLS3	1.39873	7.77011	11.4647	6.95881e-28	1.66825e-26	52.4347
MYH10	1.38318	6.77397	11.464	7.00818e-28	1.6771e-26	52.4277
CFL2	1.35847	4.7171	11.4629	7.07908e-28	1.69106e-26	52.4177
POPDC3	2.18698	3.23022	11.4538	7.72869e-28	1.84296e-26	52.3309
NUDT11	1.529	2.89847	11.4521	7.85793e-28	1.87047e-26	52.3145
GNG2	1.31271	3.96866	11.4492	8.0836e-28	1.9174e-26	52.2865
SMAD6	-1.71366	4.94546	-11.44	8.82879e-28	2.08679e-26	52.1993
RBPMS	-1.41216	6.06769	-11.4103	1.17435e-27	2.75633e-26	51.9172
CDC42EP5	-2.43925	7.69236	-11.4099	1.17954e-27	2.7637e-26	51.9128
C1QB	2.7914	7.7221	11.4081	1.20049e-27	2.80789e-26	51.8954
OLFML2B	1.90266	5.50959	11.403	1.26007e-27	2.94212e-26	51.8475
KRTAP5-9	-1.65953	3.23223	-11.4011	1.28306e-27	2.99061e-26	51.8296
LMNB1	1.32888	6.85297	11.3963	1.34423e-27	3.12778e-26	51.7835
S100A6	-1.57325	13.2631	-11.3937	1.37795e-27	3.20071e-26	51.759
MLF1	1.623	5.69065	11.3794	1.57994e-27	3.66023e-26	51.6237
RFC2	1.02	6.61386	11.3794	1.58123e-27	3.66023e-26	51.6229
DEPDC1B	1.41802	4.79577	11.3686	1.75228e-27	4.04071e-26	51.5214
PPAT	1.21859	5.37799	11.3668	1.78364e-27	4.09679e-26	51.5038
FGD6	1.34374	4.27851	11.3667	1.78506e-27	4.09679e-26	51.503
TWIST1	2.06673	4.79578	11.3489	2.11675e-27	4.84978e-26	51.3345
SLC36A4	1.14957	4.14223	11.3289	2.56266e-27	5.83167e-26	51.1455
HMGB2	1.42197	8.48878	11.3265	2.62403e-27	5.95119e-26	51.1221
RRAS2	1.35708	5.89702	11.3255	2.64854e-27	5.99667e-26	51.1129
SHROOM1	-1.81811	6.08125	-11.3252	2.65449e-27	6.00003e-26	51.1106
FCER1G	2.19969	6.67596	11.3065	3.17564e-27	7.15397e-26	50.9334
TMPRSS2	-2.9691	6.34506	-11.3041	3.24748e-27	7.30357e-26	50.9113
CENPH	1.06641	5.12891	11.3003	3.36942e-27	7.56517e-26	50.8748
MPP6	1.2951	3.49523	11.2855	3.88073e-27	8.69866e-26	50.7351
HS3ST3A1	1.41247	2.90726	11.2842	3.92749e-27	8.77422e-26	50.7233
GPR160	-2.25839	5.5584	-11.2815	4.02901e-27	8.9861e-26	50.698
SERINC2	-1.90448	9.3032	-11.2804	4.07155e-27	9.06594e-26	50.6876
ERBB3	-2.03675	7.67263	-11.2734	4.35356e-27	9.67787e-26	50.6214
EXT2	1.04929	6.54737	11.2694	4.52449e-27	1.00082e-25	50.5833
BRCA1	1.06376	5.04309	11.2671	4.62182e-27	1.01896e-25	50.5623
GULP1	1.32395	3.50746	11.267	4.62922e-27	1.01896e-25	50.5607
NUAK1	1.59274	5.41977	11.2645	4.74109e-27	1.04188e-25	50.5371
CAD	1.0379	6.3236	11.2543	5.22418e-27	1.1443e-25	50.4412
F3	2.45329	6.33453	11.2527	5.30286e-27	1.15954e-25	50.4264
APCDD1L	1.66713	3.01345	11.2526	5.311e-27	1.15954e-25	50.4249
RBP1	2.2529	5.15969	11.2512	5.37958e-27	1.17261e-25	50.4122
NOTCH2	1.19918	5.78311	11.245	5.70564e-27	1.24167e-25	50.354
TTLL3	-1.21746	4.35994	-11.2439	5.76814e-27	1.25324e-25	50.3432
KITLG	1.65473	4.74368	11.2435	5.78868e-27	1.25568e-25	50.3397
POLD1	1.06331	6.24973	11.2379	6.10368e-27	1.32187e-25	50.2873
CD163	2.30776	5.08801	11.2256	6.86109e-27	1.48352e-25	50.1716
TRPS1	1.35322	3.91641	11.225	6.89993e-27	1.48952e-25	50.1661
VKORC1L1	1.01026	5.96055	11.2211	7.16141e-27	1.54349e-25	50.1293
NDST1	1.12842	5.67567	11.2207	7.1935e-27	1.54793e-25	50.1249
ADCY9	1.13349	4.33715	11.2144	7.63421e-27	1.63491e-25	50.0661
RANBP1	1.06072	7.6468	11.2064	8.23887e-27	1.7588e-25	49.9907
ENTPD3	-2.55815	5.80587	-11.2025	8.54791e-27	1.82188e-25	49.9543
IGF2BP2	2.56496	5.7387	11.2019	8.5944e-27	1.82889e-25	49.9489
SRXN1	1.25344	4.46708	11.1831	1.02721e-26	2.18246e-25	49.7726
SLC25A5	1.11094	10.8008	11.1827	1.03124e-26	2.18757e-25	49.7688
DGKA	-1.33752	6.13282	-11.1814	1.04422e-26	2.21161e-25	49.7564
AK1	1.28741	4.7667	11.1805	1.0532e-26	2.22712e-25	49.7479
RAPGEF1	1.02296	6.32947	11.1713	1.14932e-26	2.42657e-25	49.6616
SLITRK6	-3.35616	6.30286	-11.1699	1.16419e-26	2.4541e-25	49.6489
DNAJB4	1.11786	5.25939	11.1687	1.17732e-26	2.4779e-25	49.6378
ZEB2	1.21936	4.03134	11.1493	1.41547e-26	2.96983e-25	49.4556
PLXNB1	-1.38378	7.21238	-11.1481	1.43146e-26	2.9987e-25	49.4445
SEMA3F	-1.64935	8.12657	-11.1468	1.44827e-26	3.02684e-25	49.433
SH3YL1	-1.37609	7.11719	-11.1468	1.44939e-26	3.02684e-25	49.4322
RAB31	1.58512	7.40385	11.1402	1.54173e-26	3.20972e-25	49.3712
ANXA2	1.36449	9.08787	11.137	1.59027e-26	3.30566e-25	49.3405
HCK	1.77796	4.78975	11.1251	1.77854e-26	3.68561e-25	49.2299
VBP1	1.051	7.64951	11.1187	1.89012e-26	3.90479e-25	49.1697
FAP	1.79556	4.19366	11.111	2.03291e-26	4.19335e-25	49.0977
PROS1	1.43497	5.08482	11.1036	2.1787e-26	4.48033e-25	49.0293
KIF15	1.46601	4.69571	11.1004	2.24596e-26	4.61159e-25	48.9992
SMC4	1.35253	6.38442	11.0994	2.26792e-26	4.64959e-25	48.9896
SNX10	1.67355	5.65318	11.098	2.29778e-26	4.70364e-25	48.9767
CDCA7	1.71153	5.80112	11.0915	2.4435e-26	4.99432e-25	48.9159
CNN3	1.36028	8.81489	11.0903	2.47009e-26	5.04102e-25	48.9052
MMEL1	-1.25654	3.54855	-11.0893	2.49353e-26	5.08113e-25	48.8958
ARL13B	1.09867	4.4117	11.0755	2.83961e-26	5.76886e-25	48.7674
MS4A4A	1.89273	4.26694	11.0627	3.20353e-26	6.47884e-25	48.6481
AGR2	-3.47103	7.6391	-11.0557	3.42144e-26	6.907e-25	48.5831
RPA1	1.07615	7.22967	11.0536	3.49133e-26	7.02918e-25	48.5631
BNC1	2.26529	3.0101	11.0429	3.86146e-26	7.76274e-25	48.4635
SLC7A7	1.61617	4.51896	11.0382	4.03424e-26	8.09798e-25	48.4202
PPIL1	1.10448	6.91587	11.0343	4.18548e-26	8.3806e-25	48.3838
FOXD1	1.92869	3.314	11.0295	4.37956e-26	8.75197e-25	48.339
PRIM1	1.34501	5.26973	11.0263	4.51103e-26	8.98798e-25	48.3098
ELOVL5	1.47321	7.19953	11.0156	4.98829e-26	9.92418e-25	48.2104
TGFBR1	1.12427	6.04103	11.0091	5.29982e-26	1.05284e-24	48.1505
OLFML2A	1.62542	5.28157	11.0072	5.39812e-26	1.07079e-24	48.1323
CRTAC1	-3.35478	4.58801	-10.9871	6.51534e-26	1.28294e-24	47.9464
PLK4	1.1695	5.13379	10.9829	6.7756e-26	1.33224e-24	47.9077
ZNF682	-1.41115	4.12035	-10.9781	7.0915e-26	1.39232e-24	47.8626
C1QA	2.58094	8.10973	10.9682	7.78077e-26	1.52098e-24	47.771
AFAP1	1.18974	5.04747	10.9529	8.97343e-26	1.74904e-24	47.63
ID1	-2.28061	9.93059	-10.9523	9.0254e-26	1.75662e-24	47.6243
STC2	1.68564	4.36573	10.952	9.04576e-26	1.75804e-24	47.6221
HERC5	1.91841	4.95831	10.9462	9.55242e-26	1.85383e-24	47.5682
ECHDC2	-1.18518	6.88132	-10.9452	9.64325e-26	1.86876e-24	47.5588
CASQ1	-2.19966	4.03928	-10.9441	9.74678e-26	1.88611e-24	47.5483
LRRC8A	1.16057	7.11005	10.9349	1.06142e-25	2.04807e-24	47.464
EME1	1.01847	4.71742	10.9308	1.10371e-25	2.12661e-24	47.4254
NUDT1	1.06968	6.9244	10.925	1.16431e-25	2.24017e-24	47.3726
DIXDC1	1.15459	4.01739	10.9214	1.20426e-25	2.31043e-24	47.3392
HAPLN3	1.64421	4.71766	10.9183	1.23967e-25	2.37498e-24	47.3106
IFT140	-1.30963	5.10825	-10.9163	1.26258e-25	2.41542e-24	47.2925
CGN	-2.21118	6.86356	-10.9105	1.33286e-25	2.54265e-24	47.2389
CNGA1	-2.10149	4.59598	-10.8995	1.47772e-25	2.81499e-24	47.137
CEP72	1.04571	3.97319	10.8961	1.52498e-25	2.90091e-24	47.1059
DPP4	1.71333	3.61028	10.8893	1.62397e-25	3.08485e-24	47.0437
CDH23	-1.44643	3.54471	-10.8886	1.63476e-25	3.10098e-24	47.0371
FABP6	-2.70913	5.56552	-10.885	1.69155e-25	3.19968e-24	47.0034
EZH2	1.31262	5.72401	10.8801	1.76958e-25	3.34257e-24	46.9588
ENAH	1.12619	6.46381	10.8678	1.98472e-25	3.72801e-24	46.8454
COL1A2	1.89276	9.48468	10.8671	1.99743e-25	3.74664e-24	46.8391
RBL1	1.07918	4.79407	10.8525	2.28745e-25	4.28467e-24	46.7051
NUP153	1.10876	6.76246	10.8454	2.4434e-25	4.56407e-24	46.64
CTSB	1.3814	9.67125	10.8415	2.53274e-25	4.72438e-24	46.6045
WASF1	1.26292	4.94192	10.8412	2.54144e-25	4.73406e-24	46.6011
PLAGL1	1.49142	4.43265	10.8272	2.89272e-25	5.37351e-24	46.4731
RTTN	1.05425	4.15839	10.8208	3.06969e-25	5.69438e-24	46.4144
STAP2	-1.26218	7.62628	-10.819	3.12243e-25	5.78424e-24	46.3976
ATP6V1B2	1.00681	6.97987	10.8171	3.17732e-25	5.86212e-24	46.3804
PDE4B	1.21527	3.67493	10.8169	3.18191e-25	5.86212e-24	46.379
FYN	1.29506	5.20895	10.8101	3.39097e-25	6.22171e-24	46.3161
SLC29A3	-1.41578	6.23543	-10.8055	3.5365e-25	6.47107e-24	46.2746
ABAT	-1.94838	4.82513	-10.7884	4.1462e-25	7.56612e-24	46.1174
C5orf34	1.16381	4.01889	10.7842	4.3072e-25	7.83864e-24	46.0797
CTNNAL1	1.73812	5.86839	10.7836	4.33164e-25	7.87246e-24	46.0741
C5AR1	1.63715	4.51953	10.781	4.43701e-25	8.04224e-24	46.0504
PIK3CD	1.46109	4.37291	10.7786	4.53941e-25	8.21676e-24	46.0278
CHN1	1.16341	4.58811	10.7758	4.65817e-25	8.4204e-24	46.0023
CENPQ	1.09169	5.14671	10.7698	4.92175e-25	8.87196e-24	45.9479
TUBB2B	2.53484	3.61968	10.7663	5.08604e-25	9.13246e-24	45.9155
PLK2	1.60808	6.10438	10.7645	5.16981e-25	9.2705e-24	45.8993
ADAMTS2	1.69347	4.75586	10.7593	5.426e-25	9.71694e-24	45.8515
SLC44A4	-3.02191	5.93199	-10.7559	5.59514e-25	1.00065e-23	45.8212
TUBA1A	1.83219	8.38097	10.7541	5.68855e-25	1.01601e-23	45.8048
DBN1	1.69861	6.68552	10.7491	5.96069e-25	1.0632e-23	45.7587
CMYA5	-1.70981	4.57522	-10.7395	6.50898e-25	1.15183e-23	45.6717
PIGZ	-1.54633	4.92806	-10.7378	6.61143e-25	1.16842e-23	45.6563
CCNE2	1.3493	4.41631	10.7369	6.67227e-25	1.17609e-23	45.6472
YPEL3	-1.21647	7.82207	-10.7363	6.70911e-25	1.18103e-23	45.6418
CLSPN	1.09577	3.61805	10.7332	6.89858e-25	1.2128e-23	45.6143
TPM1	1.39957	7.13036	10.7307	7.06011e-25	1.23796e-23	45.5914
SNX24	1.00636	4.70082	10.7247	7.46463e-25	1.30548e-23	45.5364
LRRC8C	1.04799	4.34288	10.7234	7.55624e-25	1.31979e-23	45.5243
RGS2	1.69209	6.84843	10.7174	7.9804e-25	1.39026e-23	45.4703
ME3	-1.5225	5.36713	-10.711	8.46558e-25	1.47288e-23	45.412
MSRB3	1.60944	4.84365	10.7061	8.85697e-25	1.53898e-23	45.3674
PTPRM	-1.6992	6.41981	-10.7033	9.09018e-25	1.57747e-23	45.3417
TCF19	1.40144	5.61846	10.695	9.80774e-25	1.6937e-23	45.2666
GEM	1.58113	5.07535	10.6922	1.00661e-24	1.73564e-23	45.2409
KCTD12	1.47948	6.53947	10.689	1.0364e-24	1.78471e-23	45.2121
PARVB	1.3551	4.45427	10.6846	1.0793e-24	1.8562e-23	45.172
PDE10A	-2.0254	3.91332	-10.6834	1.09188e-24	1.87545e-23	45.1606
RUNX3	1.81246	4.31676	10.6694	1.241e-24	2.12344e-23	45.0341
KIFAP3	1.16766	6.09472	10.6651	1.29137e-24	2.20682e-23	44.9948
AP1G2	-1.15184	7.02322	-10.6642	1.30158e-24	2.22144e-23	44.987
PIGS	1.00358	6.63161	10.6619	1.33012e-24	2.2644e-23	44.9656
ETV5	1.46757	4.72327	10.6542	1.42733e-24	2.42376e-23	44.8959
RAB3IL1	1.30475	4.40451	10.6521	1.45469e-24	2.46709e-23	44.8771
RAD51	1.03503	5.0201	10.6511	1.46779e-24	2.48619e-23	44.8683
MAPK10	-1.44776	4.77764	-10.6481	1.50855e-24	2.5488e-23	44.8412
ANXA6	1.56984	6.0739	10.646	1.53833e-24	2.59586e-23	44.8219
GPR161	1.2423	4.03361	10.6419	1.59761e-24	2.69252e-23	44.7845
COL3A1	1.90854	10.046	10.6322	1.74598e-24	2.93889e-23	44.6968
CPNE2	1.04959	4.97678	10.6307	1.77043e-24	2.97631e-23	44.683
TYROBP	2.07859	7.31994	10.627	1.83196e-24	3.07591e-23	44.6493
PAICS	1.0142	7.93809	10.6167	2.013e-24	3.36727e-23	44.5562
NSUN6	-1.19961	5.77793	-10.6078	2.18324e-24	3.6475e-23	44.476
DSG3	3.57044	3.96999	10.6074	2.19125e-24	3.65634e-23	44.4724
ATP1A4	-1.87709	3.35444	-10.607	2.1993e-24	3.66523e-23	44.4687
PTHLH	2.65101	4.57955	10.6021	2.29875e-24	3.8215e-23	44.425
RNF26	1.02615	6.8518	10.5982	2.38234e-24	3.95557e-23	44.3898
COQ2	1.0367	5.89167	10.5977	2.39381e-24	3.9697e-23	44.385
PVR	1.16116	6.45798	10.5922	2.51842e-24	4.16096e-23	44.3349
TMEM65	1.29526	5.12707	10.5866	2.6487e-24	4.36014e-23	44.2851
PIK3AP1	1.59824	3.92952	10.5858	2.66884e-24	4.38792e-23	44.2776
POSTN	2.6439	6.71841	10.5848	2.69238e-24	4.42123e-23	44.2689
PGBD1	1.12959	3.80644	10.5842	2.70921e-24	4.44343e-23	44.2627
SCUBE2	-2.90011	5.29716	-10.5808	2.79333e-24	4.57025e-23	44.2325
AGTRAP	1.10408	7.12649	10.5792	2.83594e-24	4.63434e-23	44.2176
KLF9	1.4142	5.70719	10.5645	3.24074e-24	5.26758e-23	44.0858
KRT6B	3.66645	4.35672	10.5645	3.24304e-24	5.26758e-23	44.0851
PPP1R3C	-2.46132	6.31778	-10.555	3.53502e-24	5.72801e-23	43.9999
VGLL1	-2.93984	7.14205	-10.549	3.73542e-24	6.03818e-23	43.9454
HOXB3	-1.81971	5.34372	-10.5416	3.99381e-24	6.41729e-23	43.8794
RHPN1	-1.60577	5.41823	-10.5395	4.07201e-24	6.53514e-23	43.8602
RAB25	-2.08817	9.20329	-10.5321	4.35438e-24	6.97999e-23	43.794
PRR15	-2.16975	5.48013	-10.5282	4.51047e-24	7.213e-23	43.7592
GPD1L	-1.82792	7.27127	-10.5214	4.80167e-24	7.66047e-23	43.6974
PCNA	1.19994	9.16663	10.5206	4.83448e-24	7.69565e-23	43.6907
HMGA2	1.82077	2.97755	10.5206	4.83518e-24	7.69565e-23	43.6905
SLC3A2	1.03328	7.86941	10.5107	5.28983e-24	8.40932e-23	43.6017
TMEM185B	1.04611	6.3444	10.5089	5.37678e-24	8.53012e-23	43.5856
KCTD9	1.01309	5.73489	10.5089	5.3785e-24	8.53012e-23	43.5853
DNAJA4	-1.52979	7.20518	-10.5017	5.73908e-24	9.08057e-23	43.5212
POF1B	-2.15332	5.59612	-10.4824	6.84049e-24	1.076e-22	43.3478
BHMT	-3.46288	4.73561	-10.4822	6.85066e-24	1.07634e-22	43.3463
CDH26	-2.0788	4.08413	-10.482	6.86765e-24	1.07775e-22	43.3439
NCAPH	1.22144	5.34205	10.4781	7.11203e-24	1.1148e-22	43.3094
SPP1	2.79218	7.70674	10.4741	7.37752e-24	1.15507e-22	43.2732
ERN2	-2.30417	4.24635	-10.4645	8.04443e-24	1.25802e-22	43.1877
PSIP1	1.37999	6.01713	10.459	8.45601e-24	1.32085e-22	43.1384
CTSE	-3.27675	5.1511	-10.4564	8.65884e-24	1.35096e-22	43.115
TAF4B	1.18137	3.92616	10.455	8.767e-24	1.36625e-22	43.1027
PCSK9	1.55852	3.02588	10.4542	8.83324e-24	1.37498e-22	43.0953
EPB41L2	1.19462	5.04092	10.4519	9.01875e-24	1.40223e-22	43.0747
CKAP2	1.14815	6.21418	10.4501	9.1657e-24	1.42179e-22	43.0588
TNFRSF21	-1.71842	10.048	-10.4469	9.43386e-24	1.4617e-22	43.0303
CAP2	1.47603	4.5748	10.4353	1.04782e-23	1.61979e-22	42.9266
MCOLN3	1.44588	2.85044	10.4269	1.13044e-23	1.7435e-22	42.8516
RGMA	1.10711	2.8667	10.4239	1.16179e-23	1.78571e-22	42.8246
EMP1	1.66163	7.3094	10.4219	1.18248e-23	1.81543e-22	42.8072
ALOX5AP	2.00921	5.4084	10.4129	1.28322e-23	1.96337e-22	42.7264
SLC7A5	1.99092	7.93851	10.4116	1.29777e-23	1.98337e-22	42.7153
ESPL1	1.22039	4.85707	10.4093	1.32561e-23	2.02362e-22	42.6943
AMT	-1.49233	5.35827	-10.4081	1.34042e-23	2.04159e-22	42.6834
ARNTL2	1.63233	5.13327	10.4048	1.38093e-23	2.10092e-22	42.654
LOXL2	1.4443	5.58117	10.3971	1.47997e-23	2.24398e-22	42.5856
FKBP10	1.86608	6.18018	10.391	1.5633e-23	2.36767e-22	42.5315
IL13RA1	1.02902	7.74941	10.3898	1.58039e-23	2.39085e-22	42.5207
SLC37A1	-1.25682	5.71358	-10.388	1.60685e-23	2.42815e-22	42.5043
GINS2	1.35462	6.0841	10.3866	1.62712e-23	2.45602e-22	42.4919
ATOH8	-1.79332	4.01464	-10.3858	1.63836e-23	2.47022e-22	42.4851
ICAM1	1.7376	5.75207	10.3852	1.64796e-23	2.48191e-22	42.4794
OVGP1	-1.50459	4.33871	-10.3749	1.80793e-23	2.71069e-22	42.3879
TIMELESS	1.10229	6.61964	10.3738	1.82481e-23	2.73294e-22	42.3787
GNG4	1.81298	3.12787	10.3735	1.83112e-23	2.73935e-22	42.3753
CSF1R	1.84816	5.52262	10.3715	1.86406e-23	2.78244e-22	42.3577
RECQL	1.15768	6.2255	10.371	1.87286e-23	2.79246e-22	42.353
BMP3	-2.23245	4.13086	-10.3351	2.58542e-23	3.8379e-22	42.0346
ZNF91	-1.40219	5.90323	-10.3214	2.92307e-23	4.32955e-22	41.9134
COMT	-1.1456	8.4145	-10.3191	2.98579e-23	4.41759e-22	41.8924
NETO2	1.82093	4.82342	10.3036	3.42977e-23	5.05224e-22	41.7555
C3AR1	1.66877	4.73468	10.3003	3.53281e-23	5.19833e-22	41.7263
CHST3	1.43747	4.37709	10.2956	3.68333e-23	5.3962e-22	41.6851
PXMP2	1.17867	5.81464	10.2941	3.73548e-23	5.46664e-22	41.6712
PAX6	1.1226	2.74886	10.2878	3.95074e-23	5.76286e-22	41.6159
PPP2R2C	1.60863	2.83232	10.2873	3.96722e-23	5.78063e-22	41.6118
EID3	1.02636	3.22014	10.2863	4.0042e-23	5.82819e-22	41.6026
MAPRE2	1.14668	5.43023	10.2793	4.26291e-23	6.19804e-22	41.5408
TMEM45B	-2.57607	6.35374	-10.2745	4.4484e-23	6.45378e-22	41.4988
TCF4	1.09857	5.26861	10.2727	4.52412e-23	6.5495e-22	41.4821
AEBP1	2.12111	7.41449	10.2704	4.61601e-23	6.67535e-22	41.4622
KIAA0895	1.26306	3.62861	10.2693	4.66025e-23	6.73208e-22	41.4528
DNM1	1.56779	3.95291	10.2633	4.91949e-23	7.08375e-22	41.3994
ZNF532	1.21758	5.40905	10.2627	4.94328e-23	7.11039e-22	41.3946
MCM5	1.05468	6.96328	10.2584	5.14056e-23	7.38626e-22	41.356
SH3BP4	1.38296	6.1537	10.2546	5.31822e-23	7.62524e-22	41.3224
AIF1	1.76201	6.18557	10.2422	5.93711e-23	8.48546e-22	41.2137
SPTBN5	-1.10882	3.57206	-10.2421	5.9454e-23	8.48829e-22	41.2123
OVOL1	-1.85549	5.94781	-10.2365	6.24823e-23	8.88293e-22	41.1633
GLCE	1.23354	5.38078	10.2294	6.6601e-23	9.45846e-22	41.1002
TBX6	-1.34616	4.10971	-10.2289	6.68708e-23	9.48677e-22	41.0963
UPK3A	-3.599	5.86642	-10.2243	6.96426e-23	9.84882e-22	41.0562
HES1	-1.32966	8.64874	-10.224	6.98448e-23	9.86704e-22	41.0533
MT1H	1.57626	4.07518	10.2079	8.06468e-23	1.13454e-21	40.9113
SGCE	1.88702	5.39769	10.1947	9.07131e-23	1.27349e-21	40.7952
MSH2	1.17403	6.10238	10.1945	9.08321e-23	1.27383e-21	40.7939
TRIB3	1.66525	6.08818	10.1913	9.35011e-23	1.30989e-21	40.7653
KCNN4	-2.10389	7.37791	-10.1826	1.00964e-22	1.41297e-21	40.6895
TBC1D16	1.09819	5.1173	10.1822	1.01331e-22	1.41664e-21	40.6859
SCML2	1.06956	3.39377	10.1788	1.04451e-22	1.45873e-21	40.656
PC	1.04181	4.14003	10.1737	1.0929e-22	1.52473e-21	40.6112
COL18A1	1.30146	6.66806	10.1729	1.10068e-22	1.53399e-21	40.6042
DDX21	1.14265	7.70358	10.1689	1.14e-22	1.58714e-21	40.5696
ZNF439	-1.43236	4.64908	-10.163	1.20223e-22	1.67206e-21	40.5171
PDPN	1.90191	5.94025	10.1602	1.23225e-22	1.71027e-21	40.4928
PLOD2	1.71654	6.62975	10.1579	1.25699e-22	1.74281e-21	40.4731
ITGB1	1.15065	8.88711	10.1499	1.35048e-22	1.86284e-21	40.4023
PLCD3	-1.66308	6.04278	-10.1463	1.39327e-22	1.91989e-21	40.3715
DNAJA1	1.02162	9.42601	10.1444	1.41745e-22	1.95121e-21	40.3545
GALNT10	1.11889	4.86182	10.1433	1.4314e-22	1.9684e-21	40.3449
SLC31A1	1.04051	6.4048	10.1423	1.44409e-22	1.98382e-21	40.3362
RNASEH2A	1.00926	7.22498	10.1398	1.47637e-22	2.02403e-21	40.3143
HAS3	-2.57927	7.35614	-10.1374	1.50821e-22	2.06558e-21	40.2933
ODC1	1.74221	7.61652	10.1331	1.56639e-22	2.14089e-21	40.2559
RAB17	-1.27886	4.48339	-10.1204	1.75227e-22	2.39252e-21	40.1452
ACOT11	-1.27386	4.99707	-10.115	1.83849e-22	2.50262e-21	40.0978
VSNL1	2.04049	3.43319	10.1068	1.9762e-22	2.67653e-21	40.0265
VILL	-1.87617	4.55196	-10.0985	2.12822e-22	2.86254e-21	39.9533
ARHGAP23	-1.43554	7.92298	-10.0985	2.12844e-22	2.86254e-21	39.9532
CDC42EP1	1.3178	6.61374	10.0979	2.13838e-22	2.87175e-21	39.9486
SMC3	1.13333	7.01149	10.0975	2.14731e-22	2.87928e-21	39.9445
FILIP1L	1.28623	5.41292	10.094	2.2139e-22	2.96561e-21	39.9144
TMEM154	-1.51826	5.86221	-10.0933	2.22761e-22	2.98101e-21	39.9083
SLC6A15	1.12566	2.34147	10.0835	2.42925e-22	3.24439e-21	39.8227
MYBL2	1.55924	6.60869	10.0747	2.62414e-22	3.5012e-21	39.7465
CDT1	1.32509	6.23155	10.0739	2.64308e-22	3.52297e-21	39.7394
DKK3	1.3905	6.48873	10.0714	2.70321e-22	3.59955e-21	39.7172
E2F2	1.30105	4.65921	10.07	2.73659e-22	3.6404e-21	39.7051
MMP9	2.65088	5.79154	10.0689	2.76331e-22	3.67231e-21	39.6955
VSIG4	1.95183	5.08508	10.0679	2.78767e-22	3.70102e-21	39.6869
SH3KBP1	1.54241	6.41767	10.067	2.80998e-22	3.72697e-21	39.679
PDGFRB	1.34239	6.56896	10.0658	2.83845e-22	3.76102e-21	39.6691
LYN	1.3426	6.54412	10.0646	2.86987e-22	3.7989e-21	39.6582
CAPN2	1.23355	7.27813	10.0477	3.33052e-22	4.37851e-21	39.5113
PCP2	-1.13843	3.41293	-10.044	3.44003e-22	4.51807e-21	39.4793
DAPK1	-1.73697	6.54396	-10.0423	3.49125e-22	4.57639e-21	39.4647
ZWINT	1.16518	6.94647	10.0412	3.52526e-22	4.61648e-21	39.4552
RNASE6	1.66032	4.9572	10.0327	3.7997e-22	4.97103e-21	39.3812
TFDP1	1.06777	7.93634	10.0296	3.90332e-22	5.09667e-21	39.3546
SCRN1	1.5304	6.7196	10.0266	4.0084e-22	5.2288e-21	39.3284
TGFB2	1.40441	3.36413	10.0183	4.31092e-22	5.61254e-21	39.2566
RHBG	-1.91298	3.8495	-10.018	4.32309e-22	5.62295e-21	39.2538
CDA	1.96596	4.41877	10.0041	4.8866e-22	6.34362e-21	39.1329
MAFB	1.79987	6.22952	9.99551	5.26745e-22	6.83143e-21	39.0588
INA	-2.75164	5.47987	-9.98514	5.76852e-22	7.4597e-21	38.9691
ASCC2	-1.08503	8.40437	-9.98082	5.99127e-22	7.7403e-21	38.9317
GRK5	1.04212	4.42194	9.97098	6.53063e-22	8.42095e-21	38.8466
MFAP2	1.98748	6.35885	9.97068	6.54765e-22	8.4348e-21	38.8441
EDNRA	1.19453	4.8972	9.96894	6.64843e-22	8.55644e-21	38.829
C18orf54	1.00281	4.06637	9.9657	6.83967e-22	8.78575e-21	38.801
CAV2	1.64736	6.37669	9.96308	6.99803e-22	8.97202e-21	38.7784
CDC25A	1.24438	4.86304	9.96011	7.18245e-22	9.19095e-21	38.7527
NT5M	1.11736	3.18388	9.95665	7.40271e-22	9.46378e-21	38.7229
PDCD1LG2	1.31664	3.22113	9.9441	8.26134e-22	1.05187e-20	38.6146
CD86	1.29213	4.24166	9.94399	8.26961e-22	1.05187e-20	38.6136
ABCC3	-2.08001	6.40697	-9.93042	9.30953e-22	1.18117e-20	38.4967
COL1A1	1.86302	10.1422	9.92624	9.65583e-22	1.2228e-20	38.4607
PLEKHH3	-1.07521	6.32069	-9.92214	1.00071e-21	1.26609e-20	38.4254
KRT19	-2.35163	12.4264	-9.91608	1.05508e-21	1.33237e-20	38.3732
SDCBP	1.03993	7.97176	9.90128	1.20033e-21	1.51154e-20	38.246
IFITM1	2.06589	8.53046	9.90069	1.20649e-21	1.51787e-20	38.2409
FJX1	1.4522	5.45246	9.8986	1.22869e-21	1.54436e-20	38.2229
RPA3	1.1123	6.91467	9.89494	1.26844e-21	1.59135e-20	38.1915
CRISPLD1	1.57823	3.62768	9.89428	1.27577e-21	1.59905e-20	38.1858
IL9R	-1.29183	3.36113	-9.89243	1.29645e-21	1.62195e-20	38.1699
ANKH	1.31929	5.01044	9.87907	1.45629e-21	1.82023e-20	38.0552
RGS10	1.25352	7.0657	9.87769	1.47383e-21	1.83703e-20	38.0434
CAMK2N1	-2.00206	8.94321	-9.87732	1.47863e-21	1.8413e-20	38.0402
MYO10	1.52355	6.18447	9.87392	1.52301e-21	1.89132e-20	38.011
RUNX2	1.42839	4.74782	9.87266	1.53968e-21	1.91025e-20	38.0003
ANXA10	-3.71531	5.00034	-9.86117	1.70135e-21	2.10694e-20	37.9017
OTUD1	1.16249	5.84791	9.86095	1.70466e-21	2.1091e-20	37.8998
PLCD1	-1.44232	6.59262	-9.85968	1.7235e-21	2.13046e-20	37.889
LDLR	1.70054	6.35046	9.85531	1.7902e-21	2.21087e-20	37.8515
KLHL3	-1.01994	3.80978	-9.84964	1.88054e-21	2.31818e-20	37.8029
NID2	1.25515	4.26976	9.84232	2.00375e-21	2.46555e-20	37.7403
C1orf116	-1.86927	6.3511	-9.8406	2.03384e-21	2.50028e-20	37.7256
COL12A1	1.68656	6.67255	9.83913	2.05998e-21	2.53011e-20	37.713
COL15A1	1.39873	6.19595	9.83059	2.21832e-21	2.71714e-20	37.6399
SOD2	1.34859	6.92615	9.823	2.36912e-21	2.89921e-20	37.5751
CYBB	1.89654	4.87804	9.82115	2.40732e-21	2.9406e-20	37.5593
SNAI1	1.05651	3.96369	9.81674	2.50092e-21	3.05217e-20	37.5216
RGS4	1.52718	3.55749	9.81108	2.62665e-21	3.1998e-20	37.4732
ARHGAP21	1.02071	6.62704	9.79731	2.95868e-21	3.59776e-20	37.3558
SH2D3A	-1.26646	5.65675	-9.79469	3.02643e-21	3.67682e-20	37.3335
IQGAP3	1.42579	6.20752	9.79021	3.14604e-21	3.81869e-20	37.2952
SAC3D1	1.04855	6.75969	9.78969	3.16024e-21	3.83247e-20	37.2908
FGFR3	-3.02405	7.99571	-9.78379	3.32524e-21	4.0253e-20	37.2406
STARD4	1.29948	3.74156	9.78282	3.35327e-21	4.05234e-20	37.2323
WDR62	1.02917	3.98761	9.77807	3.49362e-21	4.21775e-20	37.1918
PLCL2	1.34137	3.94332	9.77321	3.64322e-21	4.39048e-20	37.1505
ELF5	-2.01645	4.47381	-9.76055	4.0635e-21	4.8621e-20	37.0428
CRB3	-1.29493	6.32802	-9.75514	4.25758e-21	5.08528e-20	36.9967
CACNA1D	-1.38825	3.07102	-9.74852	4.50759e-21	5.37209e-20	36.9404
GFOD1	1.16493	4.74338	9.74846	4.5097e-21	5.37209e-20	36.94
SLC16A2	1.17788	3.95093	9.74536	4.63203e-21	5.50806e-20	36.9136
DCUN1D5	1.07153	7.41194	9.73577	5.03058e-21	5.96616e-20	36.8321
SPOCD1	-2.36909	5.29547	-9.73564	5.03614e-21	5.96749e-20	36.8311
GPR68	1.46051	4.6321	9.73467	5.07841e-21	6.01229e-20	36.8228
ILDR1	-1.35453	4.98605	-9.73138	5.22416e-21	6.17939e-20	36.7949
MT1E	2.11105	6.23083	9.72742	5.40499e-21	6.38767e-20	36.7613
HNMT	-1.4548	6.33273	-9.71774	5.87386e-21	6.92354e-20	36.6793
PRKCD	-1.16761	7.3613	-9.71633	5.94582e-21	7.00222e-20	36.6673
DPYSL3	1.98525	6.52659	9.71601	5.96207e-21	7.01521e-20	36.6646
NAB1	1.01632	6.49167	9.71391	6.07066e-21	7.13675e-20	36.6468
SULF1	2.05576	5.66485	9.7061	6.49171e-21	7.61177e-20	36.5806
IL1RAP	1.2924	4.41997	9.70013	6.83278e-21	7.99774e-20	36.5301
PLSCR4	1.30714	4.42853	9.69871	6.91647e-21	8.08866e-20	36.5181
SHH	-2.14033	3.4032	-9.69027	7.43586e-21	8.68098e-20	36.4467
SHOX2	1.22741	2.9046	9.68706	7.6435e-21	8.91565e-20	36.4195
LAP3	1.24705	7.63631	9.68678	7.66209e-21	8.92959e-20	36.4171
PLEKHG6	-1.44011	5.67463	-9.68576	7.72903e-21	8.99201e-20	36.4085
TNFRSF14	-1.12947	7.11206	-9.68393	7.85124e-21	9.11842e-20	36.393
C10orf99	-3.70014	6.92087	-9.68149	8.01758e-21	9.30357e-20	36.3724
PLEKHO1	1.25758	6.07521	9.66199	9.47412e-21	1.09371e-19	36.2077
SH3PXD2B	1.02622	5.77314	9.66073	9.57698e-21	1.10464e-19	36.1971
MT1M	1.86079	3.61253	9.65516	1.00442e-20	1.15753e-19	36.1501
E2F1	1.31517	5.66013	9.6512	1.03904e-20	1.19538e-19	36.1167
ARL14	-2.45655	4.85574	-9.64514	1.09431e-20	1.25683e-19	36.0655
DONSON	1.034	6.00028	9.62365	1.3147e-20	1.49715e-19	35.8846
SLC30A4	1.07501	3.90319	9.61304	1.43915e-20	1.63334e-19	35.7954
ITGB5	1.21038	7.48091	9.60587	1.52984e-20	1.73189e-19	35.7351
CCL4	1.71386	4.26043	9.6038	1.55713e-20	1.76129e-19	35.7177
HOXD11	1.63003	3.37013	9.60357	1.56013e-20	1.76321e-19	35.7158
HOMER2	1.17263	3.41263	9.60342	1.56219e-20	1.76405e-19	35.7145
KLK7	1.94641	3.10595	9.59437	1.68725e-20	1.89889e-19	35.6385
SPIRE2	-1.47083	5.14741	-9.59296	1.7077e-20	1.92031e-19	35.6266
SEMA6A	-2.17931	5.79648	-9.59181	1.72448e-20	1.9345e-19	35.617
CNTN3	-1.87654	3.38861	-9.5918	1.72463e-20	1.9345e-19	35.6169
AKT3	1.17433	4.55662	9.59116	1.73404e-20	1.94343e-19	35.6115
OLFML3	1.58686	5.65893	9.58166	1.87999e-20	2.10174e-19	35.5318
AGPAT4	1.00052	3.53036	9.57254	2.03159e-20	2.26746e-19	35.4554
PGM1	1.30905	7.42155	9.57089	2.06021e-20	2.29749e-19	35.4416
HSPA4L	1.27918	3.62792	9.55777	2.3032e-20	2.55576e-19	35.3316
CDC6	1.14621	5.35822	9.55382	2.38166e-20	2.64064e-19	35.2986
TROAP	1.20445	5.67667	9.55172	2.42439e-20	2.68581e-19	35.281
FAM3D	-2.59989	4.77648	-9.54947	2.4712e-20	2.7354e-19	35.2622
LLGL2	-1.20629	6.26346	-9.53516	2.79e-20	3.08322e-19	35.1425
SYTL2	-1.49474	5.35026	-9.5298	2.91966e-20	3.22385e-19	35.0977
SLAMF8	1.81766	4.67282	9.51961	3.18276e-20	3.5086e-19	35.0127
ZNF367	1.05731	4.51329	9.51821	3.22058e-20	3.54448e-19	35.001
EHD2	1.4296	7.2969	9.51752	3.23945e-20	3.56233e-19	34.9952
PLEK	1.67137	4.71553	9.51283	3.37053e-20	3.70043e-19	34.9561
PLCE1	-1.42724	4.82378	-9.50682	3.54624e-20	3.88405e-19	34.906
CHML	1.08051	4.81871	9.50265	3.67364e-20	4.01355e-19	34.8712
SRGN	1.72911	8.18601	9.5025	3.6783e-20	4.01538e-19	34.87
RASSF8	1.25903	4.34002	9.49599	3.88639e-20	4.22539e-19	34.8157
ITGB2	1.87115	5.93199	9.49511	3.91521e-20	4.25329e-19	34.8084
CBR1	1.18562	7.06658	9.48396	4.30203e-20	4.65471e-19	34.7155
CD300A	1.29631	4.10693	9.47891	4.4893e-20	4.84952e-19	34.6735
LY96	1.62065	5.63111	9.47278	4.72726e-20	5.09022e-19	34.6226
EPHB6	-2.2087	6.70168	-9.4585	5.33201e-20	5.73293e-19	34.5039
SULT1A2	-1.30991	3.74973	-9.45088	5.6853e-20	6.10229e-19	34.4406
LAPTM4B	1.35274	8.99165	9.44932	5.76051e-20	6.17316e-19	34.4277
IL7R	1.74375	4.56218	9.44813	5.81872e-20	6.22872e-19	34.4178
THRB	-1.47354	4.96072	-9.44807	5.82162e-20	6.22872e-19	34.4173
HOXD13	1.53855	3.05974	9.44692	5.87804e-20	6.28409e-19	34.4078
ASF1B	1.17677	6.30611	9.44666	5.89079e-20	6.29271e-19	34.4056
CHI3L1	2.26371	5.46831	9.4447	5.98911e-20	6.39267e-19	34.3893
PDLIM7	1.18369	6.19824	9.4445	5.99908e-20	6.39822e-19	34.3877
L1CAM	1.91635	3.26291	9.44123	6.16617e-20	6.57122e-19	34.3606
APP	1.06907	9.21914	9.43743	6.36661e-20	6.77946e-19	34.3291
GPRC5C	-1.67218	5.92907	-9.43724	6.37684e-20	6.78498e-19	34.3275
KCNJ15	-2.11173	5.6996	-9.43422	6.54102e-20	6.95417e-19	34.3024
B4GALT5	1.00907	7.72316	9.42272	7.2043e-20	7.64121e-19	34.2072
LRP1	1.14836	6.16781	9.42059	7.33443e-20	7.7731e-19	34.1895
LAYN	1.20243	4.23168	9.4195	7.40187e-20	7.82609e-19	34.1805
MAF	1.428	5.4952	9.41792	7.50108e-20	7.92475e-19	34.1674
PMAIP1	1.5504	5.69002	9.41742	7.53266e-20	7.95187e-19	34.1632
INHBA	1.75955	5.1086	9.41717	7.54851e-20	7.96235e-19	34.1612
ST3GAL4	-1.63361	7.11256	-9.41649	7.59142e-20	8.00133e-19	34.1556
MSR1	1.36123	4.05818	9.41	8.01658e-20	8.40329e-19	34.1019
BMP1	1.09714	5.58991	9.40991	8.02277e-20	8.40329e-19	34.1011
STMN3	1.59286	5.88063	9.40893	8.08899e-20	8.46605e-19	34.093
PRAME	2.22728	3.26666	9.39731	8.91695e-20	9.31811e-19	33.9969
TGFB3	1.2533	4.98317	9.39605	9.01134e-20	9.40943e-19	33.9866
TMEM106C	1.03091	7.67796	9.39435	9.14049e-20	9.53689e-19	33.9725
ALDH1L1	-2.24218	5.06178	-9.39132	9.3757e-20	9.77471e-19	33.9475
PPP1R14C	2.35496	4.46987	9.39107	9.39593e-20	9.78822e-19	33.9454
PI3	4.05468	5.72593	9.37545	1.07085e-19	1.10718e-18	33.8165
STOM	1.30773	8.18428	9.37419	1.08225e-19	1.11705e-18	33.806
NAV1	1.17211	4.56675	9.37275	1.09536e-19	1.12972e-18	33.7941
TMEM45A	2.26377	5.6019	9.37195	1.10268e-19	1.13552e-18	33.7876
FAS	1.28878	4.83734	9.37111	1.11048e-19	1.14181e-18	33.7806
WIPF1	1.35214	5.56043	9.36798	1.1399e-19	1.16943e-18	33.7548
CYP4F8	-2.84138	4.14327	-9.36798	1.13995e-19	1.16943e-18	33.7548
IDI1	1.01253	6.8166	9.36716	1.1478e-19	1.17658e-18	33.748
HIPK2	1.11824	5.48865	9.36274	1.19096e-19	1.21897e-18	33.7117
PLA2G7	1.5648	4.78413	9.35933	1.22543e-19	1.25234e-18	33.6835
CD274	1.70539	3.85306	9.35587	1.26131e-19	1.28803e-18	33.6551
CACNA2D1	1.37545	3.54053	9.35519	1.26854e-19	1.29348e-18	33.6495
PYGB	1.02625	7.87629	9.35231	1.29946e-19	1.32397e-18	33.6257
GCNT1	1.37735	3.60684	9.3509	1.31479e-19	1.33858e-18	33.6141
GRHL3	-2.45794	6.47578	-9.34831	1.34362e-19	1.3669e-18	33.5928
BTG3	1.05821	7.36864	9.3419	1.41748e-19	1.43986e-18	33.54
BCL2A1	1.75719	4.23863	9.33758	1.46948e-19	1.48818e-18	33.5045
KCNQ1	-1.41956	4.82517	-9.33373	1.51745e-19	1.5356e-18	33.4728
VCAN	1.6719	6.33509	9.32777	1.59477e-19	1.61021e-18	33.4239
TGFBR3	-1.57525	6.25913	-9.326	1.6185e-19	1.63295e-18	33.4093
TM7SF2	-1.54599	6.48893	-9.32571	1.62233e-19	1.63559e-18	33.407
MS4A6A	1.52367	5.04944	9.32069	1.69165e-19	1.7042e-18	33.3657
FBN2	2.29805	4.09614	9.32056	1.69351e-19	1.70479e-18	33.3647
MOGAT2	-1.34214	2.85395	-9.31794	1.73091e-19	1.74113e-18	33.3431
ZNF692	-1.04125	6.35592	-9.3151	1.77239e-19	1.77754e-18	33.3198
SLC9A2	-1.76058	4.21361	-9.31405	1.78791e-19	1.79177e-18	33.3112
TRIM47	1.40571	6.04096	9.30953	1.85642e-19	1.85766e-18	33.2741
MYLK	1.37538	5.30914	9.2981	2.04171e-19	2.03701e-18	33.1804
ZNF211	-1.05946	5.8486	-9.29788	2.04537e-19	2.03915e-18	33.1786
NUP62CL	1.15136	3.88147	9.29097	2.16644e-19	2.15506e-18	33.1219
PLEKHA7	-1.18673	5.19067	-9.28741	2.23145e-19	2.21318e-18	33.0928
KDELR3	1.51217	6.33518	9.28671	2.24448e-19	2.22164e-18	33.087
SPARC	1.2113	9.83946	9.28669	2.24494e-19	2.22164e-18	33.0868
FAM20A	1.24135	3.38587	9.28472	2.28188e-19	2.25323e-18	33.0707
SMOX	1.09801	5.19525	9.27883	2.3964e-19	2.36284e-18	33.0225
TINAGL1	-1.61464	8.06993	-9.27768	2.41935e-19	2.38061e-18	33.0131
FPR1	1.48965	4.28202	9.25935	2.8168e-19	2.74914e-18	32.8632
PSAT1	1.45659	6.59902	9.25756	2.85872e-19	2.78601e-18	32.8486
GPR34	1.2245	3.45836	9.2567	2.8792e-19	2.80191e-18	32.8416
TM4SF1	1.93907	8.25485	9.25421	2.93929e-19	2.85626e-18	32.8212
GDF15	-2.62568	8.06191	-9.24982	3.04814e-19	2.95562e-18	32.7854
FUCA1	-1.17019	8.44957	-9.23105	3.56067e-19	3.42788e-18	32.6322
C19orf18	-1.12581	3.67864	-9.22797	3.65253e-19	3.5138e-18	32.6071
CNTNAP2	1.47108	2.65064	9.21648	4.01659e-19	3.853e-18	32.5135
SYT11	1.15726	4.34423	9.20236	4.51332e-19	4.31105e-18	32.3986
SYT17	-1.29505	5.00505	-9.19896	4.64154e-19	4.43038e-18	32.371
PADI3	-3.34484	6.88612	-9.19795	4.68045e-19	4.46435e-18	32.3628
RNF207	-1.24637	5.06706	-9.19309	4.87182e-19	4.63703e-18	32.3233
CDCA7L	1.88458	4.82343	9.19039	4.98173e-19	4.73493e-18	32.3013
STMN1	1.24996	7.62143	9.18572	5.17724e-19	4.91035e-18	32.2634
ADAM12	1.43575	4.40648	9.18527	5.19622e-19	4.92488e-18	32.2598
CSPG4	1.42264	4.81065	9.17931	5.45779e-19	5.16551e-18	32.2114
CENPM	1.0496	5.81518	9.17551	5.6314e-19	5.31486e-18	32.1805
PAQR5	1.3548	3.3371	9.17228	5.7831e-19	5.4542e-18	32.1543
EPB41L1	-1.38114	6.35961	-9.17197	5.79791e-19	5.46434e-18	32.1518
SERPINB7	1.70355	2.90889	9.17101	5.84376e-19	5.49984e-18	32.1441
SLCO2B1	1.37648	4.50044	9.16737	6.02152e-19	5.65527e-18	32.1145
SEC61G	1.00267	9.0632	9.16703	6.03853e-19	5.66729e-18	32.1118
IL12RB2	1.03377	2.65756	9.1669	6.04478e-19	5.6692e-18	32.1107
COL16A1	1.49139	5.86002	9.15959	6.41978e-19	6.00415e-18	32.0514
KIFC2	-1.31566	7.02842	-9.14373	7.31321e-19	6.81603e-18	31.9231
PROM2	-2.194	8.59784	-9.14261	7.38097e-19	6.87443e-18	31.914
CRYAB	1.5802	4.95361	9.13683	7.73981e-19	7.18376e-18	31.8672
HSH2D	-1.25161	4.8009	-9.12582	8.47157e-19	7.8467e-18	31.7782
HAVCR2	1.46125	4.53422	9.1214	8.7839e-19	8.1304e-18	31.7425
PRDM1	1.16897	5.23373	9.1189	8.96611e-19	8.27627e-18	31.7223
TACSTD2	-1.79135	9.57906	-9.11083	9.57924e-19	8.83616e-18	31.6571
GAL	1.85069	3.16702	9.11048	9.60665e-19	8.85537e-18	31.6543
MCAM	1.00742	6.22725	9.10431	1.0104e-18	9.28204e-18	31.6046
CCL8	1.82235	4.22712	9.10335	1.0184e-18	9.34909e-18	31.5968
TLR1	1.13758	3.28922	9.09954	1.05069e-18	9.61931e-18	31.5661
LRP12	1.23709	4.09694	9.08561	1.17742e-18	1.07284e-17	31.4539
SH2D4A	-1.25156	5.93864	-9.07995	1.23315e-18	1.1221e-17	31.4083
KSR1	1.13845	4.26809	9.07037	1.33352e-18	1.21015e-17	31.3312
KRT14	4.03807	6.39422	9.05707	1.48634e-18	1.34159e-17	31.2244
PTPRR	-1.91987	4.24262	-9.05452	1.51765e-18	1.36894e-17	31.2038
GPSM1	1.18944	5.0928	9.03959	1.714e-18	1.54295e-17	31.084
CD53	1.71707	5.80388	9.03454	1.78585e-18	1.60548e-17	31.0435
SLC45A3	-1.33491	5.29575	-9.03354	1.80041e-18	1.61748e-17	31.0355
IL32	1.84677	5.94575	9.02258	1.96834e-18	1.76247e-17	30.9477
PTX3	1.73321	3.64342	9.02165	1.98326e-18	1.77464e-17	30.9403
IMPDH1	1.02654	6.64507	9.01953	2.0178e-18	1.80435e-17	30.9233
CLDN23	-1.77703	6.26052	-9.01612	2.07456e-18	1.85387e-17	30.8959
EFNB2	1.39003	6.86143	9.00899	2.19823e-18	1.95788e-17	30.8389
PLEKHN1	-1.33404	5.64697	-9.00868	2.20379e-18	1.96153e-17	30.8364
MCF2L	-1.11702	3.6729	-9.00594	2.2533e-18	2.00427e-17	30.8145
STK32A	-1.2482	3.18168	-9.00152	2.3357e-18	2.07346e-17	30.7792
COL5A3	1.21775	4.50265	9.00121	2.34155e-18	2.07728e-17	30.7767
KLF11	1.04339	5.53842	8.98311	2.71185e-18	2.3963e-17	30.6321
ATP11A	1.00291	4.74118	8.98233	2.72895e-18	2.40982e-17	30.6259
SULT1A1	-1.05446	4.21208	-8.98154	2.74654e-18	2.42377e-17	30.6196
SOCS3	1.37092	7.22216	8.97798	2.82682e-18	2.49297e-17	30.5912
FZD2	1.4338	5.27277	8.96789	3.06748e-18	2.69637e-17	30.5107
SLC9A3R1	1.15052	7.91403	8.96663	3.09892e-18	2.72045e-17	30.5007
MMRN2	-1.48733	5.93455	-8.96235	3.20824e-18	2.81275e-17	30.4666
IL20RA	-1.42937	5.33509	-8.95804	3.32196e-18	2.91056e-17	30.4323
CDC7	1.09082	5.44399	8.95178	3.49428e-18	3.05556e-17	30.3825
ZBED2	1.8279	3.45366	8.94843	3.59025e-18	3.13745e-17	30.3558
ZNF83	-1.04803	6.62234	-8.9458	3.66749e-18	3.20287e-17	30.3348
MNDA	1.50093	4.35098	8.94328	3.74291e-18	3.26237e-17	30.3148
FLNC	1.79398	4.68199	8.94307	3.74908e-18	3.26563e-17	30.3131
BMPR1B	1.1079	2.68474	8.93848	3.89064e-18	3.38337e-17	30.2766
PLA2G4F	-1.28686	4.2253	-8.93726	3.92914e-18	3.41363e-17	30.2669
ADAMTSL4	1.59647	4.65462	8.93416	4.0288e-18	3.48894e-17	30.2423
RHOU	-1.73963	7.26756	-8.93407	4.03172e-18	3.48923e-17	30.2416
FXYD6	1.43183	4.05922	8.9321	4.09635e-18	3.54288e-17	30.2259
CCL2	1.65623	5.69004	8.92923	4.19231e-18	3.62355e-17	30.2031
CYP4Z2P	-1.20536	3.083	-8.92884	4.20549e-18	3.6326e-17	30.2
CLEC4A	1.24886	3.93046	8.92749	4.25138e-18	3.66989e-17	30.1893
ZNF600	-1.02625	6.27621	-8.92731	4.2577e-18	3.67298e-17	30.1879
PKN3	1.01615	4.56933	8.9263	4.29244e-18	3.69821e-17	30.1799
SFRP2	2.70409	6.14639	8.92578	4.31062e-18	3.7115e-17	30.1757
KRT8	-1.74158	10.8245	-8.92139	4.46598e-18	3.8428e-17	30.1408
MST1	-1.03078	4.53893	-8.9204	4.50171e-18	3.86859e-17	30.133
IFITM2	1.26922	8.5476	8.90205	5.21887e-18	4.47061e-17	29.9874
MRC1	1.49349	4.42874	8.90178	5.23005e-18	4.47733e-17	29.9853
SUSD3	1.16421	3.7989	8.90115	5.25683e-18	4.4974e-17	29.9803
LILRB2	1.23572	3.43541	8.89876	5.3587e-18	4.58164e-17	29.9614
ALS2CL	-1.26463	5.95171	-8.89311	5.60807e-18	4.78269e-17	29.9166
TBX1	-1.9652	5.22817	-8.88875	5.80784e-18	4.94992e-17	29.8821
CEBPB	1.09826	9.18868	8.88483	5.99395e-18	5.10207e-17	29.8511
PDLIM3	1.48505	4.63069	8.88437	6.01608e-18	5.11766e-17	29.8475
GDPD2	-1.66208	3.53495	-8.88174	6.14437e-18	5.22349e-17	29.8267
MYC	1.724	7.45447	8.87829	6.31724e-18	5.36029e-17	29.7994
SAMSN1	1.47387	4.3835	8.87284	6.59989e-18	5.58602e-17	29.7563
NTN1	1.10579	3.17114	8.86542	7.00496e-18	5.9177e-17	29.6976
TSPAN12	-1.80914	5.49597	-8.85264	7.76056e-18	6.53549e-17	29.5968
SPIRE1	1.14451	5.32229	8.8507	7.88235e-18	6.62975e-17	29.5814
TOB1	-1.2275	8.79232	-8.84913	7.98188e-18	6.70508e-17	29.5691
FGD3	-1.41723	6.15018	-8.84787	8.0633e-18	6.76924e-17	29.5591
EXT1	1.07403	6.89399	8.84672	8.13761e-18	6.82737e-17	29.5501
RIMS3	1.04006	3.29076	8.84233	8.42917e-18	7.06758e-17	29.5154
CDKAL1	1.25376	4.81979	8.84084	8.53e-18	7.14766e-17	29.5037
MICAL2	1.11617	5.37752	8.83288	9.09131e-18	7.60853e-17	29.4409
PGBD5	1.04556	2.78677	8.83124	9.21107e-18	7.69917e-17	29.4281
ANXA3	2.1852	5.1349	8.82836	9.42562e-18	7.87361e-17	29.4054
IDH1	-1.3687	8.50225	-8.82157	9.95202e-18	8.30302e-17	29.3519
KLK8	1.69578	2.84371	8.81764	1.02693e-17	8.5571e-17	29.321
IL2RA	1.18353	3.46665	8.81677	1.0341e-17	8.61149e-17	29.3142
TPD52L1	1.34983	5.34625	8.81331	1.06303e-17	8.84699e-17	29.287
CBX2	1.55336	4.67172	8.81268	1.06844e-17	8.88645e-17	29.282
OAT	1.66082	6.4791	8.81189	1.0752e-17	8.93718e-17	29.2758
TRPM4	-1.06274	6.56761	-8.80181	1.16532e-17	9.66238e-17	29.1965
HOXB5	-1.67666	5.56489	-8.79951	1.18689e-17	9.83515e-17	29.1785
MAPK8IP3	-1.01929	6.09781	-8.79892	1.19247e-17	9.8753e-17	29.1739
PRNP	1.50393	9.07989	8.78632	1.31842e-17	1.08715e-16	29.075
TGM2	1.79057	6.97176	8.78268	1.35725e-17	1.11712e-16	29.0465
STC1	1.39855	5.68648	8.7785	1.40318e-17	1.1528e-16	29.0137
SERPINB2	2.47891	3.8409	8.77693	1.4209e-17	1.16451e-16	29.0013
CTH	1.03629	3.40402	8.77433	1.45055e-17	1.18737e-16	28.981
ST8SIA4	1.07739	4.0536	8.774	1.4544e-17	1.18908e-16	28.9784
CAPN9	-1.52425	3.19273	-8.77365	1.45846e-17	1.19167e-16	28.9757
FGFBP1	2.92508	4.84327	8.77148	1.4839e-17	1.21172e-16	28.9586
STK17A	1.04009	5.77269	8.77116	1.48764e-17	1.21403e-16	28.9562
MRC2	1.35421	5.94713	8.76878	1.51602e-17	1.23645e-16	28.9376
AP1M2	-1.32554	7.63785	-8.76243	1.59457e-17	1.29972e-16	28.8878
PLXND1	1.01182	5.82912	8.75995	1.62633e-17	1.32481e-16	28.8684
SOAT1	1.00413	5.74264	8.75824	1.64859e-17	1.34131e-16	28.855
EPHB2	1.26132	4.58063	8.7551	1.69034e-17	1.37445e-16	28.8304
SOCS1	1.33686	4.97244	8.74949	1.76735e-17	1.43447e-16	28.7866
GJC1	1.40098	4.68022	8.74246	1.86884e-17	1.5141e-16	28.7316
ALDH4A1	-1.39517	6.50049	-8.7371	1.95003e-17	1.57608e-16	28.6898
BLVRA	1.12204	7.2465	8.73363	2.00433e-17	1.61899e-16	28.6627
SDC1	-1.55212	10.709	-8.73291	2.0158e-17	1.62631e-16	28.6571
PTGS1	1.64916	4.90623	8.73188	2.03249e-17	1.63682e-16	28.649
TMEM159	-1.02826	7.35715	-8.73135	2.04095e-17	1.64265e-16	28.6449
SLIT2	1.03595	3.28831	8.73102	2.04628e-17	1.64551e-16	28.6423
NID1	1.16242	6.14125	8.72765	2.10177e-17	1.68757e-16	28.616
GCLM	1.38425	6.14597	8.7238	2.16688e-17	1.73777e-16	28.586
NAV2	1.1818	4.85682	8.72273	2.18533e-17	1.75048e-16	28.5776
TRAPPC6A	-1.10657	7.37346	-8.72065	2.22158e-17	1.77634e-16	28.5614
SCARF2	1.03312	4.06723	8.71205	2.37824e-17	1.89935e-16	28.4944
DGAT2	-1.52424	5.61826	-8.699	2.63684e-17	2.09468e-16	28.3928
UPK1B	-3.63573	7.70365	-8.69851	2.64711e-17	2.10159e-16	28.389
SCG5	1.55205	4.15158	8.69717	2.67524e-17	2.12142e-16	28.3786
DPYD	1.62911	4.85753	8.69625	2.69485e-17	2.13446e-16	28.3714
TSPAN5	1.3268	4.90151	8.69119	2.80481e-17	2.21763e-16	28.332
SAMHD1	1.1599	6.64989	8.69079	2.81355e-17	2.22323e-16	28.329
CD47	1.05372	7.49636	8.69028	2.82491e-17	2.2309e-16	28.325
RRAGD	1.29505	5.32247	8.68528	2.93884e-17	2.31815e-16	28.2861
NMU	2.09347	4.76022	8.68503	2.94463e-17	2.32136e-16	28.2842
GINS1	1.04081	5.77748	8.67891	3.0905e-17	2.43492e-16	28.2366
TOX	1.20222	3.10617	8.67808	3.11084e-17	2.44951e-16	28.2301
NOXA1	-1.19052	5.21191	-8.67768	3.12045e-17	2.45564e-16	28.2271
IL17RD	1.05043	3.62169	8.66365	3.48584e-17	2.73838e-16	28.1181
SLC23A2	-1.16388	5.79322	-8.66108	3.5571e-17	2.79273e-16	28.0982
LPIN1	1.0087	5.05409	8.65635	3.692e-17	2.89526e-16	28.0616
NPDC1	-1.26709	6.88784	-8.656	3.7022e-17	2.90156e-16	28.0589
C1orf162	1.29504	5.14654	8.65505	3.73003e-17	2.92167e-16	28.0515
ARRB2	1.04688	5.31367	8.63778	4.27314e-17	3.32386e-16	27.9177
UGT8	1.6844	3.15983	8.63569	4.34411e-17	3.37515e-16	27.9015
PTPRJ	1.08725	4.22303	8.63379	4.40949e-17	3.42398e-16	27.8868
DOCK2	1.22705	3.64721	8.62541	4.70959e-17	3.64648e-16	27.822
COL4A2	1.10309	8.05814	8.6247	4.73596e-17	3.66479e-16	27.8165
SETBP1	1.10306	3.87505	8.62107	4.87294e-17	3.76645e-16	27.7885
VEGFC	1.37774	5.26119	8.60975	5.3255e-17	4.10445e-16	27.7011
PLEKHA4	1.21657	4.77804	8.60624	5.47429e-17	4.2143e-16	27.674
CXCL10	2.64713	6.4145	8.60326	5.60356e-17	4.30888e-16	27.651
G6PD	1.1849	7.20703	8.59848	5.81763e-17	4.47093e-16	27.6141
GATA2	-1.76353	6.32342	-8.58383	6.52465e-17	5.00285e-16	27.5013
WNT7B	-1.39604	5.47229	-8.57774	6.84349e-17	5.24135e-16	27.4544
NES	1.25326	5.15585	8.57517	6.98191e-17	5.34432e-16	27.4347
CD99	1.11005	8.96866	8.57388	7.05312e-17	5.39269e-16	27.4247
SLC31A2	1.0199	4.38727	8.57346	7.07615e-17	5.40722e-16	27.4215
AIFM3	-1.03803	3.57765	-8.57262	7.12283e-17	5.4398e-16	27.415
DOK7	-1.17201	3.5626	-8.56459	7.58439e-17	5.77918e-16	27.3532
IL20RB	2.14859	4.44374	8.55929	7.90482e-17	6.00979e-16	27.3125
COL4A1	1.11781	8.7622	8.55866	7.9438e-17	6.03253e-16	27.3077
APLP1	1.18522	3.09337	8.54503	8.83503e-17	6.68292e-16	27.2031
EGR2	1.18819	4.06706	8.5436	8.93446e-17	6.75433e-16	27.1921
TUBB3	1.40325	5.07652	8.53566	9.50444e-17	7.16911e-16	27.1312
TGM1	1.69742	3.55899	8.53437	9.60076e-17	7.2296e-16	27.1213
SLC7A11	1.62728	3.65934	8.52657	1.02024e-16	7.65689e-16	27.0615
LNX1	-1.11515	4.76873	-8.52592	1.02534e-16	7.69091e-16	27.0566
CSF1	1.04231	5.30025	8.52243	1.05364e-16	7.8944e-16	27.0298
HK3	1.2366	3.39258	8.52037	1.07067e-16	8.01308e-16	27.0141
LCP2	1.37482	4.58473	8.51909	1.08138e-16	8.08419e-16	27.0043
TMEM176A	1.40279	5.71482	8.51245	1.13865e-16	8.50291e-16	26.9535
CAPNS2	-2.60149	5.96281	-8.5038	1.21788e-16	9.08447e-16	26.8874
TNNT1	2.01674	4.1681	8.50318	1.2237e-16	9.12284e-16	26.8827
DZIP1	1.02219	3.81221	8.49996	1.25479e-16	9.33903e-16	26.858
ADAMTS12	1.17885	3.92961	8.49696	1.28428e-16	9.55326e-16	26.8351
MICB	1.51625	4.93092	8.49469	1.30713e-16	9.71782e-16	26.8178
TREM1	1.28784	3.84754	8.49449	1.30921e-16	9.72793e-16	26.8162
PHLDB3	-1.10228	5.73093	-8.48415	1.41854e-16	1.04824e-15	26.7374
C19orf33	-1.96714	9.88141	-8.47282	1.5488e-16	1.14011e-15	26.6509
ZNF320	-1.17562	5.35525	-8.47037	1.57841e-16	1.16127e-15	26.6323
HEYL	1.01939	4.85157	8.46115	1.69524e-16	1.24382e-15	26.5621
TRPV2	1.16277	4.3127	8.45009	1.84663e-16	1.35121e-15	26.478
ZNF626	-1.69922	4.36289	-8.44514	1.91874e-16	1.40245e-15	26.4403
NFIX	1.16112	6.01681	8.44143	1.9745e-16	1.44008e-15	26.4121
FOLR2	1.43077	5.00706	8.43361	2.09738e-16	1.52639e-15	26.3528
SLC41A2	1.20013	3.94064	8.4333	2.10247e-16	1.52927e-15	26.3504
THBS1	1.39417	7.76007	8.40605	2.59397e-16	1.87763e-15	26.1438
SEMA5A	-1.95488	5.5922	-8.40108	2.69509e-16	1.94977e-15	26.1062
MYLIP	-1.21519	7.39222	-8.39942	2.72977e-16	1.9738e-15	26.0936
PPP2R3A	1.0803	5.20011	8.39831	2.75324e-16	1.9897e-15	26.0852
SERPING1	1.66856	7.78982	8.38945	2.94721e-16	2.12417e-15	26.0183
TNFRSF12A	1.42801	7.72728	8.38827	2.97415e-16	2.1413e-15	26.0093
ZSCAN4	-1.22269	3.11509	-8.38145	3.13427e-16	2.24935e-15	25.9578
GRAMD1C	-1.12051	4.33255	-8.37405	3.31761e-16	2.37333e-15	25.9019
TMPRSS4	-2.66161	6.77534	-8.34685	4.08678e-16	2.91118e-15	25.6969
RTN4R	1.0016	3.80722	8.34217	4.23594e-16	3.01105e-15	25.6616
CNTN1	1.43182	3.25613	8.34137	4.26203e-16	3.028e-15	25.6556
TNFAIP3	1.36521	6.66058	8.31992	5.02158e-16	3.55075e-15	25.4944
LHX2	1.18727	2.58806	8.3164	5.15805e-16	3.64533e-15	25.468
IL15RA	1.2395	4.74845	8.31495	5.21554e-16	3.68402e-15	25.4571
PRICKLE1	1.04002	4.08218	8.31024	5.40672e-16	3.80906e-15	25.4217
FHL1	1.59912	5.35891	8.30288	5.71894e-16	4.01011e-15	25.3665
S100A8	3.3961	8.36376	8.30277	5.72343e-16	4.01117e-15	25.3658
SGPP1	1.22059	6.14254	8.29684	5.98822e-16	4.1902e-15	25.3213
TMTC1	1.12831	3.82849	8.29407	6.11629e-16	4.2687e-15	25.3005
GALNT6	1.3266	4.45587	8.28915	6.34974e-16	4.42705e-15	25.2637
TMEM163	-1.52577	4.28431	-8.28303	6.65265e-16	4.62385e-15	25.2179
CD96	-1.27035	4.18308	-8.27825	6.89886e-16	4.79002e-15	25.1821
PHLDA1	1.50122	6.85519	8.27798	6.91308e-16	4.79494e-15	25.1801
SERPINB1	1.38372	7.54875	8.27572	7.03318e-16	4.87573e-15	25.1632
SNAP25	1.11416	2.835	8.27523	7.05931e-16	4.89133e-15	25.1595
TEAD2	1.52975	5.69078	8.26964	7.36592e-16	5.09328e-15	25.1178
CPA4	1.62873	3.24622	8.24349	8.98374e-16	6.18017e-15	24.9226
MLLT11	1.43793	6.09353	8.23894	9.29902e-16	6.39379e-15	24.8887
COLEC12	1.14587	3.9521	8.21995	1.07371e-15	7.35249e-15	24.7474
CDKN2C	1.25623	5.42714	8.21567	1.10904e-15	7.58674e-15	24.7156
OSCAR	1.02759	3.53562	8.21027	1.15523e-15	7.88663e-15	24.6755
DOK2	1.19061	4.18859	8.2075	1.17967e-15	8.0494e-15	24.6549
DHRS3	-1.4287	8.51623	-8.20519	1.20049e-15	8.17774e-15	24.6377
LAG3	1.44384	3.79935	8.18186	1.43153e-15	9.68442e-15	24.4648
PODNL1	1.04143	4.05879	8.17891	1.46373e-15	9.88734e-15	24.4429
APLN	1.1143	3.76178	8.17742	1.48028e-15	9.9941e-15	24.4319
CSRP2	1.12989	6.03802	8.17379	1.52131e-15	1.02557e-14	24.405
TAGLN2	1.02539	10.5521	8.16726	1.59799e-15	1.07511e-14	24.3567
SIGLEC1	1.10953	3.50231	8.1562	1.73672e-15	1.16494e-14	24.2749
IER3	1.33715	8.51945	8.15061	1.81117e-15	1.21065e-14	24.2336
CBLC	-1.49969	6.95669	-8.15043	1.81371e-15	1.21175e-14	24.2323
DHCR24	1.56974	8.20113	8.14862	1.83844e-15	1.22645e-14	24.2189
RRAD	1.70088	4.37783	8.14015	1.95922e-15	1.30443e-14	24.1564
TXNIP	-1.20711	10.2386	-8.13896	1.97686e-15	1.31552e-14	24.1476
ARSD	-1.07016	6.31253	-8.12845	2.1391e-15	1.41927e-14	24.0701
SERPINA1	2.11451	5.66021	8.12219	2.24179e-15	1.48595e-14	24.0241
IL1R2	1.47403	4.03186	8.12207	2.24387e-15	1.48659e-14	24.0232
CD209	1.16155	3.7441	8.12151	2.25322e-15	1.49131e-14	24.0191
HTRA3	1.50025	5.70603	8.12058	2.26907e-15	1.50107e-14	24.0122
CLDN4	-1.66828	8.52114	-8.11792	2.31466e-15	1.53048e-14	23.9926
CTSC	1.26502	7.30505	8.11685	2.33338e-15	1.54209e-14	23.9847
PCP4L1	-2.2847	4.76911	-8.1163	2.34295e-15	1.54766e-14	23.9807
PTPRZ1	1.51507	2.74584	8.1155	2.3571e-15	1.55624e-14	23.9748
PFKFB3	1.15148	6.68068	8.11462	2.37263e-15	1.56573e-14	23.9683
LAMA3	2.11222	4.87862	8.11168	2.42544e-15	1.59744e-14	23.9467
FCRLB	-1.81051	5.1818	-8.10425	2.56414e-15	1.68632e-14	23.8921
CLEC7A	1.33091	4.21972	8.10274	2.59328e-15	1.70464e-14	23.881
DOCK10	1.05972	3.39672	8.1015	2.61738e-15	1.71964e-14	23.8719
FBXO32	1.14397	5.92697	8.08837	2.88738e-15	1.89057e-14	23.7755
ARHGAP29	1.20211	4.53201	8.08828	2.88942e-15	1.89099e-14	23.7748
GAS6	1.28236	6.25679	8.08093	3.05244e-15	1.99573e-14	23.7209
PLAU	1.73309	8.23285	8.07812	3.11692e-15	2.0369e-14	23.7003
IFIH1	1.35382	5.75581	8.07054	3.29834e-15	2.15023e-14	23.6447
SNAI2	1.60821	6.46522	8.07031	3.3039e-15	2.15282e-14	23.6431
CTSZ	1.02757	8.56082	8.06599	3.41214e-15	2.22227e-14	23.6114
NRCAM	1.35611	3.11168	8.06069	3.54969e-15	2.30627e-14	23.5726
C14orf132	1.06119	3.46081	8.05644	3.66376e-15	2.37693e-14	23.5415
CD38	1.25178	3.23643	8.04705	3.92904e-15	2.54413e-14	23.4729
DUSP2	-1.65554	6.11004	-8.0387	4.18074e-15	2.69907e-14	23.4119
MUC20	-2.09706	6.46585	-8.03441	4.31628e-15	2.78149e-14	23.3806
WNT11	1.37489	3.21203	8.02848	4.51072e-15	2.89984e-14	23.3373
SLA	1.12493	4.38842	8.02503	4.62756e-15	2.96927e-14	23.3122
SPRR1B	3.12252	5.40548	8.01824	4.86667e-15	3.11824e-14	23.2627
DUOXA1	-1.49921	5.44693	-8.01496	4.98669e-15	3.18603e-14	23.2388
SPI1	1.29322	4.9459	8.01458	5.00077e-15	3.19351e-14	23.236
KRT1	2.13963	3.21671	8.00927	5.2014e-15	3.31691e-14	23.1974
IGF2BP3	1.72522	3.62585	8.00473	5.37941e-15	3.42718e-14	23.1643
KRT16	2.95826	6.58355	7.98769	6.10252e-15	3.86043e-14	23.0405
LIPA	1.03899	7.15709	7.98577	6.18977e-15	3.91379e-14	23.0265
CCNA1	1.33395	2.68328	7.97578	6.66438e-15	4.20203e-14	22.954
RNASE1	1.34474	8.46896	7.97163	6.87157e-15	4.32658e-14	22.9239
CEBPA	-1.45203	7.14949	-7.9696	6.97537e-15	4.38783e-14	22.9092
FGFR1	1.0101	4.60159	7.96321	7.31256e-15	4.58492e-14	22.8629
MAOB	1.3388	3.77157	7.96217	7.36892e-15	4.61596e-14	22.8553
FADS3	1.12284	5.42696	7.96171	7.39386e-15	4.62943e-14	22.852
MLPH	-1.69604	6.17003	-7.95257	7.90945e-15	4.93845e-14	22.7858
PFKP	1.07649	8.27466	7.94964	8.08169e-15	5.03897e-14	22.7647
FA2H	-1.42584	4.60296	-7.94871	8.13761e-15	5.0668e-14	22.7579
PRSS21	1.65154	3.10974	7.94599	8.30245e-15	5.16464e-14	22.7382
RTKN	1.18309	5.76778	7.9416	8.57474e-15	5.32418e-14	22.7065
KRT75	1.33857	2.61483	7.94061	8.63765e-15	5.35829e-14	22.6993
IL6	1.53273	3.93557	7.93871	8.7596e-15	5.42511e-14	22.6856
ANPEP	1.61604	4.40973	7.93544	8.97293e-15	5.54837e-14	22.662
KLK10	1.91456	3.41257	7.9214	9.94841e-15	6.13181e-14	22.5606
C16orf74	-1.31053	5.91123	-7.92026	1.00319e-14	6.17759e-14	22.5524
IFIT1	1.86543	5.16039	7.91979	1.00667e-14	6.19619e-14	22.549
MFAP5	1.5649	3.92096	7.91049	1.07786e-14	6.61728e-14	22.482
TLR8	1.01822	2.8833	7.91046	1.07803e-14	6.61728e-14	22.4818
BVES	1.00596	3.2374	7.90996	1.08201e-14	6.63864e-14	22.4782
TAP2	1.164	5.89746	7.90452	1.1261e-14	6.89974e-14	22.439
SPRR2G	1.53432	2.65365	7.90292	1.13938e-14	6.97794e-14	22.4275
COL8A2	1.18143	4.81087	7.89302	1.22511e-14	7.48253e-14	22.3562
TREM2	1.30209	4.59199	7.88682	1.28205e-14	7.809e-14	22.3117
ZNF662	-1.51292	3.8436	-7.88496	1.29962e-14	7.90887e-14	22.2983
ITGAM	1.18142	3.87444	7.88002	1.34746e-14	8.18146e-14	22.2628
CXADR	-1.46753	7.97153	-7.87917	1.35592e-14	8.22914e-14	22.2567
CD248	1.1195	6.1383	7.87792	1.36836e-14	8.30086e-14	22.2477
CLCF1	1.13506	4.86656	7.87563	1.39142e-14	8.42936e-14	22.2313
ELMO3	-1.20802	7.02164	-7.85661	1.59892e-14	9.65601e-14	22.0949
ZNF486	-1.59447	6.99881	-7.85164	1.65794e-14	9.99447e-14	22.0593
CDH11	1.14928	4.97316	7.84687	1.71658e-14	1.03387e-13	22.0252
HTRA1	1.25555	8.12415	7.84632	1.72355e-14	1.0376e-13	22.0212
EVI2A	1.23155	4.18346	7.83723	1.84161e-14	1.10719e-13	21.9562
ACSBG1	-1.19011	2.95995	-7.83283	1.90153e-14	1.14066e-13	21.9247
HS3ST6	-1.59511	3.58869	-7.83	1.94121e-14	1.16308e-13	21.9045
TGFB1I1	1.01884	5.73337	7.8267	1.98837e-14	1.1901e-13	21.8809
CD70	1.09078	3.01973	7.82476	2.0166e-14	1.20592e-13	21.8671
FAM118A	-1.02869	5.40419	-7.8198	2.0907e-14	1.24691e-13	21.8317
LIFR	1.31043	3.84458	7.81627	2.14505e-14	1.27593e-13	21.8065
PYCR1	1.37456	6.43439	7.8143	2.17605e-14	1.29323e-13	21.7924
BLNK	-1.26897	5.19777	-7.81413	2.17868e-14	1.29422e-13	21.7912
DMD	1.01369	3.30696	7.81256	2.20363e-14	1.30788e-13	21.78
TNNC1	-1.75746	4.62392	-7.81161	2.21893e-14	1.31638e-13	21.7733
RAP1GAP	-1.37158	5.74364	-7.81001	2.24484e-14	1.33058e-13	21.7619
LAMC2	1.95225	6.90823	7.80626	2.30678e-14	1.36669e-13	21.7352
FMOD	1.10831	5.21457	7.80183	2.38218e-14	1.4095e-13	21.7036
SLC4A11	-1.41196	5.71131	-7.80117	2.39375e-14	1.41572e-13	21.6988
CCR1	1.14802	4.59252	7.79313	2.53756e-14	1.49814e-13	21.6416
GREM1	1.71543	4.7825	7.78616	2.66893e-14	1.57225e-13	21.5921
OSM	1.00117	3.68764	7.78488	2.69378e-14	1.58619e-13	21.583
PI15	1.05962	3.46519	7.78448	2.70167e-14	1.59014e-13	21.5801
IL22RA1	1.02588	3.87217	7.77829	2.82556e-14	1.65365e-13	21.5361
KRT20	-3.54586	6.52708	-7.76553	3.09888e-14	1.80498e-13	21.4455
FOXE1	1.09397	2.84218	7.76237	3.17054e-14	1.84432e-13	21.4231
G0S2	1.56152	5.96789	7.75254	3.40399e-14	1.97329e-13	21.3534
B3GNT5	1.03001	5.6122	7.74618	3.56386e-14	2.06241e-13	21.3083
TPM2	1.39495	8.40916	7.74527	3.58736e-14	2.07511e-13	21.3019
LCP1	1.52549	7.39559	7.72157	4.25546e-14	2.44267e-13	21.1343
EPHB3	1.19088	5.15288	7.72051	4.28828e-14	2.45741e-13	21.1268
MMP12	2.34854	5.61239	7.7205	4.28845e-14	2.45741e-13	21.1268
SCCPDH	-1.24786	8.3775	-7.70375	4.83736e-14	2.76136e-13	21.0086
OSR2	1.18242	4.755	7.70365	4.84089e-14	2.7622e-13	21.0079
EPS8L1	-1.44415	6.12305	-7.70087	4.93841e-14	2.81427e-13	20.9883
GAP43	1.13044	2.75902	7.68778	5.4252e-14	3.08383e-13	20.8961
MOXD1	1.1987	4.19918	7.68691	5.45915e-14	3.10051e-13	20.89
KLK6	2.07244	3.33011	7.68113	5.6899e-14	3.22612e-13	20.8494
ISLR	1.57553	5.689	7.67829	5.80723e-14	3.29125e-13	20.8294
KLK5	2.00746	3.07691	7.66686	6.30241e-14	3.56589e-13	20.7491
CPE	1.40003	5.94072	7.6595	6.643e-14	3.7507e-13	20.6975
IGFBP6	1.73591	6.39169	7.65106	7.05638e-14	3.9691e-13	20.6383
EGFR	1.40114	6.23642	7.64872	7.17554e-14	4.02939e-13	20.6219
FSTL3	1.36258	5.62739	7.64771	7.22744e-14	4.05515e-13	20.6148
ACOX1	-1.08293	6.9513	-7.64315	7.46674e-14	4.18069e-13	20.5829
PLXNB3	-1.18591	4.3204	-7.64148	7.5562e-14	4.22726e-13	20.5712
CST7	1.29093	4.4476	7.63644	7.83269e-14	4.37284e-13	20.5359
CPNE8	1.19331	4.08058	7.63635	7.83787e-14	4.3738e-13	20.5353
SV2A	1.27627	4.11461	7.62749	8.3492e-14	4.64001e-13	20.4733
TRIM31	-2.21863	4.74728	-7.62495	8.50155e-14	4.71689e-13	20.4556
LMCD1	1.00546	5.08806	7.62209	8.67648e-14	4.80601e-13	20.4356
ISYNA1	-1.31415	7.47564	-7.60984	9.46715e-14	5.23105e-13	20.3501
NCKAP1L	1.10323	4.00173	7.59205	1.07431e-13	5.9215e-13	20.2261
CLIP4	1.08146	4.8438	7.58879	1.09951e-13	6.04801e-13	20.2034
RNF182	1.12924	2.8114	7.58825	1.10373e-13	6.06621e-13	20.1996
LIPH	-1.55196	4.90793	-7.58779	1.10729e-13	6.08084e-13	20.1965
RGS1	1.42964	6.24165	7.58264	1.14852e-13	6.29183e-13	20.1606
SLC16A5	-1.37968	6.32119	-7.57961	1.17351e-13	6.42087e-13	20.1395
PNCK	-1.87759	5.00249	-7.57742	1.19184e-13	6.51854e-13	20.1243
IRS2	1.2443	4.64809	7.57445	1.21721e-13	6.65187e-13	20.1037
IL10RA	1.1317	4.06426	7.57413	1.22e-13	6.66441e-13	20.1014
SERPINB13	2.17574	3.68003	7.57229	1.23601e-13	6.7464e-13	20.0887
FSTL4	-1.15599	3.43943	-7.56852	1.26944e-13	6.92326e-13	20.0625
AQP3	-2.40498	8.85199	-7.56524	1.29931e-13	7.0804e-13	20.0397
MMP11	1.96178	6.20979	7.56117	1.33723e-13	7.27522e-13	20.0115
GPC4	1.33568	4.94269	7.55007	1.4465e-13	7.84936e-13	19.9345
EGR1	1.43309	8.37416	7.54708	1.47734e-13	8.00836e-13	19.9138
NEXN	1.16561	4.68952	7.54024	1.55048e-13	8.3812e-13	19.8664
PDLIM4	1.23155	5.00194	7.53757	1.57999e-13	8.52699e-13	19.848
APOE	1.63429	8.21139	7.53409	1.61929e-13	8.73561e-13	19.8239
ERBB2	-1.15748	7.44726	-7.52608	1.71351e-13	9.23647e-13	19.7684
HOXB6	-1.39223	4.94587	-7.52422	1.73611e-13	9.3508e-13	19.7556
SHROOM3	1.16777	4.40601	7.52198	1.76365e-13	9.49535e-13	19.7402
VASN	1.06496	5.77459	7.51648	1.83333e-13	9.84684e-13	19.7022
ZIC2	1.51601	3.39138	7.51568	1.84379e-13	9.89907e-13	19.6966
IRF8	1.15837	4.38622	7.50797	1.94661e-13	1.04344e-12	19.6434
GBP5	1.70108	3.88473	7.49641	2.11142e-13	1.12864e-12	19.5638
DAB2	1.2421	6.02784	7.49345	2.15578e-13	1.1503e-12	19.5434
F13A1	1.35491	4.77525	7.47442	2.46386e-13	1.30561e-12	19.4125
P2RY6	1.19097	4.07734	7.47021	2.5378e-13	1.34374e-12	19.3835
GCNT4	-1.04183	4.22913	-7.47011	2.53948e-13	1.34409e-12	19.3829
LUM	1.33095	8.71997	7.46991	2.54304e-13	1.34545e-12	19.3815
SLC2A10	-1.2266	5.87906	-7.46424	2.64612e-13	1.39753e-12	19.3425
TNFRSF1B	1.13901	6.3079	7.46421	2.64668e-13	1.39753e-12	19.3423
CD44	1.45035	8.29271	7.46071	2.71241e-13	1.43e-12	19.3183
CXCL9	2.3522	5.40921	7.45994	2.72708e-13	1.43661e-12	19.313
ARHGEF4	1.2855	3.59569	7.4592	2.74112e-13	1.44231e-12	19.308
NDRG2	-1.33718	6.7459	-7.45822	2.76e-13	1.45167e-12	19.3013
GPC6	1.21181	4.4196	7.45733	2.77737e-13	1.46024e-12	19.2951
THY1	1.15472	6.97784	7.44918	2.94027e-13	1.54468e-12	19.2393
NPNT	1.45714	4.44532	7.4411	3.11112e-13	1.63061e-12	19.1839
PRF1	1.40241	4.45861	7.43176	3.32075e-13	1.7371e-12	19.12
AHR	-1.03832	9.30636	-7.42961	3.37108e-13	1.76137e-12	19.1053
SBSN	2.29475	3.87638	7.42541	3.47108e-13	1.8108e-12	19.0766
SOX7	1.31785	4.40849	7.42192	3.55675e-13	1.8542e-12	19.0527
CAPN13	-1.39682	4.05177	-7.41296	3.78574e-13	1.96961e-12	18.9916
FGL2	1.34069	4.98414	7.40669	3.9548e-13	2.05122e-12	18.9488
EMX2	-1.63944	3.69423	-7.39814	4.1972e-13	2.17192e-12	18.8905
SCEL	1.61308	3.28622	7.39517	4.28461e-13	2.2163e-12	18.8703
DSP	1.71826	7.55007	7.39238	4.36858e-13	2.258e-12	18.8513
DCN	1.19548	6.96328	7.38256	4.67706e-13	2.40542e-12	18.7845
EDARADD	-1.13863	5.17947	-7.37176	5.0409e-13	2.5876e-12	18.7111
SATB1	-1.04091	5.32009	-7.36267	5.36865e-13	2.7485e-12	18.6494
ALDH5A1	-1.22414	6.2835	-7.36217	5.38733e-13	2.75701e-12	18.646
LAD1	-1.35924	8.97189	-7.35265	5.75433e-13	2.93923e-12	18.5814
RAMP1	1.31928	5.13514	7.34327	6.13987e-13	3.12666e-12	18.5179
SAMD12	-1.03463	4.24482	-7.33489	6.50583e-13	3.30801e-12	18.4612
ADORA2B	1.34206	4.91177	7.33471	6.51388e-13	3.31085e-12	18.46
BAIAP3	-1.01746	3.74063	-7.33421	6.53664e-13	3.32116e-12	18.4566
EPSTI1	1.48606	5.89029	7.33064	6.69972e-13	3.40145e-12	18.4325
CCL13	1.54041	4.41067	7.32523	6.95417e-13	3.52399e-12	18.396
COCH	1.22352	4.69593	7.32236	7.09356e-13	3.58921e-12	18.3765
HS3ST1	-1.32128	5.4965	-7.31852	7.2838e-13	3.6827e-12	18.3506
RASSF6	-1.49095	4.81604	-7.31688	7.3665e-13	3.72312e-12	18.3395
STAT1	1.20568	8.68535	7.31422	7.50274e-13	3.78628e-12	18.3216
RCN3	1.17706	6.31731	7.31292	7.57014e-13	3.81886e-12	18.3128
TAP1	1.33951	8.36257	7.30552	7.96578e-13	4.01242e-12	18.263
EVX1	-1.20782	3.85847	-7.30139	8.19556e-13	4.12508e-12	18.2351
CCDC8	1.18133	3.83935	7.29685	8.45569e-13	4.25283e-12	18.2045
TNFSF9	1.08685	3.55636	7.29034	8.8422e-13	4.4439e-12	18.1607
ADAM23	1.07262	3.38086	7.2896	8.88723e-13	4.46486e-12	18.1558
VCAM1	1.18711	4.98698	7.27991	9.49901e-13	4.76154e-12	18.0906
TMEM30B	-1.22253	7.08778	-7.27515	9.81419e-13	4.91386e-12	18.0586
SERPINE1	1.62459	7.71019	7.24459	1.2099e-12	6.02217e-12	17.8537
LTBP2	1.2427	5.84868	7.23977	1.25041e-12	6.21234e-12	17.8215
CDH2	1.29583	3.59358	7.21556	1.475e-12	7.30925e-12	17.6598
KLF15	-1.02389	4.00622	-7.21443	1.48634e-12	7.3573e-12	17.6523
DQX1	-1.13586	3.9955	-7.21323	1.49855e-12	7.41228e-12	17.6443
EMILIN1	1.17986	5.79138	7.2001	1.6387e-12	8.07876e-12	17.5568
DPEP2	-1.09816	3.6716	-7.1932	1.71734e-12	8.4448e-12	17.5109
LYZ	1.79436	7.28595	7.18353	1.83391e-12	8.99173e-12	17.4466
OSR1	-1.39325	4.38083	-7.1777	1.908e-12	9.34474e-12	17.4078
CORO6	1.00324	3.2944	7.17715	1.91511e-12	9.37615e-12	17.4042
RASSF4	1.05399	4.77157	7.1754	1.93793e-12	9.48099e-12	17.3926
BAMBI	-1.91847	7.37208	-7.16736	2.04645e-12	9.99011e-12	17.3393
RASEF	-1.17124	6.21242	-7.16547	2.07292e-12	1.0112e-11	17.3267
MSC	1.16768	4.36122	7.16339	2.10225e-12	1.02476e-11	17.313
GRHL2	-1.12414	6.82747	-7.16114	2.13464e-12	1.03942e-11	17.298
PTPRU	-1.05207	6.52835	-7.157	2.19528e-12	1.0674e-11	17.2706
JUN	1.00261	8.04566	7.14142	2.43909e-12	1.18125e-11	17.1675
FBLN2	1.36587	5.5185	7.14057	2.45325e-12	1.18768e-11	17.1619
SRMS	-2.01128	3.72773	-7.13374	2.56895e-12	1.24146e-11	17.1168
PMP22	1.23295	6.79658	7.1223	2.7751e-12	1.33724e-11	17.0413
IGSF6	1.06776	4.38818	7.12169	2.78639e-12	1.3422e-11	17.0373
MYH14	-1.43644	6.88464	-7.11101	2.99431e-12	1.44029e-11	16.9669
HMOX1	1.38239	6.59188	7.10805	3.05459e-12	1.46614e-11	16.9474
ALDH1A1	1.96678	5.01369	7.10433	3.13212e-12	1.50067e-11	16.9228
MT1F	1.31728	5.73439	7.0989	3.24845e-12	1.55254e-11	16.8872
DIO2	1.12512	3.94551	7.08915	3.46833e-12	1.64942e-11	16.8231
SERPINB4	2.32767	4.13445	7.08792	3.49716e-12	1.66254e-11	16.815
USP18	1.02095	4.69264	7.07911	3.71015e-12	1.75882e-11	16.7572
BICC1	1.09461	3.75727	7.06967	3.95268e-12	1.86918e-11	16.6952
AKR1C2	-2.10235	6.32531	-7.06001	4.21656e-12	1.99117e-11	16.632
HS6ST3	-1.16373	2.90081	-7.05938	4.23452e-12	1.99895e-11	16.6279
EVI2B	1.16321	4.58727	7.05721	4.29641e-12	2.02603e-11	16.6137
PPP2R2B	-1.15638	3.93066	-7.05405	4.38826e-12	2.06717e-11	16.593
CPXM1	1.25403	5.00062	7.05339	4.40755e-12	2.07553e-11	16.5887
SRPX2	-1.45288	6.79694	-7.05267	4.42888e-12	2.08438e-11	16.584
DUOX1	-1.31002	5.37677	-7.05189	4.45216e-12	2.09434e-11	16.5788
RBP7	1.07822	4.32769	7.05095	4.47998e-12	2.10669e-11	16.5727
CXCL5	1.68675	3.66639	7.05047	4.49464e-12	2.1121e-11	16.5696
IGFBP3	-1.58488	10.3685	-7.03865	4.86381e-12	2.28001e-11	16.4924
PSMB9	1.60244	6.23328	7.03487	4.98795e-12	2.33495e-11	16.4677
LPL	1.04811	3.55735	7.02678	5.26461e-12	2.45676e-11	16.4149
UBE2L6	1.10579	8.40011	7.02156	5.45095e-12	2.53843e-11	16.3809
DUSP7	1.00853	5.86173	7.00499	6.08649e-12	2.82461e-11	16.2731
IFIT2	1.33328	5.55245	6.99684	6.42535e-12	2.97571e-11	16.2201
S100A5	-1.07178	3.62331	-6.98883	6.77646e-12	3.12969e-11	16.1681
LCE3D	1.20094	2.47134	6.9876	6.83193e-12	3.15315e-11	16.1601
CD82	1.16311	6.81356	6.98187	7.09646e-12	3.27299e-11	16.1229
TMEM40	-1.48385	6.19146	-6.9772	7.31984e-12	3.37255e-11	16.0926
CLCA4	-2.60763	5.17443	-6.96617	7.87456e-12	3.61697e-11	16.0212
CXCL11	1.98095	4.57935	6.9647	7.95123e-12	3.65094e-11	16.0118
KLF5	-1.30074	8.98492	-6.96248	8.06895e-12	3.70373e-11	15.9974
PAQR8	-1.24888	5.45425	-6.96052	8.17431e-12	3.74826e-11	15.9847
SLIT3	-1.12918	4.27018	-6.95615	8.41414e-12	3.8556e-11	15.9564
CLDN7	-1.14423	8.50181	-6.95343	8.56653e-12	3.92275e-11	15.9389
GATA6	1.05358	3.91966	6.95046	8.7367e-12	3.99796e-11	15.9197
TRIM2	-1.10832	5.96531	-6.94257	9.20345e-12	4.20154e-11	15.8688
CXCR4	1.07656	6.92766	6.92833	1.01102e-11	4.59522e-11	15.7769
ELAVL2	1.03819	2.67605	6.91406	1.11054e-11	5.03225e-11	15.6852
GBP1	1.33029	6.99242	6.88545	1.34007e-11	6.0337e-11	15.5016
SH3RF2	1.06133	3.69419	6.88467	1.347e-11	6.06081e-11	15.4965
SFRP1	1.38682	3.6532	6.88453	1.34825e-11	6.06442e-11	15.4956
NELL2	1.19058	3.88571	6.87605	1.42528e-11	6.39168e-11	15.4413
NTRK2	1.00994	2.70749	6.86692	1.51304e-11	6.76943e-11	15.3829
STAB1	1.02867	5.78036	6.85452	1.64077e-11	7.31169e-11	15.3038
KRTCAP3	-1.41357	6.96098	-6.84851	1.70643e-11	7.59423e-11	15.2654
TNFRSF19	1.3153	3.80341	6.84631	1.73102e-11	7.7011e-11	15.2514
TLR2	1.00865	4.67995	6.83473	1.86686e-11	8.27534e-11	15.1776
RDX	1.0576	6.71893	6.83269	1.89173e-11	8.37457e-11	15.1647
TNFSF15	-1.02741	3.99582	-6.82864	1.94229e-11	8.5899e-11	15.1389
LRG1	-1.24044	5.93733	-6.80897	2.20731e-11	9.70451e-11	15.014
SLCO1B3	1.29264	2.70903	6.79333	2.44314e-11	1.06759e-10	14.9149
FUT9	-1.04655	2.98661	-6.79332	2.44335e-11	1.06759e-10	14.9148
PKIA	-1.42356	5.85946	-6.7873	2.54053e-11	1.10862e-10	14.8767
NT5E	1.50785	5.24913	6.78578	2.56557e-11	1.11918e-10	14.8671
SECTM1	1.34184	5.05897	6.78515	2.57607e-11	1.1234e-10	14.8631
NEFL	1.09755	2.5404	6.78241	2.62229e-11	1.14281e-10	14.8457
HES2	1.53828	4.16753	6.77603	2.7327e-11	1.18747e-10	14.8055
ID4	-1.53354	5.67455	-6.77542	2.74357e-11	1.19181e-10	14.8016
SYTL5	-1.23099	3.66525	-6.766	2.91581e-11	1.26458e-10	14.7421
APOL1	-1.38612	8.48557	-6.76345	2.96434e-11	1.2848e-10	14.726
SULT2B1	1.32813	3.74647	6.76332	2.96681e-11	1.28546e-10	14.7252
RND3	1.01216	7.33594	6.76086	3.01435e-11	1.30563e-10	14.7097
IL2RB	1.09557	4.43005	6.75945	3.04192e-11	1.31588e-10	14.7008
PGLYRP3	1.07119	2.97791	6.75595	3.11141e-11	1.34421e-10	14.6787
TMEM47	-1.32016	6.86647	-6.75224	3.18672e-11	1.37587e-10	14.6554
SLCO3A1	1.06111	4.88178	6.73402	3.58369e-11	1.53837e-10	14.5407
HOXB8	-1.60759	4.54236	-6.72644	3.76259e-11	1.61208e-10	14.4932
HAS2	1.28215	4.45985	6.72344	3.83603e-11	1.64181e-10	14.4743
SCARA3	1.11599	5.01127	6.7141	4.07309e-11	1.74123e-10	14.4158
GNLY	1.31355	3.7889	6.71388	4.07901e-11	1.7432e-10	14.4143
CXCL2	1.35223	4.50815	6.70978	4.18758e-11	1.78733e-10	14.3887
ST3GAL1	-1.11462	6.59019	-6.70368	4.35481e-11	1.85694e-10	14.3505
DLL1	1.1138	4.70233	6.70035	4.44884e-11	1.89583e-10	14.3296
CDCP1	1.02937	6.43271	6.6997	4.46725e-11	1.90308e-10	14.3256
FSCN1	1.21626	8.99167	6.69465	4.61424e-11	1.96507e-10	14.294
MSMB	-2.08367	4.09225	-6.67565	5.21059e-11	2.20023e-10	14.1753
MME	1.54878	4.49729	6.67443	5.25135e-11	2.21586e-10	14.1677
AQP9	1.02021	3.37575	6.67079	5.37485e-11	2.26603e-10	14.145
FUT3	-1.47223	5.71002	-6.66934	5.42473e-11	2.2842e-10	14.136
SDC2	1.00261	6.01936	6.64565	6.30885e-11	2.64323e-10	13.9887
BGN	1.30632	8.74877	6.64258	6.43338e-11	2.69274e-10	13.9696
GRHL1	-1.33613	6.19261	-6.63934	6.56724e-11	2.74721e-10	13.9495
EPS8L3	-1.19484	3.06764	-6.63256	6.8568e-11	2.863e-10	13.9074
CXCL1	1.88291	5.80144	6.62955	6.98896e-11	2.91637e-10	13.8888
LYPD6	-1.07531	4.52879	-6.62674	7.11496e-11	2.96618e-10	13.8713
GPX7	1.03103	5.25091	6.61838	7.50287e-11	3.12209e-10	13.8196
TFPI2	1.75981	4.52747	6.61177	7.82374e-11	3.25159e-10	13.7787
AKAP12	1.11339	5.03544	6.5893	9.01945e-11	3.72665e-10	13.6399
NRXN3	-1.09934	3.46909	-6.58887	9.0438e-11	3.73557e-10	13.6373
SP6	-1.21809	5.21382	-6.58623	9.19604e-11	3.79612e-10	13.621
FOSL1	1.26125	6.07271	6.56544	1.04848e-10	4.3096e-10	13.4931
AFAP1L2	1.02465	5.09316	6.55468	1.12198e-10	4.60607e-10	13.427
CDKN2A	2.0436	5.35817	6.55256	1.13708e-10	4.66524e-10	13.414
BCAM	-1.17208	7.18811	-6.54227	1.21305e-10	4.95422e-10	13.3509
IFI6	1.6432	10.0337	6.53816	1.24479e-10	5.07491e-10	13.3257
HLA-DPA1	1.46156	7.68723	6.53062	1.30506e-10	5.30747e-10	13.2796
DUOX2	-1.70472	4.60395	-6.52306	1.36845e-10	5.55181e-10	13.2334
LY75	-1.04965	4.95288	-6.52252	1.3731e-10	5.56899e-10	13.2301
PPP1R9A	-1.20603	3.97329	-6.50994	1.4856e-10	6.00355e-10	13.1533
ITGB8	1.04458	4.6117	6.50626	1.5202e-10	6.13231e-10	13.1308
SIGLEC10	1.02638	3.6179	6.50511	1.53113e-10	6.1727e-10	13.1238
IL11	1.0107	3.49543	6.4982	1.59874e-10	6.42511e-10	13.0817
ARHGAP6	-1.03056	3.22734	-6.4967	1.61382e-10	6.48276e-10	13.0726
CCL18	1.61421	5.48449	6.49002	1.68249e-10	6.74651e-10	13.0319
ID3	-1.09534	8.16851	-6.485	1.73599e-10	6.95275e-10	13.0014
KLK13	1.00168	2.59946	6.47896	1.80269e-10	7.21131e-10	12.9647
KLF4	1.09964	6.23392	6.47229	1.87915e-10	7.5039e-10	12.9242
BNIP3	1.18763	6.2451	6.47228	1.87918e-10	7.5039e-10	12.9241
HLA-DQA1	1.73804	5.84418	6.47154	1.88796e-10	7.53673e-10	12.9196
HSPA6	1.21582	5.30852	6.47007	1.90524e-10	7.60344e-10	12.9107
KLK11	1.26903	2.93016	6.46273	1.99428e-10	7.93757e-10	12.8662
TNFRSF18	1.02966	4.44702	6.4558	2.0821e-10	8.26752e-10	12.8242
GSTA4	1.14208	5.86118	6.45559	2.08477e-10	8.2757e-10	12.8229
PITX1	1.19173	5.41539	6.4439	2.24167e-10	8.85929e-10	12.7522
FADS2	1.21484	4.63451	6.43221	2.41009e-10	9.50536e-10	12.6816
LRFN4	1.02608	5.71216	6.42161	2.57354e-10	1.01174e-09	12.6177
ARHGAP9	1.01558	4.26806	6.40547	2.84338e-10	1.11456e-09	12.5205
MMP3	1.62332	4.32791	6.39904	2.95842e-10	1.15763e-09	12.4819
INPP4B	-1.00299	5.57252	-6.39324	3.06613e-10	1.19734e-09	12.447
EEF1A2	-2.12222	6.46505	-6.39069	3.11477e-10	1.21563e-09	12.4317
APOL4	-1.10067	5.56963	-6.38953	3.13715e-10	1.22365e-09	12.4247
FNDC1	1.25445	3.9212	6.38786	3.16946e-10	1.23589e-09	12.4147
GZMB	1.47572	4.72603	6.36918	3.55536e-10	1.37838e-09	12.3028
AMIGO2	-1.13009	7.02104	-6.36419	3.66591e-10	1.41838e-09	12.273
S100A9	2.34322	10.0754	6.34971	4.00641e-10	1.54214e-09	12.1865
HLA-DRA	1.59298	9.97244	6.34708	4.0715e-10	1.56674e-09	12.1708
FSD1	1.07249	3.17252	6.34268	4.18273e-10	1.6077e-09	12.1445
KRT13	-3.23936	8.93423	-6.33945	4.2661e-10	1.63834e-09	12.1253
CLEC2B	1.3341	5.67854	6.32653	4.61677e-10	1.76746e-09	12.0484
FXYD4	-1.94456	4.30206	-6.31925	4.82664e-10	1.84518e-09	12.0051
ITM2C	-1.10508	8.73496	-6.31353	4.99805e-10	1.90691e-09	11.9711
ISG20	1.01055	4.99716	6.30406	5.29497e-10	2.01278e-09	11.9149
GDPD3	-1.57181	5.89326	-6.28499	5.94618e-10	2.24762e-09	11.802
PTPRC	1.08054	4.59394	6.27861	6.18085e-10	2.33042e-09	11.7643
HES4	-1.08952	7.68779	-6.2705	6.49264e-10	2.44593e-09	11.7164
ACAA2	1.06257	5.78635	6.26349	6.77434e-10	2.54705e-09	11.675
TMPRSS11D	1.00461	2.55208	6.26264	6.80941e-10	2.55953e-09	11.67
CCL5	1.54398	6.48693	6.25213	7.25643e-10	2.72222e-09	11.6081
HOXA5	-1.17638	5.94871	-6.24961	7.36773e-10	2.7609e-09	11.5933
PTCHD1	-1.24217	3.36078	-6.24162	7.73214e-10	2.88459e-09	11.5463
S100A7	2.84859	5.20268	6.23753	7.92535e-10	2.95421e-09	11.5223
SULT2A1	-1.53309	3.3651	-6.2352	8.03786e-10	2.99532e-09	11.5086
IFI16	1.23354	7.6213	6.20057	9.90077e-10	3.66214e-09	11.3058
TFF1	-2.11076	4.69701	-6.19776	1.00691e-09	3.72135e-09	11.2893
SERPINB3	2.40851	4.89948	6.18971	1.05672e-09	3.89579e-09	11.2424
SPINK4	-1.45627	3.37219	-6.18842	1.06496e-09	3.924e-09	11.2348
ADAMDEC1	1.18864	3.79713	6.18495	1.08735e-09	4.0032e-09	11.2146
TAGLN	1.22681	8.64114	6.17697	1.14053e-09	4.18869e-09	11.1681
RHCG	1.75941	4.2717	6.17393	1.16152e-09	4.26113e-09	11.1504
BASP1	1.46508	8.4683	6.17246	1.17178e-09	4.29642e-09	11.1418
SLC27A2	-1.15009	5.19357	-6.15778	1.27918e-09	4.66984e-09	11.0565
CDKN2B	1.54086	4.91509	6.15715	1.28405e-09	4.68507e-09	11.0528
NTN4	-1.09874	6.05386	-6.14912	1.34706e-09	4.90832e-09	11.0062
CDH1	-1.26944	8.23749	-6.14828	1.35379e-09	4.93017e-09	11.0014
GZMA	1.49	4.88489	6.14431	1.38624e-09	5.04563e-09	10.9784
PCDH7	1.27293	4.22363	6.14194	1.40596e-09	5.11049e-09	10.9646
CXCL12	1.20174	4.64784	6.13977	1.42423e-09	5.17547e-09	10.9521
AR	-1.25695	3.76172	-6.13928	1.42837e-09	5.18774e-09	10.9492
WNT5B	1.01936	4.16127	6.13754	1.44329e-09	5.23909e-09	10.9391
MARCO	1.24596	3.45782	6.13243	1.4878e-09	5.39337e-09	10.9096
HCST	1.05757	5.19772	6.12391	1.56512e-09	5.65537e-09	10.8603
IFIT3	1.37389	6.46087	6.11889	1.61253e-09	5.82199e-09	10.8313
SMO	1.01132	4.65337	6.08963	1.91791e-09	6.86742e-09	10.6627
IFI27	1.78356	8.14697	6.08512	1.96968e-09	7.04526e-09	10.6368
SGK2	-1.24493	3.61706	-6.08377	1.98542e-09	7.09592e-09	10.6291
GALNT12	-1.10105	5.63224	-6.07198	2.12861e-09	7.57347e-09	10.5614
RBPMS2	1.02152	4.47701	6.0649	2.21936e-09	7.89009e-09	10.5208
IGFBP5	1.55315	7.86995	6.0351	2.6446e-09	9.35733e-09	10.3504
BARX2	1.15927	3.79731	6.03486	2.64822e-09	9.36767e-09	10.3491
LAPTM5	1.17381	7.91711	6.0242	2.81912e-09	9.9591e-09	10.2883
TNFSF13B	1.05785	4.32258	6.02226	2.85136e-09	1.00677e-08	10.2773
KRT18	-1.09162	10.4432	-6.01255	3.01812e-09	1.06342e-08	10.2221
HLA-DMB	1.109	6.18549	6.00018	3.24452e-09	1.1414e-08	10.1518
HLA-DPB1	1.20982	7.47299	5.99584	3.32777e-09	1.16946e-08	10.1272
ULBP2	1.11237	4.83426	5.9945	3.35396e-09	1.17743e-08	10.1196
UCP2	-1.04988	8.42869	-5.98511	3.54274e-09	1.24047e-08	10.0664
TMEM125	-1.00903	5.03424	-5.97703	3.71352e-09	1.29959e-08	10.0206
ST6GAL1	1.00131	4.70146	5.97292	3.8033e-09	1.32962e-08	9.99744
C1QL1	1.01526	3.40207	5.95169	4.30243e-09	1.49441e-08	9.87769
IL13RA2	1.17708	3.22568	5.94931	4.36223e-09	1.51461e-08	9.86429
SLC30A2	-1.44878	4.16364	-5.92526	5.0141e-09	1.73176e-08	9.72906
PVALB	-1.67335	3.67306	-5.91554	5.3035e-09	1.82796e-08	9.67459
COL10A1	1.41104	4.50427	5.90724	5.56352e-09	1.91463e-08	9.62812
C4orf19	-1.18398	4.80007	-5.89963	5.81271e-09	1.99681e-08	9.58559
CES1	1.54894	4.0474	5.89668	5.9125e-09	2.02902e-08	9.56907
TH	-1.30285	3.7773	-5.88832	6.20367e-09	2.12623e-08	9.52241
MST1R	-1.35117	5.33353	-5.88678	6.25859e-09	2.14396e-08	9.51386
ACP5	1.01497	6.26986	5.87578	6.66683e-09	2.27627e-08	9.45253
DSG1	1.04423	2.6686	5.87421	6.72717e-09	2.29571e-08	9.44379
IGFL2	1.1023	3.03117	5.87099	6.8527e-09	2.33676e-08	9.42585
PHGDH	1.11867	7.35269	5.85614	7.46102e-09	2.53713e-08	9.34332
HLA-DQB1	1.43031	6.29926	5.84456	7.97171e-09	2.70463e-08	9.27909
RSAD2	1.273	4.90624	5.84403	7.99563e-09	2.71206e-08	9.27618
GBP6	1.23935	3.54984	5.84359	8.01559e-09	2.71746e-08	9.27376
CLIC6	-1.79682	4.93306	-5.84117	8.12723e-09	2.75253e-08	9.26034
PEG10	1.52586	4.17515	5.83012	8.65611e-09	2.92062e-08	9.19918
SAMD9	1.10401	5.31007	5.82504	8.91028e-09	2.99811e-08	9.17111
VAV3	-1.2272	6.24955	-5.8222	9.05575e-09	3.04401e-08	9.1554
ABO	-1.04415	3.92635	-5.81945	9.19854e-09	3.08815e-08	9.14022
ATP2C2	-1.09687	4.15472	-5.81611	9.37488e-09	3.14499e-08	9.1218
LYNX1	1.08828	3.79169	5.79928	1.03154e-08	3.44504e-08	9.02908
CXCL13	1.74643	5.04865	5.78399	1.12497e-08	3.74498e-08	8.945
GJA1	1.14331	8.27324	5.77091	1.21131e-08	4.01847e-08	8.87331
ADRB1	-1.03108	3.24001	-5.7625	1.27024e-08	4.20568e-08	8.82725
EPB41L3	1.05933	4.67906	5.73346	1.49593e-08	4.92023e-08	8.66872
IRAK2	-1.01448	6.20775	-5.72472	1.57116e-08	5.15506e-08	8.62117
EREG	1.40373	3.59244	5.72442	1.57377e-08	5.16235e-08	8.61956
S100A4	-1.32055	10.1358	-5.72249	1.59095e-08	5.2149e-08	8.60903
GSTM2	-1.53828	5.36531	-5.70929	1.71314e-08	5.59087e-08	8.53733
DUSP1	1.04363	9.01815	5.69969	1.80765e-08	5.88647e-08	8.48529
TSPAN7	1.12576	3.93102	5.69299	1.87659e-08	6.09768e-08	8.44903
LGALS4	-1.59613	3.93607	-5.68856	1.92356e-08	6.24426e-08	8.42508
SELPLG	1.01135	5.0178	5.66999	2.13334e-08	6.88537e-08	8.32481
ASPN	1.04771	5.38093	5.65894	2.26854e-08	7.30245e-08	8.26529
DUSP4	-1.06611	6.28783	-5.61742	2.8553e-08	9.11921e-08	8.04253
LY6E	1.22931	9.38571	5.60256	3.09915e-08	9.86752e-08	7.9632
MYL9	1.03895	7.9777	5.59449	3.2399e-08	1.02986e-07	7.9202
SLC38A5	1.2561	4.60183	5.56981	3.71026e-08	1.17355e-07	7.78901
CCL20	1.5629	4.40833	5.56803	3.74669e-08	1.18479e-07	7.77955
EPDR1	1.01996	4.55948	5.56009	3.91322e-08	1.23542e-07	7.73747
TSPAN8	-1.45477	4.01603	-5.54671	4.21019e-08	1.32234e-07	7.6667
CNFN	1.1764	5.45776	5.53441	4.50257e-08	1.4099e-07	7.60174
CALB2	1.05269	3.6649	5.48775	5.80169e-08	1.79537e-07	7.35658
SLC7A4	-1.08767	4.06283	-5.47617	6.17665e-08	1.90222e-07	7.29603
CD8A	1.01634	4.31887	5.47299	6.2834e-08	1.93067e-07	7.27946
KRT5	2.66725	7.87076	5.46407	6.59332e-08	2.0199e-07	7.23292
IL2RG	1.05589	5.29854	5.45917	6.76992e-08	2.0707e-07	7.20737
AKR1C3	-1.64901	7.80437	-5.45524	6.91478e-08	2.11308e-07	7.1869
SIX2	1.22297	4.12226	5.44303	7.38413e-08	2.24732e-07	7.12343
TMEM97	-1.11067	8.62767	-5.44074	7.47551e-08	2.27359e-07	7.11155
SLC1A3	1.05015	5.01574	5.432	7.83493e-08	2.37538e-07	7.06617
LIPG	1.07184	4.14436	5.4229	8.22654e-08	2.48682e-07	7.01904
RPL39L	1.11721	4.0631	5.42235	8.25107e-08	2.49312e-07	7.01616
MMP28	-1.37907	5.6262	-5.41727	8.47836e-08	2.55949e-07	6.9899
NKG7	1.18621	4.7116	5.41626	8.52454e-08	2.57228e-07	6.98466
COL9A2	-1.05169	5.11273	-5.40354	9.1244e-08	2.74528e-07	6.91896
FABP4	-2.20213	6.33197	-5.40136	9.23129e-08	2.77682e-07	6.90771
HOXD10	1.07919	4.10915	5.39895	9.35067e-08	2.81085e-07	6.89529
CYP24A1	-1.76658	5.55397	-5.38291	1.01858e-07	3.0496e-07	6.81267
CA2	1.34892	5.5306	5.37424	1.06662e-07	3.18495e-07	6.76816
MAGEA1	1.29859	3.02305	5.36937	1.09458e-07	3.26192e-07	6.74317
SLC15A1	-1.05244	4.06235	-5.36221	1.13701e-07	3.38686e-07	6.70644
HCP5	1.14902	6.35187	5.35565	1.17727e-07	3.50136e-07	6.67284
CYP1B1	1.15	4.55413	5.35456	1.18414e-07	3.52022e-07	6.66723
EHF	-1.2539	6.96544	-5.32895	1.35588e-07	4.00598e-07	6.53649
KIF5C	-1.00327	3.65676	-5.32305	1.39877e-07	4.12818e-07	6.50642
NPTXR	-1.01623	4.55231	-5.26788	1.86863e-07	5.45026e-07	6.22699
OLR1	1.24668	4.46522	5.20654	2.57078e-07	7.38138e-07	5.9194
HLA-DRB6	1.00421	5.57712	5.20594	2.57882e-07	7.39816e-07	5.91639
BNIPL	-1.00998	4.63483	-5.17529	3.02075e-07	8.60175e-07	5.76396
DKK4	-1.01103	3.42248	-5.16453	3.19262e-07	9.06811e-07	5.71065
THBS2	1.2866	7.27053	5.15073	3.42689e-07	9.69055e-07	5.64244
FAM83C	-1.28409	4.61604	-5.14466	3.53515e-07	9.97363e-07	5.61248
COL11A1	1.25255	4.31793	5.13884	3.64204e-07	1.02515e-06	5.58379
LRRC15	1.02936	3.81079	5.11282	4.1594e-07	1.16444e-06	5.45589
TNNT3	-1.53632	4.37244	-5.1084	4.25409e-07	1.18947e-06	5.43422
FOXJ1	-1.35384	4.24166	-5.09111	4.645e-07	1.29258e-06	5.3496
AREG	1.23902	5.51202	5.05214	5.65715e-07	1.5626e-06	5.15991
CEACAM1	-1.06752	5.60726	-5.04981	5.72405e-07	1.57978e-06	5.1486
AZGP1	-1.08845	3.59296	-5.04535	5.85414e-07	1.61436e-06	5.12698
GPNMB	1.33348	7.74188	5.01947	6.66714e-07	1.8262e-06	5.00192
SCIN	-1.04297	4.05769	-5.00835	7.04902e-07	1.9257e-06	4.94836
CALML5	1.86375	4.36344	4.96153	8.90198e-07	2.40443e-06	4.72405
DSC3	1.7581	4.93861	4.95294	9.28961e-07	2.50523e-06	4.68309
TNS4	-1.22314	7.02346	-4.95001	9.42508e-07	2.54024e-06	4.66919
IVL	-1.52013	6.21259	-4.90822	1.15846e-06	3.09063e-06	4.47105
BIRC3	1.00025	5.11085	4.87336	1.3744e-06	3.6315e-06	4.30698
KRT81	1.1025	3.14198	4.83457	1.66034e-06	4.33758e-06	4.12565
IFI44	1.16271	6.84367	4.82492	1.73989e-06	4.53659e-06	4.08077
S100A12	1.29205	4.05836	4.80656	1.9015e-06	4.93693e-06	3.9956
FBLN1	-1.02925	8.84986	-4.78892	2.0704e-06	5.35167e-06	3.91403
TSPAN1	-1.39235	6.98693	-4.72912	2.75691e-06	7.03293e-06	3.63968
THBD	1.07036	6.43515	4.72615	2.79622e-06	7.12242e-06	3.62612
DUOXA2	-1.12496	3.69445	-4.71457	2.95456e-06	7.5044e-06	3.57339
TMEM139	-1.09136	4.37722	-4.70412	3.10485e-06	7.86832e-06	3.52589
ACTG2	1.29284	7.33491	4.68006	3.47911e-06	8.74872e-06	3.41697
PKP1	1.25694	5.55844	4.66258	3.77792e-06	9.46521e-06	3.33814
IL1B	1.07237	4.85757	4.66197	3.78882e-06	9.49075e-06	3.33538
CDH3	1.19543	6.9781	4.6614	3.79893e-06	9.51254e-06	3.33283
MAL	-1.50109	5.32638	-4.64708	4.06338e-06	1.01389e-05	3.26847
PNMT	-1.06919	4.04691	-4.64343	4.13356e-06	1.02987e-05	3.25209
SFRP4	1.20245	4.96035	4.59224	5.24886e-06	1.28935e-05	3.02376
MAGEA6	1.63853	4.4132	4.56024	6.08738e-06	1.48367e-05	2.8822
PLA2G2A	-1.54641	6.13762	-4.54702	6.46992e-06	1.57122e-05	2.824
PLAC8	1.00408	3.913	4.52239	7.24528e-06	1.75035e-05	2.71597
ACTC1	1.10207	4.30215	4.50982	7.67417e-06	1.84898e-05	2.66109
GJB2	1.34356	8.18438	4.48189	8.7168e-06	2.08673e-05	2.53957
HS6ST2	-1.03934	4.97396	-4.47195	9.11952e-06	2.17887e-05	2.49651
MAN1C1	-1.11847	4.82517	-4.43991	1.05427e-05	2.50244e-05	2.35828
MSLN	1.18753	3.65161	4.38535	1.34678e-05	3.15665e-05	2.12507
C15orf48	1.13363	6.55174	4.33894	1.65527e-05	3.8389e-05	1.92882
DES	1.55464	6.01482	4.30594	1.91444e-05	4.40728e-05	1.79052
MYEOV	1.14977	4.53813	4.29589	2.00085e-05	4.59755e-05	1.74857
CCL21	1.06039	4.38379	4.21739	2.81548e-05	6.35966e-05	1.42426
MMP1	1.45773	6.77043	4.21453	2.85042e-05	6.43101e-05	1.41256
PDZK1IP1	1.24853	5.06357	4.19556	3.09301e-05	6.95501e-05	1.33509
CYP1A1	-1.57018	3.70071	-4.16816	3.47842e-05	7.77615e-05	1.22377
TRIM29	-1.0366	7.49105	-4.16446	3.53384e-05	7.89611e-05	1.20879
IFI44L	1.05776	5.36532	4.12724	4.14016e-05	9.15956e-05	1.05879
CTAG2	1.20107	3.21315	4.02976	6.23152e-05	0.00013513	0.672065
CRH	-1.57579	4.03192	-4.01534	6.61541e-05	0.000142994	0.615599
PIGR	-1.26963	4.30099	-3.99862	7.08829e-05	0.000152578	0.550408
A2ML1	1.04086	4.31071	3.96729	8.06255e-05	0.000172802	0.42888
MAGEA10	1.12877	3.37131	3.93496	9.20021e-05	0.000195812	0.304418
GABRP	1.04551	3.28974	3.91835	9.84226e-05	0.000208783	0.240851
CD36	1.04166	4.2269	3.89564	0.000107885	0.000227814	0.154393
UGT1A1	-1.5165	2.70935	-3.84549	0.000131925	0.000274737	-0.0348934
MAGEA4	1.08588	3.48119	3.83056	0.000140007	0.000290715	-0.0907982
PCP4	1.06048	4.36406	3.81363	0.000149737	0.000309322	-0.153937
SLPI	1.38723	8.3388	3.79244	0.000162815	0.000335123	-0.232579
WFDC2	-1.03019	6.85261	-3.78109	0.000170252	0.000349202	-0.274512
MMP13	1.08796	4.24614	3.693	0.000239899	0.000483211	-0.596009
NAT8B	-1.55508	3.20031	-3.69108	0.000241678	0.00048643	-0.602926
GJB4	-1.42773	4.47062	-3.56121	0.000395598	0.000773202	-1.06337
KCNH4	-1.35402	2.62361	-3.51117	0.000476416	0.000920062	-1.23655
CASP14	1.02486	4.0536	3.4503	0.000595514	0.00113218	-1.44404
LPIN3	-1.13323	5.12801	-3.31994	0.000949765	0.00176112	-1.87662
TCN1	-1.18345	5.11795	-3.30463	0.00100228	0.00185236	-1.92635
GLI4	-1.01496	4.98828	-3.17437	0.00157122	0.00282353	-2.34059
ZNF429	-1.06711	3.48059	-3.08381	0.00212867	0.00375258	-2.61903
C3orf62	-1.01333	4.38902	-3.04753	0.00239911	0.00419415	-2.72839
PKD1L1	-1.14866	2.64121	-3.01535	0.00266501	0.00462773	-2.82434
GSTM1	-1.2994	5.31048	-3.01238	0.00269095	0.00466975	-2.83317
ACY1	-1.44759	4.66101	-3.00195	0.00278354	0.0048211	-2.86401
CALML3	1.12202	5.21988	2.807	0.00514764	0.00858833	-3.42155
LY6D	-1.32164	7.54433	-2.79935	0.00526964	0.00878099	-3.44267
KRT4	1.02085	4.47133	2.79192	0.00539081	0.00896924	-3.46316

## Sheet: E-A.diff
id	logFC	AveExpr	t	P.Value	adj.P.Val	B
DCN	3.11713	6.96328	22.1992	4.81413e-82	6.47453e-78	176.078
LUM	3.24651	8.71997	21.013	1.6741e-75	1.12575e-71	161.138
COL6A3	2.90925	7.69402	20.6743	1.20045e-73	5.38162e-70	156.9
COL3A1	3.19934	10.046	20.5542	5.44622e-73	1.67991e-69	155.399
COL1A2	3.10267	9.48468	20.5433	6.24548e-73	1.67991e-69	155.264
CDH11	2.60129	4.97316	20.4822	1.34535e-72	3.01561e-69	154.502
GLT8D2	2.25134	4.63666	19.7166	1.95017e-68	3.74684e-65	144.997
TIMP2	2.60087	7.63073	19.0317	9.48802e-65	1.59506e-61	136.575
CALD1	2.25907	7.4851	18.9087	4.32421e-64	6.46182e-61	135.07
CTHRC1	3.2776	7.05675	18.7465	3.1754e-63	4.2706e-60	133.092
COL5A1	2.86705	7.2086	18.2638	1.16525e-60	1.34447e-57	127.235
SPARC	2.06542	9.83946	18.2614	1.19961e-60	1.34447e-57	127.206
AEBP1	3.24472	7.41449	18.1184	6.83648e-60	7.0726e-57	125.479
CTSK	2.54357	7.51502	17.8629	1.51225e-58	1.45273e-55	122.408
PDGFRB	2.04458	6.56896	17.6804	1.36894e-57	1.22739e-54	120.223
PDLIM3	2.56046	4.63069	17.6654	1.64109e-57	1.37944e-54	120.043
COL1A1	2.83165	10.1422	17.399	4.02529e-56	3.18448e-53	116.869
EMILIN1	2.46982	5.79138	17.3816	4.95465e-56	3.70195e-53	116.663
PALLD	1.94351	7.10046	17.2634	2.03767e-55	1.44235e-52	115.26
COL5A2	2.45562	7.51551	17.2529	2.3112e-55	1.55416e-52	115.135
ISLR	3.06191	5.689	17.2087	3.91624e-55	2.50807e-52	114.612
FMOD	2.10429	5.21457	17.0828	1.75572e-54	1.0733e-51	113.124
FILIP1L	1.88263	5.41292	17.0383	2.97897e-54	1.74192e-51	112.6
SFRP2	4.45715	6.14639	16.9668	6.9667e-54	3.90396e-51	111.757
COL6A2	2.66871	8.22389	16.9312	1.06226e-53	5.71454e-51	111.339
CCDC80	2.35379	4.74774	16.8515	2.73047e-53	1.41239e-50	110.402
CLIC4	1.73612	7.13009	16.8121	4.35207e-53	2.16781e-50	109.94
SULF1	3.07814	5.66485	16.7601	8.04274e-53	3.8631e-50	109.331
COL15A1	2.06418	6.19595	16.7306	1.14022e-52	5.28788e-50	108.985
VCAN	2.57294	6.33509	16.5544	9.07854e-52	4.06991e-49	106.927
GEM	2.09964	5.07535	16.3743	7.50382e-51	3.25545e-48	104.833
COL8A1	2.4833	5.35707	16.3057	1.67149e-50	7.02496e-48	104.038
ADAMTS2	2.2247	4.75586	16.3002	1.78339e-50	7.18411e-48	103.974
OLFML3	2.34062	5.65893	16.2986	1.81619e-50	7.18411e-48	103.956
COL6A1	2.43337	8.62965	16.2926	1.94774e-50	7.48434e-48	103.887
FBN1	2.07941	4.93848	16.2461	3.35391e-50	1.25297e-47	103.348
PRRX1	2.42629	4.72589	16.1715	7.99243e-50	2.90514e-47	102.487
POSTN	3.4994	6.71841	16.1566	9.50426e-50	3.36376e-47	102.315
C1S	2.67267	7.35904	16.0877	2.11632e-49	7.29804e-47	101.521
LAMA4	1.65415	5.73805	16.081	2.28944e-49	7.69767e-47	101.443
OLFML1	1.37926	3.59327	16.0758	2.43171e-49	7.9766e-47	101.383
PODN	1.99707	4.81687	16.0097	5.23112e-49	1.64546e-46	100.624
CRISPLD2	1.8905	6.15408	16.0092	5.26096e-49	1.64546e-46	100.618
MSRB3	2.08622	4.84365	16.0042	5.57536e-49	1.70416e-46	100.561
CYBRD1	2.11983	6.08471	15.9497	1.04788e-48	3.13176e-46	99.9349
ADAM12	2.1442	4.40648	15.8197	4.70453e-48	1.37546e-45	98.4458
FSTL1	1.73371	8.22142	15.7457	1.10283e-47	3.15574e-45	97.601
GAS1	2.71093	4.73558	15.635	3.93224e-47	1.10177e-44	96.3405
VIM	1.93782	9.02211	15.5283	1.33398e-46	3.66137e-44	95.1294
ACTA2	2.33586	9.2033	15.4696	2.60696e-46	7.0122e-44	94.4651
MYLK	1.98235	5.30914	15.455	3.0804e-46	8.12319e-44	94.2996
DDR2	1.63079	4.58037	15.4429	3.53456e-46	9.1416e-44	94.1633
COLEC12	1.86168	3.9521	15.4013	5.6812e-46	1.44163e-43	93.6928
EDNRA	1.59858	4.8972	15.3852	6.81895e-46	1.6983e-43	93.5118
HEPH	1.88784	4.18428	15.365	8.58152e-46	2.09842e-43	93.2839
MMD	1.75008	5.92809	15.3491	1.029e-45	2.47126e-43	93.1039
FNDC1	2.61229	3.9212	15.3405	1.13399e-45	2.67562e-43	93.0076
ANGPTL2	1.78159	6.08625	15.3158	1.50157e-45	3.48182e-43	92.7292
SFRP4	3.45774	4.96035	15.2288	4.02759e-45	9.18086e-43	91.751
RARRES2	2.30969	7.00418	15.1264	1.28263e-44	2.875e-42	90.6027
PDGFRA	1.81344	4.99443	15.0446	3.22406e-44	7.10825e-42	89.689
COL16A1	2.12236	5.86002	15.0321	3.71156e-44	8.0511e-42	89.5494
LMCD1	1.71397	5.08806	14.9841	6.37139e-44	1.36014e-41	89.0138
MMP2	2.10254	7.73397	14.9612	8.23822e-44	1.73119e-41	88.7591
NNMT	2.69227	6.95913	14.9263	1.21971e-43	2.52368e-41	88.3701
FAP	2.0902	4.19366	14.9162	1.36543e-43	2.78237e-41	88.2582
C1R	2.04675	7.21524	14.9004	1.63081e-43	3.27354e-41	88.0822
MYADM	1.9757	6.82506	14.86	2.56267e-43	5.06844e-41	87.6341
TAGLN	2.55791	8.64114	14.8525	2.78595e-43	5.43017e-41	87.5513
SPON1	2.2944	5.21936	14.8233	3.86232e-43	7.42062e-41	87.2275
PAPSS2	1.67145	5.32601	14.8169	4.15234e-43	7.86548e-41	87.1558
GREM1	2.80616	4.7825	14.6886	1.73626e-42	3.24319e-40	85.7377
CALU	1.25765	8.09677	14.6337	3.19551e-42	5.88717e-40	85.1331
MOXD1	1.97062	4.19918	14.5734	6.24183e-42	1.13441e-39	84.4695
TPM1	1.64592	7.13036	14.5532	7.80665e-42	1.39989e-39	84.2478
ASPN	2.3355	5.38093	14.5475	8.31305e-42	1.47108e-39	84.1855
FN1	2.56061	7.90461	14.5205	1.12191e-41	1.95956e-39	83.8884
ZEB2	1.37331	4.03134	14.4811	1.73355e-41	2.98904e-39	83.4571
MRGPRF	1.91792	4.45532	14.4302	3.04212e-41	5.17892e-39	82.8998
TNFAIP6	1.96268	4.68349	14.4099	3.80256e-41	6.39259e-39	82.6787
SMOC2	2.23052	4.86381	14.4072	3.91923e-41	6.50738e-39	82.6487
RGS2	1.96393	6.84843	14.3453	7.74465e-41	1.27022e-38	81.9737
FAM20C	1.85512	5.20149	14.3076	1.17198e-40	1.89904e-38	81.5632
TPST1	1.50249	5.79657	14.2971	1.31574e-40	2.1066e-38	81.4485
CPXM2	1.82974	4.29627	14.2347	2.60874e-40	4.12764e-38	80.7702
COL14A1	1.7434	4.61911	14.1714	5.21287e-40	8.15208e-38	80.0842
DPYSL2	1.50409	6.353	14.1602	5.89015e-40	9.10535e-38	79.9632
CPXM1	2.16381	5.00062	14.0354	2.29466e-39	3.50692e-37	78.6157
COL12A1	2.08278	6.67255	14.0125	2.94449e-39	4.44948e-37	78.3686
CCL11	2.35979	4.40903	14.0085	3.0755e-39	4.59583e-37	78.3255
OLFML2B	2.0244	5.50959	13.9917	3.68854e-39	5.45134e-37	78.1454
LOX	2.04217	4.75134	13.9334	6.94481e-39	1.01523e-36	77.5185
NID2	1.5381	4.26976	13.9092	9.02338e-39	1.3049e-36	77.259
THY1	1.86551	6.97784	13.8786	1.25532e-38	1.79604e-36	76.9319
SPARCL1	1.76089	7.61438	13.8757	1.29656e-38	1.83551e-36	76.8999
ECM2	1.28051	3.35042	13.7999	2.93552e-38	4.11248e-36	76.0903
NRP2	1.57139	4.24739	13.7941	3.12427e-38	4.33179e-36	76.0286
MFAP4	2.53333	6.05959	13.7161	7.22684e-38	9.91773e-36	75.1977
TNC	2.34074	5.75535	13.7123	7.52788e-38	1.02265e-35	75.1573
PDGFC	1.6587	4.82904	13.7032	8.30503e-38	1.11694e-35	75.06
LATS2	1.04804	5.194	13.6699	1.18755e-37	1.58132e-35	74.7057
KCNJ8	1.34788	4.11995	13.6671	1.22319e-37	1.61281e-35	74.6764
ITGA11	1.69993	4.27014	13.6031	2.42539e-37	3.1669e-35	73.9983
SERPINF1	2.1716	7.16609	13.5575	3.94761e-37	5.0922e-35	73.5158
TMEM119	1.91288	4.984	13.5569	3.97562e-37	5.0922e-35	73.5087
CD248	1.66982	6.1383	13.5511	4.22825e-37	5.3647e-35	73.4477
CCL2	2.17784	5.69004	13.5406	4.73018e-37	5.94544e-35	73.3366
LAMA2	1.25103	3.96032	13.5338	5.08143e-37	6.3278e-35	73.2656
WNT2	1.81412	3.91832	13.5304	5.27181e-37	6.50464e-35	73.2292
KLF9	1.56215	5.70719	13.4579	1.13997e-36	1.38121e-34	72.4653
ENTPD1	1.02226	5.07416	13.4542	1.18606e-36	1.42423e-34	72.426
PDZRN3	1.58991	3.94275	13.4409	1.36571e-36	1.62543e-34	72.2863
GAS7	1.353	4.16289	13.4227	1.65616e-36	1.95383e-34	72.0953
ZNF521	1.26559	3.57713	13.4006	2.09393e-36	2.44881e-34	71.863
CHN1	1.25173	4.58811	13.3704	2.88291e-36	3.34243e-34	71.5463
COPZ2	1.52233	5.25322	13.3434	3.83853e-36	4.41234e-34	71.2627
RASL12	1.51126	4.38376	13.3196	4.93556e-36	5.62528e-34	71.0138
ZEB1	1.31612	4.40667	13.2771	7.73135e-36	8.73772e-34	70.5692
COMP	3.22946	5.12965	13.2745	7.94481e-36	8.90415e-34	70.5423
HEG1	1.4155	5.61331	13.2593	9.32256e-36	1.03619e-33	70.3839
ITGA5	1.67702	6.93231	13.2394	1.14938e-35	1.26705e-33	70.1765
FGF7	1.33397	3.10632	13.2316	1.24824e-35	1.36485e-33	70.0948
TMEM158	2.00781	5.83707	13.213	1.51765e-35	1.64604e-33	69.9013
HSD17B6	1.60333	4.02244	13.1604	2.63812e-35	2.83841e-33	69.3537
MYL9	2.11444	7.9777	13.1304	3.61072e-35	3.85401e-33	69.0429
MPP1	1.3841	4.46537	13.1286	3.68241e-35	3.89958e-33	69.0234
PROS1	1.46921	5.08482	13.1107	4.44154e-35	4.66674e-33	68.8378
COL10A1	2.70762	4.50427	13.0722	6.63925e-35	6.92181e-33	68.4397
THBS1	1.87671	7.76007	13.0494	8.4302e-35	8.72137e-33	68.2032
ANXA6	1.66526	6.0739	13.0236	1.10374e-34	1.13315e-32	67.9364
TGFB3	1.50293	4.98317	12.9942	1.49886e-34	1.52713e-32	67.6333
SLC2A3	1.86381	6.06146	12.9923	1.52899e-34	1.54466e-32	67.6136
LRRC32	1.38347	4.90793	12.9916	1.53903e-34	1.54466e-32	67.6072
THBS2	2.81136	7.27053	12.9796	1.74515e-34	1.73856e-32	67.4827
GFPT2	1.72632	4.05877	12.9699	1.93067e-34	1.90924e-32	67.3827
EFEMP1	2.49968	5.39593	12.953	2.30112e-34	2.25896e-32	67.2088
VCAM1	1.83123	4.98698	12.9508	2.35421e-34	2.29433e-32	67.1863
ATP8B2	1.2971	4.20258	12.9328	2.83865e-34	2.74655e-32	67.001
MGP	2.49665	7.78133	12.9317	2.87212e-34	2.75908e-32	66.9894
PMP22	1.94059	6.79658	12.9279	2.98744e-34	2.84951e-32	66.9504
VASN	1.58678	5.77459	12.9156	3.39439e-34	3.21487e-32	66.8239
CNN1	2.78933	5.60967	12.8664	5.65256e-34	5.31617e-32	66.319
TSPAN4	1.29931	5.51067	12.8637	5.80806e-34	5.42449e-32	66.2921
FXYD6	1.78746	4.05922	12.8592	6.08484e-34	5.64379e-32	66.246
TMEM176A	1.83724	5.71482	12.8572	6.21579e-34	5.72576e-32	66.2249
FBXL7	1.0627	3.92797	12.8336	7.93755e-34	7.26205e-32	65.9828
GPC6	1.80566	4.4196	12.8145	9.66648e-34	8.78409e-32	65.7877
BOC	1.30622	3.76686	12.8086	1.0269e-33	9.26898e-32	65.7279
PTGIS	2.44507	4.60508	12.7995	1.12831e-33	1.01164e-31	65.6346
COL8A2	1.65547	4.81087	12.7548	1.78864e-33	1.59307e-31	65.1785
TWIST1	2.00682	4.79578	12.7085	2.88084e-33	2.54897e-31	64.7066
BNC2	1.02401	3.1946	12.6461	5.46862e-33	4.80702e-31	64.0721
RAB23	1.08925	4.86803	12.6107	7.85541e-33	6.86022e-31	63.7135
TGM2	2.22572	6.97176	12.5899	9.71325e-33	8.42797e-31	63.5034
EMP3	1.76966	6.42447	12.5888	9.82285e-33	8.46843e-31	63.4923
JAM3	1.30288	5.06446	12.5878	9.92566e-33	8.50256e-31	63.4819
PDPN	2.0411	5.94025	12.5746	1.13631e-32	9.67233e-31	63.3481
HTRA3	2.01256	5.70603	12.5629	1.28049e-32	1.0831e-30	63.2298
C5AR1	1.65396	4.51953	12.5606	1.31022e-32	1.10132e-30	63.2071
FBLN2	2.08171	5.5185	12.5505	1.45311e-32	1.21384e-30	63.1046
FLNA	1.64474	8.4813	12.5417	1.59002e-32	1.32001e-30	63.0155
LY96	1.85897	5.63111	12.5308	1.77673e-32	1.46597e-30	62.9056
CD93	1.34395	6.24965	12.5154	2.07846e-32	1.70447e-30	62.7503
ACTG2	2.9971	7.33491	12.512	2.15213e-32	1.75418e-30	62.7159
ARL4C	1.59288	6.28886	12.507	2.26426e-32	1.83446e-30	62.6656
DOCK11	1.43608	4.20461	12.4756	3.11722e-32	2.51039e-30	62.3491
DPT	2.28744	3.99157	12.4729	3.20284e-32	2.56399e-30	62.3223
CHI3L1	2.59184	5.46831	12.4708	3.27261e-32	2.60434e-30	62.301
KLHL5	1.27309	5.72935	12.4654	3.45701e-32	2.7349e-30	62.2467
DEGS1	1.29975	7.25592	12.4627	3.55098e-32	2.79282e-30	62.2202
CPA3	1.77629	4.23014	12.405	6.37977e-32	4.98846e-30	61.6402
TYROBP	2.10281	7.31994	12.3981	6.83707e-32	5.31513e-30	61.5717
F2R	1.41151	5.57866	12.3973	6.89541e-32	5.32967e-30	61.5633
ADAM19	1.64664	4.90113	12.3948	7.07423e-32	5.43664e-30	61.538
FBLN5	1.26195	4.53749	12.3636	9.69933e-32	7.41172e-30	61.2256
MMP11	2.78093	6.20979	12.3608	9.97975e-32	7.58292e-30	61.1974
FCER1G	2.08447	6.67596	12.3561	1.04656e-31	7.90739e-30	61.1504
SRPX	2.01146	5.27399	12.3423	1.2032e-31	9.04016e-30	61.0123
BGN	2.1023	8.74877	12.3281	1.38761e-31	1.03677e-29	60.8712
IGFBP7	1.3093	10.0693	12.3256	1.42311e-31	1.05742e-29	60.8462
CRYAB	1.84667	4.95361	12.3137	1.60435e-31	1.18207e-29	60.7275
SCARF2	1.26617	4.06723	12.3135	1.60844e-31	1.18207e-29	60.725
DAB2	1.76554	6.02784	12.2834	2.17829e-31	1.59217e-29	60.4249
FCGR2A	1.80093	4.90315	12.274	2.39352e-31	1.74002e-29	60.3316
PLN	2.15022	4.06551	12.2696	2.50264e-31	1.80957e-29	60.2875
CNN3	1.30226	8.81489	12.2442	3.23185e-31	2.32434e-29	60.0344
NID1	1.41277	6.14125	12.2327	3.62644e-31	2.59425e-29	59.9204
SH2B3	1.14652	5.36279	12.2162	4.28141e-31	3.0466e-29	59.7561
NEXN	1.63596	4.68952	12.2045	4.81247e-31	3.40647e-29	59.6404
MFGE8	1.3705	6.74586	12.1959	5.24861e-31	3.69574e-29	59.5546
GYPC	1.37591	5.15067	12.1946	5.3141e-31	3.72236e-29	59.5423
LMOD1	2.02085	4.798	12.1895	5.59461e-31	3.89854e-29	59.4914
ACTN1	1.25225	8.17412	12.1771	6.33419e-31	4.39116e-29	59.3685
CD14	2.14572	6.86027	12.1336	9.78567e-31	6.7491e-29	58.9381
ALDH1L2	1.18491	3.28019	12.13	1.01485e-30	6.9636e-29	58.9021
LRRC15	2.1169	3.81079	12.1258	1.05829e-30	7.22486e-29	58.8606
MSN	1.52024	8.28495	12.1015	1.34919e-30	9.16425e-29	58.6203
INHBA	1.95788	5.1086	12.0843	1.60034e-30	1.08155e-28	58.4514
GNB4	1.28803	4.9587	12.0828	1.62517e-30	1.09285e-28	58.4362
COL4A2	1.33842	8.05814	12.0682	1.87978e-30	1.25777e-28	58.2921
ADAMTS12	1.4459	3.92961	12.0188	3.07093e-30	2.0446e-28	57.8065
LGALS1	1.69328	10.3859	12.0174	3.1152e-30	2.06386e-28	57.7923
DACT3	1.22658	3.74787	11.9777	4.61976e-30	3.04565e-28	57.4025
EGR2	1.44403	4.06706	11.9742	4.78243e-30	3.1331e-28	57.3682
ABI3BP	1.53589	3.78713	11.9738	4.79901e-30	3.1331e-28	57.3648
TGFBI	2.02274	7.87634	11.9711	4.93207e-30	3.20442e-28	57.3377
SULF2	2.04791	6.05404	11.9586	5.58037e-30	3.60819e-28	57.2156
C1QC	2.27051	7.87183	11.9304	7.38119e-30	4.74974e-28	56.9389
COX7A1	1.24775	5.27779	11.9174	8.39084e-30	5.37373e-28	56.812
TUBB6	1.70966	6.74276	11.8932	1.06544e-29	6.79103e-28	56.5757
AXL	1.75222	5.83128	11.8635	1.42809e-29	9.0596e-28	56.2859
PTGDS	2.08118	5.62904	11.8549	1.55462e-29	9.81597e-28	56.2019
GLIS2	1.22286	4.79096	11.8436	1.73712e-29	1.09171e-27	56.0921
RGS1	1.93618	6.24165	11.8429	1.74979e-29	1.09455e-27	56.0849
PCOLCE	1.59512	6.55235	11.8317	1.953e-29	1.21601e-27	55.9763
LYZ	2.5626	7.28595	11.8312	1.96296e-29	1.21659e-27	55.9712
C1QA	2.40253	8.10973	11.7745	3.42568e-29	2.11339e-27	55.4204
PDE4B	1.14579	3.67493	11.7612	3.89972e-29	2.39485e-27	55.2922
CHST11	1.72025	4.99905	11.7579	4.02948e-29	2.46329e-27	55.2598
CLEC11A	1.52582	5.39148	11.7464	4.51132e-29	2.74537e-27	55.1481
LIX1L	1.00885	5.64906	11.6987	7.18664e-29	4.35375e-27	54.6875
SOD3	1.66477	5.15452	11.6935	7.56177e-29	4.56046e-27	54.6372
COL18A1	1.29646	6.66806	11.6866	8.09334e-29	4.85926e-27	54.57
CXCL12	1.98203	4.64784	11.678	8.8039e-29	5.26239e-27	54.4867
TNFSF4	1.19642	3.32196	11.6695	9.56093e-29	5.6896e-27	54.4051
RNASE6	1.67229	4.9572	11.6534	1.1183e-28	6.62554e-27	54.2502
SH3KBP1	1.54698	6.41767	11.644	1.226e-28	7.23181e-27	54.1592
MS4A6A	1.65043	5.04944	11.6432	1.23493e-28	7.25268e-27	54.152
DPYSL3	2.05665	6.52659	11.6078	1.74276e-28	1.01906e-26	53.8114
PLSCR4	1.3549	4.42853	11.5936	2.00114e-28	1.16508e-26	53.6746
RAB31	1.42873	7.40385	11.5798	2.28735e-28	1.32597e-26	53.5424
LOXL2	1.39342	5.58117	11.5679	2.5668e-28	1.48158e-26	53.4284
SLC39A14	1.13345	5.69948	11.5585	2.8116e-28	1.61595e-26	53.3383
C1QB	2.4515	7.7221	11.5542	2.93231e-28	1.67816e-26	53.2968
COL11A1	2.43669	4.31793	11.5289	3.74393e-28	2.13356e-26	53.0551
KCNE4	1.05483	3.34951	11.5104	4.4768e-28	2.54044e-26	52.8783
MFAP5	1.97174	3.92096	11.4943	5.23172e-28	2.95636e-26	52.7242
GNG2	1.14244	3.96866	11.4909	5.40373e-28	3.04078e-26	52.6922
ROR2	1.39942	3.83682	11.4857	5.68187e-28	3.18398e-26	52.6426
MS4A4A	1.6997	4.26694	11.4568	7.51244e-28	4.19231e-26	52.3664
CD163	2.04064	5.08801	11.4473	8.22937e-28	4.57342e-26	52.2763
TNS1	1.50008	5.54631	11.4364	9.13916e-28	5.05813e-26	52.1726
PCDH18	1.06564	4.01246	11.4191	1.07998e-27	5.95273e-26	52.0075
FLNC	1.98587	4.68199	11.4166	1.1056e-27	6.06907e-26	51.9843
SERPING1	1.96871	7.78982	11.4154	1.11893e-27	6.11728e-26	51.9725
NFIL3	1.12053	6.66418	11.3983	1.31815e-27	7.17723e-26	51.8105
KDELR3	1.60882	6.33518	11.3942	1.37069e-27	7.43324e-26	51.7718
TCF4	1.05609	5.26861	11.3887	1.44561e-27	7.80805e-26	51.7192
ANTXR1	1.37926	7.07066	11.3749	1.64973e-27	8.87489e-26	51.5886
FHL1	1.89812	5.35891	11.3655	1.80653e-27	9.67967e-26	51.4988
ANXA5	1.25564	8.80913	11.3395	2.31728e-27	1.23671e-25	51.2526
AIF1	1.69063	6.18557	11.3332	2.46114e-27	1.30829e-25	51.1931
IFITM2	1.39991	8.5476	11.3233	2.70567e-27	1.43262e-25	51.0994
RCN3	1.57823	6.31731	11.3078	3.13579e-27	1.65385e-25	50.9536
ECM1	1.45964	5.74757	11.3005	3.36406e-27	1.76732e-25	50.8841
MSR1	1.41594	4.05818	11.2881	3.78554e-27	1.981e-25	50.7674
MSC	1.59541	4.36122	11.2871	3.82158e-27	1.99211e-25	50.758
COL4A1	1.27724	8.7622	11.2779	4.17082e-27	2.16577e-25	50.6716
PECAM1	1.11437	6.54063	11.2754	4.2741e-27	2.21086e-25	50.6474
DCHS1	1.1424	4.23977	11.259	4.99715e-27	2.57497e-25	50.4929
GNG11	1.10348	5.97674	11.2385	6.07138e-27	3.11657e-25	50.3004
TPM2	1.75069	8.40916	11.21	7.95921e-27	4.07009e-25	50.0327
HSD11B1	1.36681	3.69216	11.2094	8.00761e-27	4.07933e-25	50.0267
CH25H	1.28938	3.78416	11.206	8.26932e-27	4.19676e-25	49.9949
DACT1	1.28838	3.77525	11.205	8.34622e-27	4.21986e-25	49.9858
SLC7A7	1.42056	4.51896	11.1889	9.72251e-27	4.8973e-25	49.8349
DES	3.50002	6.01482	11.1796	1.06215e-26	5.33018e-25	49.7475
RSPO3	1.21506	3.08547	11.1361	1.6032e-26	8.01542e-25	49.3405
ST6GALNAC5	1.14086	3.24936	11.123	1.81419e-26	9.0367e-25	49.2183
P4HA3	1.03874	3.57081	11.1148	1.96102e-26	9.73202e-25	49.1414
ITGB2	1.89849	5.93199	11.11	2.05053e-26	1.00975e-24	49.0972
LBH	1.28106	6.23705	11.1097	2.0572e-26	1.00975e-24	49.094
RGS4	1.49769	3.55749	11.096	2.34089e-26	1.14482e-24	48.9663
PRR16	1.12879	3.48839	11.0955	2.35226e-26	1.14621e-24	48.9616
TPSB2	1.61909	4.4642	11.088	2.52547e-26	1.22617e-24	48.8913
CREB3L1	1.54368	5.0551	11.0743	2.87173e-26	1.38928e-24	48.7643
GLIPR1	1.24696	4.86917	11.0686	3.03119e-26	1.46116e-24	48.7109
BICC1	1.48359	3.75727	11.0502	3.60398e-26	1.72491e-24	48.5398
DKK3	1.32138	6.48873	11.0373	4.06786e-26	1.93317e-24	48.4202
KCNMB1	1.36152	3.53641	11.0367	4.09246e-26	1.93801e-24	48.4142
SLCO2B1	1.43493	4.50044	11.0211	4.73903e-26	2.23632e-24	48.2692
JAZF1	1.03405	4.55963	11.0194	4.81509e-26	2.26427e-24	48.2535
PRELP	1.46011	4.17641	10.9983	5.86591e-26	2.7488e-24	48.0584
GSN	1.10502	7.54541	10.978	7.0988e-26	3.31499e-24	47.8699
ITGBL1	1.61767	3.73464	10.9635	8.12699e-26	3.76896e-24	47.7362
PDGFRL	1.42537	3.91213	10.9352	1.05894e-25	4.87728e-24	47.4746
ALOX5AP	1.82797	5.4084	10.9252	1.162e-25	5.33368e-24	47.3829
HTRA1	1.51547	8.12415	10.9218	1.19989e-25	5.48889e-24	47.3512
EVI2A	1.48162	4.18346	10.8734	1.88375e-25	8.58801e-24	46.9055
SDS	1.18038	3.7521	10.8488	2.36701e-25	1.07547e-23	46.6798
TGFB1I1	1.22366	5.73337	10.8406	2.55519e-25	1.15706e-23	46.6042
WIPF1	1.35318	5.56043	10.8118	3.33579e-25	1.50547e-23	46.3408
SLIT2	1.11096	3.28831	10.798	3.79154e-25	1.70543e-23	46.2143
SIRPA	1.37722	5.83652	10.7885	4.14127e-25	1.85653e-23	46.1271
MRC2	1.44446	5.94713	10.7864	4.22276e-25	1.88677e-23	46.1078
LRP1	1.13953	6.16781	10.7806	4.45405e-25	1.98353e-23	46.0552
ADAMTS4	1.16496	4.02311	10.7767	4.61931e-25	2.05033e-23	46.0192
PLS3	1.13248	7.77011	10.7048	8.96647e-25	3.96678e-23	45.3639
SRGN	1.68709	8.18601	10.6923	1.0057e-24	4.43466e-23	45.2505
FBXO32	1.30908	5.92697	10.6741	1.18929e-24	5.22706e-23	45.0849
AP1S2	1.01862	5.04216	10.6729	1.20249e-24	5.26783e-23	45.074
A2M	1.39947	8.94531	10.6515	1.46259e-24	6.38647e-23	44.8805
FOXF1	1.25261	4.6705	10.6244	1.87513e-24	8.16135e-23	44.6351
MYH11	2.50412	6.24086	10.6109	2.12194e-24	9.20581e-23	44.513
S100A10	1.62291	10.2987	10.5974	2.40014e-24	1.03792e-22	44.3913
EVI2B	1.5142	4.58727	10.5944	2.46727e-24	1.06353e-22	44.364
IGFBP5	2.36313	7.86995	10.5895	2.58031e-24	1.10871e-22	44.3198
CPVL	1.61529	4.83048	10.5879	2.61869e-24	1.12162e-22	44.3052
VSIG4	1.7765	5.08508	10.5676	3.15124e-24	1.34543e-22	44.1223
EPHA3	1.20227	3.63864	10.5647	3.23665e-24	1.37752e-22	44.0959
MT2A	1.87162	9.22328	10.5268	4.57158e-24	1.92737e-22	43.7549
SLC12A8	1.275	4.59824	10.5117	5.2438e-24	2.20387e-22	43.6194
CLIP3	1.29722	4.63261	10.5046	5.59426e-24	2.34384e-22	43.5555
CXCR4	1.41168	6.92766	10.4772	7.17235e-24	2.97719e-22	43.3101
RNASE1	1.5321	8.46896	10.474	7.38277e-24	3.0551e-22	43.2815
DIO2	1.44065	3.94551	10.4683	7.77675e-24	3.20827e-22	43.2302
CHRDL2	1.62504	3.47779	10.4578	8.54595e-24	3.49345e-22	43.137
SLAMF8	1.72857	4.67282	10.4402	1.00251e-23	4.07334e-22	42.9794
F13A1	1.64055	4.77525	10.437	1.0321e-23	4.18095e-22	42.9506
GULP1	1.06208	3.50746	10.4234	1.16688e-23	4.69862e-22	42.8294
KCTD12	1.25033	6.53947	10.4177	1.22904e-23	4.93414e-22	42.7782
CYBB	1.74359	4.87804	10.4127	1.28552e-23	5.13027e-22	42.7338
C3AR1	1.46268	4.73468	10.4117	1.29762e-23	5.16323e-22	42.7246
C1QTNF1	1.21713	4.54195	10.3878	1.60887e-23	6.38281e-22	42.5123
RAB3IL1	1.10236	4.40451	10.3789	1.74371e-23	6.89739e-22	42.4328
CSF1R	1.60067	5.52262	10.359	2.08481e-23	8.22248e-22	42.2564
PLAUR	1.27071	6.08844	10.3294	2.72078e-23	1.06682e-21	41.9935
CAV1	1.58845	7.32464	10.2973	3.62927e-23	1.4107e-21	41.709
CSDC2	1.0187	2.99549	10.29	3.87462e-23	1.50172e-21	41.6444
GAS6	1.41543	6.25679	10.2862	4.00651e-23	1.54838e-21	41.6114
CILP	1.71765	3.48354	10.2824	4.14673e-23	1.59341e-21	41.5774
TWIST2	1.06526	3.22712	10.278	4.31301e-23	1.65258e-21	41.5386
TXNRD1	1.23903	6.53789	10.2588	5.1229e-23	1.95178e-21	41.3687
CD99	1.1512	8.96866	10.2542	5.33493e-23	2.02682e-21	41.3287
ITGB5	1.12025	7.48091	10.2529	5.39781e-23	2.04493e-21	41.3171
HSPB6	1.75222	4.54521	10.2335	6.41958e-23	2.4184e-21	41.146
SPHK1	1.4927	4.96295	10.2203	7.21713e-23	2.71126e-21	41.0304
PTGS1	1.67248	4.90623	10.2123	7.75157e-23	2.90393e-21	40.9599
PNMA1	1.02309	6.3533	10.2067	8.14903e-23	3.04434e-21	40.9105
SERPINE2	1.7111	5.18562	10.18	1.03338e-22	3.81812e-21	40.676
CTSB	1.12428	9.67125	10.1757	1.07356e-22	3.95569e-21	40.6384
CD53	1.67508	5.80388	10.1641	1.19005e-22	4.37293e-21	40.5367
STOM	1.2288	8.18428	10.1581	1.25544e-22	4.60066e-21	40.4839
MAP1B	1.21698	4.87379	10.1512	1.33459e-22	4.8774e-21	40.4235
PRRX2	1.25345	4.28466	10.1296	1.61635e-22	5.89113e-21	40.2345
EBF1	1.01149	3.68526	10.1099	1.92293e-22	6.97076e-21	40.0631
ANTXR2	1.22624	5.72515	10.0953	2.18927e-22	7.9149e-21	39.935
ELN	1.44671	4.27467	10.0839	2.42044e-22	8.7272e-21	39.836
SLFN11	1.4427	4.78191	10.06	2.9888e-22	1.07477e-20	39.6278
RBPMS2	1.46902	4.47701	10.0582	3.03482e-22	1.08841e-20	39.6127
FOLR2	1.47955	5.00706	10.0575	3.05499e-22	1.09273e-20	39.6062
MAFB	1.56996	6.22952	10.0547	3.13057e-22	1.11679e-20	39.582
EMP1	1.38913	7.3094	10.0479	3.32488e-22	1.18297e-20	39.5226
MS4A7	1.55413	5.29922	10.0146	4.45297e-22	1.58016e-20	39.2343
APOE	1.88017	8.21139	9.99574	5.25703e-22	1.85569e-20	39.0705
SFRP1	1.74365	3.6532	9.98227	5.91564e-22	2.07186e-20	38.954
NUAK1	1.22264	5.41977	9.97195	6.4752e-22	2.26195e-20	38.8649
RAMP1	1.55124	5.13514	9.95745	7.3514e-22	2.56137e-20	38.7396
MRC1	1.44159	4.42874	9.90911	1.12115e-21	3.8962e-20	38.3232
FPR1	1.38224	4.28202	9.90828	1.12927e-21	3.90427e-20	38.3161
C1orf162	1.2848	5.14654	9.90238	1.1889e-21	4.09987e-20	38.2653
IL1R1	1.22854	6.37051	9.90125	1.20063e-21	4.12975e-20	38.2556
NCF2	1.45687	4.48737	9.90022	1.21142e-21	4.15624e-20	38.2468
HCK	1.36823	4.78975	9.87322	1.53222e-21	5.24347e-20	38.015
SDC2	1.29116	6.01936	9.86972	1.57954e-21	5.39169e-20	37.985
IL10RA	1.27797	4.06426	9.86369	1.66452e-21	5.66738e-20	37.9333
GADD45B	1.22436	7.10967	9.8477	1.91245e-21	6.47873e-20	37.7963
TUBA1A	1.45434	8.38097	9.84439	1.96818e-21	6.65077e-20	37.768
SYNPO2	1.62832	4.62348	9.83777	2.0844e-21	7.02585e-20	37.7114
PLEKHH1	-1.22731	5.08946	-9.81507	2.53744e-21	8.51025e-20	37.5174
HLA-DPA1	1.90413	7.68723	9.81185	2.60902e-21	8.72853e-20	37.4899
HSPB7	1.31783	3.35444	9.79808	2.93898e-21	9.80803e-20	37.3725
PRICKLE1	1.06244	4.08218	9.79025	3.14494e-21	1.04694e-19	37.3056
FGL2	1.53609	4.98414	9.78658	3.24605e-21	1.07793e-19	37.2744
PLEK	1.49037	4.71553	9.78244	3.36427e-21	1.11444e-19	37.2391
IL7R	1.56317	4.56218	9.76753	3.82621e-21	1.25816e-19	37.1122
SAMSN1	1.40329	4.3835	9.74242	4.75047e-21	1.5507e-19	36.8988
LAYN	1.07806	4.23168	9.7393	4.88e-21	1.58913e-19	36.8723
LTBP2	1.44673	5.84868	9.7199	5.76577e-21	1.86853e-19	36.7078
HLA-DRA	2.11482	9.97244	9.71747	5.88787e-21	1.90351e-19	36.6871
HLA-DPB1	1.69619	7.47299	9.69438	7.17842e-21	2.31517e-19	36.4916
PLXNC1	1.08757	4.22514	9.67001	8.84565e-21	2.84606e-19	36.2857
MNDA	1.40692	4.35098	9.66769	9.02332e-21	2.89629e-19	36.2661
STON1	1.08928	3.9907	9.66597	9.15711e-21	2.93224e-19	36.2515
CCL21	2.10413	4.38379	9.65085	1.04218e-20	3.32929e-19	36.124
HEYL	1.00731	4.85157	9.64209	1.12319e-20	3.57956e-19	36.0501
RUNX2	1.20735	4.74782	9.62365	1.31464e-20	4.16996e-19	35.8949
HMOX1	1.62173	6.59188	9.61652	1.39712e-20	4.41075e-19	35.8349
BCAT1	1.64885	4.96985	9.60397	1.55479e-20	4.88561e-19	35.7295
MTHFD2	1.01688	6.95285	9.59584	1.66631e-20	5.22381e-19	35.6612
BAG2	1.16421	4.31173	9.59362	1.69817e-20	5.31132e-19	35.6425
ACTC1	2.03268	4.30215	9.59264	1.7123e-20	5.34308e-19	35.6343
ITGAM	1.24643	3.87444	9.58757	1.7878e-20	5.56577e-19	35.5918
NRP1	1.06496	5.56317	9.55445	2.36899e-20	7.3581e-19	35.3142
NUPR1	1.7002	6.24359	9.53352	2.82899e-20	8.72639e-19	35.1393
LCP2	1.33334	4.58473	9.52808	2.96236e-20	9.11689e-19	35.0939
TSPAN2	1.39556	4.30168	9.52738	2.98013e-20	9.15063e-19	35.088
TSHZ3	1.0213	4.01819	9.5037	3.64131e-20	1.11553e-18	34.8904
LEF1	1.02418	4.23823	9.49187	4.02404e-20	1.22442e-18	34.7919
SGCE	1.52225	5.39769	9.48417	4.29441e-20	1.29805e-18	34.7278
MAGEH1	1.04824	5.6852	9.48415	4.29498e-20	1.29805e-18	34.7277
FKBP10	1.4765	6.18018	9.4815	4.39229e-20	1.32448e-18	34.7056
MMP9	2.16198	5.79154	9.47019	4.83173e-20	1.45373e-18	34.6116
GATA6	1.24175	3.91966	9.44704	5.87203e-20	1.76279e-18	34.4193
ICAM1	1.36804	5.75207	9.42932	6.81614e-20	2.04165e-18	34.2724
HLA-DQA1	2.19279	5.84418	9.41589	7.62966e-20	2.27519e-18	34.1612
TREM2	1.34619	4.59199	9.40337	8.47493e-20	2.517e-18	34.0577
COL5A3	1.10312	4.50265	9.40333	8.47796e-20	2.517e-18	34.0573
PLEKHO1	1.06097	6.07521	9.40047	8.68376e-20	2.56677e-18	34.0337
OLR1	1.95001	4.46522	9.39182	9.33688e-20	2.75377e-18	33.9622
FGFR1	1.03139	4.60159	9.37697	1.05734e-19	3.09133e-18	33.8396
BIN1	1.16915	4.9306	9.3416	1.42096e-19	4.12752e-18	33.5483
PRDM1	1.0376	5.23373	9.33433	1.50983e-19	4.37406e-18	33.4885
HAVCR2	1.29664	4.53422	9.33413	1.51234e-19	4.37406e-18	33.4869
PLA2G7	1.35115	4.78413	9.3198	1.70429e-19	4.90814e-18	33.3691
LRIG1	1.35624	4.33791	9.3193	1.71141e-19	4.91812e-18	33.365
LY86	1.16786	4.38025	9.30574	1.91597e-19	5.48253e-18	33.2538
RGS10	1.01961	7.0657	9.26562	2.6741e-19	7.63568e-18	32.9252
EDIL3	1.06048	4.69006	9.26507	2.68612e-19	7.65374e-18	32.9208
EGR1	1.52396	8.37416	9.25542	2.90999e-19	8.25663e-18	32.8419
IRF8	1.23574	4.38622	9.23672	3.39736e-19	9.59898e-18	32.6894
TNFRSF1B	1.22036	6.3079	9.22277	3.81293e-19	1.06612e-17	32.5757
C15orf48	2.08693	6.55174	9.21167	4.17931e-19	1.16613e-17	32.4853
SLA	1.11531	4.38842	9.17554	5.63003e-19	1.5612e-17	32.1917
LYN	1.05968	6.54412	9.16093	6.34927e-19	1.74982e-17	32.0733
FKBP5	1.16499	5.57362	9.15105	6.88631e-19	1.89008e-17	31.9933
CD200	1.10657	4.5472	9.1042	1.01135e-18	2.75336e-17	31.6147
CD84	1.0262	3.33748	9.08898	1.14547e-18	3.09967e-17	31.492
IL32	1.61215	5.94575	9.08325	1.20037e-18	3.23521e-17	31.4459
GIMAP4	1.10821	5.78957	9.07155	1.32078e-18	3.55264e-17	31.3518
CCL5	1.9418	6.48693	9.06791	1.36057e-18	3.65235e-17	31.3226
DOCK2	1.11297	3.64721	9.02234	1.97223e-18	5.242e-17	30.9569
SPP1	2.07282	7.70674	8.96709	3.08751e-18	8.11013e-17	30.5156
HLA-DMB	1.43663	6.18549	8.96388	3.16878e-18	8.30739e-17	30.49
STAB1	1.16483	5.78036	8.95124	3.50973e-18	9.1655e-17	30.3893
RASSF4	1.13946	4.77157	8.94597	3.66232e-18	9.54544e-17	30.3474
OLFML2A	1.14545	5.28157	8.9455	3.67616e-18	9.56301e-17	30.3437
EFEMP2	1.07206	6.49043	8.93202	4.09894e-18	1.06217e-16	30.2366
EGR3	1.07705	3.67624	8.91257	4.7947e-18	1.23769e-16	30.0822
CYP1B1	1.65836	4.55413	8.90477	5.10578e-18	1.31547e-16	30.0203
TSC22D3	1.01493	7.12034	8.89528	5.51072e-18	1.41438e-16	29.9452
ADAMDEC1	1.4779	3.79713	8.86847	6.8354e-18	1.74439e-16	29.7331
SOCS3	1.17362	7.22216	8.86358	7.10922e-18	1.81083e-16	29.6944
MFAP2	1.53159	6.35885	8.861	7.25763e-18	1.84514e-16	29.6741
CLEC7A	1.25961	4.21972	8.84377	8.33245e-18	2.11042e-16	29.5381
APOD	2.04133	5.8333	8.84269	8.40445e-18	2.12465e-16	29.5297
IFITM3	1.27387	10.2652	8.84196	8.45384e-18	2.13313e-16	29.5239
SPI1	1.23309	4.9459	8.81293	1.06626e-17	2.66545e-16	29.2954
CRTAC1	-2.32813	4.58801	-8.79313	1.24882e-17	3.1045e-16	29.1399
PIGZ	-1.09785	4.92806	-8.79175	1.26264e-17	3.13307e-16	29.129
CNTN1	1.30676	3.25613	8.77934	1.39387e-17	3.45233e-16	29.0317
GPR34	1.00629	3.45836	8.77273	1.46916e-17	3.63212e-16	28.9799
OAT	1.43101	6.4791	8.756	1.67824e-17	4.12753e-16	28.849
AOC3	1.27336	5.29944	8.75596	1.67876e-17	4.12753e-16	28.8487
ANXA1	1.56908	8.9079	8.75341	1.71313e-17	4.19671e-16	28.8287
PCP4	2.10313	4.36406	8.7221	2.19629e-17	5.33176e-16	28.5843
ARSI	1.05107	3.39258	8.71981	2.23652e-17	5.40989e-16	28.5664
SLC41A2	1.07594	3.94064	8.71915	2.24818e-17	5.42386e-16	28.5613
HAPLN3	1.13451	4.71766	8.68804	2.87546e-17	6.85674e-16	28.3191
NCKAP1L	1.09133	4.00173	8.66097	3.56025e-17	8.44475e-16	28.1089
CCR1	1.10423	4.59252	8.64453	4.05234e-17	9.57819e-16	27.9816
CASQ2	1.26609	3.11868	8.62357	4.77815e-17	1.12345e-15	27.8195
OSMR	1.1811	4.92004	8.60866	5.37117e-17	1.25629e-15	27.7044
HSPB8	1.84931	6.38606	8.58395	6.5189e-17	1.51946e-15	27.5139
SLC24A3	1.25692	4.39158	8.57849	6.80296e-17	1.58019e-15	27.4719
PLXDC2	1.29808	4.99643	8.5728	7.11264e-17	1.64361e-15	27.4282
EPYC	1.15532	2.75564	8.56992	7.27497e-17	1.67536e-15	27.406
BTBD16	-2.23753	5.65047	-8.56291	7.68418e-17	1.76657e-15	27.3521
SELPLG	1.32341	5.0178	8.55646	8.08144e-17	1.85157e-15	27.3025
SNX10	1.11522	5.65318	8.52869	1.00351e-16	2.28749e-15	27.0896
DSE	1.01452	4.9718	8.52424	1.03889e-16	2.36413e-15	27.0555
RBP1	1.47514	5.15969	8.4959	1.29493e-16	2.93685e-15	26.8389
PLAU	1.57905	8.23285	8.48792	1.37769e-16	3.11403e-15	26.7779
OGN	1.12947	2.95549	8.48155	1.44741e-16	3.26615e-15	26.7294
CCL18	1.82496	5.48449	8.46165	1.68863e-16	3.78506e-15	26.5778
LAPTM5	1.42779	7.91711	8.45055	1.84016e-16	4.10471e-15	26.4933
FCGR2B	1.02279	3.48068	8.45053	1.84039e-16	4.10471e-15	26.4932
GPNMB	1.94215	7.74188	8.43085	2.14259e-16	4.74723e-15	26.3437
CACNA2D1	1.06793	3.54053	8.3766	3.25317e-16	7.149e-15	25.9331
GPR68	1.08482	4.6321	8.33858	4.3537e-16	9.43725e-15	25.6467
C3	1.81257	6.79408	8.31449	5.23383e-16	1.12985e-14	25.4657
FAM83D	1.04784	6.55334	8.27402	7.12437e-16	1.51129e-14	25.1626
CD37	1.15662	4.15731	8.25359	8.32068e-16	1.75399e-14	25.0101
MAN1A1	1.11194	6.44656	8.25031	8.53071e-16	1.79265e-14	24.9856
ANPEP	1.45375	4.40973	8.23241	9.77024e-16	2.03721e-14	24.8523
CD109	1.23624	4.66934	8.21102	1.14875e-15	2.38787e-14	24.6932
ITM2A	1.26567	4.84707	8.19791	1.26836e-15	2.62838e-14	24.5959
ATOH8	-1.22565	4.01464	-8.1859	1.38865e-15	2.86002e-14	24.5069
PTPRC	1.21971	4.59394	8.17323	1.52775e-15	3.13213e-14	24.4131
MXRA5	1.5143	6.88288	8.16671	1.60464e-15	3.27977e-14	24.3648
CXCL9	2.23269	5.40921	8.16596	1.61368e-15	3.29323e-14	24.3593
DUSP1	1.296	9.01815	8.1626	1.65506e-15	3.36746e-14	24.3344
NBL1	1.03139	6.95378	8.13793	1.99212e-15	4.04102e-14	24.1523
EPDR1	1.29187	4.55948	8.12151	2.25329e-15	4.55707e-14	24.0313
CAV2	1.16334	6.37669	8.11383	2.38671e-15	4.81243e-14	23.9748
EHD2	1.05214	7.2969	8.07797	3.12055e-15	6.24527e-14	23.7115
HSD17B2	-1.83557	5.33265	-8.0713	3.27962e-15	6.54416e-14	23.6627
PRUNE2	1.02239	3.43579	8.06279	3.49465e-15	6.95259e-14	23.6003
TNFRSF19	1.33797	3.80341	8.0315	4.41037e-15	8.65914e-14	23.3718
ACP5	1.20211	6.26986	8.02555	4.60976e-15	9.03742e-14	23.3284
KIF26B	1.02266	3.92538	8.01041	5.15778e-15	1.00678e-13	23.2181
MEG3	1.04936	3.80524	7.96932	6.99004e-15	1.33536e-13	22.9196
SLITRK6	-2.07594	6.30286	-7.9678	7.06882e-15	1.34849e-13	22.9086
BCL2A1	1.29941	4.23863	7.96304	7.32167e-15	1.39475e-13	22.8741
ARHGAP29	1.02331	4.53201	7.94025	8.66085e-15	1.63737e-13	22.7092
SERPINA1	1.78977	5.66021	7.92825	9.45992e-15	1.77691e-13	22.6226
CCL19	1.80904	4.58735	7.8971	1.18906e-14	2.22725e-13	22.3981
ST3GAL5	-1.26913	6.27584	-7.89278	1.22725e-14	2.29231e-13	22.3671
TNFRSF12A	1.16383	7.72728	7.88402	1.30859e-14	2.43756e-13	22.3041
PIK3AP1	1.03028	3.92952	7.86963	1.4538e-14	2.70057e-13	22.2008
CCL8	1.36475	4.22712	7.86214	1.53559e-14	2.84857e-13	22.1471
MT1G	1.39141	5.34156	7.85493	1.6186e-14	2.99018e-13	22.0955
MAOB	1.14396	3.77157	7.84588	1.7291e-14	3.18121e-13	22.0307
PYCR1	1.19665	6.43439	7.84526	1.73687e-14	3.18679e-13	22.0263
KITLG	1.0011	4.74368	7.84459	1.74545e-14	3.19382e-13	22.0214
ANXA10	-2.56253	5.00034	-7.84368	1.75709e-14	3.21074e-13	22.0149
STEAP4	1.13928	3.96758	7.8216	2.06357e-14	3.74534e-13	21.8571
IL6	1.30684	3.93557	7.80591	2.31267e-14	4.18615e-13	21.7453
ALDH1A1	1.87205	5.01369	7.79833	2.44349e-14	4.41701e-13	21.6913
OSR2	1.0361	4.755	7.78476	2.69626e-14	4.83493e-13	21.5948
CST7	1.13984	4.4476	7.77589	2.87503e-14	5.14179e-13	21.5318
FSTL3	1.20115	5.62739	7.77474	2.89916e-14	5.17807e-13	21.5236
SYTL1	-1.10369	7.16085	-7.73904	3.75215e-14	6.62239e-13	21.2706
AQP9	1.02604	3.37575	7.73694	3.8094e-14	6.70584e-13	21.2557
TNFAIP3	1.10071	6.66058	7.73584	3.83983e-14	6.75057e-13	21.2479
STC1	1.06587	5.68648	7.71547	4.44635e-14	7.74599e-13	21.1041
AKAP12	1.12293	5.03544	7.66411	6.42749e-14	1.09979e-12	20.7427
MT1X	1.30871	7.32613	7.65875	6.67906e-14	1.13993e-12	20.705
ALDH2	1.18487	5.63089	7.65531	6.84505e-14	1.16678e-12	20.681
ME1	1.01708	5.37516	7.64983	7.1188e-14	1.21038e-12	20.6425
TM4SF1	1.38523	8.25485	7.62406	8.55558e-14	1.44735e-12	20.4622
TIMP1	1.04322	10.5567	7.61328	9.23853e-14	1.55896e-12	20.387
CYP27A1	1.06154	4.79505	7.6015	1.00458e-13	1.68671e-12	20.3048
GZMK	1.22694	3.45661	7.59257	1.07038e-13	1.79049e-12	20.2426
CCL13	1.38333	4.41067	7.58626	1.1194e-13	1.86785e-12	20.1987
CSF2RB	1.12277	4.11484	7.56651	1.28767e-13	2.14153e-12	20.0615
ST6GAL1	1.0983	4.70146	7.55537	1.39329e-13	2.30201e-12	19.9842
EPSTI1	1.32564	5.89029	7.54129	1.53909e-13	2.53356e-12	19.8866
RDX	1.01041	6.71893	7.52806	1.68972e-13	2.76797e-12	19.7951
PGM5	1.33701	4.06301	7.50549	1.98089e-13	3.21751e-12	19.6393
SORBS1	1.0298	5.1426	7.4907	2.19797e-13	3.54442e-12	19.5374
SHH	-1.42537	3.4032	-7.44216	3.08825e-13	4.9445e-12	19.2042
LILRB4	1.01826	3.86802	7.42989	3.36428e-13	5.36729e-12	19.1203
CD48	1.14671	4.03963	7.41957	3.61555e-13	5.76133e-12	19.0498
CCDC8	1.03909	3.83935	7.40171	4.09427e-13	6.48574e-12	18.928
NDN	1.22741	5.53644	7.39596	4.26127e-13	6.71861e-12	18.8888
SLC14A1	-1.98546	5.88226	-7.38823	4.49654e-13	7.04825e-12	18.8362
FZD2	1.0234	5.27277	7.38183	4.70062e-13	7.35101e-12	18.7927
HLA-DQB1	1.56569	6.29926	7.37808	4.82469e-13	7.52753e-12	18.7672
PLCD3	-1.04847	6.04278	-7.3768	4.86762e-13	7.57692e-12	18.7585
HCST	1.10028	5.19772	7.34753	5.9619e-13	9.1741e-12	18.5599
CFI	1.14255	5.0143	7.3404	6.26284e-13	9.62616e-12	18.5117
SPOCD1	-1.54859	5.29547	-7.339	6.3239e-13	9.70892e-12	18.5022
SERPINE1	1.42572	7.71019	7.33198	6.63788e-13	1.01562e-11	18.4547
CCND2	1.15005	5.71833	7.32671	6.88367e-13	1.04964e-11	18.4191
P2RY6	1.01106	4.07734	7.31354	7.53783e-13	1.1455e-11	18.3302
CXCL10	1.93368	6.4145	7.24755	1.18563e-12	1.76977e-11	17.8868
TDO2	1.00649	3.75999	7.24496	1.20684e-12	1.79743e-11	17.8695
HLA-DRB6	1.19756	5.57712	7.15965	2.15628e-12	3.12162e-11	17.3015
PCDH7	1.28384	4.22363	7.14376	2.4008e-12	3.457e-11	17.1964
IL2RG	1.19655	5.29854	7.13438	2.55793e-12	3.66364e-11	17.1344
CCL4	1.10062	4.26043	7.11246	2.96532e-12	4.22017e-11	16.9898
RUNX3	1.04346	4.31676	7.08377	3.59592e-12	5.04817e-11	16.8012
SLC16A1	1.07432	5.30322	7.06848	3.98429e-12	5.55181e-11	16.7009
C7	1.33524	3.82366	7.0148	5.7019e-12	7.80111e-11	16.3504
RRAD	1.26525	4.37783	6.9832	7.03406e-12	9.45066e-11	16.1451
EFHD1	1.08197	3.94692	6.9751	7.42229e-12	9.94247e-11	16.0926
SOX9	1.26571	5.89402	6.96077	8.1611e-12	1.0835e-10	15.9999
ID1	-1.24512	9.93059	-6.89579	1.25226e-11	1.63353e-10	15.5815
CD74	1.28543	10.5792	6.85589	1.62606e-11	2.08275e-10	15.3263
ERN2	-1.29432	4.24635	-6.77898	2.68115e-11	3.33878e-10	14.8378
TESC	-1.56824	5.61172	-6.77324	2.78255e-11	3.45226e-10	14.8016
IFITM1	1.21953	8.53046	6.74012	3.44566e-11	4.25144e-10	14.5929
HOXB3	-1.0086	5.34372	-6.73816	3.48946e-11	4.2976e-10	14.5806
EPB41L3	1.0794	4.67906	6.73733	3.50803e-11	4.31651e-10	14.5754
CXCL13	1.75397	5.04865	6.6991	4.48442e-11	5.44323e-10	14.3357
GDPD2	-1.08506	3.53495	-6.68681	4.85162e-11	5.85722e-10	14.2589
GPC4	1.02537	4.94269	6.68417	4.93434e-11	5.9464e-10	14.2424
FABP6	-1.44054	5.56552	-6.67482	5.23813e-11	6.30122e-10	14.1841
APBB1IP	1.14472	4.50478	6.66248	5.66754e-11	6.76933e-10	14.1072
CPM	1.00843	4.71115	6.65861	5.80915e-11	6.93232e-10	14.0831
CYP3A5	-1.43392	5.11209	-6.65416	5.97622e-11	7.11906e-10	14.0554
CLIC3	1.73913	6.67959	6.64709	6.25148e-11	7.43183e-10	14.0115
IGFL2	1.08153	3.03117	6.64303	6.41492e-11	7.60796e-10	13.9863
RARRES1	1.83302	7.23101	6.56288	1.06555e-10	1.22828e-09	13.4913
FER1L4	-1.11454	6.16055	-6.55158	1.14409e-10	1.31399e-09	13.422
CDKN2B	1.41999	4.91509	6.54365	1.20256e-10	1.37645e-09	13.3734
SECTM1	1.11734	5.05897	6.51575	1.43258e-10	1.62178e-09	13.2027
CD2	1.17234	4.96671	6.5103	1.48229e-10	1.67102e-09	13.1695
TMEM45A	1.35393	5.6019	6.46416	1.97666e-10	2.1862e-09	12.8889
UCHL1	1.31495	4.90377	6.42071	2.58794e-10	2.81596e-09	12.6264
MME	1.28944	4.49729	6.4083	2.79423e-10	3.01859e-09	12.5516
RAPGEFL1	-1.11562	7.35959	-6.40829	2.79437e-10	3.01859e-09	12.5516
SLC1A3	1.07331	5.01574	6.4025	2.89596e-10	3.12082e-09	12.5168
F3	1.20875	6.33453	6.39385	3.05469e-10	3.27612e-09	12.4648
G0S2	1.11587	5.96789	6.38887	3.14982e-10	3.36206e-09	12.435
PTN	1.78596	6.17048	6.38401	3.24544e-10	3.45863e-09	12.4058
MMP3	1.39799	4.32791	6.35522	3.87338e-10	4.09859e-09	12.2335
CD52	1.04359	5.86472	6.32353	4.70211e-10	4.92513e-09	12.0448
SPOCK1	1.22218	5.01379	6.30297	5.33029e-10	5.56145e-09	11.9227
TNNI2	-1.62988	5.88577	-6.28561	5.92373e-10	6.11891e-09	11.8199
LCP1	1.07633	7.39559	6.2829	6.02219e-10	6.21584e-09	11.8039
CST6	1.58624	6.17603	6.26555	6.69038e-10	6.88966e-09	11.7015
SELE	1.00953	3.53378	6.24757	7.45905e-10	7.62286e-09	11.5956
PRF1	1.01917	4.45861	6.22843	8.37279e-10	8.46981e-09	11.4832
ABCC3	-1.12126	6.40697	-6.17343	1.16499e-09	1.15546e-08	11.1618
FAM3B	-1.41365	5.34339	-6.16795	1.20378e-09	1.19072e-08	11.13
FBLN1	1.14949	8.84986	6.16791	1.20409e-09	1.19072e-08	11.1297
C2	1.01472	4.71801	6.15575	1.29477e-09	1.2729e-08	11.0591
DUSP2	-1.09828	6.11004	-6.15005	1.3396e-09	1.31602e-08	11.026
GPX3	1.16643	6.97527	6.12045	1.59763e-09	1.55361e-08	10.8547
KRT23	1.95411	6.06685	6.10376	1.76396e-09	1.70061e-08	10.7585
PNCK	-1.29814	5.00249	-6.04168	2.54425e-09	2.40461e-08	10.4025
HLA-DOA	1.07579	5.04169	6.01096	3.04639e-09	2.84915e-08	10.2275
GABBR2	1.36591	3.72977	5.90801	5.53873e-09	4.98597e-08	9.64705
DSC2	1.07839	5.45843	5.90174	5.74264e-09	5.15229e-08	9.61196
GZMA	1.24054	4.88489	5.89949	5.81768e-09	5.20919e-08	9.59936
CA9	-1.39825	5.63395	-5.7867	1.10783e-08	9.51365e-08	8.97459
VSIG2	-1.32612	8.03504	-5.77292	1.19764e-08	1.02387e-07	8.89902
MMP7	1.60407	5.77302	5.7596	1.29117e-08	1.09765e-07	8.82613
CES1	1.30732	4.0474	5.73946	1.44629e-08	1.21951e-07	8.71617
PDK4	1.00293	5.03323	5.73115	1.51542e-08	1.27064e-07	8.67092
PLAT	1.28697	7.66834	5.71105	1.69629e-08	1.41085e-07	8.56167
NLRP7	1.00216	2.98004	5.68343	1.97946e-08	1.63323e-07	8.41212
GBP5	1.11277	3.88473	5.65524	2.31569e-08	1.89554e-07	8.26018
TBX3	-1.07834	7.32052	-5.63927	2.53023e-08	2.05738e-07	8.17438
HCLS1	1.02411	6.32765	5.63706	2.56132e-08	2.08015e-07	8.16256
BCAS1	-1.14607	5.65019	-5.60981	2.97763e-08	2.40084e-07	8.01677
S100A9	1.78384	10.0754	5.57462	3.6136e-08	2.88423e-07	7.82943
SYT8	-1.39038	6.85296	-5.56038	3.90709e-08	3.09097e-07	7.75388
S100A8	1.96374	8.36376	5.5366	4.4491e-08	3.47479e-07	7.62821
CYP4F12	-1.03525	5.89568	-5.51242	5.07515e-08	3.94314e-07	7.50089
FBN2	1.1732	4.09614	5.48744	5.81146e-08	4.47642e-07	7.3699
MT1E	1.0317	6.23083	5.48238	5.97245e-08	4.58206e-07	7.34348
GZMB	1.10077	4.72603	5.47891	6.08587e-08	4.66641e-07	7.3253
TBX1	-1.04554	5.22817	-5.4537	6.9724e-08	5.30084e-07	7.19386
NKG7	1.02912	4.7116	5.41905	8.39802e-08	6.30273e-07	7.01411
FGFR3	-1.45198	7.99571	-5.41747	8.46955e-08	6.34933e-07	7.00591
SPRR3	1.7232	6.09475	5.34711	1.23177e-07	8.93047e-07	6.64422
EPHB6	-1.07833	6.70168	-5.32541	1.38141e-07	9.94037e-07	6.53356
BHMT	-1.49118	4.73561	-5.20551	2.5845e-07	1.77161e-06	5.92944
SEMA6A	-1.01812	5.79648	-5.16772	3.14071e-07	2.12046e-06	5.74164
HMGCS2	-1.6922	6.91352	-5.14486	3.53148e-07	2.3641e-06	5.6287
GATM	1.01216	5.058	5.044	5.89387e-07	3.78361e-06	5.13577
KRT16	1.617	6.58355	5.03516	6.16219e-07	3.94832e-06	5.09296
ANXA3	1.07611	5.1349	5.01375	6.86114e-07	4.36291e-06	4.98965
AQP3	-1.37226	8.85199	-4.97813	8.19693e-07	5.13942e-06	4.81868
DHRS2	-1.57291	8.33015	-4.9478	9.52892e-07	5.92211e-06	4.67402
CEACAM6	1.73173	6.0548	4.877	1.3502e-06	8.16862e-06	4.33945
CXCL11	1.17465	4.57935	4.76272	2.34801e-06	1.35124e-05	3.80895
MMP12	1.22493	5.61239	4.64381	4.12619e-06	2.26595e-05	3.26938
HAS3	-1.01413	7.35614	-4.59663	5.14307e-06	2.77899e-05	3.05883
KCNG1	1.00784	5.00568	4.56803	5.87223e-06	3.13271e-05	2.93219
CLDN3	1.21968	4.99248	4.53859	6.72577e-06	3.55003e-05	2.80263
TMPRSS4	-1.24871	6.77534	-4.51603	7.4593e-06	3.90502e-05	2.70386
FOXQ1	-1.04429	8.26751	-4.49139	8.34784e-06	4.31476e-05	2.59651
AGR2	-1.20488	7.6391	-4.42576	1.12368e-05	5.67282e-05	2.31326
SOX15	-1.0026	5.50299	-4.39932	1.26522e-05	6.32863e-05	2.20029
SPRR1B	1.48448	5.40548	4.39608	1.2837e-05	6.40375e-05	2.18648
CTSE	-1.18506	5.1511	-4.36112	1.50024e-05	7.37453e-05	2.03814
SPINK1	-1.60473	8.71991	-4.2055	2.96361e-05	0.000135524	1.39149
DEFB1	1.2458	5.75861	4.1868	3.21155e-05	0.000145673	1.31531
CLCA4	-1.33804	5.17443	-4.12224	4.22865e-05	0.00018683	1.05469
CAPNS2	-1.08377	5.96281	-4.0855	4.93735e-05	0.000215173	0.908077
GPX2	-1.31222	9.05233	-3.99568	7.17484e-05	0.000301639	0.55495
AKR1C2	-1.0256	6.32531	-3.97188	7.91247e-05	0.000329356	0.462616
OLFM4	1.18765	3.91662	3.83501	0.000137549	0.000539171	-0.0580561
S100A2	-1.28166	9.12564	-3.73102	0.000207069	0.00078095	-0.441995
C10orf99	-1.22503	6.92087	-3.69648	0.000236696	0.000880346	-0.567259
KLHDC7B	1.00396	5.83089	3.63255	0.000302343	0.00109631	-0.796209
IGFL1	1.1505	5.39365	3.29687	0.0010299	0.00327684	-1.93509
PI3	1.2319	5.72593	3.28495	0.00107375	0.00339945	-1.97358

## Sheet: F-A.diff
id	logFC	AveExpr	t	P.Value	adj.P.Val	B
PDLIM3	5.48269	4.63069	26.3458	3.47472e-105	4.67314e-101	229.314
MSRB3	4.8892	4.84365	26.1231	6.12075e-104	4.1159e-100	226.459
DCN	5.2358	6.96328	25.9704	4.37951e-103	1.96333e-99	224.5
CALD1	4.44944	7.4851	25.9388	6.57397e-103	2.21033e-99	224.096
PALLD	4.14671	7.10046	25.6541	2.57946e-101	6.93822e-98	220.443
FILIP1L	4.04601	5.41292	25.5036	1.79348e-100	4.02009e-97	218.512
GLT8D2	4.12379	4.63666	25.1536	1.6303e-98	3.13226e-95	214.023
CDH11	4.47628	4.97316	24.5481	3.97112e-95	6.67595e-92	206.26
MYLK	4.49802	5.30914	24.4243	1.95558e-94	2.92229e-91	204.673
GEM	4.46528	5.07535	24.2537	1.75566e-93	2.36119e-90	202.488
BNC2	2.81788	3.1946	24.2375	2.16481e-93	2.64677e-90	202.28
SGCD	2.56813	3.01294	24.1607	5.81137e-93	6.51309e-90	201.297
COL6A3	4.8015	7.69402	23.7652	9.39214e-91	9.71653e-88	196.234
ANGPTL2	3.93847	6.08625	23.5815	9.93994e-90	9.54873e-87	193.886
TIMP2	4.59622	7.63073	23.4247	7.43864e-89	6.66948e-86	191.882
ZEB2	3.18454	4.03134	23.388	1.1919e-88	1.00187e-85	191.412
EMILIN1	4.75555	5.79138	23.3098	3.24827e-88	2.56976e-85	190.414
DDR2	3.52687	4.58037	23.2613	6.05482e-88	4.52396e-85	189.794
CLIC4	3.43095	7.13009	23.1404	2.85273e-87	2.01928e-84	188.251
COL1A2	5.01156	9.48468	23.1111	4.15322e-87	2.79283e-84	187.877
BOC	3.38128	3.76686	23.0931	5.22759e-87	3.3479e-84	187.648
LAMA4	3.40433	5.73805	23.0506	9.01802e-87	5.51288e-84	187.106
RAB23	2.85783	4.86803	23.0442	9.78696e-87	5.72282e-84	187.024
DIXDC1	3.03019	4.01739	23.0224	1.29345e-86	7.24818e-84	186.747
COLEC12	3.98379	3.9521	22.9541	3.10458e-86	1.67014e-83	185.875
CRISPLD2	3.88813	6.15408	22.9323	4.10055e-86	2.12109e-83	185.598
TGFB3	3.80689	4.98317	22.9241	4.55632e-86	2.26956e-83	185.493
DACT3	3.36776	3.74787	22.9051	5.81345e-86	2.79232e-83	185.25
OLFML1	2.81794	3.59327	22.8755	8.48513e-86	3.93505e-83	184.874
PRRX1	4.90205	4.72589	22.7561	3.91187e-85	1.75369e-82	183.353
GAS1	5.65484	4.73558	22.715	6.61845e-85	2.87134e-82	182.829
MRGPRF	4.33373	4.45532	22.71	7.06193e-85	2.89006e-82	182.764
COL3A1	5.07524	10.046	22.7096	7.09139e-85	2.89006e-82	182.76
ITGA5	4.12774	6.93231	22.6964	8.40343e-85	3.32405e-82	182.591
SFRP2	8.55735	6.14639	22.6879	9.36427e-85	3.59829e-82	182.484
CCDC80	4.53369	4.74774	22.6066	2.64803e-84	9.89258e-82	181.449
COL15A1	3.99194	6.19595	22.5351	6.60325e-84	2.40019e-81	180.539
COL6A2	5.09243	8.22389	22.5022	1.00611e-83	3.56082e-81	180.12
LMCD1	3.67966	5.08806	22.4051	3.47534e-83	1.19846e-80	178.886
SPARC	3.63103	9.83946	22.3598	6.19862e-83	2.08413e-80	178.31
TPM1	3.62479	7.13036	22.3228	9.94568e-83	3.26243e-80	177.839
PDGFRB	3.69844	6.56896	22.2751	1.82728e-82	5.85122e-80	177.233
GFPT2	4.25171	4.05877	22.248	2.58257e-82	8.07745e-80	176.889
OLFML3	4.56381	5.65893	22.134	1.10457e-81	3.37621e-79	175.442
HEPH	3.90069	4.18428	22.1117	1.4684e-81	4.38856e-79	175.159
EDNRA	3.28389	4.8972	22.0126	5.19118e-81	1.51774e-78	173.902
AEBP1	5.65447	7.41449	21.9911	6.82306e-81	1.95241e-78	173.63
PODN	3.93439	4.81687	21.9675	9.21684e-81	2.58244e-78	173.33
PDZRN3	3.71874	3.94275	21.8961	2.28874e-80	6.28189e-78	172.425
FMOD	3.85433	5.21457	21.7929	8.50341e-80	2.28725e-77	171.118
COL5A1	4.90194	7.2086	21.7489	1.48782e-79	3.92347e-77	170.561
FBXL7	2.5576	3.92797	21.5121	3.01284e-78	7.79225e-76	167.567
KLF9	3.5838	5.70719	21.5037	3.3513e-78	8.50409e-76	167.461
LUM	4.76422	8.71997	21.4771	4.69487e-78	1.16928e-75	167.125
FXYD6	4.27489	4.05922	21.4199	9.69951e-78	2.37179e-75	166.403
ISLR	5.46996	5.689	21.4117	1.07612e-77	2.58441e-75	166.299
SULF1	5.63741	5.66485	21.3788	1.63445e-77	3.85644e-75	165.883
NEXN	4.10885	4.68952	21.3492	2.37682e-77	5.51135e-75	165.511
CTHRC1	5.35834	7.05675	21.3457	2.48645e-77	5.66785e-75	165.466
CPXM2	3.92264	4.29627	21.2545	7.89523e-77	1.76972e-74	164.316
COL6A1	4.55418	8.62965	21.2377	9.76305e-77	2.15251e-74	164.104
CTSK	4.34099	7.51502	21.2329	1.03673e-76	2.24887e-74	164.044
JAM3	3.14933	5.06446	21.1924	1.73301e-76	3.69957e-74	163.533
ATP8B2	3.04959	4.20258	21.1775	2.09238e-76	4.39694e-74	163.345
FAM20C	3.93768	5.20149	21.1519	2.89109e-76	5.98189e-74	163.024
RGS2	4.14976	6.84843	21.1116	4.81444e-76	9.81051e-74	162.516
COL14A1	3.72415	4.61911	21.0841	6.81283e-76	1.36755e-73	162.17
CYBRD1	4.01365	6.08471	21.0332	1.29745e-75	2.5661e-73	161.529
KCNJ8	2.9757	4.11995	21.0149	1.63427e-75	3.16293e-73	161.299
ENTPD1	2.29248	5.07416	21.0143	1.64626e-75	3.16293e-73	161.292
KCNMB1	3.71552	3.53641	20.9772	2.63158e-75	4.98481e-73	160.825
COL5A2	4.28058	7.51551	20.9468	3.86546e-75	7.22036e-73	160.442
TNC	5.12118	5.75535	20.895	7.43022e-75	1.35947e-72	159.792
FLNA	3.93422	8.4813	20.8945	7.48016e-75	1.35947e-72	159.785
SPARCL1	3.79223	7.61438	20.8127	2.09745e-74	3.76115e-72	158.759
ACTN1	3.0494	8.17412	20.6529	1.57178e-73	2.78143e-71	156.754
ACTA2	4.46306	9.2033	20.5863	3.6361e-73	6.3509e-71	155.919
LATS2	2.26511	5.194	20.5773	4.07051e-73	7.01849e-71	155.807
FBN1	3.77188	4.93848	20.5248	7.87721e-73	1.34102e-70	155.149
MYADM	3.91659	6.82506	20.5173	8.65883e-73	1.45566e-70	155.055
MAP1A	2.78794	3.74075	20.5043	1.01986e-72	1.69334e-70	154.892
TCEAL7	2.63269	3.24832	20.488	1.2517e-72	2.05294e-70	154.688
CRYAB	4.41026	4.95361	20.4823	1.34493e-72	2.17928e-70	154.617
ALDH1L2	2.87199	3.28019	20.4772	1.43413e-72	2.29614e-70	154.553
LMOD1	4.87209	4.798	20.4683	1.60331e-72	2.53681e-70	154.442
TNFAIP6	3.99979	4.68349	20.4533	1.9351e-72	3.02618e-70	154.255
JAZF1	2.755	4.55963	20.448	2.06816e-72	3.19709e-70	154.189
FGF7	2.95839	3.10632	20.4378	2.35011e-72	3.59166e-70	154.061
DCHS1	2.97723	4.23977	20.4364	2.39285e-72	3.61589e-70	154.043
FILIP1	2.65788	3.00398	20.4343	2.45642e-72	3.6707e-70	154.017
CD248	3.61	6.1383	20.4045	3.57442e-72	5.28268e-70	153.644
COX7A1	3.06503	5.27779	20.3892	4.33109e-72	6.33139e-70	153.453
RASL12	3.31575	4.38376	20.3539	6.74228e-72	9.7502e-70	153.012
DPYSL2	3.1009	6.353	20.3328	8.79106e-72	1.25778e-69	152.748
FBLN5	2.97738	4.53749	20.3166	1.07721e-71	1.52499e-69	152.546
MXRA7	2.51211	6.04539	20.2898	1.50735e-71	2.1117e-69	152.211
SLIT2	2.99227	3.28831	20.2563	2.29523e-71	3.18232e-69	151.793
VIM	3.6253	9.02211	20.2332	3.06272e-71	4.20311e-69	151.506
ZEB1	2.87618	4.40667	20.2086	4.17019e-71	5.66514e-69	151.199
DNAJB5	2.34668	3.65115	20.1886	5.35961e-71	7.19615e-69	150.949
TNS1	3.80192	5.54631	20.1879	5.4042e-71	7.19615e-69	150.941
COL16A1	4.08286	5.86002	20.1409	9.73884e-71	1.2841e-68	150.354
TAGLN	4.97553	8.64114	20.1219	1.23578e-70	1.61359e-68	150.117
ITGA1	2.53811	4.23549	20.107	1.48928e-70	1.92589e-68	149.932
SMOC2	4.4677	4.86381	20.0988	1.64951e-70	2.11279e-68	149.83
C1S	4.79374	7.35904	20.0973	1.68009e-70	2.13166e-68	149.812
CNN1	6.25235	5.60967	20.0869	1.91442e-70	2.40627e-68	149.682
FSTL1	3.17482	8.22142	20.0825	2.02295e-70	2.51914e-68	149.627
COL1A1	4.68272	10.1422	20.0399	3.44585e-70	4.25167e-68	149.097
LAMA2	2.65644	3.96032	20.0155	4.67464e-70	5.71538e-68	148.793
HSD17B6	3.49602	4.02244	19.9863	6.73439e-70	8.15953e-68	148.43
ZNF521	2.70967	3.57713	19.983	7.02018e-70	8.42986e-68	148.388
FLNC	4.97612	4.68199	19.9246	1.45584e-69	1.73271e-67	147.662
ROR2	3.48243	3.83682	19.907	1.81428e-69	2.14038e-67	147.443
ADAM19	3.79654	4.90113	19.9041	1.88087e-69	2.19963e-67	147.407
FAP	4.00339	4.19366	19.8981	2.02835e-69	2.35166e-67	147.332
COPZ2	3.25073	5.25322	19.845	3.93035e-69	4.51788e-67	146.674
DACT1	3.27546	3.77525	19.8405	4.15767e-69	4.73869e-67	146.618
FHL1	4.75226	5.35891	19.8188	5.452e-69	6.16168e-67	146.348
STX2	2.55704	4.26226	19.7979	7.07782e-69	7.93247e-67	146.088
LRRC32	3.02182	4.90793	19.764	1.07928e-68	1.19961e-66	145.668
GAS7	2.85683	4.16289	19.7397	1.46148e-68	1.6111e-66	145.366
SPON1	4.38468	5.21936	19.73	1.64834e-68	1.80232e-66	145.247
MAP1B	3.39389	4.87379	19.7172	1.93531e-68	2.09903e-66	145.087
ADAMTS2	3.86149	4.75586	19.7055	2.23658e-68	2.40638e-66	144.943
SLC39A14	2.76973	5.69948	19.672	3.39433e-68	3.62305e-66	144.528
CACNA1C	1.93164	2.97742	19.616	6.81952e-68	7.22171e-66	143.833
KLHL5	2.87085	5.72935	19.5781	1.0927e-67	1.14811e-65	143.364
MYL9	4.52504	7.9777	19.5713	1.18836e-67	1.23894e-65	143.281
NID2	3.10378	4.26976	19.5489	1.57048e-67	1.62472e-65	143.003
PLN	4.91177	4.06551	19.5208	2.22531e-67	2.28459e-65	142.656
EFEMP1	5.39214	5.39593	19.4607	4.69376e-67	4.7823e-65	141.913
SCARF2	2.87245	4.06723	19.456	4.97834e-67	5.03411e-65	141.855
TGFB1I1	3.15157	5.73337	19.4461	5.63138e-67	5.65198e-65	141.732
HSPB2	1.77015	2.87887	19.3396	2.10978e-66	2.10181e-64	140.417
MMD	3.16161	5.92809	19.3128	2.93992e-66	2.90728e-64	140.087
MPP1	2.92289	4.46537	19.3098	3.05219e-66	2.99627e-64	140.05
CHRDL2	4.28686	3.47779	19.2146	9.91702e-66	9.66479e-64	138.877
GYPC	3.10618	5.15067	19.1742	1.63339e-65	1.58039e-63	138.38
ECM2	2.5485	3.35042	19.1289	2.85842e-65	2.74592e-63	137.824
DOCK11	3.15893	4.20461	19.1132	3.47069e-65	3.31044e-63	137.63
CALU	2.35745	8.09677	19.1051	3.8359e-65	3.63303e-63	137.531
PTGIS	5.22779	4.60508	19.0605	6.65465e-65	6.25863e-63	136.982
CPA3	3.914	4.23014	19.0378	8.80848e-65	8.22676e-63	136.703
VCAN	4.22537	6.33509	18.9349	3.13217e-64	2.90514e-62	135.441
BHMT2	1.7197	2.57659	18.921	3.71694e-64	3.42391e-62	135.27
TPST1	2.85345	5.79657	18.9112	4.19225e-64	3.83548e-62	135.151
NNMT	4.89207	6.95913	18.8903	5.42157e-64	4.92667e-62	134.895
PDE1A	2.1546	2.90571	18.8711	6.86566e-64	6.19707e-62	134.66
ASPN	4.34957	5.38093	18.8699	6.96826e-64	6.24774e-62	134.645
CPXM1	4.16702	5.00062	18.8254	1.20446e-63	1.07277e-61	134.1
TNFAIP8L3	2.51857	3.50779	18.8204	1.28057e-63	1.13305e-61	134.039
PLSCR4	3.15092	4.42853	18.7784	2.146e-63	1.88638e-61	133.526
NEGR1	2.46449	2.93969	18.7664	2.48848e-63	2.17322e-61	133.378
PAPSS2	3.039	5.32601	18.7632	2.58765e-63	2.24525e-61	133.339
CXCL12	4.56986	4.64784	18.7531	2.92933e-63	2.51367e-61	133.216
C1R	3.6985	7.21524	18.753	2.93439e-63	2.51367e-61	133.214
CLIP3	3.32399	4.63261	18.7472	3.1504e-63	2.68163e-61	133.144
CORO1C	2.19199	7.46662	18.7329	3.7546e-63	3.17582e-61	132.969
MFAP4	4.96512	6.05959	18.7234	4.22032e-63	3.54744e-61	132.853
ARHGAP24	1.88202	3.38286	18.7207	4.36239e-63	3.64409e-61	132.82
AP1S2	2.55771	5.04216	18.6653	8.60597e-63	7.14455e-61	132.143
SRPX	4.35979	5.27399	18.6321	1.29274e-62	1.06663e-60	131.738
ARHGAP20	1.1992	2.52855	18.6109	1.67748e-62	1.37563e-60	131.479
TMEM158	4.05932	5.83707	18.6057	1.78702e-62	1.45659e-60	131.416
DPYSL3	4.71983	6.52659	18.5537	3.38122e-62	2.7394e-60	130.782
EBF1	2.66504	3.68526	18.5526	3.42372e-62	2.75722e-60	130.769
KCNE4	2.43551	3.34951	18.5102	5.75518e-62	4.60723e-60	130.252
GNG11	2.6068	5.97674	18.4912	7.26315e-62	5.78e-60	130.021
RARRES2	4.0522	7.00418	18.4836	7.96816e-62	6.30375e-60	129.929
PDGFC	3.21146	4.82904	18.4787	8.46242e-62	6.65562e-60	129.869
PDE4B	2.5829	3.67493	18.4658	9.89908e-62	7.74028e-60	129.713
LIX1L	2.28625	5.64906	18.465	1.00014e-61	7.77507e-60	129.702
COL18A1	2.9408	6.66806	18.4632	1.02189e-61	7.89851e-60	129.681
SCRG1	2.64199	2.67843	18.4514	1.18142e-61	9.07938e-60	129.537
MOXD1	3.57819	4.19918	18.4304	1.52622e-61	1.16626e-59	129.282
ABI3BP	3.38828	3.78713	18.3978	2.27218e-61	1.72647e-59	128.886
ZFPM2	2.19712	2.83214	18.3699	3.19481e-61	2.41387e-59	128.547
GREM1	5.03847	4.7825	18.3687	3.24103e-61	2.43512e-59	128.532
COL4A2	2.92209	8.05814	18.3509	4.02925e-61	3.01052e-59	128.316
EMP3	3.70291	6.42447	18.3464	4.25617e-61	3.1625e-59	128.261
MCAM	2.52495	6.22725	18.3282	5.31665e-61	3.92877e-59	128.04
SFRP4	5.97182	4.96035	18.3187	5.97022e-61	4.38762e-59	127.924
TSHZ3	2.82579	4.01819	18.3144	6.29244e-61	4.59929e-59	127.872
MMP2	3.69431	7.73397	18.3092	6.70182e-61	4.87204e-59	127.809
HSPB6	4.49722	4.54521	18.2933	8.13614e-61	5.88295e-59	127.616
CILP	4.37897	3.48354	18.2576	1.2568e-60	9.0389e-59	127.184
TUBB6	3.76698	6.74276	18.2514	1.35472e-60	9.6913e-59	127.109
PRR16	2.66577	3.48839	18.2503	1.37296e-60	9.76982e-59	127.096
RAMP1	4.07771	5.13514	18.2306	1.74644e-60	1.2362e-58	126.856
RHOJ	2.04278	4.07097	18.1968	2.63418e-60	1.85482e-58	126.447
PTGS1	4.27618	4.90623	18.1858	3.01298e-60	2.1105e-58	126.314
RSPO3	2.84824	3.08547	18.1814	3.1774e-60	2.21414e-58	126.261
THBS1	3.75261	7.76007	18.1735	3.49617e-60	2.42371e-58	126.166
CSDC2	2.58311	2.99549	18.1729	3.5246e-60	2.43089e-58	126.158
PLA2G5	2.25436	2.82638	18.1572	4.26394e-60	2.9258e-58	125.968
KATNAL1	2.24744	3.8283	18.1475	4.79891e-60	3.27617e-58	125.85
TCF4	2.41599	5.26861	18.146	4.88797e-60	3.32012e-58	125.832
TWIST1	4.11282	4.79578	18.1401	5.24758e-60	3.54646e-58	125.762
TCF21	2.1593	3.36048	18.1325	5.75451e-60	3.86962e-58	125.67
SOD3	3.70238	5.15452	18.1128	7.31458e-60	4.89422e-58	125.431
PID1	2.48508	3.21124	18.0202	2.24991e-59	1.49797e-57	124.313
TSPAN4	2.61129	5.51067	18.0063	2.66387e-59	1.76484e-57	124.145
ANTXR2	3.13664	5.72515	17.9855	3.43031e-59	2.26148e-57	123.893
TPM2	4.0286	8.40916	17.9665	4.3161e-59	2.83157e-57	123.665
AXL	3.80942	5.83128	17.9637	4.46661e-59	2.91609e-57	123.631
RUSC2	2.08064	4.60897	17.9403	5.92545e-59	3.84982e-57	123.349
HSPB7	3.44604	3.35444	17.845	1.87734e-58	1.21386e-56	122.202
CHN1	2.3967	4.58811	17.8304	2.23955e-58	1.44113e-56	122.026
SGIP1	1.36255	2.61207	17.8208	2.51501e-58	1.61068e-56	121.911
P2RX1	3.10689	3.11111	17.8051	3.04012e-58	1.93775e-56	121.722
ZNF469	2.14396	3.60394	17.8037	3.09159e-58	1.96127e-56	121.706
TWIST2	2.64028	3.22712	17.7425	6.47581e-58	4.08888e-56	120.97
LIMS2	2.53958	4.14244	17.7257	7.92683e-58	4.98168e-56	120.769
FOXF1	2.99666	4.6705	17.7027	1.04591e-57	6.54252e-56	120.493
PCDH18	2.37112	4.01246	17.6964	1.12859e-57	7.02705e-56	120.417
CCL2	4.07543	5.69004	17.6481	2.01903e-57	1.25134e-55	119.839
CASQ2	3.7151	3.11868	17.624	2.69848e-57	1.66476e-55	119.55
FBXO32	3.10053	5.92697	17.6081	3.27124e-57	2.0089e-55	119.358
NRP2	2.87867	4.24739	17.6002	3.59733e-57	2.19911e-55	119.264
PRUNE2	3.19998	3.43579	17.5764	4.78812e-57	2.91382e-55	118.979
FNDC1	4.29341	3.9212	17.5604	5.80346e-57	3.5158e-55	118.788
MSN	3.16282	8.28495	17.5353	7.84049e-57	4.72856e-55	118.489
DPT	4.61673	3.99157	17.5334	8.03045e-57	4.8215e-55	118.465
GLI2	1.78581	2.70772	17.4971	1.24154e-56	7.42107e-55	118.031
POSTN	5.43385	6.71841	17.4734	1.64845e-56	9.80973e-55	117.749
CSRP1	2.57237	8.07771	17.4699	1.7204e-56	1.01928e-54	117.707
SH2B3	2.35282	5.36279	17.4606	1.92405e-56	1.13493e-54	117.595
PNMA1	2.51259	6.3533	17.4584	1.97367e-56	1.15912e-54	117.57
HSPA12B	2.15851	4.06721	17.3564	6.69863e-56	3.91695e-54	116.354
SYNPO2	4.12237	4.62348	17.3467	7.52716e-56	4.38237e-54	116.238
ACTC1	5.2616	4.30215	17.2942	1.41103e-55	8.1797e-54	115.613
MFAP5	4.25473	3.92096	17.275	1.77419e-55	1.02408e-53	115.385
AOX1	2.53307	2.78194	17.2673	1.9463e-55	1.11862e-53	115.293
MFGE8	2.7854	6.74586	17.2637	2.02996e-55	1.16174e-53	115.251
HEG1	2.64102	5.61331	17.2304	3.02187e-55	1.72208e-53	114.856
DES	7.72901	6.01482	17.1946	4.63131e-55	2.62812e-53	114.431
BIN1	3.08743	4.9306	17.1816	5.41277e-55	3.05867e-53	114.276
DEGS1	2.57186	7.25592	17.1756	5.8094e-55	3.26906e-53	114.205
HIC1	1.93835	3.49978	17.1719	6.07176e-55	3.40247e-53	114.161
PARVA	1.91599	5.84599	17.1712	6.12094e-55	3.41579e-53	114.153
MRAS	2.3254	4.22576	17.1676	6.39535e-55	3.55418e-53	114.11
SLC2A3	3.53108	6.06146	17.1437	8.49806e-55	4.70331e-53	113.827
ANXA5	2.72152	8.80913	17.118	1.15443e-54	6.36307e-53	113.522
GNG2	2.43908	3.96866	17.0868	1.67347e-54	9.18634e-53	113.153
RBPMS2	3.58114	4.47701	17.0777	1.86444e-54	1.0193e-52	113.045
MGP	4.7336	7.78133	17.0766	1.88867e-54	1.02837e-52	113.032
RUNX1T1	1.83933	2.5843	17.0732	1.96805e-54	1.06727e-52	112.991
SERPINF1	3.92373	7.16609	17.0613	2.26548e-54	1.22363e-52	112.851
GLIPR1	2.75798	4.86917	17.0507	2.57098e-54	1.38308e-52	112.726
TPSB2	3.57453	4.4642	17.0495	2.60658e-54	1.39665e-52	112.712
GNB4	2.60535	4.9587	17.0223	3.60154e-54	1.92211e-52	112.39
ADAMTS4	2.64116	4.02311	17.0169	3.83997e-54	2.04125e-52	112.326
ACTG2	5.85103	7.33491	17.0126	4.04451e-54	2.14152e-52	112.275
COL8A1	3.71379	5.35707	16.9841	5.67211e-54	2.99154e-52	111.938
GAS6	3.35334	6.25679	16.9731	6.46563e-54	3.39673e-52	111.808
SGCA	2.62465	3.07473	16.9431	9.22482e-54	4.82742e-52	111.455
NFIL3	2.39088	6.66418	16.939	9.68948e-54	5.05092e-52	111.406
TGM2	4.29507	6.97176	16.9214	1.1933e-53	6.19639e-52	111.198
MAPRE2	2.34893	5.43023	16.913	1.31844e-53	6.81989e-52	111.099
C5AR1	3.19658	4.51953	16.9078	1.40166e-53	7.22259e-52	111.038
CAV1	3.7446	7.32464	16.9071	1.41378e-53	7.25721e-52	111.03
PCOLCE	3.26412	6.55235	16.8629	2.38652e-53	1.22039e-51	110.509
OLFML2B	3.49906	5.50959	16.8438	2.99049e-53	1.52345e-51	110.285
STON1	2.7245	3.9907	16.8387	3.17785e-53	1.61279e-51	110.224
SMTN	2.5525	5.96256	16.8117	4.3714e-53	2.21018e-51	109.907
SFRP1	4.20829	3.6532	16.7799	6.3674e-53	3.20731e-51	109.533
GULP1	2.452	3.50746	16.7605	8.00407e-53	4.01667e-51	109.305
NID1	2.77779	6.14125	16.7519	8.85993e-53	4.42964e-51	109.204
DAAM2	2.08706	3.46003	16.7463	9.46729e-53	4.71576e-51	109.138
RECK	1.75262	4.23183	16.7415	1.00213e-52	4.9733e-51	109.082
RAB31	2.96104	7.40385	16.715	1.36946e-52	6.7713e-51	108.771
HDC	1.78412	2.81571	16.7127	1.40779e-52	6.93528e-51	108.744
PKIG	2.20119	6.47979	16.7051	1.54073e-52	7.5625e-51	108.654
ALDH1B1	2.45055	5.97912	16.7039	1.56128e-52	7.63552e-51	108.641
ARHGEF17	1.92558	5.00716	16.6901	1.83772e-52	8.95488e-51	108.478
GSN	2.40657	7.54541	16.652	2.88104e-52	1.39881e-50	108.031
PDGFRA	2.87929	4.99443	16.6371	3.43141e-52	1.66004e-50	107.857
SH3PXD2B	2.1986	5.77314	16.6244	3.98496e-52	1.92092e-50	107.709
CTSG	3.01321	3.16854	16.6215	4.12202e-52	1.97989e-50	107.675
ST6GALNAC5	2.44008	3.24936	16.5695	7.6056e-52	3.64013e-50	107.066
FBLN2	3.94367	5.5185	16.5598	8.52357e-52	4.06502e-50	106.952
SACS	2.22581	3.65118	16.5582	8.68566e-52	4.12768e-50	106.934
THY1	3.19376	6.97784	16.5488	9.7006e-52	4.59378e-50	106.824
IGFBP7	2.52074	10.0693	16.5277	1.24265e-51	5.86398e-50	106.577
SULF2	4.05264	6.05404	16.4824	2.11312e-51	9.93682e-50	106.049
PMP22	3.5515	6.79658	16.4785	2.21262e-51	1.03657e-49	106.003
F13A1	3.71889	4.77525	16.4782	2.21974e-51	1.03657e-49	106
PTGFR	2.00139	2.75268	16.4182	4.48823e-51	2.08866e-49	105.3
OGN	3.13319	2.95549	16.387	6.46171e-51	2.99667e-49	104.937
PROS1	2.63501	5.08482	16.377	7.26595e-51	3.35807e-49	104.821
SORBS1	3.23142	5.1426	16.371	7.79445e-51	3.58998e-49	104.751
CD93	2.52186	6.24965	16.3567	9.20941e-51	4.22721e-49	104.585
ANTXR1	2.84455	7.07066	16.3392	1.13111e-50	5.17423e-49	104.381
RBMS3	2.11558	3.59946	16.3369	1.16101e-50	5.29304e-49	104.355
LDB2	2.03964	4.72123	16.3011	1.76443e-50	8.01682e-49	103.938
JAM2	2.10788	3.54904	16.2907	1.99238e-50	9.02205e-49	103.818
LGALS1	3.29251	10.3859	16.2751	2.39079e-50	1.07898e-48	103.636
MYH11	5.50713	6.24086	16.2531	3.09111e-50	1.39038e-48	103.381
EPB41L2	2.31039	5.04092	16.2361	3.76886e-50	1.68958e-48	103.184
ASB5	2.46823	2.52261	16.2275	4.1652e-50	1.86105e-48	103.084
TRAM2	2.07208	5.50196	16.2202	4.53513e-50	2.01964e-48	102.999
LOX	3.40728	4.75134	16.1914	6.33731e-50	2.81289e-48	102.667
LRRK2	1.51604	2.59441	16.1519	1.00448e-49	4.44382e-48	102.209
STARD8	1.63245	3.49297	16.1123	1.59064e-49	7.01395e-48	101.751
MEF2C	2.18697	4.06934	16.1101	1.63168e-49	7.17141e-48	101.726
PDLIM7	2.51191	6.19824	16.098	1.87774e-49	8.22597e-48	101.586
ARL4C	2.94317	6.28886	16.0952	1.94045e-49	8.47309e-48	101.554
CH25H	2.65575	3.78416	16.0757	2.43284e-49	1.05888e-47	101.329
PI15	2.72185	3.46519	16.061	2.88554e-49	1.25186e-47	101.159
ITGA11	2.87721	4.27014	16.0359	3.86311e-49	1.67058e-47	100.869
SERPINE2	3.8684	5.18562	16.0295	4.16164e-49	1.79391e-47	100.795
COL12A1	3.41927	6.67255	16.0221	4.53439e-49	1.94834e-47	100.71
ATP8B4	1.36818	2.75324	16.0179	4.76076e-49	2.03909e-47	100.661
ANGPTL1	2.45159	2.79976	15.9857	6.91312e-49	2.95157e-47	100.29
TGFBI	3.87746	7.87634	15.9829	7.1412e-49	3.0393e-47	100.258
TMOD1	2.31903	3.01364	15.9567	9.66475e-49	4.10035e-47	99.957
PLCL1	1.3614	2.62815	15.9186	1.50153e-48	6.35036e-47	99.5188
COL4A1	2.58839	8.7622	15.9183	1.50635e-48	6.35075e-47	99.5156
PTGDS	4.00783	5.62904	15.9005	1.85159e-48	7.78187e-47	99.3104
EGR2	2.75284	4.06706	15.8988	1.8871e-48	7.90642e-47	99.2915
HTRA1	3.16144	8.12415	15.8689	2.66689e-48	1.11388e-46	98.9476
ADAM12	3.08687	4.40648	15.8622	2.88057e-48	1.1994e-46	98.8709
ABCC9	1.34951	2.66876	15.8541	3.16171e-48	1.3124e-46	98.7783
CD163	4.0497	5.08801	15.8224	4.55601e-48	1.88535e-46	98.415
AOC3	3.30188	5.29944	15.8135	5.05102e-48	2.08378e-46	98.3125
FYN	2.35371	5.20895	15.7805	7.38357e-48	3.03675e-46	97.9349
ADRB3	1.10858	2.30449	15.7798	7.44335e-48	3.052e-46	97.9269
FGL2	3.55587	4.98414	15.7788	7.53599e-48	3.0806e-46	97.9146
FNBP1	2.17445	6.39968	15.7757	7.80583e-48	3.18123e-46	97.8796
GPC6	3.19144	4.4196	15.7749	7.88194e-48	3.20254e-46	97.87
GRK5	2.04548	4.42194	15.7198	1.48564e-47	6.01818e-46	97.2397
LRP1	2.38487	6.16781	15.7143	1.58189e-47	6.38882e-46	97.1773
MACF1	1.69333	6.10535	15.7069	1.72197e-47	6.93377e-46	97.0929
WIPF1	2.82246	5.56043	15.7066	1.7274e-47	6.93486e-46	97.0898
TLN1	1.83369	7.28923	15.7038	1.78518e-47	7.14549e-46	97.057
DYSF	2.05935	4.70277	15.6945	1.98565e-47	7.92434e-46	96.9512
SEC23A	1.68622	6.00562	15.6796	2.35543e-47	9.37226e-46	96.7814
PDZRN4	2.00234	2.50474	15.6767	2.43713e-47	9.66872e-46	96.7475
CD14	3.97298	6.86027	15.6476	3.40346e-47	1.34627e-45	96.4154
NFIX	2.67899	6.01681	15.6438	3.55411e-47	1.40174e-45	96.3723
PRICKLE2	2.23489	4.44988	15.6261	4.3524e-47	1.71156e-45	96.1708
RAB3IL1	2.38117	4.40451	15.6145	4.9708e-47	1.94905e-45	96.0387
SYT11	2.44253	4.34423	15.6006	5.83134e-47	2.27982e-45	95.88
CNTN1	3.33202	3.25613	15.5915	6.46959e-47	2.52202e-45	95.7767
FCGR2A	3.27845	4.90315	15.5622	9.04664e-47	3.51642e-45	95.4433
MT2A	3.96834	9.22328	15.5454	1.09722e-46	4.25258e-45	95.2515
IQGAP2	2.17032	3.33797	15.5132	1.58441e-46	6.1232e-45	94.8861
RGS1	3.63822	6.24165	15.4993	1.8567e-46	7.15496e-45	94.7284
NTNG2	1.05941	2.67054	15.4726	2.51857e-46	9.67779e-45	94.4253
CCL11	3.74002	4.40903	15.4634	2.79841e-46	1.07225e-44	94.3205
ADCY9	1.94584	4.33715	15.463	2.80956e-46	1.07346e-44	94.3166
F10	1.45165	2.77902	15.4325	3.98091e-46	1.51669e-44	93.9701
OMD	2.10846	2.65064	15.4302	4.08734e-46	1.55284e-44	93.9438
MAOB	3.22846	3.77157	15.422	4.48561e-46	1.69935e-44	93.8514
FKBP5	2.8179	5.57362	15.4165	4.77365e-46	1.80339e-44	93.7895
SYDE1	2.00418	4.96912	15.397	5.96563e-46	2.24739e-44	93.5679
PGM2L1	2.19657	4.50516	15.3845	6.87469e-46	2.58262e-44	93.4269
GATA5	1.8654	2.55675	15.3639	8.68648e-46	3.25416e-44	93.1943
LY96	3.27066	5.63111	15.3552	9.59244e-46	3.58358e-44	93.0957
SVIL	2.39683	6.66074	15.3515	1.00127e-45	3.73022e-44	93.053
EPHA3	2.50628	3.63864	15.3391	1.15286e-45	4.28308e-44	92.9129
PDPN	3.5739	5.94025	15.335	1.2069e-45	4.47153e-44	92.8673
VASN	2.70466	5.77459	15.3328	1.23709e-45	4.57077e-44	92.8428
TMEM119	3.10017	4.984	15.3028	1.74107e-45	6.41524e-44	92.503
COL8A2	2.84559	4.81087	15.27	2.52413e-45	9.27514e-44	92.1338
HEYL	2.2902	4.85157	15.2684	2.57193e-45	9.42504e-44	92.1151
LRIG1	3.18662	4.33791	15.2507	3.14123e-45	1.148e-43	91.9163
IFITM2	2.70607	8.5476	15.2449	3.3564e-45	1.22331e-43	91.8504
HTRA3	3.50552	5.70603	15.2408	3.51665e-45	1.27825e-43	91.8041
PLEKHO1	2.46769	6.07521	15.2283	4.05037e-45	1.46828e-43	91.6636
SIRPA	2.79059	5.83652	15.2253	4.19004e-45	1.51484e-43	91.6299
STOM	2.64393	8.18428	15.2229	4.30825e-45	1.5534e-43	91.6022
PECAM1	2.15602	6.54063	15.1938	5.9876e-45	2.15313e-43	91.275
HSD11B1	2.65218	3.69216	15.1491	9.92011e-45	3.55775e-43	90.7731
RNASE6	3.1142	4.9572	15.1148	1.46205e-44	5.22954e-43	90.3875
PCP4	5.23272	4.36406	15.1145	1.4661e-44	5.23014e-43	90.3847
KCTD12	2.60326	6.53947	15.1069	1.59784e-44	5.68501e-43	90.2992
MN1	2.18187	3.12445	15.1051	1.63005e-44	5.78431e-43	90.2794
RERG	2.20241	3.59706	15.0548	2.87504e-44	1.01754e-42	89.7152
AFAP1	2.03578	5.04747	15.0536	2.91431e-44	1.02873e-42	89.7018
RASA3	2.36843	4.46704	15.0527	2.94298e-44	1.03613e-42	89.692
RAB27A	1.64979	5.04567	15.0525	2.95233e-44	1.03671e-42	89.6889
CNN3	2.29828	8.81489	15.0504	3.02158e-44	1.05826e-42	89.6658
CHRD	1.37996	2.91048	15.037	3.51393e-44	1.2275e-42	89.5158
TNFSF4	2.21298	3.32196	15.0334	3.65852e-44	1.2747e-42	89.4757
KCNMA1	1.86915	3.39328	15.0219	4.16386e-44	1.44702e-42	89.3471
PRDM6	1.77791	2.84694	14.9973	5.49405e-44	1.90437e-42	89.0715
FN1	3.79092	7.90461	14.9725	7.25366e-44	2.50783e-42	88.7953
PCSK5	2.28573	3.64554	14.955	8.83287e-44	3.04598e-42	88.5995
ILK	1.74997	5.6421	14.9005	1.6287e-43	5.58787e-42	87.9912
SERPING1	3.68605	7.78982	14.8862	1.91158e-43	6.5417e-42	87.832
AIF1	3.1827	6.18557	14.8598	2.5696e-43	8.77119e-42	87.538
IL6	3.57117	3.93557	14.8568	2.65726e-43	9.04748e-42	87.5047
A2M	2.7936	8.94531	14.809	4.53171e-43	1.53907e-41	86.9741
C1QTNF1	2.48917	4.54195	14.7964	5.21919e-43	1.76628e-41	86.8337
PAM	2.18634	6.66599	14.7874	5.77323e-43	1.94597e-41	86.7334
FPR1	2.95758	4.28202	14.7661	7.32231e-43	2.46194e-41	86.4971
PDGFRL	2.75816	3.91213	14.7378	1.00389e-42	3.3669e-41	86.1835
FMO1	2.14496	3.02159	14.7233	1.17974e-42	3.94684e-41	86.0231
DKK3	2.53065	6.48873	14.7224	1.19109e-42	3.97494e-41	86.0135
WWTR1	1.75569	5.72192	14.7214	1.20532e-42	4.01245e-41	86.0017
SLCO2B1	2.74687	4.50044	14.6942	1.63179e-42	5.41875e-41	85.7006
MYOM1	1.83171	3.06214	14.6915	1.68176e-42	5.57094e-41	85.6707
LRCH2	2.0749	3.25548	14.6762	1.99304e-42	6.58584e-41	85.5019
RCN3	2.94036	6.31731	14.6731	2.06292e-42	6.80006e-41	85.4676
NRP1	2.34553	5.56317	14.6564	2.48379e-42	8.16735e-41	85.2831
ADARB1	2.49221	4.74036	14.6545	2.53683e-42	8.32143e-41	85.2621
TSPAN2	3.08168	4.30168	14.653	2.58047e-42	8.44398e-41	85.2451
APBB2	1.57738	4.43889	14.624	3.56121e-42	1.16249e-40	84.925
POPDC2	2.19224	3.5754	14.62	3.72413e-42	1.21273e-40	84.8805
NEK6	2.30791	5.04927	14.6164	3.87241e-42	1.25797e-40	84.8417
PGM5	3.7341	4.06301	14.5997	4.663e-42	1.51115e-40	84.6571
OSBPL10	2.17718	5.13642	14.5888	5.26483e-42	1.70208e-40	84.5364
BAG2	2.54174	4.31173	14.588	5.31142e-42	1.71303e-40	84.5277
MKX	1.82515	2.52593	14.583	5.60968e-42	1.80401e-40	84.4734
LGI2	1.7126	2.91646	14.5829	5.62035e-42	1.80401e-40	84.4715
MEG3	2.75333	3.80524	14.5636	6.96017e-42	2.22875e-40	84.259
KCTD10	1.15831	6.31842	14.5629	7.01099e-42	2.23969e-40	84.2518
TXNRD1	2.52147	6.53789	14.5406	8.98209e-42	2.86256e-40	84.0055
ABL1	1.55288	6.76475	14.5144	1.20011e-41	3.81567e-40	83.7175
AGTR1	2.03692	2.86147	14.5053	1.32724e-41	4.20991e-40	83.6175
IL10RA	2.69817	4.06426	14.5045	1.33896e-41	4.23711e-40	83.6087
MS4A6A	2.95051	5.04944	14.4972	1.45049e-41	4.57926e-40	83.5292
INMT	2.05917	3.49103	14.4767	1.82001e-41	5.7324e-40	83.3037
NAP1L3	2.1827	3.04414	14.4694	1.97216e-41	6.19708e-40	83.2239
HLF	1.29558	2.45582	14.4497	2.45175e-41	7.68615e-40	83.0076
FOLR2	3.04448	5.00706	14.4141	3.63188e-41	1.13593e-39	82.6171
C1orf54	1.69186	6.08587	14.4064	3.95365e-41	1.23371e-39	82.5327
C7	3.93482	3.82366	14.3977	4.35153e-41	1.35389e-39	82.4374
TYROBP	3.50605	7.31994	14.3975	4.35896e-41	1.35389e-39	82.4357
SNED1	1.22322	2.72119	14.3922	4.62096e-41	1.43196e-39	82.3777
STARD13	1.79341	3.83726	14.3875	4.87019e-41	1.50573e-39	82.3255
PPP1R14A	2.68774	5.25576	14.3749	5.59127e-41	1.7247e-39	82.1883
MBNL1	1.36241	6.9912	14.3698	5.91841e-41	1.82144e-39	82.1318
TCF7L1	2.38838	4.14219	14.3482	7.50405e-41	2.30416e-39	81.8959
CRTAP	1.44732	7.07969	14.3448	7.78894e-41	2.38618e-39	81.8589
C1orf162	2.66652	5.14654	14.3141	1.09188e-40	3.33744e-39	81.5232
RGS4	2.77366	3.55749	14.3123	1.11304e-40	3.39439e-39	81.5041
ANK2	1.93202	2.77062	14.3056	1.19899e-40	3.64823e-39	81.4302
NT5DC3	1.49915	3.69554	14.2789	1.60643e-40	4.87694e-39	81.1395
RANBP3L	1.17256	2.36902	14.2407	2.44246e-40	7.39835e-39	80.7232
FAM43A	2.1946	4.88485	14.2378	2.51984e-40	7.61559e-39	80.6922
SPHK1	2.98436	4.96295	14.2317	2.69419e-40	8.12424e-39	80.6257
MSC	2.88623	4.36122	14.2218	3.00419e-40	9.03879e-39	80.5175
SLA	2.48137	4.38842	14.2181	3.12759e-40	9.38906e-39	80.4775
PRICKLE1	2.21492	4.08218	14.2155	3.21896e-40	9.64181e-39	80.4489
ADAMTS9	1.8076	3.69595	14.2144	3.25665e-40	9.73304e-39	80.4373
TMEM100	1.82727	2.74392	14.2117	3.35655e-40	1.00094e-38	80.4073
STAB1	2.65513	5.78036	14.2108	3.38754e-40	1.00794e-38	80.3982
PRSS35	1.2299	2.43807	14.2105	3.39967e-40	1.00932e-38	80.3946
ALOX5AP	3.40524	5.4084	14.175	5.01085e-40	1.48438e-38	80.0091
AQP1	2.33592	7.07988	14.1714	5.21318e-40	1.54092e-38	79.9698
CSF1R	3.14374	5.52262	14.1703	5.27781e-40	1.55661e-38	79.9576
ATP1A2	2.40895	2.71319	14.1656	5.55501e-40	1.63478e-38	79.9067
RASGRF2	1.1764	2.86398	14.1653	5.57457e-40	1.63695e-38	79.9032
TMEM176A	2.90509	5.71482	14.1597	5.92514e-40	1.73611e-38	79.8426
SGCB	1.76776	5.59102	14.1301	8.17862e-40	2.39118e-38	79.5223
PTGER2	1.76602	3.19632	14.1243	8.71867e-40	2.54354e-38	79.4588
PRELP	2.69131	4.17641	14.1194	9.19611e-40	2.67702e-38	79.4058
MEOX2	2.15838	2.67241	14.1115	1.00208e-39	2.91079e-38	79.3205
P2RY14	1.54943	2.85365	14.1086	1.035e-39	2.99994e-38	79.2884
F2R	2.30576	5.57866	14.1049	1.07686e-39	3.11455e-38	79.249
LAYN	2.2333	4.23168	14.0523	1.91042e-39	5.51357e-38	78.6794
ADAMTS5	1.75193	3.36958	14.0358	2.28552e-39	6.58201e-38	78.5013
COL10A1	4.16818	4.50427	14.0159	2.83578e-39	8.14922e-38	78.2869
SDC2	2.63198	6.01936	14.0126	2.93948e-39	8.42922e-38	78.2513
ADAMTS6	1.34559	2.90282	13.985	3.96914e-39	1.13577e-37	77.9529
COL5A3	2.35416	4.50265	13.9769	4.33428e-39	1.23762e-37	77.8655
PLCD4	1.14898	2.90824	13.9745	4.44486e-39	1.2665e-37	77.8404
DMD	2.25575	3.30696	13.9641	4.97912e-39	1.41573e-37	77.7277
SEMA3A	2.02845	3.17241	13.9544	5.53108e-39	1.56936e-37	77.6232
DNAJB4	1.73855	5.25939	13.952	5.67699e-39	1.60737e-37	77.5973
DIO2	2.75166	3.94551	13.9259	7.53254e-39	2.12826e-37	77.3164
CCL21	4.34677	4.38379	13.8859	1.16089e-38	3.27312e-37	76.8866
OSMR	2.73347	4.92004	13.8764	1.28639e-38	3.61939e-37	76.7847
KIAA1755	1.54694	2.72806	13.8632	1.48387e-38	4.1663e-37	76.6428
ANKRD29	1.73455	2.71214	13.8562	1.59985e-38	4.48258e-37	76.568
DOCK2	2.4528	3.64721	13.8488	1.73327e-38	4.84631e-37	76.4884
PRRX2	2.45985	4.28466	13.8454	1.79781e-38	5.01633e-37	76.4521
AKAP12	2.90522	5.03544	13.8102	2.62769e-38	7.31672e-37	76.0751
FCER1G	3.34164	6.67596	13.7961	3.05734e-38	8.4955e-37	75.9246
ARSB	1.27164	3.80599	13.7853	3.43658e-38	9.52959e-37	75.8085
SOCS3	2.61929	7.22216	13.7778	3.72466e-38	1.03072e-36	75.7285
RBM24	1.82406	2.59705	13.7577	4.62543e-38	1.27736e-36	75.5133
RGL1	2.12155	5.52041	13.757	4.65783e-38	1.28367e-36	75.5064
ARID5A	1.53929	5.33881	13.75	5.02353e-38	1.38163e-36	75.4313
ZYX	1.72273	8.62588	13.7436	5.37877e-38	1.47631e-36	75.3635
SRGN	3.11211	8.18601	13.7373	5.75798e-38	1.57397e-36	75.2958
PPP1R12B	2.30716	4.31888	13.7355	5.87078e-38	1.60154e-36	75.2765
HCK	2.73181	4.78975	13.7298	6.24382e-38	1.69986e-36	75.2153
P4HA3	1.84079	3.57081	13.7187	7.03149e-38	1.91043e-36	75.0973
C1QC	3.73678	7.87183	13.6754	1.11894e-37	3.034e-36	74.6358
BGN	3.34727	8.74877	13.6712	1.17024e-37	3.16181e-36	74.5913
ACOX2	1.7467	2.92431	13.6712	1.17078e-37	3.16181e-36	74.5908
COL13A1	1.665	3.67594	13.6449	1.55127e-37	4.18097e-36	74.3113
FAT4	1.36645	2.83314	13.6431	1.58163e-37	4.25427e-36	74.2921
CHSY1	1.40694	6.86407	13.6411	1.6165e-37	4.33938e-36	74.2704
IL6ST	1.6406	6.1658	13.6401	1.63265e-37	4.37401e-36	74.2605
RBP1	3.39983	5.15969	13.6378	1.67355e-37	4.47468e-36	74.2359
RFTN2	1.14691	3.04895	13.632	1.7808e-37	4.75197e-36	74.1742
FGF2	1.73949	2.80973	13.6265	1.88937e-37	5.03171e-36	74.1155
ADCYAP1	1.30474	2.39412	13.6235	1.95055e-37	5.18436e-36	74.0838
SNAI1	1.82533	3.96369	13.6228	1.96544e-37	5.21366e-36	74.0763
VCAM1	2.76437	4.98698	13.6164	2.10388e-37	5.56989e-36	74.0086
NCKAP1L	2.4609	4.00173	13.6024	2.44421e-37	6.45818e-36	73.8597
WNT2	2.61262	3.91832	13.5717	3.39205e-37	8.92753e-36	73.5342
IGFBP5	4.34712	7.86995	13.5676	3.54561e-37	9.29796e-36	73.4902
CXCR4	2.62471	6.92766	13.5676	3.54662e-37	9.29796e-36	73.4899
SLMAP	1.66235	6.39258	13.5662	3.59908e-37	9.41712e-36	73.4754
SAMSN1	2.80441	4.3835	13.5605	3.82427e-37	9.98692e-36	73.4151
CPVL	2.97018	4.83048	13.5599	3.84864e-37	1.00311e-35	73.4088
RSU1	1.42932	6.98594	13.5345	5.04707e-37	1.31292e-35	73.1395
EFEMP2	2.32806	6.49043	13.5095	6.5874e-37	1.71031e-35	72.875
APOLD1	2.10102	5.16913	13.5089	6.62607e-37	1.71703e-35	72.8692
MRC2	2.59553	5.94713	13.4992	7.3468e-37	1.90014e-35	72.7666
RYR2	1.08332	2.39683	13.4984	7.41517e-37	1.91414e-35	72.7574
MAMDC2	2.68032	3.41505	13.4877	8.30505e-37	2.13974e-35	72.6448
SDS	2.10688	3.7521	13.487	8.37169e-37	2.15279e-35	72.6369
C1QA	3.94927	8.10973	13.4804	8.97357e-37	2.30316e-35	72.5679
LOXL3	1.3779	3.54893	13.473	9.71542e-37	2.48881e-35	72.489
C1QTNF7	1.38816	2.66066	13.4643	1.06472e-36	2.72233e-35	72.3981
DSTN	1.49315	9.58601	13.4442	1.31833e-36	3.36437e-35	72.1859
GADD45B	2.39866	7.10967	13.4372	1.42105e-36	3.61964e-35	72.1114
RCSD1	2.11208	3.83208	13.4233	1.64722e-36	4.18779e-35	71.9647
SGCE	3.09104	5.39769	13.4132	1.83309e-36	4.6428e-35	71.8585
EHD2	2.50386	7.2969	13.389	2.36735e-36	5.98468e-35	71.6045
CFL2	1.97521	4.7171	13.3872	2.41319e-36	6.0891e-35	71.5855
RNF130	1.83787	5.58541	13.358	3.29025e-36	8.28662e-35	71.2776
DAB2	2.75485	6.02784	13.3491	3.61186e-36	9.07961e-35	71.1849
ENAH	1.72219	6.46381	13.3487	3.62895e-36	9.10554e-35	71.1803
PLA2G4C	1.81711	3.38038	13.3408	3.94411e-36	9.87791e-35	71.0976
PRKG1	1.67609	3.74182	13.3389	4.02476e-36	1.00612e-34	71.0775
TSC22D3	2.18382	7.12034	13.3307	4.38735e-36	1.09472e-34	70.9918
CLEC11A	2.4839	5.39148	13.3183	5.00315e-36	1.24606e-34	70.8614
SOX17	1.37824	3.19701	13.3117	5.36356e-36	1.33336e-34	70.7923
FAM107A	2.11292	3.20848	13.3025	5.91059e-36	1.46393e-34	70.6958
MEF2D	1.19495	6.21157	13.292	6.60477e-36	1.63286e-34	70.5856
GLIS2	1.96976	4.79096	13.2872	6.94632e-36	1.71415e-34	70.5355
MAP7D1	1.5121	7.45857	13.2865	7.00041e-36	1.72433e-34	70.5278
CERK	2.05546	5.14323	13.2778	7.66819e-36	1.88536e-34	70.4373
VSIG4	3.19936	5.08508	13.2553	9.72621e-36	2.38131e-34	70.2012
MLXIP	1.39834	5.51902	13.2552	9.73844e-36	2.38131e-34	70.2
DUSP3	1.3633	7.64315	13.2541	9.84754e-36	2.40362e-34	70.1889
CREB3L1	2.65073	5.0551	13.2446	1.08842e-35	2.65183e-34	70.0895
NXPH3	1.60857	3.29032	13.2301	1.26861e-35	3.08527e-34	69.9374
AKAP13	1.48813	5.86657	13.2245	1.34514e-35	3.26548e-34	69.8792
JPH2	2.42834	3.6185	13.205	1.65113e-35	4.00108e-34	69.6757
MYOCD	1.86989	2.70528	13.1825	2.09063e-35	5.057e-34	69.4413
SLFN11	2.71225	4.78191	13.1724	2.32632e-35	5.61701e-34	69.3353
CYBB	3.16666	4.87804	13.1714	2.34942e-35	5.65676e-34	69.3255
LCP2	2.64637	4.58473	13.1714	2.3512e-35	5.65676e-34	69.3247
ECM1	2.44184	5.74757	13.1668	2.46703e-35	5.92483e-34	69.2769
FAIM2	1.30985	2.378	13.1583	2.69669e-35	6.46485e-34	69.1886
MITF	1.7147	3.96067	13.1518	2.88535e-35	6.90481e-34	69.1214
FHL3	1.55976	5.59708	13.1491	2.96942e-35	7.09338e-34	69.0929
IFITM3	2.71948	10.2652	13.1469	3.0396e-35	7.24816e-34	69.0697
KCNIP3	1.28198	2.70991	13.1214	3.97047e-35	9.45113e-34	68.8044
EVI2B	2.69094	4.58727	13.1132	4.32345e-35	1.02732e-33	68.7199
PLEKHA4	2.30737	4.77804	13.1106	4.44529e-35	1.0544e-33	68.6923
EMP1	2.60108	7.3094	13.1039	4.76965e-35	1.12935e-33	68.6223
ADAM33	1.80984	3.41165	13.0946	5.25668e-35	1.24248e-33	68.5258
ACVRL1	1.67073	4.61345	13.0874	5.66731e-35	1.33719e-33	68.4511
IL7R	3.00467	4.56218	13.0764	6.35562e-35	1.49697e-33	68.3373
DSE	2.23445	4.9718	13.0761	6.37465e-35	1.49882e-33	68.3343
THBS2	4.06212	7.27053	13.062	7.38984e-35	1.73449e-33	68.1876
NCAM1	2.23524	2.8328	13.0439	8.92324e-35	2.08711e-33	68.0004
SYPL2	1.03747	2.46816	13.0064	1.32014e-34	3.07704e-33	67.6115
ADAMTS8	1.67173	2.9592	12.9994	1.41918e-34	3.30218e-33	67.5397
REEP1	2.16394	3.11295	12.9826	1.6907e-34	3.92715e-33	67.3659
DUSP1	2.95896	9.01815	12.98	1.73741e-34	4.02869e-33	67.3388
PCOLCE2	2.64166	3.31908	12.9682	1.96461e-34	4.54768e-33	67.2168
VCL	1.66589	7.97116	12.9659	2.01218e-34	4.64979e-33	67.1931
DDIT4L	1.76188	2.65488	12.9634	2.06465e-34	4.76286e-33	67.1675
NRXN2	1.36506	2.59394	12.9627	2.08036e-34	4.79087e-33	67.16
MNDA	2.70427	4.35098	12.9425	2.56592e-34	5.89898e-33	66.9517
IL1R1	2.30534	6.37051	12.9405	2.62112e-34	6.01561e-33	66.9306
ITGB2	3.17236	5.93199	12.9302	2.91726e-34	6.68385e-33	66.8243
SSH3	-2.18682	8.25235	-12.9259	3.04825e-34	6.97208e-33	66.7807
IGF1	2.05081	2.78932	12.9257	3.0542e-34	6.97384e-33	66.7788
MS4A4A	2.75321	4.26694	12.9253	3.06686e-34	6.99088e-33	66.7747
APCDD1L	2.38326	3.01345	12.9206	3.22039e-34	7.32844e-33	66.7262
ITGB1	1.82092	8.88711	12.9014	3.93054e-34	8.91432e-33	66.5283
BMP1	1.8724	5.58991	12.8989	4.03407e-34	9.1337e-33	66.5025
SLC43A3	2.01277	4.69476	12.8912	4.37218e-34	9.8826e-33	66.4226
NES	2.3453	5.15585	12.8894	4.45271e-34	1.00477e-32	66.4045
HPSE2	1.81384	2.71755	12.8889	4.47335e-34	1.00774e-32	66.3999
ADRA2A	1.83268	3.34142	12.8753	5.15066e-34	1.15838e-32	66.26
GPBAR1	1.1463	2.82011	12.8598	6.04968e-34	1.35604e-32	66.1002
COMP	4.48692	5.12965	12.8455	7.01821e-34	1.57051e-32	65.9528
BDKRB1	1.67204	3.06034	12.8405	7.38466e-34	1.64977e-32	65.9023
RNF150	1.97493	3.19518	12.8356	7.76899e-34	1.73275e-32	65.8519
TEK	1.49672	3.64761	12.8354	7.78884e-34	1.73431e-32	65.8494
NUAK1	2.25941	5.41977	12.8348	7.83262e-34	1.74117e-32	65.8438
HMCN1	1.83511	2.84345	12.8303	8.20578e-34	1.82111e-32	65.7976
MT1M	3.07844	3.61253	12.8299	8.24401e-34	1.82659e-32	65.793
ITIH5	1.99078	3.58253	12.8223	8.91653e-34	1.97234e-32	65.7152
CCPG1	1.30415	4.67366	12.8206	9.07773e-34	2.0047e-32	65.6974
SEC24D	1.761	5.88467	12.8105	1.00705e-33	2.2203e-32	65.5943
MSR1	2.30691	4.05818	12.8091	1.02177e-33	2.24906e-32	65.5799
ST3GAL6	1.50233	3.04433	12.8079	1.03491e-33	2.27427e-32	65.5673
ITGA7	2.32636	4.2421	12.8066	1.0489e-33	2.30124e-32	65.5539
NADSYN1	-1.78285	6.98325	-12.8005	1.11638e-33	2.44531e-32	65.492
CD200	2.23274	4.5472	12.7943	1.19118e-33	2.6049e-32	65.4277
PELO	1.3859	6.18594	12.7849	1.31178e-33	2.86399e-32	65.3319
OLFML2A	2.34952	5.28157	12.7797	1.38435e-33	3.01753e-32	65.2785
BICC1	2.46248	3.75727	12.7744	1.46214e-33	3.18194e-32	65.2242
EDIL3	2.09926	4.69006	12.774	1.46873e-33	3.19111e-32	65.2197
CGNL1	2.0242	3.56486	12.7435	2.00957e-33	4.35914e-32	64.9085
SLC24A3	2.67853	4.39158	12.7324	2.25257e-33	4.8784e-32	64.7952
PLEK	2.78458	4.71553	12.73	2.31056e-33	4.99593e-32	64.77
FLI1	1.84247	3.99518	12.7294	2.32397e-33	5.01686e-32	64.7642
CNTNAP1	1.48411	3.92562	12.7278	2.36352e-33	5.09407e-32	64.7475
MCFD2	1.37987	7.02384	12.7219	2.51071e-33	5.40266e-32	64.6875
EVI2A	2.4888	4.18346	12.7212	2.52737e-33	5.4298e-32	64.681
C1QB	3.87211	7.7221	12.7106	2.81856e-33	6.04575e-32	64.5727
LY86	2.28961	4.38025	12.7067	2.93379e-33	6.28289e-32	64.5329
SLC7A7	2.31568	4.51896	12.7034	3.03487e-33	6.48902e-32	64.4993
SOD2	2.1677	6.92615	12.6822	3.7764e-33	8.06173e-32	64.2823
GATA6	2.3891	3.91966	12.6593	4.77405e-33	1.01753e-31	64.0497
GPR34	2.08436	3.45836	12.6561	4.93453e-33	1.05007e-31	64.0168
PDE2A	1.55474	3.2267	12.6458	5.4812e-33	1.16456e-31	63.9126
THRA	1.47995	4.78392	12.6456	5.49765e-33	1.16621e-31	63.9096
EGR1	2.98896	8.37416	12.6432	5.63375e-33	1.1932e-31	63.8853
PHLDB1	1.35387	4.30856	12.6364	6.03564e-33	1.27631e-31	63.8169
MAFB	2.83091	6.22952	12.6276	6.60532e-33	1.39458e-31	63.7274
HSPG2	1.97975	5.97085	12.5916	9.55351e-33	2.01387e-31	63.3611
FAM20A	2.09405	3.38587	12.5803	1.07186e-32	2.25594e-31	63.2469
SAMD4A	1.85709	4.02925	12.5789	1.08704e-32	2.28431e-31	63.233
ADAMTS12	2.17131	3.92961	12.5707	1.18271e-32	2.48147e-31	63.1492
GLI1	1.12808	2.63203	12.5566	1.36556e-32	2.86066e-31	63.0066
TRPS1	1.8821	3.91641	12.5399	1.6197e-32	3.38777e-31	62.8372
RSPO2	1.19062	2.33621	12.5391	1.63166e-32	3.40748e-31	62.8299
PLAUR	2.21218	6.08844	12.5245	1.89319e-32	3.94753e-31	62.6823
TMCC3	2.01367	4.35796	12.5229	1.92587e-32	4.00946e-31	62.6653
PI16	2.45995	2.96794	12.5181	2.02176e-32	4.20258e-31	62.6171
TPP1	1.52306	7.8767	12.5174	2.03717e-32	4.22807e-31	62.6096
LRRC15	3.13561	3.81079	12.5096	2.20416e-32	4.56472e-31	62.5314
FKBP10	2.79694	6.18018	12.5095	2.20693e-32	4.56472e-31	62.5301
SCN1B	1.36667	3.13293	12.5094	2.20956e-32	4.56472e-31	62.529
ADPRH	1.51178	3.98842	12.4981	2.47955e-32	5.11465e-31	62.4146
TUBA1A	2.65066	8.38097	12.4966	2.51689e-32	5.18372e-31	62.3997
FBXL22	1.24597	2.98427	12.4941	2.5806e-32	5.3068e-31	62.3749
NCALD	1.85551	3.62175	12.4917	2.64501e-32	5.43095e-31	62.3504
SORCS2	2.1131	3.12094	12.4855	2.81682e-32	5.77491e-31	62.288
EPDR1	2.84965	4.55948	12.4773	3.06145e-32	6.26689e-31	62.2053
BCL6B	1.4184	3.94877	12.4711	3.26242e-32	6.66814e-31	62.1422
CD99	2.00916	8.96866	12.4646	3.48247e-32	7.10708e-31	62.0775
SETBP1	1.9844	3.87505	12.4572	3.75504e-32	7.65174e-31	62.0027
PDLIM2	1.34031	3.9803	12.4352	4.69403e-32	9.55068e-31	61.7812
ARSJ	1.74954	3.00074	12.4292	4.98851e-32	1.01345e-30	61.7208
MS4A7	2.76794	5.29922	12.4228	5.32759e-32	1.08071e-30	61.6556
NAV3	1.3075	2.46481	12.4217	5.38323e-32	1.09035e-30	61.6452
PAPPA	1.80814	2.97607	12.4168	5.66049e-32	1.14478e-30	61.5954
ACAT1	1.83713	6.03979	12.3968	6.93329e-32	1.40009e-30	61.3941
KLF2	2.08091	6.65207	12.3931	7.19342e-32	1.45044e-30	61.3576
MAGEH1	1.96439	5.6852	12.3787	8.32005e-32	1.6751e-30	61.2132
ST8SIA1	1.33613	2.58114	12.3635	9.71058e-32	1.95213e-30	61.0598
SLC16A2	1.85958	3.95093	12.3578	1.02816e-31	2.06385e-30	61.0031
PLAGL1	2.11637	4.43265	12.3407	1.22256e-31	2.4504e-30	60.8313
IGSF21	1.50134	2.73122	12.3351	1.29311e-31	2.58795e-30	60.7756
IRF8	2.36528	4.38622	12.3137	1.60543e-31	3.20824e-30	60.561
UCHL1	3.62034	4.90377	12.3123	1.62846e-31	3.24943e-30	60.5468
CD99L2	1.54096	5.22244	12.3102	1.6628e-31	3.31303e-30	60.5261
DOK6	1.11121	2.46757	12.307	1.71802e-31	3.41799e-30	60.4937
DIRAS3	1.73806	2.81972	12.3058	1.73845e-31	3.45354e-30	60.482
TNFAIP3	2.50714	6.66058	12.2724	2.43417e-31	4.82848e-30	60.148
ZNF25	1.49845	4.8804	12.2581	2.81077e-31	5.56732e-30	60.0053
CCND2	2.76192	5.71833	12.2551	2.89708e-31	5.72982e-30	59.9752
COPS8	1.02486	6.2243	12.2473	3.13285e-31	6.18703e-30	59.8976
YWHAH	1.35773	8.94182	12.2411	3.33424e-31	6.5751e-30	59.8358
CCDC3	2.17102	5.07269	12.2384	3.42402e-31	6.74225e-30	59.8094
FZD7	2.17047	5.44976	12.2316	3.6652e-31	7.20661e-30	59.7419
THBS4	2.12194	2.99774	12.231	3.68757e-31	7.24002e-30	59.7359
PLAC9	2.18553	4.14188	12.2286	3.78021e-31	7.41108e-30	59.7112
GIMAP4	2.14432	5.78957	12.2254	3.9028e-31	7.64029e-30	59.6796
CD209	2.1747	3.7441	12.2133	4.40832e-31	8.61738e-30	59.5587
CHI3L1	3.6422	5.46831	12.2057	4.75722e-31	9.2859e-30	59.4832
UBE2E2	2.64026	5.30636	12.2041	4.83017e-31	9.41463e-30	59.4681
OAT	2.86145	6.4791	12.1945	5.32221e-31	1.03437e-29	59.3718
MYO5A	1.69623	4.8356	12.182	6.03202e-31	1.17063e-29	59.2476
TNFRSF1B	2.31416	6.3079	12.1809	6.09755e-31	1.18164e-29	59.2369
GALNT10	1.67233	4.86182	12.1771	6.33254e-31	1.22542e-29	59.1994
KITLG	2.23046	4.74368	12.1731	6.59456e-31	1.27428e-29	59.1592
CD53	2.87784	5.80388	12.1623	7.34721e-31	1.41768e-29	59.0519
SAMD10	-1.49882	5.16318	-12.1529	8.06813e-31	1.55456e-29	58.9591
GHR	1.66509	2.80528	12.1278	1.0377e-30	1.99633e-29	58.7094
GNAO1	1.44968	3.57538	12.1276	1.03906e-30	1.99633e-29	58.7081
ITGB5	1.90245	7.48091	12.1271	1.04439e-30	2.0037e-29	58.703
PTGER3	1.74212	3.40707	12.1149	1.17993e-30	2.25731e-29	58.582
ITGAM	2.26122	3.87444	12.1143	1.18723e-30	2.26804e-29	58.5758
FER1L4	-2.95579	6.16055	-12.1015	1.34837e-30	2.57223e-29	58.4496
ROR1	1.69319	2.85615	12.0911	1.49601e-30	2.84984e-29	58.3465
PRSS23	2.27258	6.76987	12.089	1.52799e-30	2.90665e-29	58.3255
CXCL2	3.03239	4.50815	12.0857	1.57833e-30	2.99817e-29	58.2934
TACR2	1.59817	2.78484	12.0844	1.59995e-30	3.03494e-29	58.2799
ARHGAP1	1.29833	8.3316	12.0717	1.81538e-30	3.43874e-29	58.1546
ANXA6	2.2133	6.0739	12.056	2.12282e-30	4.01446e-29	57.9994
GPM6B	1.89274	3.8927	12.0559	2.12529e-30	4.01446e-29	57.9982
HABP4	1.3921	4.37214	12.048	2.29827e-30	4.33513e-29	57.9206
EHBP1	1.34187	6.21632	12.0445	2.37854e-30	4.48025e-29	57.8865
ADAMTS1	2.63899	5.97186	12.0337	2.64952e-30	4.98369e-29	57.7795
DOCK10	1.95954	3.39672	12.0326	2.67853e-30	5.03121e-29	57.7687
ST6GALNAC6	1.3474	5.39609	12.0313	2.71278e-30	5.08844e-29	57.7561
PPP3CB	1.14755	6.88625	12.0229	2.94889e-30	5.52362e-29	57.6733
HAND1	1.37502	2.39223	12.0047	3.5341e-30	6.6014e-29	57.4937
CDH5	1.68994	5.08897	11.9857	4.26887e-30	7.96283e-29	57.3064
BVES	1.89697	3.2374	11.9807	4.48329e-30	8.35122e-29	57.2578
CD37	2.40534	4.15731	11.9548	5.79539e-30	1.07804e-28	57.0031
SRF	1.14636	7.17817	11.9297	7.42632e-30	1.37951e-28	56.7572
HGF	1.95075	2.90889	11.9277	7.57696e-30	1.40555e-28	56.7372
GPR68	2.22765	4.6321	11.926	7.70747e-30	1.42779e-28	56.7203
PCDH7	3.07673	4.22363	11.9239	7.86456e-30	1.45489e-28	56.7003
DYRK3	1.16093	3.77457	11.9196	8.21194e-30	1.51707e-28	56.6574
PLXDC1	1.64676	4.25088	11.91	9.02926e-30	1.66577e-28	56.5633
CYS1	1.51938	2.89264	11.9073	9.27415e-30	1.7086e-28	56.5368
CDV3	1.23135	7.80651	11.901	9.86272e-30	1.81455e-28	56.4757
CD86	1.92283	4.24166	11.8857	1.14699e-29	2.10448e-28	56.326
RNASE1	2.49587	8.46896	11.884	1.16691e-29	2.13811e-28	56.3089
DOK5	1.4276	2.749	11.8757	1.26598e-29	2.31648e-28	56.2281
PLEKHG2	1.41086	4.43018	11.8708	1.3288e-29	2.42812e-28	56.1801
TCEAL2	2.21334	2.82719	11.8652	1.40445e-29	2.56289e-28	56.1252
RASGRP2	1.51384	3.30237	11.8419	1.76659e-29	3.21936e-28	55.8976
CCDC102A	1.46749	4.26296	11.8401	1.79772e-29	3.27166e-28	55.8803
LILRB3	1.47369	3.61457	11.836	1.87179e-29	3.40186e-28	55.8403
CREB5	1.09191	2.62391	11.8195	2.2008e-29	3.99441e-28	55.6797
CAP2	2.08082	4.5748	11.8162	2.27498e-29	4.12349e-28	55.6468
STK38L	1.50501	5.71927	11.816	2.27852e-29	4.12434e-28	55.6453
RASSF4	2.15694	4.77157	11.7945	2.81526e-29	5.0822e-28	55.4355
COL11A1	3.57761	4.31793	11.7895	2.95672e-29	5.33041e-28	55.3869
ATXN1	1.74414	4.80356	11.786	3.06053e-29	5.51019e-28	55.3526
LAMB2	1.94239	6.97223	11.77	3.57983e-29	6.43652e-28	55.1972
ACTB	1.04881	13.2944	11.7684	3.63512e-29	6.5272e-28	55.182
CD34	1.19115	4.22788	11.737	4.94407e-29	8.86571e-28	54.877
SPI1	2.35674	4.9459	11.7314	5.22251e-29	9.35253e-28	54.8227
PLEKHH1	-2.1037	5.08946	-11.7175	5.98559e-29	1.07048e-27	54.6875
ELMO1	1.52803	3.89212	11.713	6.2557e-29	1.1173e-27	54.6437
ITPR1	1.92669	4.72202	11.7108	6.39021e-29	1.13981e-27	54.6226
CD109	2.52715	4.66934	11.6906	7.7826e-29	1.38633e-27	54.4271
MICAL2	1.8388	5.37752	11.688	7.98444e-29	1.42041e-27	54.4017
ICAM1	2.43452	5.75207	11.6871	8.05114e-29	1.43038e-27	54.3935
NOX4	1.61021	3.21003	11.6847	8.24371e-29	1.46266e-27	54.37
FGFR1	1.84516	4.60159	11.684	8.30338e-29	1.47131e-27	54.3629
CYP1B1	3.12211	4.55413	11.6763	8.9489e-29	1.5836e-27	54.2887
SPSB1	1.67161	6.58813	11.6701	9.50339e-29	1.67951e-27	54.229
COL21A1	1.67498	2.79357	11.6641	1.00766e-28	1.77848e-27	54.171
ARMC9	1.14125	3.64636	11.6566	1.08423e-28	1.91111e-27	54.0983
PDLIM5	1.30339	6.1241	11.654	1.11227e-28	1.95797e-27	54.073
ITM2A	2.58156	4.84707	11.646	1.20147e-28	2.11224e-27	53.9965
RNF122	1.3065	4.90581	11.6403	1.27021e-28	2.23016e-27	53.9414
DTNA	1.95688	3.03911	11.6207	1.53772e-28	2.69632e-27	53.7519
MT1X	2.84855	7.32613	11.6105	1.6978e-28	2.97314e-27	53.6537
BCHE	2.11028	2.85935	11.6074	1.7491e-28	3.059e-27	53.6242
PPFIBP2	-2.4267	6.76014	-11.604	1.80916e-28	3.15992e-27	53.5907
RFTN1	1.87218	6.3622	11.5947	1.97955e-28	3.45305e-27	53.5014
EML1	1.81096	3.9288	11.5897	2.07693e-28	3.61821e-27	53.4538
LAMC1	1.55746	8.17496	11.5814	2.2528e-28	3.91952e-27	53.3732
VASH1	1.42956	4.47414	11.5805	2.27113e-28	3.94632e-27	53.3652
OLFM1	1.86522	2.99858	11.5691	2.53787e-28	4.39843e-27	53.2551
PRND	1.16904	2.2985	11.5682	2.56043e-28	4.43182e-27	53.2463
ITPKB	1.3072	5.4898	11.5675	2.57745e-28	4.45555e-27	53.2398
LOXL2	1.99955	5.58117	11.5616	2.72841e-28	4.71044e-27	53.1833
ETV1	1.67618	3.2369	11.5609	2.74835e-28	4.73878e-27	53.1761
TIE1	1.50393	4.18626	11.5513	3.01364e-28	5.18955e-27	53.0847
SNRK	1.02373	5.94297	11.5337	3.57518e-28	6.14866e-27	52.9153
ARFGAP3	1.36408	7.08414	11.5274	3.79912e-28	6.52547e-27	52.8551
PDK4	2.89549	5.03323	11.5241	3.92408e-28	6.7315e-27	52.823
LRRC17	2.36795	3.58385	11.5078	4.59346e-28	7.86973e-27	52.6669
FAS	1.96762	4.83734	11.4917	5.36245e-28	9.17553e-27	52.5134
ARID5B	1.70416	6.69134	11.4891	5.4984e-28	9.39619e-27	52.4886
MMRN1	1.44961	2.70317	11.488	5.56108e-28	9.49125e-27	52.4774
PDE3A	1.12678	2.86619	11.4819	5.89461e-28	1.00477e-26	52.4196
CSPG4	2.21507	4.81065	11.4798	6.01784e-28	1.02448e-26	52.3991
SPRY1	1.77231	6.26944	11.4749	6.30868e-28	1.07264e-26	52.3523
C3AR1	2.31265	4.73468	11.4655	6.90769e-28	1.173e-26	52.2624
ITGBL1	2.42835	3.73464	11.4626	7.10054e-28	1.20423e-26	52.2351
LRFN5	1.26669	2.44085	11.4473	8.23294e-28	1.39452e-26	52.0884
BTBD16	-4.29338	5.65047	-11.4437	8.52485e-28	1.44215e-26	52.0539
HDAC4	1.18566	3.73718	11.4367	9.11051e-28	1.53929e-26	51.988
WFDC1	1.96806	4.37139	11.4334	9.40762e-28	1.58749e-26	51.9562
INHBA	2.65932	5.1086	11.432	9.54029e-28	1.60786e-26	51.9423
TIMP1	2.24906	10.5567	11.4317	9.56277e-28	1.60963e-26	51.94
FAM83D	2.07769	6.55334	11.4266	1.00457e-27	1.6888e-26	51.8911
PBX3	1.53601	5.52886	11.4169	1.10271e-27	1.85148e-26	51.7987
NCOR2	1.31062	6.93569	11.4079	1.2019e-27	2.01551e-26	51.7133
GIMAP8	1.84643	4.65242	11.3778	1.6053e-27	2.68863e-26	51.4265
P2RX7	1.59028	3.08218	11.3771	1.61538e-27	2.70215e-26	51.4202
TSC22D1	1.55087	7.62023	11.3618	1.8711e-27	3.12602e-26	51.2746
ZBTB16	1.58179	2.71644	11.3552	1.99287e-27	3.32532e-26	51.2121
NCF2	2.39859	4.48737	11.3526	2.04384e-27	3.40615e-26	51.1871
ALDH2	2.52275	5.63089	11.3522	2.05129e-27	3.41434e-26	51.1834
FMO2	1.34929	2.6397	11.3487	2.12037e-27	3.52496e-26	51.1506
AFF3	1.27891	2.44237	11.3445	2.2087e-27	3.66725e-26	51.1102
MAP3K3	1.13259	5.3164	11.3441	2.21666e-27	3.67595e-26	51.1066
CDC42EP3	1.76921	5.24496	11.3384	2.34055e-27	3.87661e-26	51.0527
RNASE2	1.65403	3.05127	11.3365	2.38308e-27	3.94219e-26	51.0348
MAF	2.13868	5.4952	11.3293	2.55443e-27	4.22046e-26	50.966
CYB5R3	1.0758	8.06679	11.3247	2.66807e-27	4.4028e-26	50.9229
G0S2	2.83868	5.96789	11.3199	2.79406e-27	4.60507e-26	50.8771
PIK3AP1	2.12663	3.92952	11.3137	2.96517e-27	4.88109e-26	50.8182
CACNB2	1.14218	2.69875	11.3031	3.28032e-27	5.39328e-26	50.7181
FCN1	1.5312	2.91374	11.2929	3.61581e-27	5.93761e-26	50.6216
ADH1B	2.66799	3.00523	11.2907	3.69165e-27	6.05476e-26	50.601
EIF5A2	1.78583	3.60443	11.2807	4.06246e-27	6.65481e-26	50.5062
REM1	1.23423	2.97323	11.2806	4.06741e-27	6.65482e-26	50.505
NLRP3	1.26817	2.9046	11.2769	4.21138e-27	6.882e-26	50.4705
BTK	1.6384	3.39355	11.2753	4.27767e-27	6.98183e-26	50.455
ANPEP	2.85777	4.40973	11.2714	4.43918e-27	7.23666e-26	50.4183
HAVCR2	2.247	4.53422	11.266	4.67222e-27	7.60734e-26	50.3676
REEP2	1.70389	3.41889	11.2652	4.70738e-27	7.65532e-26	50.3601
CAV2	2.31554	6.37669	11.2483	5.52992e-27	8.97127e-26	50.2005
TPM4	1.45561	8.43847	11.2469	5.60298e-27	9.07885e-26	50.1875
PPP1R12A	1.24008	6.11405	11.2428	5.82481e-27	9.42694e-26	50.149
EMCN	1.44425	3.86088	11.2404	5.96081e-27	9.63544e-26	50.1262
CLDN5	1.92679	4.91796	11.2391	6.03898e-27	9.75009e-26	50.1132
RGS18	1.23021	2.82184	11.2373	6.14071e-27	9.90245e-26	50.0967
CD84	1.82151	3.33748	11.2364	6.19553e-27	9.97889e-26	50.0879
GIMAP1	1.61384	3.4029	11.2169	7.45686e-27	1.19961e-25	49.9042
RAPGEFL1	-2.80126	7.35959	-11.2071	8.1819e-27	1.31468e-25	49.8123
AMPH	1.06864	2.55512	11.2065	8.22683e-27	1.32032e-25	49.8068
CNKSR1	-1.60075	6.30631	-11.1895	9.66811e-27	1.54978e-25	49.6469
TGFBR2	1.78518	7.12168	11.1863	9.96581e-27	1.5956e-25	49.6168
IL33	2.99048	4.24359	11.1829	1.02923e-26	1.64592e-25	49.5849
ADAMTS14	1.55081	3.79097	11.177	1.08863e-26	1.73884e-25	49.5292
BCAT1	2.75293	4.96985	11.1681	1.18416e-26	1.88917e-25	49.4459
HS3ST3A1	1.74025	2.90726	11.167	1.19672e-26	1.90696e-25	49.4354
SLC2A5	1.68152	3.34603	11.1607	1.26993e-26	2.02122e-25	49.3766
ATP6V1B2	1.29304	6.97987	11.1584	1.29762e-26	2.06285e-25	49.3552
OSR2	2.13218	4.755	11.1579	1.30483e-26	2.07186e-25	49.3497
STXBP1	1.69845	4.05039	11.1542	1.3505e-26	2.13933e-25	49.3156
TNFRSF19	2.66555	3.80341	11.1442	1.48496e-26	2.34956e-25	49.2216
CALCRL	1.48517	4.16756	11.1319	1.66792e-26	2.63595e-25	49.1064
ARSI	1.92457	3.39258	11.1204	1.85916e-26	2.93128e-25	48.9989
ADAMTS16	1.34224	2.73063	11.116	1.93895e-26	3.05351e-25	48.9572
NUPR1	2.84379	6.24359	11.1062	2.1265e-26	3.34495e-25	48.8658
STC1	2.20134	5.68648	11.0984	2.28912e-26	3.59653e-25	48.7927
SGTB	1.27645	3.90186	11.0936	2.3939e-26	3.75677e-25	48.7484
KLF10	1.57123	6.62471	11.0886	2.51022e-26	3.93015e-25	48.7014
RIN3	1.20367	4.28769	11.0844	2.61052e-26	4.08244e-25	48.6625
PRDM8	1.5025	3.1956	11.0826	2.65554e-26	4.14801e-25	48.6456
SMPD1	1.28596	5.75756	11.0798	2.72745e-26	4.2554e-25	48.6191
CCDC8	2.23303	3.83935	11.0787	2.7558e-26	4.29465e-25	48.6089
FSTL3	2.45522	5.62739	11.0686	3.03126e-26	4.71844e-25	48.5145
GPR176	1.58645	4.23841	11.0627	3.20268e-26	4.97951e-25	48.46
KDELR3	2.24227	6.33518	11.0606	3.26721e-26	5.07398e-25	48.4402
EVC	1.87914	3.76935	11.0599	3.28948e-26	5.10267e-25	48.4335
ELK3	1.31024	6.40525	11.057	3.37976e-26	5.23669e-25	48.4067
NFATC4	1.51851	4.47758	11.0499	3.61396e-26	5.59312e-25	48.3403
SAV1	1.09871	5.80966	11.0483	3.67023e-26	5.67367e-25	48.325
ABL2	1.03631	4.58379	11.0428	3.86375e-26	5.95913e-25	48.274
P4HA2	1.50487	6.2638	11.01	5.25703e-26	8.08945e-25	47.969
GABARAPL1	1.52131	7.24082	11.0009	5.72382e-26	8.79767e-25	47.8847
TMTC1	1.86265	3.82849	10.9976	5.90269e-26	9.06225e-25	47.8542
RRAS	1.96999	7.74714	10.9974	5.91397e-26	9.06922e-25	47.8523
CTSB	1.74447	9.67125	10.9967	5.95264e-26	9.11811e-25	47.8458
AOAH	1.88483	3.52425	10.9945	6.07704e-26	9.29808e-25	47.8253
AMOTL1	1.6264	5.2144	10.9874	6.495e-26	9.92628e-25	47.7594
CHST7	1.32489	3.81608	10.9553	8.77591e-26	1.3397e-24	47.4613
LYZ	3.40362	7.28595	10.9446	9.69571e-26	1.47697e-24	47.3625
ANGPT1	1.76519	3.10728	10.9446	9.69713e-26	1.47697e-24	47.3624
CHST3	1.90175	4.37709	10.9406	1.00704e-25	1.5321e-24	47.3249
LTBP1	1.69993	6.23559	10.9302	1.1094e-25	1.68591e-24	47.229
ZHX3	1.06421	4.68154	10.9297	1.11455e-25	1.69182e-24	47.2245
PRDM1	1.74384	5.23373	10.9264	1.14972e-25	1.74325e-24	47.1937
VSIG2	-3.60353	8.03504	-10.9258	1.15559e-25	1.75017e-24	47.1886
PARVG	1.70251	3.6253	10.9214	1.20427e-25	1.82185e-24	47.1478
TRAK2	1.21796	5.92736	10.9151	1.27761e-25	1.93063e-24	47.0892
AP1G2	-1.46688	7.02322	-10.9084	1.35927e-25	2.05172e-24	47.0278
CCL19	3.58651	4.58735	10.9045	1.41023e-25	2.12626e-24	46.9913
ME1	2.08109	5.37516	10.9019	1.44472e-25	2.17476e-24	46.9674
ZNF440	-1.768	5.74495	-10.9018	1.44564e-25	2.17476e-24	46.9668
RRAD	2.83438	4.37783	10.8955	1.53259e-25	2.30299e-24	46.9089
MMP9	3.57004	5.79154	10.8917	1.58915e-25	2.38532e-24	46.873
GNAL	1.32342	3.06014	10.8846	1.69708e-25	2.54448e-24	46.8079
PTPRD	1.40954	2.52843	10.8779	1.80615e-25	2.705e-24	46.7462
TMC7	-1.79904	4.96437	-10.8755	1.84641e-25	2.76223e-24	46.7244
MEOX1	1.54286	2.98039	10.8669	2.00017e-25	2.98892e-24	46.6452
CLEC4A	1.88868	3.93046	10.8443	2.46767e-25	3.67934e-24	46.4371
TMEM109	1.21966	8.34958	10.842	2.52109e-25	3.75483e-24	46.4159
HSPB8	3.35266	6.38606	10.8388	2.59817e-25	3.86535e-24	46.386
CACNA2D1	1.98237	3.54053	10.8299	2.82206e-25	4.1938e-24	46.3042
DUSP14	1.37269	5.95517	10.828	2.87204e-25	4.26336e-24	46.2868
LPP	1.3984	7.29604	10.822	3.03627e-25	4.50218e-24	46.2317
CST7	2.27637	4.4476	10.8159	3.21328e-25	4.7594e-24	46.1756
HTR2B	1.02825	2.66379	10.8097	3.40243e-25	5.0285e-24	46.1189
HS3ST2	1.16945	2.63088	10.8082	3.449e-25	5.09173e-24	46.1055
TGFBR1	1.37289	6.04103	10.7982	3.78672e-25	5.58417e-24	46.0129
FKBP7	1.32394	4.67869	10.7962	3.85468e-25	5.67816e-24	45.9953
WIPI1	1.31025	6.22147	10.7821	4.39474e-25	6.46661e-24	45.8654
STAP2	-1.56513	7.62628	-10.7757	4.66196e-25	6.85232e-24	45.807
MAP4K4	1.4751	6.2505	10.7746	4.70714e-25	6.91116e-24	45.7974
DPP4	2.10817	3.61028	10.7621	5.28473e-25	7.7423e-24	45.6828
BACE1	1.35665	4.96869	10.7463	6.11614e-25	8.95059e-24	45.5381
IL16	1.28276	3.14367	10.7386	6.5637e-25	9.59514e-24	45.4681
LMO3	1.82004	2.94122	10.7318	6.99194e-25	1.02101e-23	45.4055
FAAH	-1.73138	6.43812	-10.7291	7.16371e-25	1.04495e-23	45.3815
NFATC1	1.42553	3.68045	10.7289	7.17723e-25	1.04579e-23	45.3796
SYTL1	-2.19642	7.16085	-10.7268	7.32004e-25	1.06545e-23	45.3601
CCDC102B	1.24312	3.65878	10.7239	7.51806e-25	1.09309e-23	45.3337
DNM1	2.03807	3.95291	10.7164	8.05712e-25	1.1702e-23	45.2651
ITSN1	1.09741	4.9652	10.7141	8.22834e-25	1.19377e-23	45.2443
PLS3	1.62722	7.77011	10.7129	8.32416e-25	1.20637e-23	45.2328
DCBLD2	2.37291	5.46441	10.6973	9.60443e-25	1.39042e-23	45.0911
TRPV2	1.83114	4.3127	10.6886	1.04073e-24	1.50489e-23	45.0116
FAM114A1	1.19713	6.40585	10.6885	1.04175e-24	1.50489e-23	45.0107
NFE2L1	1.08498	8.39975	10.6787	1.13999e-24	1.64504e-23	44.9214
NPTN	1.22801	7.82906	10.6645	1.29782e-24	1.87078e-23	44.793
SLC25A10	-1.40672	6.08287	-10.6618	1.33109e-24	1.91669e-23	44.7679
MMP11	3.4434	6.20979	10.66	1.35351e-24	1.94688e-23	44.7514
SLC25A25	1.36171	5.15378	10.6529	1.44484e-24	2.07604e-23	44.6867
TLR1	1.6561	3.28922	10.6403	1.62121e-24	2.32696e-23	44.5727
PPM1K	1.31224	4.2557	10.6382	1.65334e-24	2.37055e-23	44.5532
MYCT1	1.19095	3.85842	10.631	1.76448e-24	2.52721e-23	44.4888
DZIP1	1.59117	3.81221	10.6275	1.82295e-24	2.60817e-23	44.4565
GAB3	1.00307	2.87383	10.6268	1.83415e-24	2.62141e-23	44.4505
CHRM3	1.67654	2.91402	10.6265	1.83953e-24	2.6263e-23	44.4476
SLAMF8	2.52597	4.67282	10.6259	1.84991e-24	2.63833e-23	44.442
GLIS1	1.06684	2.64564	10.6255	1.85705e-24	2.6457e-23	44.4382
TRPC1	1.64391	3.93799	10.6216	1.92478e-24	2.73929e-23	44.4027
SH3KBP1	2.02504	6.41767	10.616	2.02468e-24	2.87538e-23	44.3526
NR2F6	-1.25307	8.2173	-10.6072	2.19401e-24	3.1093e-23	44.2731
SCARA5	1.71769	2.90741	10.6041	2.25703e-24	3.19524e-23	44.245
MRC1	2.21466	4.42874	10.6026	2.28945e-24	3.23773e-23	44.2309
TP53INP2	1.65107	6.15537	10.5922	2.51831e-24	3.55764e-23	44.1366
SERINC1	1.28331	8.16019	10.5905	2.55726e-24	3.60888e-23	44.1214
SCARA3	2.19068	5.01127	10.5862	2.66052e-24	3.75067e-23	44.0822
LAMP2	1.44481	7.70291	10.584	2.71363e-24	3.82152e-23	44.0626
CCL23	1.50491	2.70893	10.5832	2.73327e-24	3.84516e-23	44.0555
FAM126A	1.38229	4.32325	10.5758	2.92293e-24	4.10767e-23	43.989
LPIN1	1.53397	5.05409	10.5735	2.98574e-24	4.19157e-23	43.968
PJA2	1.26925	7.5081	10.564	3.25616e-24	4.56644e-23	43.8821
PLXND1	1.5188	5.82912	10.5616	3.32747e-24	4.65673e-23	43.8607
RAB32	1.71531	6.20257	10.5547	3.54326e-24	4.95357e-23	43.7985
ZNF532	1.55864	5.40905	10.5522	3.62529e-24	5.06299e-23	43.7758
GDPD5	1.28043	3.74606	10.55	3.70078e-24	5.16304e-23	43.7554
SORBS3	1.4234	5.97001	10.5478	3.77565e-24	5.26205e-23	43.7356
DNAJB9	1.22898	6.33288	10.5423	3.96958e-24	5.52659e-23	43.686
RTN1	1.66309	2.80833	10.5378	4.13387e-24	5.74937e-23	43.6458
ELN	2.17014	4.27467	10.5353	4.22892e-24	5.86943e-23	43.6233
BIN2	1.62095	3.46451	10.5343	4.2679e-24	5.91742e-23	43.6142
EYA1	1.23406	2.44171	10.5342	4.27376e-24	5.91945e-23	43.6129
STAT3	1.23384	7.43245	10.5291	4.47651e-24	6.19389e-23	43.567
PLXNC1	1.70002	4.22514	10.5278	4.52978e-24	6.26116e-23	43.5553
LST1	1.84263	4.5109	10.5264	4.58562e-24	6.33183e-23	43.5431
RASSF7	-1.53191	7.84442	-10.5133	5.16689e-24	7.12713e-23	43.425
SORBS2	1.84382	3.96826	10.5127	5.19712e-24	7.16148e-23	43.4192
RAPGEF1	1.19805	6.32947	10.5087	5.39005e-24	7.41973e-23	43.3831
S100A10	2.31036	10.2987	10.5075	5.44811e-24	7.49199e-23	43.3725
SLC9A9	1.59791	4.25573	10.5045	5.59889e-24	7.69147e-23	43.3455
NR4A3	1.92369	3.54247	10.5027	5.68841e-24	7.80647e-23	43.3298
CHST11	2.20553	4.99905	10.4994	5.86444e-24	8.03984e-23	43.2996
ARHGEF10	1.35576	4.05318	10.4968	6.00038e-24	8.21783e-23	43.2769
PIK3CD	1.77046	4.37291	10.4907	6.34633e-24	8.68278e-23	43.2214
EVPL	-2.2674	7.79598	-10.4857	6.63628e-24	9.07026e-23	43.1772
FCGR2B	1.82086	3.48068	10.4782	7.10318e-24	9.69855e-23	43.1099
PTP4A1	1.39433	7.07723	10.4692	7.70885e-24	1.05148e-22	43.0289
EBF3	1.10725	2.81936	10.4683	7.7742e-24	1.05932e-22	43.0205
MFNG	1.59655	4.31471	10.4636	8.11476e-24	1.10349e-22	42.9781
PPP2CB	1.11329	7.13332	10.4521	8.99969e-24	1.22136e-22	42.8756
LTBP2	2.23363	5.84868	10.452	9.01124e-24	1.2217e-22	42.8743
OSCAR	1.62532	3.53562	10.4305	1.09409e-23	1.48181e-22	42.6823
F2RL2	1.48535	2.81092	10.4259	1.14112e-23	1.54396e-22	42.6406
PPP2R3C	1.12748	5.69121	10.4211	1.19098e-23	1.6098e-22	42.5983
LITAF	1.52335	8.34574	10.4155	1.25339e-23	1.69245e-22	42.5477
GPR65	1.43772	2.99359	10.3934	1.52992e-23	2.06379e-22	42.3504
CCDC24	-1.26799	5.38953	-10.3923	1.54507e-23	2.08213e-22	42.3406
CD300A	1.76892	4.10693	10.3893	1.58711e-23	2.13451e-22	42.314
C3	3.2488	6.79408	10.3796	1.73313e-23	2.32856e-22	42.2269
SH3D19	1.37358	5.97687	10.3783	1.75326e-23	2.35326e-22	42.2155
PPP3CC	1.11445	5.57833	10.3696	1.89645e-23	2.54291e-22	42.1378
WAS	1.8146	4.76207	10.3651	1.97424e-23	2.64458e-22	42.098
CTDSP2	1.25448	8.18111	10.3582	2.10091e-23	2.81146e-22	42.0364
RNASE4	1.44098	3.27229	10.3477	2.30765e-23	3.08505e-22	41.9435
PRTFDC1	2.25258	4.84294	10.3472	2.31995e-23	3.09841e-22	41.9383
SLC16A1	2.25791	5.30322	10.3469	2.32471e-23	3.1017e-22	41.9362
SH3GLB2	-1.43427	7.76997	-10.3443	2.38095e-23	3.17357e-22	41.9126
PLOD1	1.27359	8.22074	10.3339	2.61315e-23	3.47619e-22	41.8205
PDLIM4	2.10197	5.00194	10.3332	2.62912e-23	3.49397e-22	41.8144
MMP3	3.26313	4.32791	10.3318	2.66373e-23	3.53648e-22	41.8015
CD1D	1.14374	3.10972	10.328	2.7549e-23	3.65032e-22	41.7682
MARVELD1	1.70262	7.05159	10.3224	2.89765e-23	3.83191e-22	41.7182
VWF	1.67858	7.14188	10.3211	2.93139e-23	3.86891e-22	41.7067
CEBPB	1.58832	9.18868	10.3208	2.94023e-23	3.87678e-22	41.7037
PTX3	2.46853	3.64342	10.3206	2.94522e-23	3.87955e-22	41.7021
RAB9B	1.28589	3.0842	10.3177	3.02357e-23	3.97886e-22	41.6761
SLC2A13	1.25617	3.4906	10.3163	3.06039e-23	4.02339e-22	41.6641
PELI2	1.65353	3.81257	10.3091	3.26361e-23	4.28089e-22	41.6005
HAPLN3	1.93282	4.71766	10.3091	3.26581e-23	4.28089e-22	41.5998
TBX4	1.23568	2.71477	10.3042	3.41155e-23	4.46757e-22	41.5566
MORF4L1	1.03431	8.43851	10.3038	3.42448e-23	4.48014e-22	41.5528
SLC22A5	-1.20839	4.78599	-10.2978	3.6121e-23	4.72101e-22	41.5
SIDT2	1.22596	6.06393	10.2941	3.7358e-23	4.87794e-22	41.4667
EGR3	1.78601	3.67624	10.2935	3.7544e-23	4.89747e-22	41.4618
HLA-DPA1	2.86623	7.68723	10.2868	3.98823e-23	5.19745e-22	41.402
ARF4	1.11406	9.30168	10.2819	4.16651e-23	5.41929e-22	41.3587
TDH	-1.46596	3.38415	-10.2728	4.51959e-23	5.87285e-22	41.2782
CRY1	1.1493	5.57694	10.2692	4.6661e-23	6.05153e-22	41.2467
ACVR1	1.27282	6.51501	10.2652	4.8376e-23	6.26427e-22	41.2109
FZD1	1.6614	5.43806	10.2651	4.83945e-23	6.26427e-22	41.2106
VMO1	1.7703	4.07051	10.2645	4.86857e-23	6.2959e-22	41.2046
MYH10	1.54177	6.77397	10.2638	4.89713e-23	6.32675e-22	41.1988
SERPINA3	2.00243	2.8744	10.2478	5.64804e-23	7.28288e-22	41.0576
FABP6	-3.17521	5.56552	-10.2471	5.68516e-23	7.32372e-22	41.0512
REV3L	1.16758	4.70638	10.2375	6.19122e-23	7.96801e-22	40.9668
EDNRB	1.8468	4.16521	10.2302	6.61287e-23	8.50253e-22	40.9016
OSM	1.63754	3.68764	10.2274	6.77713e-23	8.7054e-22	40.8773
ST6GAL1	2.13238	4.70146	10.2168	7.44915e-23	9.55764e-22	40.7837
RAI2	1.7133	4.03438	10.2167	7.4548e-23	9.55764e-22	40.783
RGS10	1.61357	7.0657	10.2128	7.72105e-23	9.88957e-22	40.7483
CCL8	2.54384	4.22712	10.2068	8.13931e-23	1.04154e-21	40.6961
SERPINH1	1.4828	8.51362	10.2043	8.32669e-23	1.0645e-21	40.6735
HSPB3	1.4088	2.51991	10.1936	9.15656e-23	1.16948e-21	40.5795
ADCY4	1.05867	3.67804	10.1903	9.43054e-23	1.20333e-21	40.5503
GATA3	-2.77502	8.57709	-10.1838	9.98845e-23	1.27331e-21	40.4935
MPDZ	1.45382	4.77752	10.1836	1.0006e-22	1.27434e-21	40.4917
TLL1	1.12961	2.54668	10.1751	1.07967e-22	1.37374e-21	40.4165
CPE	2.31301	5.94072	10.1642	1.18906e-22	1.5115e-21	40.321
CAMK1	1.28592	3.79306	10.1607	1.22679e-22	1.55652e-21	40.2901
CLIC2	1.5832	4.39059	10.1532	1.31094e-22	1.66172e-21	40.2244
UTRN	1.4021	4.75706	10.1445	1.41614e-22	1.79338e-21	40.148
RORA	1.36939	3.50614	10.1433	1.4312e-22	1.81075e-21	40.1376
APOD	3.36101	5.8333	10.1404	1.4686e-22	1.85632e-21	40.1121
DBN1	1.99276	6.68552	10.1289	1.62595e-22	2.05327e-21	40.0114
NGFR	2.07118	3.26601	10.1238	1.70093e-22	2.14595e-21	39.9667
HLA-DRA	3.15879	9.97244	10.1091	1.93681e-22	2.44125e-21	39.8383
FAM3B	-3.32516	5.34339	-10.1048	2.01321e-22	2.53517e-21	39.8
TMCO3	1.48715	5.86197	10.0972	2.15296e-22	2.70608e-21	39.7336
CD48	2.24042	4.03963	10.0964	2.16681e-22	2.71946e-21	39.7272
AQP9	1.92241	3.37575	10.0964	2.16764e-22	2.71946e-21	39.7269
MSX1	1.76104	4.18458	10.0881	2.33171e-22	2.91985e-21	39.6547
CYTL1	1.51981	3.11111	10.0724	2.67892e-22	3.35152e-21	39.5173
STMN3	2.12243	5.88063	10.0699	2.73889e-22	3.42335e-21	39.4954
SHANK3	1.28388	4.6932	10.066	2.83519e-22	3.54043e-21	39.4612
GNA12	1.18526	6.09259	10.0601	2.98441e-22	3.72331e-21	39.4105
RUNX3	2.12743	4.31676	10.0591	3.01226e-22	3.75458e-21	39.4013
CFI	2.24575	5.0143	10.0489	3.29565e-22	4.10401e-21	39.3124
KLF13	1.64438	5.85132	10.0439	3.4435e-22	4.28414e-21	39.2689
NOS3	1.10593	3.75679	10.0418	3.50731e-22	4.3595e-21	39.2508
CCL13	2.6279	4.41067	10.0375	3.64343e-22	4.52452e-21	39.2131
C14orf132	1.64494	3.46081	10.0307	3.8668e-22	4.79748e-21	39.1543
IER3	2.04857	8.51945	10.0298	3.89796e-22	4.83167e-21	39.1463
EID3	1.24566	3.22014	10.0274	3.97947e-22	4.92816e-21	39.1258
HK3	1.81074	3.39258	10.0211	4.20629e-22	5.20427e-21	39.071
FTL	1.30229	13.5397	10.0147	4.45158e-22	5.50269e-21	39.0149
GPC4	2.20543	4.94269	10.0132	4.50928e-22	5.56889e-21	39.0022
APBB1	1.37336	3.65549	10.0119	4.56144e-22	5.62814e-21	38.9908
DPYD	2.33329	4.85753	10.0041	4.88352e-22	6.01451e-21	38.9233
HLA-DPB1	2.51208	7.47299	9.99983	5.07166e-22	6.24051e-21	38.8859
TSPAN18	1.77902	4.03474	9.99954	5.08452e-22	6.25062e-21	38.8834
CCNI	1.02444	10.0264	9.99629	5.23135e-22	6.42525e-21	38.8553
SCG2	1.89645	3.01907	9.9948	5.30044e-22	6.50416e-21	38.8423
ARHGAP9	1.97248	4.26806	9.99261	5.40309e-22	6.62408e-21	38.8233
STXBP2	-1.0523	7.47544	-9.9849	5.78083e-22	7.08073e-21	38.7565
PLA2G7	2.07822	4.78413	9.98411	5.82115e-22	7.12363e-21	38.7496
ITGAV	1.48685	7.52329	9.97556	6.27366e-22	7.6704e-21	38.6755
KCNH2	1.57593	2.8601	9.97241	6.44918e-22	7.87784e-21	38.6483
TMC4	-2.20777	7.47191	-9.97204	6.47032e-22	7.89649e-21	38.645
BDKRB2	1.48023	4.08849	9.96656	6.78806e-22	8.27675e-21	38.5976
MYO1F	1.5156	4.12119	9.96452	6.91069e-22	8.41864e-21	38.5799
HCST	2.14237	5.19772	9.96428	6.92488e-22	8.42829e-21	38.5779
ID1	-2.58283	9.93059	-9.96279	7.01558e-22	8.53097e-21	38.565
OTUD1	1.46197	5.84791	9.96095	7.12959e-22	8.66177e-21	38.549
MGLL	1.77211	4.86309	9.96064	7.14903e-22	8.67756e-21	38.5463
F3	2.70099	6.33453	9.9509	7.78474e-22	9.44066e-21	38.4621
PDE4D	1.39952	4.22103	9.94569	8.14739e-22	9.87155e-21	38.4171
NFIC	1.34127	6.49461	9.94154	8.44836e-22	1.0227e-20	38.3812
CREM	1.13379	5.07405	9.93729	8.76735e-22	1.06036e-20	38.3445
CLDN11	2.05985	3.53669	9.93475	8.96433e-22	1.08321e-20	38.3225
PPP1R16B	1.44366	3.42597	9.92193	1.0026e-21	1.21041e-20	38.2118
PDZD4	1.36111	2.93506	9.91368	1.07733e-21	1.29946e-20	38.1407
CLIP4	1.75795	4.8438	9.90832	1.1289e-21	1.36045e-20	38.0945
ACOXL	-2.08243	3.7928	-9.90005	1.21321e-21	1.46074e-20	38.0232
ITGA9	1.39395	3.659	9.89566	1.26047e-21	1.51493e-20	37.9855
SLC8A1	1.26945	3.58455	9.89479	1.27004e-21	1.52507e-20	37.978
NUCB2	1.1884	6.18847	9.8892	1.33345e-21	1.59836e-20	37.9298
FBP1	-2.60942	7.94393	-9.88402	1.39489e-21	1.67051e-20	37.8852
GJA4	1.45333	5.0462	9.88289	1.40873e-21	1.68559e-20	37.8755
CDH19	1.29052	2.4769	9.88261	1.41211e-21	1.68813e-20	37.8731
NR3C1	1.49428	5.20721	9.88217	1.4175e-21	1.69307e-20	37.8693
SLC44A3	-2.00502	6.78227	-9.87757	1.47544e-21	1.76071e-20	37.8297
DNAJC12	1.71546	3.47765	9.87705	1.4821e-21	1.76709e-20	37.8253
MTHFD2	1.50106	6.95285	9.86566	1.63629e-21	1.94748e-20	37.7274
XPNPEP2	1.2355	2.69048	9.85995	1.71954e-21	2.04475e-20	37.6783
ADCY5	1.40444	2.95665	9.85791	1.75023e-21	2.0794e-20	37.6608
PEA15	1.16429	9.4113	9.85742	1.75774e-21	2.08648e-20	37.6566
DSEL	1.41266	2.93602	9.85695	1.76488e-21	2.09312e-20	37.6526
CYP2J2	-2.58153	6.29731	-9.85563	1.7852e-21	2.11534e-20	37.6413
TUB	1.20473	3.23568	9.85077	1.86207e-21	2.20255e-20	37.5996
SSPN	1.55746	5.60761	9.85059	1.86506e-21	2.20415e-20	37.598
DOK2	1.77831	4.18859	9.84646	1.93318e-21	2.28264e-20	37.5625
HLA-DQA1	3.29139	5.84418	9.84366	1.98055e-21	2.33653e-20	37.5386
PYGB	1.34467	7.87629	9.84266	1.99781e-21	2.35483e-20	37.53
LZTS1	1.32071	3.86717	9.83307	2.17101e-21	2.55673e-20	37.4478
FRZB	1.66929	4.71885	9.82873	2.25425e-21	2.65244e-20	37.4106
PILRA	1.50293	4.33595	9.8274	2.2805e-21	2.68099e-20	37.3991
DENND2D	-1.72895	7.09109	-9.81855	2.46218e-21	2.89203e-20	37.3233
HLA-DMB	2.25882	6.18549	9.81629	2.51078e-21	2.94655e-20	37.304
NDN	2.33791	5.53644	9.81176	2.61122e-21	3.06175e-20	37.2652
KIAA1522	-1.47279	8.43256	-9.809	2.6742e-21	3.13286e-20	37.2416
SNAP25	1.64403	2.835	9.80779	2.70231e-21	3.16304e-20	37.2313
FOXA1	-2.73306	6.89164	-9.80736	2.71253e-21	3.17224e-20	37.2276
RGS5	1.96016	6.55536	9.80284	2.82053e-21	3.29568e-20	37.1889
PLXDC2	2.13092	4.99643	9.80173	2.84782e-21	3.32468e-20	37.1794
HIVEP1	1.09816	5.03182	9.79687	2.96992e-21	3.46422e-20	37.1379
CD28	1.06859	2.67375	9.7938	3.04999e-21	3.55453e-20	37.1116
ACOT9	1.40772	5.82841	9.79298	3.07157e-21	3.57658e-20	37.1046
ELMO3	-1.87353	7.02164	-9.78705	3.23291e-21	3.7612e-20	37.054
GPX3	2.67614	6.97527	9.78016	3.43129e-21	3.98854e-20	36.9951
VIT	1.07454	2.31987	9.77784	3.5006e-21	4.0656e-20	36.9754
AKT3	1.48666	4.55662	9.75268	4.34898e-21	5.04654e-20	36.7608
DKK2	1.37247	2.906	9.73617	5.01325e-21	5.80733e-20	36.6202
ITGAX	1.3662	3.69753	9.7358	5.02914e-21	5.82073e-20	36.6171
LEF1	1.50825	4.23823	9.73558	5.03867e-21	5.82675e-20	36.6152
STK17B	1.35879	5.75467	9.73306	5.14898e-21	5.94919e-20	36.5938
SLC11A1	1.30743	3.69097	9.72719	5.41563e-21	6.24655e-20	36.5439
SEC22C	1.03994	5.60752	9.72468	5.53375e-21	6.37733e-20	36.5226
DDAH2	1.57201	6.85876	9.72406	5.56334e-21	6.40594e-20	36.5173
IL2RA	1.62442	3.46665	9.71984	5.76879e-21	6.63115e-20	36.4815
OSBPL1A	1.38668	5.41541	9.71167	6.18825e-21	7.10724e-20	36.4121
IL11	1.87986	3.49543	9.70796	6.38893e-21	7.33146e-20	36.3805
SERPINE1	2.7103	7.71019	9.70777	6.39936e-21	7.33717e-20	36.3789
OGFRL1	1.58516	4.56477	9.69966	6.86046e-21	7.85914e-20	36.3101
TIMP3	1.81857	4.82646	9.69782	6.9699e-21	7.97094e-20	36.2945
TSPAN9	1.25466	6.80524	9.68969	7.47337e-21	8.5322e-20	36.2255
BCL2A1	2.26707	4.23863	9.67636	8.37782e-21	9.55668e-20	36.1126
GSTO2	-1.60387	5.66852	-9.66503	9.23097e-21	1.0521e-19	36.0167
NINJ2	1.54828	3.9156	9.65713	9.87691e-21	1.12381e-19	35.9498
JUN	1.68651	8.04566	9.64873	1.06119e-20	1.2054e-19	35.8789
CCDC69	1.56175	5.31232	9.63698	1.17329e-20	1.33048e-19	35.7796
GIMAP7	1.80608	5.499	9.63277	1.21625e-20	1.37804e-19	35.7441
ZNF281	1.07577	6.02038	9.61226	1.44884e-20	1.64019e-19	35.5711
EID2B	1.0944	3.20457	9.60695	1.51586e-20	1.71462e-19	35.5264
CDO1	1.48891	2.82203	9.60274	1.5712e-20	1.77572e-19	35.491
HEXB	1.04683	8.12677	9.60229	1.57725e-20	1.78107e-19	35.4872
PLA2G6	-1.03476	4.363	-9.6003	1.60419e-20	1.80997e-19	35.4704
RARB	1.64047	3.56676	9.59773	1.63977e-20	1.84855e-19	35.4487
PTP4A3	1.47813	5.39178	9.59497	1.67871e-20	1.89087e-19	35.4255
PPARG	-2.50091	7.46655	-9.58	1.90671e-20	2.14589e-19	35.2997
SH2D3C	1.1423	4.31535	9.57952	1.91462e-20	2.15296e-19	35.2956
IL32	2.44112	5.94575	9.57942	1.9162e-20	2.15296e-19	35.2948
SH2D4A	-1.64371	5.93864	-9.57833	1.93395e-20	2.17109e-19	35.2857
ZFHX4	1.34352	2.81494	9.57204	2.04022e-20	2.28849e-19	35.2328
FKBP9	1.13591	6.65954	9.5718	2.04441e-20	2.29127e-19	35.2308
CHRDL1	1.98263	3.05003	9.56866	2.09963e-20	2.34925e-19	35.2044
ZBTB47	1.06548	5.34175	9.56211	2.21988e-20	2.48173e-19	35.1494
NMT2	1.42182	4.61253	9.55916	2.27611e-20	2.54248e-19	35.1246
MFHAS1	1.35118	5.44898	9.55301	2.39809e-20	2.67429e-19	35.0731
GNG12	1.29151	6.80475	9.54391	2.59062e-20	2.88421e-19	34.9967
ATF7IP2	-1.85653	5.37001	-9.54089	2.65771e-20	2.95646e-19	34.9715
HS3ST3B1	1.34732	3.14002	9.53593	2.77173e-20	3.08075e-19	34.9299
ARL2BP	1.12676	5.40503	9.53461	2.80291e-20	3.11283e-19	34.9189
TRIM47	1.79201	6.04096	9.53241	2.85583e-20	3.16898e-19	34.9004
RUNX2	1.71569	4.74782	9.52484	3.04492e-20	3.37602e-19	34.837
CYP27A1	1.90962	4.79505	9.52405	3.06526e-20	3.39577e-19	34.8305
SLC12A8	1.65825	4.59824	9.52193	3.12081e-20	3.45446e-19	34.8127
LTBP3	1.37517	6.25095	9.52042	3.16098e-20	3.49605e-19	34.8001
TCEAL3	1.37843	6.79052	9.51365	3.34727e-20	3.69602e-19	34.7435
SHROOM3	1.83731	4.40601	9.50578	3.57784e-20	3.94736e-19	34.6777
RNF128	-2.80676	7.04408	-9.50297	3.6638e-20	4.03888e-19	34.6542
TBX5	1.14187	2.72813	9.50081	3.73107e-20	4.10967e-19	34.6362
EPYC	1.83864	2.75564	9.49913	3.78465e-20	4.16528e-19	34.6221
IL13RA1	1.17119	7.74941	9.49821	3.81402e-20	4.19417e-19	34.6145
SLC39A8	1.6163	4.92831	9.48786	4.16246e-20	4.57126e-19	34.5281
FAM83H	-1.5977	8.57419	-9.48783	4.16372e-20	4.57126e-19	34.5278
LIF	1.92597	4.85344	9.48695	4.1945e-20	4.6013e-19	34.5205
SIGLEC7	1.08942	2.92067	9.48406	4.29818e-20	4.71118e-19	34.4964
CDC42EP1	1.54039	6.61374	9.48076	4.41953e-20	4.84025e-19	34.4689
REXO2	1.06806	7.76378	9.47895	4.4875e-20	4.91069e-19	34.4538
GGT6	-2.80026	6.50254	-9.4785	4.50489e-20	4.92571e-19	34.45
CLEC3A	1.06617	2.25385	9.47364	4.69305e-20	5.12728e-19	34.4095
NPC1	1.14089	5.74392	9.47205	4.75654e-20	5.19242e-19	34.3963
LILRB2	1.63654	3.43541	9.46602	5.00453e-20	5.45871e-19	34.346
ITGA4	1.20766	3.03113	9.45641	5.42685e-20	5.91456e-19	34.266
RGMA	1.24965	2.8667	9.45058	5.69965e-20	6.20685e-19	34.2175
CTNNAL1	1.89463	5.86839	9.44151	6.15192e-20	6.68854e-19	34.1421
CCL18	2.92216	5.48449	9.4367	6.40587e-20	6.95902e-19	34.1021
SERINC2	-1.98243	9.3032	-9.43142	6.69645e-20	7.26881e-19	34.0583
CDC25B	1.6372	6.94969	9.42399	7.12802e-20	7.73103e-19	33.9966
ANXA1	2.4251	8.9079	9.42269	7.20653e-20	7.80988e-19	33.9857
CDK6	1.93677	4.79652	9.421	7.3096e-20	7.90883e-19	33.9717
GPR162	1.01866	3.1299	9.41702	7.55779e-20	8.1708e-19	33.9387
RRBP1	1.14517	8.21135	9.41626	7.60634e-20	8.21668e-19	33.9324
ACP6	-1.52043	5.79232	-9.41152	7.91482e-20	8.54306e-19	33.8931
EPN3	-1.99816	6.56845	-9.40216	8.56117e-20	9.2333e-19	33.8155
S100B	1.58433	3.53395	9.39578	9.03207e-20	9.73335e-19	33.7626
BCAS1	-2.75581	5.65019	-9.3951	9.08354e-20	9.78099e-19	33.757
EHD1	1.12459	7.18186	9.39408	9.16123e-20	9.85675e-19	33.7486
DENND2A	1.56112	4.06833	9.386	9.80345e-20	1.05309e-18	33.6817
KLF11	1.35689	5.53842	9.38328	1.00291e-19	1.07646e-18	33.6592
LIFR	1.95773	3.84458	9.37931	1.03682e-19	1.11109e-18	33.6263
OAF	1.27786	6.71853	9.37482	1.07655e-19	1.15275e-18	33.5892
APOE	2.52624	8.21139	9.35418	1.27928e-19	1.36779e-18	33.4187
LRRC25	1.33742	3.52782	9.35045	1.31982e-19	1.40987e-18	33.3879
MFAP2	2.31981	6.35885	9.3477	1.35039e-19	1.44138e-18	33.3653
MT1E	2.5255	6.23083	9.34709	1.35735e-19	1.44767e-18	33.3602
SIGLEC1	1.58204	3.50231	9.34105	1.42748e-19	1.52125e-18	33.3104
NLGN2	1.39992	5.65616	9.3376	1.46917e-19	1.56443e-18	33.282
CLIP2	1.4251	5.34307	9.32333	1.65494e-19	1.76086e-18	33.1644
ATP2B4	1.69346	7.00761	9.323	1.65947e-19	1.76428e-18	33.1617
SAP30	1.32965	5.85698	9.31913	1.71375e-19	1.81912e-18	33.1299
RBP7	1.77387	4.32769	9.31732	1.73982e-19	1.84533e-18	33.115
ECE1	1.01415	6.56021	9.31406	1.78771e-19	1.89464e-18	33.0882
GLS	1.23749	6.37454	9.30029	2.00487e-19	2.11811e-18	32.9749
CRB3	-1.53558	6.32802	-9.29157	2.15557e-19	2.27553e-18	32.9033
ERBB3	-2.08944	7.67263	-9.28921	2.1984e-19	2.31893e-18	32.8839
SLC7A6	1.08517	4.64912	9.28268	2.32099e-19	2.44632e-18	32.8303
CD300C	1.14555	2.95704	9.27266	2.52224e-19	2.65427e-18	32.7482
RASSF8	1.52943	4.34002	9.26536	2.67984e-19	2.81572e-18	32.6883
ARMCX1	1.91555	5.08692	9.24908	3.06698e-19	3.21746e-18	32.555
LAPTM5	2.24239	7.91711	9.24368	3.20735e-19	3.3621e-18	32.5108
BAG3	1.15872	7.83059	9.23638	3.40696e-19	3.56578e-18	32.4512
RBMS2	1.11972	5.08094	9.23492	3.44835e-19	3.60628e-18	32.4393
DHRS2	-4.21205	8.33015	-9.22815	3.64721e-19	3.81129e-18	32.3839
MPZL1	1.08036	7.38958	9.226	3.71266e-19	3.87667e-18	32.3663
KCNAB1	1.01277	2.8367	9.22498	3.74403e-19	3.90639e-18	32.358
CMA1	1.22115	2.60761	9.22325	3.798e-19	3.95963e-18	32.3439
ITK	1.4573	2.90157	9.218	3.96624e-19	4.12863e-18	32.3011
ZNF552	-1.34516	5.3493	-9.21525	4.05742e-19	4.22028e-18	32.2786
OSBPL5	1.11362	5.32835	9.21418	4.09353e-19	4.25455e-18	32.2699
ATP10A	1.14942	3.36337	9.21328	4.1242e-19	4.28312e-18	32.2625
MXRA5	2.45203	6.88288	9.21029	4.22713e-19	4.38662e-18	32.2382
NFIA	1.51038	5.48971	9.20717	4.33763e-19	4.49436e-18	32.2127
SDCBP	1.20335	7.97176	9.20256	4.50562e-19	4.66483e-18	32.1752
SLITRK6	-3.44219	6.30286	-9.20179	4.53456e-19	4.69117e-18	32.1688
VEGFC	1.83223	5.26119	9.19674	4.72749e-19	4.88701e-18	32.1277
ABCA8	1.46674	2.89549	9.19662	4.732e-19	4.88791e-18	32.1267
SPAG4	-1.59228	5.97597	-9.19497	4.79705e-19	4.9513e-18	32.1133
ZNF692	-1.27915	6.35592	-9.19142	4.9394e-19	5.09042e-18	32.0844
SDC3	1.24959	5.74123	9.18963	5.01283e-19	5.15819e-18	32.0698
SLC41A2	1.62785	3.94064	9.18781	5.08845e-19	5.232e-18	32.055
STEAP4	1.92131	3.96758	9.187	5.12277e-19	5.26326e-18	32.0484
NSUN6	-1.29058	5.77793	-9.16645	6.06747e-19	6.21962e-18	31.8813
TPD52L1	1.7468	5.34625	9.16086	6.35315e-19	6.5075e-18	31.8358
SLC43A1	1.37607	3.97723	9.15867	6.46829e-19	6.6204e-18	31.8181
GZMK	2.12008	3.45661	9.13758	7.69217e-19	7.84917e-18	31.647
ENPEP	1.412	3.61328	9.13388	7.92927e-19	8.08497e-18	31.617
VEGFB	1.06069	7.19202	9.13227	8.0348e-19	8.18637e-18	31.6039
GAL3ST4	1.40555	5.18396	9.1311	8.11231e-19	8.25908e-18	31.5945
EPB41L3	2.09841	4.67906	9.12236	8.71517e-19	8.86614e-18	31.5237
GALE	-1.16372	6.9337	-9.11911	8.95069e-19	9.09885e-18	31.4974
PRNP	1.94324	9.07989	9.11882	8.97206e-19	9.11369e-18	31.495
ZSCAN16	-1.27595	5.48788	-9.11833	9.00785e-19	9.14314e-18	31.4911
IGFBP6	2.57464	6.39169	9.11471	9.27891e-19	9.41117e-18	31.4618
PITX2	1.57002	3.77397	9.11076	9.58479e-19	9.70676e-18	31.4298
VKORC1	1.02059	7.5768	9.10594	9.97014e-19	1.00894e-17	31.3909
PPIC	1.36681	7.96276	9.10366	1.01579e-18	1.02717e-17	31.3724
RASD2	1.38956	3.57345	9.09963	1.04986e-18	1.06083e-17	31.3399
NR4A1	1.78241	5.46634	9.09747	1.06862e-18	1.07897e-17	31.3224
PKD2	1.23902	5.71111	9.09117	1.12514e-18	1.13518e-17	31.2715
TNFSF13B	1.98668	4.32258	9.08435	1.18965e-18	1.19937e-17	31.2165
SEMA3F	-1.67337	8.12657	-9.08363	1.19666e-18	1.20553e-17	31.2107
CDH2	2.02689	3.59358	9.06534	1.38941e-18	1.39866e-17	31.0632
FBXO17	1.49283	3.31649	9.06258	1.42105e-18	1.42945e-17	31.041
CYYR1	1.20444	4.88839	9.06195	1.42836e-18	1.43572e-17	31.0359
ATP2A2	1.07388	8.08926	9.05563	1.504e-18	1.51063e-17	30.985
BMP6	1.30604	3.29606	9.05477	1.51459e-18	1.52012e-17	30.9781
KRTAP5-9	-1.6408	3.23223	-9.05422	1.52129e-18	1.52571e-17	30.9737
AP3S1	1.06308	7.31823	9.05267	1.54074e-18	1.54407e-17	30.9612
PPP3CA	1.03618	6.55083	9.0496	1.57969e-18	1.58075e-17	30.9365
LILRB5	1.16145	2.91909	9.04737	1.60875e-18	1.60863e-17	30.9185
RALB	1.02873	7.79376	9.04385	1.65553e-18	1.65295e-17	30.8902
TGFB2	1.57748	3.36413	9.03851	1.72907e-18	1.72381e-17	30.8473
DIP2C	1.28677	5.42326	9.01365	2.11658e-18	2.10858e-17	30.6477
STXBP6	1.57376	2.80759	9.01351	2.11886e-18	2.10929e-17	30.6466
HIF3A	1.11921	2.5936	9.01008	2.17876e-18	2.16572e-17	30.6191
JAK1	1.03217	7.31854	9.0071	2.23224e-18	2.21723e-17	30.5952
ZFP36	1.72293	9.36512	9.00174	2.33153e-18	2.31416e-17	30.5522
LHFPL2	1.07931	6.16013	8.99839	2.39569e-18	2.37608e-17	30.5254
PREX1	1.30877	4.83416	8.99532	2.45607e-18	2.43417e-17	30.5009
HSD17B2	-2.93702	5.33265	-8.99481	2.46629e-18	2.4425e-17	30.4968
PTPRG	1.38206	4.48998	8.99337	2.49534e-18	2.46945e-17	30.4852
SIGLEC9	1.0054	2.97056	8.98929	2.57922e-18	2.54683e-17	30.4526
MYH9	1.05086	9.77803	8.9878	2.61055e-18	2.574e-17	30.4406
PLCL2	1.53529	3.94332	8.98479	2.67501e-18	2.63369e-17	30.4166
SPOCK1	2.50132	5.01379	8.98446	2.68214e-18	2.63878e-17	30.4139
TBXAS1	1.3762	4.03463	8.98157	2.7458e-18	2.69747e-17	30.3908
TYRP1	1.13076	2.4976	8.98009	2.77899e-18	2.72808e-17	30.3789
CLEC1A	1.07344	3.15843	8.97883	2.80735e-18	2.7519e-17	30.3689
LYN	1.491	6.54412	8.97751	2.83757e-18	2.77949e-17	30.3583
NOTCH2	1.19191	5.78311	8.97737	2.84088e-18	2.78071e-17	30.3572
C16orf74	-1.84816	5.91123	-8.97144	2.98062e-18	2.91537e-17	30.3098
CACNA1H	1.63485	4.01391	8.96675	3.09584e-18	3.02587e-17	30.2724
PLOD2	1.88584	6.62975	8.9637	3.17339e-18	3.09941e-17	30.2479
ELOVL5	1.49224	7.19953	8.96213	3.21371e-18	3.13652e-17	30.2355
FGFR3	-3.44862	7.99571	-8.96179	3.22275e-18	3.14078e-17	30.2327
MEIS2	1.35302	4.67404	8.9516	3.49934e-18	3.4054e-17	30.1514
FXYD3	-2.55904	9.2404	-8.9481	3.5998e-18	3.49557e-17	30.1235
KRTCAP3	-2.29901	6.96098	-8.9464	3.6497e-18	3.54147e-17	30.1099
SYNPO	1.26472	5.46457	8.9397	3.8526e-18	3.73455e-17	30.0565
TMEM154	-1.67419	5.86221	-8.93965	3.85423e-18	3.73455e-17	30.0561
WWC3	1.21193	6.14452	8.93693	3.93972e-18	3.81189e-17	30.0345
CHPF	1.3343	7.62238	8.93215	4.09479e-18	3.95908e-17	29.9964
RPS6KA2	1.23592	5.01539	8.92789	4.23774e-18	4.09435e-17	29.9625
TNFSF8	1.04669	2.79881	8.9233	4.39767e-18	4.24278e-17	29.9259
RAMP3	1.25393	5.02432	8.91874	4.56239e-18	4.39854e-17	29.8896
PLXNB1	-1.37819	7.21238	-8.91813	4.58495e-18	4.41712e-17	29.8848
CCR1	1.63552	4.59252	8.91761	4.60419e-18	4.43248e-17	29.8806
IMPA2	1.84528	5.96551	8.91109	4.85223e-18	4.66793e-17	29.8289
ENPP1	1.38157	3.09296	8.90662	5.03038e-18	4.83585e-17	29.7933
SCNN1B	-2.88708	5.99983	-8.9006	5.27995e-18	5.06853e-17	29.7455
NAALADL1	1.06451	3.20176	8.89758	5.40996e-18	5.18962e-17	29.7215
PRKD1	1.63824	4.32663	8.89669	5.4487e-18	5.22306e-17	29.7145
RAB15	-1.81967	6.97346	-8.89465	5.53892e-18	5.30577e-17	29.6982
MCL1	1.00201	8.87998	8.89382	5.57595e-18	5.33744e-17	29.6917
PHF19	1.2584	5.44089	8.88685	5.89742e-18	5.64114e-17	29.6364
MZF1	-1.04738	5.90022	-8.88527	5.97253e-18	5.70893e-17	29.6239
B4GALNT1	1.12168	2.83451	8.88289	6.0881e-18	5.81526e-17	29.605
S100P	-3.12668	11.0183	-8.8784	6.3117e-18	6.02029e-17	29.5694
TM4SF1	2.31554	8.25485	8.87624	6.42198e-18	6.12114e-17	29.5523
BCL2L2	1.07974	6.66886	8.8743	6.52284e-18	6.21287e-17	29.5369
SLCO2A1	1.65738	5.54013	8.87016	6.74337e-18	6.41383e-17	29.5041
SPIRE1	1.42766	5.32229	8.86771	6.87731e-18	6.53661e-17	29.4847
TEAD1	1.04918	5.4773	8.86436	7.06458e-18	6.70512e-17	29.4582
NAV1	1.37991	4.56675	8.86293	7.14595e-18	6.77756e-17	29.4469
MMP14	1.38213	8.18753	8.86057	7.28283e-18	6.90253e-17	29.4281
TMEM54	-1.29502	8.70226	-8.85997	7.31783e-18	6.93081e-17	29.4234
GPSM1	1.45106	5.0928	8.85772	7.45108e-18	7.04738e-17	29.4056
ACSL4	1.38832	6.05047	8.85771	7.45139e-18	7.04738e-17	29.4056
CLSTN2	1.05346	2.47098	8.84952	7.95688e-18	7.52018e-17	29.3408
GNAZ	1.31687	3.12967	8.84264	8.4082e-18	7.94114e-17	29.2864
PCSK1	1.07085	2.46945	8.83935	8.63255e-18	8.14731e-17	29.2604
LDLR	1.89863	6.35046	8.83799	8.72704e-18	8.23071e-17	29.2497
ZCCHC14	1.0489	5.85451	8.82019	1.0062e-17	9.48314e-17	29.1092
NBEA	1.46716	3.15475	8.81696	1.03253e-17	9.72441e-17	29.0837
TLR8	1.41231	2.8833	8.81287	1.06676e-17	1.00328e-16	29.0515
SLC6A9	1.1929	4.22734	8.80973	1.09391e-17	1.02782e-16	29.0268
HBEGF	1.63181	5.79456	8.80098	1.17298e-17	1.09857e-16	28.9579
PLAU	2.34943	8.23285	8.79595	1.22106e-17	1.1428e-16	28.9183
CADM3	1.33928	2.76636	8.79119	1.26825e-17	1.18614e-16	28.8809
RAB25	-2.16957	9.20329	-8.78928	1.28768e-17	1.20348e-16	28.8659
CUEDC1	1.3716	5.97475	8.78764	1.30465e-17	1.21764e-16	28.853
PTK6	-2.3695	7.03532	-8.7839	1.34413e-17	1.25275e-16	28.8235
IRAK3	1.45554	3.63238	8.7826	1.3581e-17	1.2649e-16	28.8133
LIPA	1.42113	7.15709	8.77345	1.46078e-17	1.35958e-16	28.7414
TTLL7	1.22858	3.17337	8.77116	1.48766e-17	1.38364e-16	28.7235
TMEM45A	2.63741	5.6019	8.77011	1.50011e-17	1.39426e-16	28.7152
SLC1A4	1.51823	5.19159	8.7683	1.52186e-17	1.4135e-16	28.701
GLIS3	1.2951	3.3379	8.7668	1.54019e-17	1.42954e-16	28.6892
SYT17	-1.5365	5.00505	-8.76628	1.54656e-17	1.43447e-16	28.6851
CPNE5	1.04914	3.36452	8.76348	1.58138e-17	1.46575e-16	28.6632
LAP3	1.40383	7.63631	8.75874	1.64205e-17	1.52093e-16	28.626
NUDT11	1.4557	2.89847	8.75751	1.65816e-17	1.53479e-16	28.6164
PALM	1.95016	4.12489	8.75651	1.67149e-17	1.54546e-16	28.6085
CSF1	1.33331	5.30025	8.75647	1.67198e-17	1.54546e-16	28.6082
ATP6V0D1	1.03753	7.16664	8.75157	1.73839e-17	1.60575e-16	28.5698
ARHGAP29	1.61922	4.53201	8.75076	1.74962e-17	1.61501e-16	28.5635
PPP1R16A	-1.04905	6.15083	-8.74621	1.81401e-17	1.67329e-16	28.5278
RAP2A	1.02753	6.4124	8.74567	1.82175e-17	1.67929e-16	28.5236
AP1M2	-1.64638	7.63785	-8.74161	1.88143e-17	1.73311e-16	28.4918
ETV5	1.49746	4.72327	8.73191	2.03196e-17	1.86793e-16	28.4159
TBX3	-2.39704	7.32052	-8.73083	2.04948e-17	1.88275e-16	28.4074
AHNAK	1.52369	8.57629	8.72701	2.11244e-17	1.93926e-16	28.3776
SELE	2.02315	3.53378	8.72031	2.22766e-17	2.04364e-16	28.3252
EGFLAM	1.22315	3.5591	8.71832	2.26297e-17	2.07462e-16	28.3097
CCL4	1.93608	4.26043	8.71407	2.34049e-17	2.14422e-16	28.2765
RIN2	1.28663	7.14002	8.70898	2.43668e-17	2.22932e-16	28.2367
TOX	1.50132	3.10617	8.70451	2.52449e-17	2.30808e-16	28.2018
CARD11	-1.70432	6.23322	-8.70199	2.5753e-17	2.35294e-16	28.1822
SLC22A3	1.62893	3.9758	8.70177	2.57979e-17	2.35543e-16	28.1804
TMEM108	1.12023	2.64624	8.69121	2.80438e-17	2.55702e-16	28.0981
SELP	1.51395	3.39541	8.68974	2.83703e-17	2.58504e-16	28.0867
CYGB	1.42534	6.01107	8.68453	2.95625e-17	2.69002e-16	28.0461
ZHX2	1.06445	5.67963	8.67994	3.06539e-17	2.78745e-16	28.0103
GPRASP1	1.08893	3.35542	8.67984	3.06778e-17	2.78774e-16	28.0096
PGM1	1.47789	7.42155	8.67894	3.08969e-17	2.80576e-16	28.0026
GFOD1	1.29043	4.74338	8.67368	3.22056e-17	2.92263e-16	27.9616
ELF3	-2.25744	8.80993	-8.66663	3.40489e-17	3.08574e-16	27.9068
CLC	1.14193	2.48675	8.66268	3.51251e-17	3.18113e-16	27.8761
ENDOD1	1.50387	6.12314	8.66213	3.52774e-17	3.19277e-16	27.8718
NAV2	1.46022	4.85682	8.65682	3.67852e-17	3.327e-16	27.8305
CDON	1.0071	2.75037	8.65412	3.75767e-17	3.39629e-16	27.8095
AXIN2	1.67241	4.05783	8.6511	3.84789e-17	3.47551e-16	27.7861
LBH	1.43223	6.23705	8.65086	3.85528e-17	3.47984e-16	27.7842
JDP2	1.27347	5.30529	8.64713	3.97025e-17	3.57882e-16	27.7553
MEIS1	1.29447	4.81615	8.64214	4.12903e-17	3.71944e-16	27.7166
ALDH1A1	2.97108	5.01369	8.6201	4.91003e-17	4.41411e-16	27.5458
SLC23A3	-1.03692	3.68988	-8.61731	5.01889e-17	4.50895e-16	27.5241
CLEC14A	1.08807	5.04451	8.61115	5.26746e-17	4.72595e-16	27.4765
RASSF3	1.0937	6.01275	8.60451	5.54909e-17	4.97465e-16	27.4251
HSPA2	1.72048	4.98027	8.60444	5.55205e-17	4.97465e-16	27.4246
LSAMP	1.19286	3.1044	8.58992	6.22098e-17	5.57031e-16	27.3124
ZMAT3	1.15511	5.71123	8.58104	6.66864e-17	5.96717e-16	27.2439
TRAK1	-1.31681	7.40284	-8.57996	6.72519e-17	6.01377e-16	27.2356
KIFAP3	1.16925	6.09472	8.57798	6.83063e-17	6.104e-16	27.2203
FMNL2	1.42681	5.44676	8.56561	7.52365e-17	6.71883e-16	27.125
ARHGAP27	-1.21608	6.83624	-8.56287	7.68668e-17	6.85987e-16	27.1038
GDPD2	-1.99439	3.53495	-8.56026	7.8448e-17	6.98707e-16	27.0838
ATP8B1	-1.7301	6.91108	-8.55549	8.14251e-17	7.24742e-16	27.047
ANKH	1.42134	5.01044	8.54873	8.58382e-17	7.63013e-16	26.995
MMP19	1.41409	4.67675	8.54679	8.71488e-17	7.74151e-16	26.9801
STX11	1.33071	3.78045	8.5441	8.89969e-17	7.89563e-16	26.9594
CFD	2.12122	6.62247	8.54409	8.90013e-17	7.89563e-16	26.9593
TPSD1	1.04627	2.64939	8.53363	9.65584e-17	8.56041e-16	26.879
GPX7	1.65503	5.25091	8.53324	9.68537e-17	8.58093e-16	26.876
OSBPL8	1.04017	6.34534	8.53029	9.91101e-17	8.77506e-16	26.8533
UBTD1	1.07876	5.96113	8.52819	1.00741e-16	8.9136e-16	26.8372
SH2D3A	-1.37074	5.65675	-8.51501	1.11622e-16	9.85693e-16	26.7361
RHOC	1.06883	7.56866	8.51255	1.1378e-16	1.00409e-15	26.7172
USP13	1.0552	4.52059	8.5107	1.15426e-16	1.01794e-15	26.7031
P2RY13	1.21413	2.92752	8.50325	1.22311e-16	1.07725e-15	26.6459
TCN2	1.42071	5.05472	8.50269	1.22842e-16	1.08122e-15	26.6417
CPEB4	1.00681	4.97035	8.49978	1.25648e-16	1.10447e-15	26.6194
IFITM1	2.20757	8.53046	8.49773	1.27664e-16	1.12145e-15	26.6037
LXN	1.92569	6.53122	8.49523	1.30168e-16	1.14196e-15	26.5846
MEIS3	1.28826	3.61857	8.49276	1.32691e-16	1.16258e-15	26.5656
BCL2	1.21138	3.84969	8.49022	1.35331e-16	1.18494e-15	26.5462
EFHD1	1.88915	3.94692	8.48234	1.43857e-16	1.25877e-15	26.486
PTGFRN	1.33325	7.04854	8.47861	1.4808e-16	1.29404e-15	26.4575
ADCY7	1.37728	3.90366	8.475	1.5228e-16	1.32988e-15	26.4299
ADAMDEC1	2.02657	3.79713	8.46994	1.58374e-16	1.3813e-15	26.3913
MYO1E	1.0269	5.45556	8.46561	1.63769e-16	1.42743e-15	26.3582
TNFRSF12A	1.79403	7.72728	8.46448	1.65206e-16	1.43903e-15	26.3496
PNMA2	1.21727	2.59675	8.461	1.69716e-16	1.47639e-15	26.3231
CRTAC1	-3.21578	4.58801	-8.45935	1.71903e-16	1.49445e-15	26.3105
SH3BP1	-1.23954	6.09634	-8.45721	1.74773e-16	1.51842e-15	26.2941
MYH3	1.21638	3.10082	8.44101	1.98084e-16	1.71651e-15	26.1707
TSEN2	-1.12769	5.62159	-8.43945	2.00488e-16	1.73623e-15	26.1589
SEMA3G	1.12338	3.80009	8.43888	2.01374e-16	1.74278e-15	26.1545
CBLC	-1.93037	6.95669	-8.42655	2.21489e-16	1.91317e-15	26.0607
RASD1	1.94506	4.80011	8.42307	2.27503e-16	1.96386e-15	26.0343
CLEC10A	1.32014	3.20391	8.41675	2.38878e-16	2.05808e-15	25.9862
P2RY8	1.18479	3.65535	8.41084	2.49999e-16	2.14977e-15	25.9414
IL17RD	1.26957	3.62169	8.41044	2.50775e-16	2.15506e-15	25.9383
MMEL1	-1.18586	3.54855	-8.40601	2.59479e-16	2.22844e-15	25.9047
CYP4F12	-2.26636	5.89568	-8.40501	2.61469e-16	2.2441e-15	25.8971
GPNMB	2.77847	7.74188	8.40055	2.70619e-16	2.32114e-15	25.8633
NFATC2	1.12168	3.80379	8.39609	2.80056e-16	2.40056e-15	25.8295
FNDC4	1.57059	4.47741	8.39591	2.80439e-16	2.40231e-15	25.8281
HMOX1	2.03246	6.59188	8.39408	2.84415e-16	2.43482e-15	25.8143
HOXB4	-1.20524	4.87204	-8.39387	2.84892e-16	2.436e-15	25.8126
FAAH2	-1.25796	4.80434	-8.39385	2.84916e-16	2.436e-15	25.8125
OXCT1	1.77452	5.31766	8.38945	2.94723e-16	2.51825e-15	25.7792
BCAT2	-1.39218	7.82954	-8.3868	3.00805e-16	2.56858e-15	25.759
GFRA3	1.47454	2.94931	8.38506	3.04854e-16	2.60151e-15	25.7459
TUBA1B	1.03125	10.2615	8.38273	3.10351e-16	2.64674e-15	25.7283
RND3	1.5608	7.33594	8.37391	3.32115e-16	2.82876e-15	25.6615
SCRN1	1.59048	6.7196	8.36968	3.43073e-16	2.92025e-15	25.6295
MAPK11	1.06935	4.30444	8.36744	3.49011e-16	2.96891e-15	25.6126
LPL	1.55199	3.55735	8.35738	3.77017e-16	3.20512e-15	25.5365
GPR1	1.09354	2.7627	8.35726	3.77342e-16	3.20586e-15	25.5357
NFIB	1.55313	6.19416	8.35539	3.82812e-16	3.25027e-15	25.5215
BHMT	-3.43495	4.73561	-8.35155	3.94226e-16	3.34508e-15	25.4926
SNCA	1.217	3.85981	8.34108	4.27129e-16	3.61287e-15	25.4136
AK1	1.19492	4.7667	8.33514	4.46988e-16	3.77609e-15	25.3688
EYA4	1.08246	2.53995	8.32338	4.89043e-16	4.12619e-15	25.2802
ZNF165	-1.39934	5.11831	-8.31266	5.30776e-16	4.46151e-15	25.1995
NBL1	1.51257	6.95378	8.3123	5.32241e-16	4.47102e-15	25.1968
SPIRE2	-1.58587	5.14741	-8.30782	5.50751e-16	4.62363e-15	25.1631
HMGCS2	-3.92269	6.91352	-8.30651	5.56251e-16	4.66689e-15	25.1534
CLEC7A	1.69705	4.21972	8.29865	5.90618e-16	4.94905e-15	25.0943
PLEKHH3	-1.1194	6.32069	-8.29713	5.97527e-16	5.00383e-15	25.0828
GRAMD1C	-1.38167	4.33255	-8.29379	6.12934e-16	5.12646e-15	25.0578
IKZF2	-1.52463	5.21055	-8.29244	6.19251e-16	5.17286e-15	25.0477
CAPN2	1.2665	7.27813	8.28601	6.5032e-16	5.42565e-15	24.9994
ELOVL4	1.53098	3.44304	8.28348	6.62974e-16	5.5278e-15	24.9805
ANKRD35	1.46647	4.14568	8.27681	6.97492e-16	5.8084e-15	24.9305
SELPLG	1.83742	5.0178	8.2741	7.1204e-16	5.92222e-15	24.9101
PRPS1	1.12826	6.90172	8.27334	7.16175e-16	5.95293e-15	24.9044
ALDH1A3	1.99129	5.51419	8.26953	7.37218e-16	6.12405e-15	24.8759
SCNN1G	-2.65198	5.69888	-8.26511	7.62388e-16	6.32533e-15	24.8428
GNG7	1.16586	3.59411	8.26187	7.81361e-16	6.47875e-15	24.8186
SLC2A12	1.08304	2.83591	8.2611	7.85949e-16	6.51277e-15	24.8128
GJA5	1.47871	4.06306	8.2582	8.03447e-16	6.65367e-15	24.7912
NCK1	1.0095	5.97023	8.25805	8.04353e-16	6.65708e-15	24.7901
NKD1	1.0249	2.69649	8.25626	8.15404e-16	6.74438e-15	24.7766
SFMBT2	1.33775	3.40353	8.25578	8.18347e-16	6.76457e-15	24.7731
NTN1	1.28085	3.17114	8.24807	8.67677e-16	7.16793e-15	24.7154
PIGK	1.00071	5.56287	8.24547	8.84946e-16	7.3061e-15	24.696
HES1	-1.33434	8.64874	-8.241	9.15486e-16	7.5536e-15	24.6626
APP	1.16223	9.21914	8.24078	9.16969e-16	7.5612e-15	24.661
ZMYND8	-1.01891	6.87507	-8.23977	9.24068e-16	7.61507e-15	24.6534
SULT1A1	-1.20379	4.21208	-8.23574	9.52738e-16	7.84652e-15	24.6233
VIPR1	-1.71062	4.91537	-8.22771	1.01247e-15	8.3334e-15	24.5634
KCNK3	1.24267	3.08376	8.22145	1.06158e-15	8.73226e-15	24.5168
PARVB	1.29727	4.45427	8.21579	1.10802e-15	9.10867e-15	24.4746
PANX1	1.1048	5.92654	8.21108	1.14816e-15	9.42137e-15	24.4395
BMPR2	1.00629	6.3253	8.21057	1.15261e-15	9.45207e-15	24.4357
CCL5	2.52205	6.48693	8.20296	1.22082e-15	9.99931e-15	24.3791
DEGS2	-1.8137	4.46266	-8.20153	1.23415e-15	1.01023e-14	24.3684
SLC30A4	1.14143	3.90319	8.19839	1.26373e-15	1.03256e-14	24.3451
CLCF1	1.47099	4.86656	8.19795	1.2679e-15	1.03493e-14	24.3419
PODNL1	1.29907	4.05879	8.19466	1.29979e-15	1.06009e-14	24.3174
CLEC5A	1.24319	3.07377	8.19413	1.30507e-15	1.06375e-14	24.3134
ARHGAP21	1.06211	6.62704	8.18854	1.3612e-15	1.10883e-14	24.2719
KIF26B	1.50066	3.92538	8.1869	1.37823e-15	1.12135e-14	24.2597
PHLDA1	1.84765	6.85519	8.18332	1.41591e-15	1.15061e-14	24.2331
DQX1	-1.60422	3.9955	-8.18275	1.422e-15	1.15486e-14	24.2289
KLHL6	1.32404	3.1288	8.18003	1.45149e-15	1.1781e-14	24.2087
PTPRC	1.75138	4.59394	8.17395	1.51944e-15	1.23176e-14	24.1636
CX3CL1	2.07392	5.19215	8.16899	1.57736e-15	1.27641e-14	24.1268
ITPR2	1.12456	4.57894	8.16455	1.63089e-15	1.31814e-14	24.0939
LNX1	-1.3279	4.76873	-8.15466	1.75686e-15	1.41739e-14	24.0207
OVOL1	-1.84022	5.94781	-8.15443	1.7599e-15	1.419e-14	24.019
SERPINA1	2.64274	5.66021	8.15357	1.77136e-15	1.42664e-14	24.0126
PCP2	-1.15038	3.41293	-8.15212	1.79072e-15	1.44125e-14	24.0019
PAFAH1B3	-1.17533	8.09575	-8.14553	1.88171e-15	1.50907e-14	23.9531
FOXQ1	-2.71883	8.26751	-8.14431	1.89904e-15	1.52206e-14	23.9441
OSTM1	1.00197	5.56986	8.14147	1.9399e-15	1.55389e-14	23.9231
CD300LF	1.29121	3.41253	8.14044	1.95499e-15	1.5641e-14	23.9155
ENG	1.12119	7.25005	8.13984	1.96377e-15	1.5702e-14	23.9111
POU2F2	1.10153	3.71898	8.13886	1.97825e-15	1.58084e-14	23.9038
CSF2RB	1.73335	4.11484	8.13589	2.02295e-15	1.6143e-14	23.8818
IKZF1	1.47031	3.35024	8.13584	2.02373e-15	1.6143e-14	23.8814
ADA	1.59865	5.48491	8.13357	2.0585e-15	1.64107e-14	23.8647
MAPK12	1.02349	3.49321	8.13202	2.08254e-15	1.65925e-14	23.8532
ACO1	1.10389	6.34696	8.12952	2.1219e-15	1.6896e-14	23.8348
FTH1	1.09628	10.4941	8.12674	2.16657e-15	1.72313e-14	23.8143
SH3YL1	-1.24867	7.11719	-8.12421	2.20813e-15	1.75411e-14	23.7956
ASB2	1.23318	3.31288	8.12357	2.21872e-15	1.76045e-14	23.7909
RBM7	1.00037	5.3267	8.12342	2.2212e-15	1.76137e-14	23.7898
WDR86	1.04826	3.32559	8.11879	2.2997e-15	1.82255e-14	23.7556
TTYH2	1.04644	3.28597	8.11838	2.30679e-15	1.82709e-14	23.7526
TRAF4	-1.01611	7.67618	-8.11168	2.42545e-15	1.91768e-14	23.7032
KLHL13	1.19188	2.9832	8.10692	2.51348e-15	1.98612e-14	23.6681
SPP1	2.68607	7.70674	8.09321	2.78489e-15	2.19801e-14	23.5671
MPP2	1.08342	3.23122	8.09184	2.81344e-15	2.21924e-14	23.5571
ADAMTSL4	1.79766	4.65462	8.08036	3.06532e-15	2.41367e-14	23.4727
PDCD1LG2	1.33178	3.22113	8.07912	3.09396e-15	2.4336e-14	23.4635
PLEKHG6	-1.49553	5.67463	-8.0791	3.09425e-15	2.4336e-14	23.4634
ST8SIA4	1.23481	4.0536	8.07714	3.13993e-15	2.46809e-14	23.449
TDO2	1.61075	3.75999	8.07543	3.18015e-15	2.49824e-14	23.4365
INHBB	1.46082	4.18486	8.06228	3.50795e-15	2.74932e-14	23.3399
TREM2	1.65585	4.59199	8.05587	3.67943e-15	2.88037e-14	23.2929
PFKFB3	1.423	6.68068	8.05465	3.71303e-15	2.90498e-14	23.284
ARHGEF16	-1.3817	5.94726	-8.05292	3.76118e-15	2.94094e-14	23.2713
ILDR1	-1.3922	4.98605	-8.03372	4.33826e-15	3.38626e-14	23.1308
SH3BGRL	1.36965	8.36528	8.03351	4.34519e-15	3.38971e-14	23.1292
TEAD2	1.8466	5.69078	8.01805	4.87363e-15	3.78875e-14	23.0163
PTMS	1.23211	9.09992	8.01099	5.13542e-15	3.98766e-14	22.9648
SNX10	1.50315	5.65318	8.0064	5.31345e-15	4.12352e-14	22.9312
MAN1A1	1.54907	6.44656	8.00524	5.35926e-15	4.15667e-14	22.9228
LAD1	-1.84236	8.97189	-8.00483	5.37532e-15	4.16672e-14	22.9199
TACC1	1.42572	7.20585	7.99556	5.75759e-15	4.45278e-14	22.8522
INA	-2.74299	5.47987	-7.99499	5.78188e-15	4.46899e-14	22.8481
SULT1A2	-1.37947	3.74973	-7.99419	5.8163e-15	4.4928e-14	22.8423
CAPS	-2.0038	7.4286	-7.99412	5.81936e-15	4.4928e-14	22.8417
WNT5B	1.65171	4.16127	7.98791	6.09294e-15	4.70132e-14	22.7965
[truncated: 728 more rows]

## Sheet: C-B.diff
id	logFC	AveExpr	t	P.Value	adj.P.Val	B
[truncated: 1,168 more rows]

## Sheet: D-B.diff
id	logFC	AveExpr	t	P.Value	adj.P.Val	B
[truncated: 157 more rows]

[truncated: 9 more sheets: E-B.diff, F-B.diff, D-C.diff, E-C.diff, F-C.diff, E-D.diff, F-D.diff, F-E.diff, unionGene_3754]
