# Supplementary material for: Development and validation of a glycolysis-associated gene signature for predicting the prognosis, immune landscape, and drug sensitivity in bladder cancer
Source: Front Immunol. 2025 Jan 10;15:1430583. doi: 10.3389/fimmu.2024.1430583 (PMC11757262; doi:10.3389/fimmu.2024.1430583)
Supplement: Supplementary File S5 — GO function and KEGG pathway enrichment analyses were conducted for the 3754 DE-genes from the pairwise comparison between among the glycolysis-related subtyping in BCa. [file Table5.xlsx]

## Sheet: GO
ONTOLOGY	ID	Description	GeneRatio	BgRatio	pvalue	p.adjust	qvalue	geneID	Count
BP	GO:0030198	extracellular matrix organization	222/3563	395/18866	1.49148e-62	8.81484e-59	5.05476e-59	TNC/ADAM19/SOX9/COL3A1/COL6A3/COL5A2/COL1A2/TGFBI/DCN/ITGA5/SULF2/COL15A1/ADAMTS2/SULF1/FAP/TIMP2/LAMA4/LUM/COL5A1/LOX/SPARC/FN1/COL6A2/SLC39A8/COL6A1/COL1A1/VCAN/FBN1/POSTN/FMOD/NID2/CTSK/AEBP1/ADAMTS4/ITGA1/CAV1/ANXA2/GREM1/CCDC80/ICAM1/SFRP2/ADAM12/THBS1/CRISPLD2/COL4A1/COL12A1/EMILIN1/CAV2/DDR2/COL18A1/ITGB1/COL5A3/COL4A2/ITGB5/ADAMTS12/CAPN2/COL16A1/APBB2/LOXL2/PDPN/ECM2/MYO1E/ITGB2/COL8A1/C…	222
BP	GO:0043062	extracellular structure organization	222/3563	396/18866	2.78378e-62	8.81484e-59	5.05476e-59	TNC/ADAM19/SOX9/COL3A1/COL6A3/COL5A2/COL1A2/TGFBI/DCN/ITGA5/SULF2/COL15A1/ADAMTS2/SULF1/FAP/TIMP2/LAMA4/LUM/COL5A1/LOX/SPARC/FN1/COL6A2/SLC39A8/COL6A1/COL1A1/VCAN/FBN1/POSTN/FMOD/NID2/CTSK/AEBP1/ADAMTS4/ITGA1/CAV1/ANXA2/GREM1/CCDC80/ICAM1/SFRP2/ADAM12/THBS1/CRISPLD2/COL4A1/COL12A1/EMILIN1/CAV2/DDR2/COL18A1/ITGB1/COL5A3/COL4A2/ITGB5/ADAMTS12/CAPN2/COL16A1/APBB2/LOXL2/PDPN/ECM2/MYO1E/ITGB2/COL8A1/C…	222
BP	GO:0045785	positive regulation of cell adhesion	187/3563	428/18866	9.11577e-33	1.92434e-29	1.10349e-29	ADAM19/PLAUR/ITGA5/MYADM/S100A10/FN1/CDK6/NRP1/FLNA/ANXA1/SIRPA/CAV1/TPM1/LGALS1/CCDC80/ICAM1/SFRP2/TGM2/IL7R/NOD2/CCL2/EMILIN1/GATA3/LYN/NCK1/COL16A1/ADA/CD86/PDPN/ECM2/MAP4K4/PDCD1LG2/ITGB2/AIF1/COL8A1/RUNX3/CD274/HAVCR2/IL2RA/NID1/IL6ST/THY1/IL6/LILRB2/ITGA4/DPP4/TGFB2/IRAK1/EFNB2/DYSF/VNN1/ITGAV/CD44/MYO10/HAS2/FYN/FBLN2/PTPRC/ICOS/CD47/HLA-DPA1/SLC7A1/VCAM1/RIN2/TNFSF4/CTLA4/CXCL13/NCKAP1L/J…	187
BP	GO:0031589	cell-substrate adhesion	160/3563	359/18866	2.2947e-29	3.63308e-26	2.08335e-26	CORO1C/COL3A1/ACTN1/ITGA5/MYADM/S100A10/FN1/COL1A1/CDK6/NRP1/POSTN/FLNA/NID2/ITGA1/AXL/GREM1/LGALS1/CCDC80/THBS1/EMILIN1/ITGB1/COL5A3/MACF1/ITGB5/ADAMTS12/COL16A1/HPSE/PDPN/ECM2/MAP4K4/ITGB2/COL8A1/TNFRSF12A/PLAU/NID1/THY1/ITGA4/L1CAM/KIF14/SERPINE1/COL13A1/GBP1/ITGAV/CD44/HAS2/ANTXR1/PECAM1/FBLN2/PARVB/ITGA11/VCAM1/SMAD6/RIN2/JAK2/ITGA2/LRP1/CSF1/SGCE/SRC/MMP14/RRAS/SIGLEC1/MMP12/JAM3/GAS6/MYO1G…	160
BP	GO:0001503	ossification	172/3563	412/18866	2.18633e-27	2.76921e-24	1.58797e-24	TNC/CTHRC1/SOX9/COL5A2/COL1A2/LOX/SPARC/COL6A1/COL1A1/CDK6/VCAN/CDH11/CTSK/FAM20C/GREM1/TGFB3/SFRP2/STC1/SRGN/CHSY1/DDR2/ECM1/SNAI1/PTHLH/WWTR1/TWIST1/ASPN/VEGFC/EGR2/TPM4/RUNX3/CEBPB/KLF10/ROR2/RRAS2/IFITM1/IL6ST/PDLIM7/SH3PXD2B/NAB1/RUNX2/IL6/DDX21/MRC2/MMP2/COL13A1/TGFB2/BMP1/SNX10/CLEC5A/MSX2/ACVR1/COL11A1/SPP1/ITGA11/AREG/SMAD6/ACP5/HIF1A/FBXO5/TWIST2/GDPD2/ANKH/EXT1/CSF1/PLXNB1/FSTL3/MMP14/…	172
BP	GO:0003012	muscle system process	183/3563	467/18866	3.8973e-25	4.1136e-22	2.35889e-22	CALD1/EDNRA/SULF2/SULF1/SPHK1/PDE4B/FLNA/RGS2/VIM/ITGA1/CAV1/TPM1/F2R/DSC2/STC1/MYLK/LMCD1/ITGB5/ADA/PLA2G6/AIF1/TPM4/KCNJ8/ATP1A1/BIN1/GSN/DSP/IL6ST/NUP155/ANXA6/CRYAB/CXCR4/ACTA2/RGS4/DYSF/CACNA1D/KCNE4/FBXO32/TNFRSF1B/CD38/CASQ1/ITGA2/BDKRB2/MYL9/EDN1/CACNA2D1/ACTG2/KLF15/TPM2/RCSD1/IL15/IGFBP5/CNN1/PLN/TNNI2/NPNT/TNNC1/ABAT/PKP2/KCNQ1/IL1B/COMP/ADORA2B/GATA6/GSTM2/PLCE1/NMU/GPD1L/KLF4/GJC1/ER…	183
BP	GO:0060485	mesenchyme development	130/3563	290/18866	2.30176e-24	2.08243e-21	1.19415e-21	CORO1C/SOX9/EDNRA/NRP2/PDGFRB/FN1/COL1A1/NRP1/ZEB2/GREM1/TGFB3/SFRP2/FAM83D/GATA3/SNAI1/WWTR1/TWIST1/LOXL2/PDPN/HMGA2/KITLG/TBX2/ANXA6/IL6/ACTA2/TGFBR1/TGFB2/HEYL/MSX2/ACVR1/HAS2/FOXD1/VASN/SDCBP/SEMA3A/TGFB1I1/HIF1A/STAT1/MYC/WNT2/SERPINB3/SEMA3F/TBX1/EDN1/FOXA1/ACTG2/LEF1/SEMA6A/TGFBR2/TGFBR3/DAB2/SHH/IL1B/SNAI2/BAMBI/TEAD2/ROBO1/SFRP1/WNT11/OSR1/JAG1/ERBB3/SEMA5A/BMP7/ACTC1/HAND2/GSC/FGF10/AME…	130
BP	GO:0006936	muscle contraction	151/3563	362/18866	3.90944e-24	3.09481e-21	1.77468e-21	CALD1/EDNRA/SULF2/SULF1/SPHK1/PDE4B/FLNA/RGS2/VIM/ITGA1/CAV1/TPM1/F2R/DSC2/STC1/MYLK/ITGB5/ADA/PLA2G6/TPM4/KCNJ8/ATP1A1/BIN1/DSP/NUP155/ANXA6/CRYAB/CXCR4/ACTA2/DYSF/CACNA1D/KCNE4/CD38/CASQ1/ITGA2/BDKRB2/MYL9/EDN1/CACNA2D1/ACTG2/TPM2/RCSD1/CNN1/PLN/TNNI2/NPNT/TNNC1/ABAT/PKP2/KCNQ1/COMP/ADORA2B/GSTM2/PLCE1/NMU/GPD1L/GJC1/DES/LMOD1/PTGS2/TNNT1/MYH11/TNNT3/ACTC1/DAPK3/ADRA1B/CHRNE/CHRM2/HRC/CHRNB4/MY…	151
BP	GO:0001655	urogenital system development	141/3563	330/18866	8.05599e-24	5.66873e-21	3.25066e-21	TNC/SOX9/DCN/SULF2/SULF1/PDGFRB/NRP1/FBN1/ANXA1/GREM1/COL4A1/GATA3/WWTR1/NOTCH2/MYO1E/MMP9/SRD5A1/NID1/ACAT1/PDGFRA/ACTA2/TGFBR1/TGFB2/EGR1/EFNB2/HEYL/HAS2/CENPF/FOXD1/PECAM1/SMAD6/SERPINF1/STAT1/SERPINB7/MYC/PODXL/LIF/FSTL3/FOXA1/PDGFB/KLF15/CYP26B1/CTSH/UPK3A/ENPEP/NPNT/EPHB2/GATA2/SHH/HOXD11/GCNT3/EMX2/SFRP1/PLCE1/OSR2/WNT7B/GCNT1/WNT11/OSR1/JAG1/CA2/ODC1/MME/SERPINB5/AR/ID4/FOXJ1/BMP7/AKR1B1/…	141
BP	GO:0042110	T cell activation	184/3563	483/18866	1.35731e-23	8.1228e-21	4.65792e-21	MSN/CDK6/PRDM1/ANXA1/SIRPA/CAV1/LGALS1/ICAM1/FCER1G/IL7R/NOD2/CCL2/RAB27A/GATA3/LYN/NCK1/ADA/CD86/PDCD1LG2/AIF1/RUNX3/CEBPB/CD274/VSIG4/HAVCR2/CD300A/GSN/STAT3/IL2RA/IL6ST/DOCK2/RUNX2/THY1/IL6/LILRB2/DPP4/CLEC4A/PRNP/EGR1/EFNB2/LRRC32/LCP1/FGL2/VNN1/CD44/MAFB/FYN/PTPRC/PLA2G2F/ICOS/TNFRSF1B/ZEB1/CD47/HLA-DPA1/SLC7A1/VCAM1/SLC11A1/TNFSF4/CTLA4/PIK3CD/NCKAP1L/RASGRP1/TNFSF13B/CD209/HLA-DMB/CLEC7A/P…	184
BP	GO:0061448	connective tissue development	120/3563	262/18866	1.41088e-23	8.1228e-21	4.65792e-21	SOX9/TGFBI/SULF2/SULF1/LUM/PDGFRB/PRRX1/SLC39A14/COL5A1/LOX/COL1A1/CTSK/GREM1/EFEMP1/SFRP2/STC1/CHSY1/ECM1/CHST11/SNAI1/ADAMTS12/PTHLH/CHI3L1/LOXL2/HMGA2/RUNX3/ROR2/ANXA6/SH3PXD2B/ACAT1/RUNX2/ACTA2/BGN/TGFBR1/ITGB8/EGR1/BMP1/OXCT1/MSX2/CD44/BARX2/SLC25A25/TRPS1/FOXD1/COL11A1/ZEB1/HIF1A/SERPINB7/SORL1/HOXB3/CSF1/MGP/FGFR3/EDN1/FOXA1/PDGFB/MAF/BMP3/TYMS/TGFBR2/TIMP1/CHRDL2/SNAI2/COMP/OSR2/DGAT2/WNT…	120
BP	GO:0022407	regulation of cell-cell adhesion	167/3563	439/18866	1.9319e-21	1.00652e-18	5.77175e-19	ADAM19/PLAUR/SH2B3/MYADM/ANXA1/SIRPA/CAV1/LGALS1/ICAM1/IL7R/NOD2/CCL2/GATA3/LYN/NCK1/SERPINE2/ADA/CD86/PDPN/PDCD1LG2/ITGB2/AIF1/RUNX3/CEBPB/CD274/VSIG4/HAVCR2/CD300A/IL2RA/IL6ST/THY1/IL6/LILRB2/ITGA4/DPP4/PRNP/IRAK1/EFNB2/LRRC32/FGL2/C1QTNF1/VNN1/CD44/MYO10/HAS2/FYN/PTPRC/PLA2G2F/ICOS/CD47/HLA-DPA1/SLC7A1/VCAM1/TNFSF4/CTLA4/CXCL13/NCKAP1L/JAK2/RASGRP1/PODXL/TNFSF13B/CD209/HLA-DMB/PTPN22/CXCL12/SR…	167
BP	GO:0007159	leukocyte cell-cell adhesion	146/3563	364/18866	2.06612e-21	1.00652e-18	5.77175e-19	MSN/ITGA5/SLC39A8/ANXA1/SIRPA/CAV1/LGALS1/ICAM1/IL7R/NOD2/CCL2/GATA3/LYN/ITGB1/NCK1/ADA/CD86/PDCD1LG2/ITGB2/AIF1/RUNX3/CEBPB/CD274/VSIG4/HAVCR2/CD300A/IL2RA/IL6ST/THY1/IL6/LILRB2/ITGA4/DPP4/PRNP/IRAK1/EFNB2/LRRC32/FGL2/VNN1/S100A8/CD44/HAS2/PECAM1/FYN/PTPRC/PLA2G2F/ICOS/CD47/HLA-DPA1/SLC7A1/VCAM1/TNFSF4/CTLA4/NT5E/NCKAP1L/RASGRP1/TNFSF13B/CD209/HLA-DMB/PTPN22/CXCL12/SRC/HLA-DPB1/IL27RA/LAG3/CD83/…	146
BP	GO:0072001	renal system development	125/3563	292/18866	2.40343e-21	1.08721e-18	6.23445e-19	SOX9/DCN/SULF2/SULF1/PDGFRB/NRP1/FBN1/GREM1/COL4A1/GATA3/WWTR1/NOTCH2/MYO1E/MMP9/NID1/ACAT1/PDGFRA/ACTA2/TGFBR1/TGFB2/EGR1/EFNB2/HEYL/HAS2/CENPF/FOXD1/PECAM1/SMAD6/SERPINF1/STAT1/SERPINB7/MYC/PODXL/LIF/FSTL3/PDGFB/KLF15/CYP26B1/CTSH/UPK3A/ENPEP/NPNT/SHH/HOXD11/GCNT3/EMX2/SFRP1/PLCE1/OSR2/WNT7B/GCNT1/WNT11/OSR1/JAG1/CA2/ODC1/MME/FOXJ1/BMP7/AKR1B1/WNT1/FGF10/UMOD/FGF8/PPAT/PCSK9/OVOL1/HES1/KLHL3/TA…	125
BP	GO:0022409	positive regulation of cell-cell adhesion	121/3563	279/18866	2.81996e-21	1.19059e-18	6.82726e-19	ADAM19/PLAUR/ANXA1/SIRPA/CAV1/LGALS1/ICAM1/IL7R/NOD2/CCL2/GATA3/LYN/NCK1/ADA/CD86/PDPN/PDCD1LG2/ITGB2/AIF1/RUNX3/CD274/HAVCR2/IL2RA/IL6ST/THY1/IL6/LILRB2/ITGA4/DPP4/IRAK1/EFNB2/VNN1/CD44/MYO10/HAS2/FYN/PTPRC/ICOS/CD47/HLA-DPA1/SLC7A1/VCAM1/TNFSF4/CTLA4/CXCL13/NCKAP1L/RASGRP1/PODXL/TNFSF13B/CD209/HLA-DMB/PTPN22/SRC/FSTL3/HLA-DPB1/IL27RA/CD83/FOXA1/CARD11/CCL5/SOCS1/EGR3/LEF1/IL15/CCL21/TGFBR2/ALOX…	121
BP	GO:0051216	cartilage development	95/3563	197/18866	6.82531e-21	2.57153e-18	1.47461e-18	SOX9/TGFBI/SULF2/SULF1/LUM/PRRX1/SLC39A14/COL1A1/CTSK/GREM1/EFEMP1/SFRP2/STC1/CHSY1/ECM1/CHST11/SNAI1/ADAMTS12/PTHLH/CHI3L1/LOXL2/HMGA2/RUNX3/ROR2/ANXA6/RUNX2/BGN/TGFBR1/ITGB8/BMP1/MSX2/CD44/BARX2/TRPS1/COL11A1/ZEB1/HIF1A/HOXB3/MGP/FGFR3/EDN1/MAF/BMP3/TYMS/TGFBR2/TIMP1/CHRDL2/SNAI2/COMP/OSR2/WNT7B/WNT11/OSR1/WNT5B/PITX1/BMP7/MMP13/HAND2/AMELX/BMP10/IL17F/PTH/NPPC/SHOX2/BMPR1B/FGFR1/HOXA5/SIX2/SCI…	95
BP	GO:0048568	embryonic organ development	169/3563	451/18866	6.90288e-21	2.57153e-18	1.47461e-18	CTHRC1/SOX9/PDGFRB/PRRX1/SH2B3/PRDM1/FBN1/PDGFC/EFEMP1/TGFB3/TEAD4/GATA3/CHST11/SNAI1/ADA/NOTCH2/TWIST1/SOCS3/TBX3/MICAL2/KITLG/CEBPB/TBX2/ROR2/ALDH1A3/RUNX2/PDGFRA/IFT140/COL13A1/TGFBR1/RARRES2/TGFB2/LRIG1/NDST1/E2F7/ACVR1/MAFB/NES/COL11A1/ZEB1/SLC9A3R1/HIF1A/WNT2/HOXB3/MFAP2/LIF/MFAP5/MMP14/TBX1/RSPO3/SLITRK6/EDN1/PDGFB/PLCD1/NTN1/CEBPA/PLCD3/HOXB5/EGFR/LEF1/TGFBR2/EPHB2/GATA2/SHH/CSF2/GRHL3/HO…	169
BP	GO:0048762	mesenchymal cell differentiation	105/3563	229/18866	7.69748e-21	2.70823e-18	1.553e-18	CORO1C/SOX9/EDNRA/NRP2/FN1/COL1A1/NRP1/ZEB2/GREM1/TGFB3/SFRP2/FAM83D/GATA3/SNAI1/WWTR1/TWIST1/LOXL2/PDPN/HMGA2/KITLG/ANXA6/IL6/TGFBR1/TGFB2/HEYL/MSX2/ACVR1/HAS2/VASN/SDCBP/SEMA3A/TGFB1I1/HIF1A/STAT1/WNT2/SERPINB3/SEMA3F/TBX1/EDN1/FOXA1/LEF1/SEMA6A/TGFBR2/TGFBR3/DAB2/SHH/IL1B/SNAI2/BAMBI/SFRP1/WNT11/OSR1/JAG1/SEMA5A/BMP7/HAND2/GSC/FGF10/AMELX/WNT8A/PHOX2B/FGF8/CRB2/SOX10/STRAP/MAD2L2/EZH2/HES1/IL1…	105
BP	GO:0030098	lymphocyte differentiation	145/3563	368/18866	2.04395e-20	6.81281e-18	3.90672e-18	CDK6/PRDM1/ANXA1/INHBA/AXL/LGALS1/FCER1G/IL7R/LRRC8A/DOCK11/GATA3/ITGB1/ADA/NOTCH2/CD86/SLAMF8/CLCF1/RUNX3/STAT3/IL2RA/DOCK2/RUNX2/IL6/LILRB2/ITGA4/EGR1/DOCK10/FGL2/VNN1/MAFB/PTPRC/ZEB1/IL11/VCAM1/SPI1/TNFSF4/CTLA4/PIK3CD/NCKAP1L/RASGRP1/PTPN22/B2M/PLCL2/MMP14/LAG3/CD83/CARD11/CD8A/SOCS1/CYP26B1/EGR3/LEF1/GAS6/IL15/TNFRSF18/TGFBR2/FCGR2B/LILRB4/SHH/IKZF1/RSAD2/CD2/IL1B/IRF1/PGLYRP3/BATF/SFRP1/CD7…	145
BP	GO:0003007	heart morphogenesis	113/3563	258/18866	2.29252e-20	7.25928e-18	4.16274e-18	SOX9/NRP2/COL5A1/NRP1/TPM1/SAV1/SFRP2/HEG1/GATA3/SNAI1/NOTCH2/TWIST1/TBX3/MICAL2/TBX2/DSP/TGFBR1/TGFB2/HEYL/MSX2/ACVR1/HAS2/COL11A1/SMAD6/HIF1A/WNT2/TBX1/TGFBR2/TNNC1/PKP2/TGFBR3/SHH/JUN/CPE/SNAI2/GATA6/TEAD2/ROBO1/WNT11/JAG1/BMP7/ACTC1/DKK1/FZD2/HAND2/LBX1/TBR1/MYH6/MYL2/MYH7/NPY2R/BMP10/MYLK2/FGF8/TBX22/STIL/ARL13B/TBX6/HES1/SHOX2/RNF207/PLXND1/SLIT2/DHRS3/GRHL2/SLIT3/DLL1/SMO/TH/DCHS1/FOXF1/EL…	113
BP	GO:0070661	leukocyte proliferation	129/3563	313/18866	2.93663e-20	8.85603e-18	5.07838e-18	MSN/ANXA1/GREM1/IL7R/LYN/TNFAIP3/TYROBP/NCK1/ADA/CD86/PDCD1LG2/AIF1/MNDA/CLCF1/KITLG/CEBPB/CD274/VSIG4/HAVCR2/CD300A/CSF1R/IL2RA/IL6ST/DOCK2/IL6/LILRB2/CCL8/PRNP/LRRC32/FYN/PTPRC/PLA2G2F/TNFRSF1B/CD38/HLA-DPA1/SLC7A1/VCAM1/SLC11A1/TNFSF4/CTLA4/NCKAP1L/RASGRP1/TNFSF13B/CD209/LST1/HLA-DMB/PTPN22/CSF1/PLCL2/HLA-DPB1/IL27RA/TREM2/CARD11/CCL5/LEF1/IL15/TGFBR2/FCGR2B/SHH/IL1B/IRF1/IL33/RAC2/CD74/CD6/IL…	129
BP	GO:0050673	epithelial cell proliferation	168/3563	453/18866	3.10066e-20	8.92566e-18	5.11831e-18	SOX9/CD109/SULF2/SULF1/FAP/NRP2/SPARC/F3/CDK6/NRP1/KLF9/CAV1/C5AR1/SAV1/SFRP2/THBS1/NOD2/CCL2/GATA3/CAV2/ECM1/TNFAIP3/NOTCH2/TWIST1/LOXL2/VEGFC/COL8A1/RUNX3/SERPINB1/CEBPB/PPARG/STAT3/IL6/ITGA4/TGFBR1/TGFB2/EFNB2/UHRF1/AKT3/DYSF/HAS2/MST1/FGFBP1/CCL11/AREG/ATOH8/HIF1A/SERPINF1/STAT1/MYC/WNT2/EREG/COL8A2/HTRA1/CDH3/B2M/CXCL12/CCL24/MMP14/TBX1/MMP12/PDGFB/CCL5/EGR3/EGFR/TGFA/IGFBP5/APOE/ALOX5/GATA2…	168
BP	GO:0001822	kidney development	120/3563	283/18866	3.90521e-20	1.07529e-17	6.16613e-18	SOX9/DCN/SULF2/SULF1/PDGFRB/NRP1/FBN1/GREM1/GATA3/WWTR1/NOTCH2/MYO1E/MMP9/NID1/ACAT1/PDGFRA/ACTA2/TGFBR1/TGFB2/EGR1/EFNB2/HEYL/HAS2/CENPF/FOXD1/PECAM1/SMAD6/SERPINF1/STAT1/SERPINB7/MYC/PODXL/LIF/FSTL3/PDGFB/KLF15/CYP26B1/CTSH/UPK3A/ENPEP/NPNT/SHH/HOXD11/GCNT3/SFRP1/PLCE1/OSR2/WNT7B/GCNT1/WNT11/OSR1/JAG1/CA2/ODC1/MME/FOXJ1/BMP7/AKR1B1/WNT1/FGF10/UMOD/FGF8/PPAT/PCSK9/OVOL1/HES1/KLHL3/TACSTD2/SDC1/S…	120
BP	GO:0003206	cardiac chamber morphogenesis	70/3563	131/18866	7.43171e-19	1.96104e-16	1.12454e-16	NRP2/NRP1/TPM1/SAV1/SFRP2/HEG1/GATA3/NOTCH2/TBX3/TBX2/DSP/TGFBR1/TGFB2/HEYL/MSX2/ACVR1/COL11A1/SMAD6/HIF1A/WNT2/TBX1/TGFBR2/TNNC1/PKP2/TGFBR3/CPE/GATA6/ROBO1/WNT11/JAG1/BMP7/FZD2/HAND2/MYH6/MYL2/MYH7/NPY2R/BMP10/FGF8/HES1/SHOX2/SLIT2/DHRS3/GRHL2/SLIT3/SMO/FOXF1/ZFPM2/PARVA/MEF2C/RYR2/TEK/ADAMTS1/HAND1/SRF/FZD1/NOS3/RARB/TBX5/GJA5/BMPR2/ENG/RXRA/FOXC2/SMARCD3/BMP4/OVOL2/PPP1R13L/SEMA3C/FHL2	70
BP	GO:0072006	nephron development	74/3563	143/18866	8.56783e-19	2.1704e-16	1.24459e-16	SOX9/SULF2/SULF1/PDGFRB/GREM1/GATA3/WWTR1/NOTCH2/MYO1E/NID1/ACAT1/PDGFRA/ACTA2/EGR1/HEYL/FOXD1/PECAM1/STAT1/SERPINB7/MYC/PODXL/LIF/PDGFB/KLF15/ENPEP/NPNT/SHH/HOXD11/PLCE1/WNT7B/WNT11/OSR1/JAG1/FOXJ1/BMP7/WNT1/UMOD/FGF8/HES1/KLHL3/TACSTD2/DLL1/BASP1/SMO/SIX2/DCHS1/KIF26B/TCF21/MEF2C/ILK/FAT4/FGF2/TEK/LAMB2/CD34/ADAMTS16/ANGPT1/EYA1/PKD2/BCL2/HOXB7/COL4A4/FOXC2/PDGFD/YAP1/GLI3/AGT/BMP4/MAGED1/PROM1…	74
BP	GO:1903039	positive regulation of leukocyte cell-cell adhesion	103/3563	235/18866	1.03553e-18	2.52232e-16	1.44639e-16	ANXA1/SIRPA/CAV1/LGALS1/ICAM1/IL7R/NOD2/CCL2/GATA3/LYN/NCK1/ADA/CD86/PDCD1LG2/ITGB2/AIF1/RUNX3/CD274/HAVCR2/IL2RA/IL6ST/THY1/IL6/LILRB2/ITGA4/DPP4/IRAK1/EFNB2/VNN1/CD44/HAS2/FYN/PTPRC/ICOS/CD47/HLA-DPA1/SLC7A1/VCAM1/TNFSF4/CTLA4/NCKAP1L/RASGRP1/TNFSF13B/CD209/HLA-DMB/PTPN22/SRC/HLA-DPB1/IL27RA/CD83/CARD11/CCL5/SOCS1/EGR3/LEF1/IL15/CCL21/TGFBR2/ALOX5/LILRB4/SHH/IL1B/CD74/CD6/DUSP10/CORO1A/CD3E/HLA…	103
BP	GO:0061138	morphogenesis of a branching epithelium	88/3563	187/18866	1.37509e-18	3.22534e-16	1.84953e-16	CLIC4/TNC/SOX9/EDNRA/SULF1/NRP1/GREM1/SFRP2/TGM2/COL4A1/SOCS3/TBX3/MSX2/ACVR1/FOXD1/SEMA3A/CCL11/CTSZ/AREG/MYC/WNT2/CSF1/ETV5/SRC/MMP14/RSPO3/EDN1/FOXA1/LEF1/CTSH/TGFBR2/NPNT/SHH/HOXD11/SNAI2/SFRP1/ADM/AR/BMP7/WNT1/FGF10/FGF8/SOX10/TIMELESS/HOXD13/TACSTD2/PLXND1/SLIT2/FGFR1/GRHL2/HOXA5/NTN4/SMO/SIX2/FGF7/DCHS1/FOXF1/TCF21/GLI2/ILK/ABL1/FAT4/FGF2/RSPO2/SRF/HGF/SPRY1/ADAMTS16/NFATC4/EYA1/PKD2/BCL2/…	88
BP	GO:0001763	morphogenesis of a branching structure	92/3563	201/18866	2.28192e-18	5.16122e-16	2.95964e-16	CLIC4/TNC/SOX9/EDNRA/SULF1/NRP1/PRDM1/GREM1/SFRP2/TGM2/COL4A1/SOCS3/TBX3/COL13A1/MSX2/ACVR1/FOXD1/SEMA3A/CCL11/CTSZ/AREG/MYC/WNT2/CSF1/ETV5/SRC/MMP14/RSPO3/EDN1/FOXA1/LEF1/CTSH/TGFBR2/NPNT/SHH/HOXD11/SNAI2/SFRP1/ADM/AR/BMP7/WNT1/FGF10/FGF8/SOX10/TIMELESS/SHOX2/HOXD13/TACSTD2/PLXND1/SLIT2/FGFR1/GRHL2/HOXA5/NTN4/SMO/SIX2/FGF7/DCHS1/FOXF1/TCF21/GLI2/LRRK2/ILK/ABL1/FAT4/FGF2/RSPO2/SRF/HGF/SPRY1/ADAMT…	92
BP	GO:0032943	mononuclear cell proliferation	117/3563	286/18866	3.37468e-18	7.36961e-16	4.22601e-16	MSN/ANXA1/IL7R/LYN/TYROBP/NCK1/ADA/CD86/PDCD1LG2/AIF1/MNDA/CLCF1/CEBPB/CD274/VSIG4/HAVCR2/CD300A/IL2RA/IL6ST/DOCK2/IL6/LILRB2/PRNP/LRRC32/FYN/PTPRC/PLA2G2F/TNFRSF1B/CD38/HLA-DPA1/SLC7A1/VCAM1/SLC11A1/TNFSF4/CTLA4/NCKAP1L/RASGRP1/TNFSF13B/CD209/LST1/HLA-DMB/PTPN22/CSF1/PLCL2/HLA-DPB1/IL27RA/CARD11/CCL5/LEF1/IL15/TGFBR2/FCGR2B/SHH/IL1B/IRF1/RAC2/CD74/CD6/IL20RB/CORO1A/CD3E/HLA-A/GPNMB/GAL/CD79A/CCL…	117
BP	GO:0050863	regulation of T cell activation	130/3563	332/18866	3.59571e-18	7.59053e-16	4.3527e-16	PRDM1/ANXA1/SIRPA/CAV1/LGALS1/IL7R/NOD2/CCL2/GATA3/LYN/NCK1/ADA/CD86/PDCD1LG2/AIF1/RUNX3/CEBPB/CD274/VSIG4/HAVCR2/CD300A/GSN/IL2RA/IL6ST/THY1/IL6/LILRB2/DPP4/PRNP/EFNB2/LRRC32/FGL2/VNN1/FYN/PTPRC/PLA2G2F/ICOS/TNFRSF1B/ZEB1/CD47/HLA-DPA1/SLC7A1/VCAM1/TNFSF4/CTLA4/NCKAP1L/RASGRP1/TNFSF13B/CD209/HLA-DMB/PTPN22/SRC/HLA-DPB1/IL27RA/LAG3/CD83/CARD11/CCL5/SOCS1/CYP26B1/EGR3/LEF1/IL15/TNFRSF18/CCL21/TGFB…	130
BP	GO:0046651	lymphocyte proliferation	116/3563	283/18866	3.92871e-18	8.02597e-16	4.60239e-16	MSN/ANXA1/IL7R/LYN/TYROBP/NCK1/ADA/CD86/PDCD1LG2/AIF1/MNDA/CLCF1/CEBPB/CD274/VSIG4/HAVCR2/CD300A/IL2RA/IL6ST/DOCK2/IL6/LILRB2/PRNP/LRRC32/FYN/PTPRC/PLA2G2F/TNFRSF1B/CD38/HLA-DPA1/SLC7A1/VCAM1/SLC11A1/TNFSF4/CTLA4/NCKAP1L/RASGRP1/TNFSF13B/CD209/LST1/HLA-DMB/PTPN22/PLCL2/HLA-DPB1/IL27RA/CARD11/CCL5/LEF1/IL15/TGFBR2/FCGR2B/SHH/IL1B/IRF1/RAC2/CD74/CD6/IL20RB/CORO1A/CD3E/HLA-A/GPNMB/GAL/CD79A/CCL19/FO…	116
BP	GO:0050678	regulation of epithelial cell proliferation	147/3563	395/18866	5.15053e-18	1.01932e-15	5.84517e-16	SOX9/CD109/SULF2/SULF1/NRP2/SPARC/F3/CDK6/NRP1/KLF9/CAV1/C5AR1/SAV1/SFRP2/THBS1/NOD2/CCL2/GATA3/CAV2/ECM1/TNFAIP3/NOTCH2/TWIST1/VEGFC/RUNX3/PPARG/STAT3/ITGA4/TGFBR1/TGFB2/EFNB2/UHRF1/AKT3/DYSF/HAS2/MST1/FGFBP1/CCL11/AREG/ATOH8/HIF1A/SERPINF1/STAT1/MYC/WNT2/EREG/HTRA1/CDH3/B2M/CXCL12/CCL24/TBX1/MMP12/PDGFB/CCL5/EGR3/EGFR/TGFA/APOE/ALOX5/GATA2/TGFBR3/SHH/JUN/TGM1/SNAI2/XDH/NGFR/ROBO1/SFRP1/OSR2/IQG…	147
BP	GO:0007160	cell-matrix adhesion	100/3563	230/18866	6.54666e-18	1.25636e-15	7.20446e-16	CORO1C/COL3A1/ACTN1/S100A10/FN1/CDK6/NRP1/POSTN/NID2/ITGA1/GREM1/THBS1/EMILIN1/ITGB1/COL5A3/MACF1/ITGB5/ADAMTS12/COL16A1/HPSE/ECM2/MAP4K4/ITGB2/PLAU/NID1/THY1/ITGA4/L1CAM/SERPINE1/COL13A1/ITGAV/CD44/PECAM1/ITGA11/VCAM1/RIN2/ITGA2/LRP1/CSF1/SGCE/SRC/MMP14/RRAS/SIGLEC1/MMP12/JAM3/CCL21/NPNT/BCAM/MSLN/SFRP1/ITGBL1/EPDR1/ITGAL/JAG1/CD3E/CX3CL1/CDKN2A/CEACAM6/COL17A1/CD36/DAPK3/ONECUT1/ACTN3/PTPRJ/CD9…	100
BP	GO:0001667	ameboidal-type cell migration	169/3563	481/18866	1.18975e-17	2.16303e-15	1.24036e-15	CORO1C/SOX9/DCN/FAP/NRP2/SPARC/FN1/NRP1/ANXA1/ZEB2/ANLN/GREM1/THBS1/STC1/GATA3/DDR2/ITGB1/MACF1/HBEGF/ANXA3/TWIST1/LOXL2/MAP4K4/ITGB2/VEGFC/PLK2/KITLG/AMOTL1/MMP9/PPARG/GNA12/ANXA6/ITGA4/DPP4/TGFBR1/TGFB2/EFNB2/AKT3/MAPRE2/ACVR1/HAS2/PECAM1/FGFBP1/SEMA3A/SYDE1/RIN2/KRT16/ATOH8/HIF1A/SERPINF1/CXCL13/ITGA2/AKAP12/SRC/SEMA3F/TBX1/RRAS/EDN1/PDGFB/AMOTL2/EGR3/TNS1/SEMA6A/CTSH/PTPRG/APOE/TGFBR2/GATA2/T…	169
BP	GO:0003015	heart process	119/3563	297/18866	1.19542e-17	2.16303e-15	1.24036e-15	PDE4B/FLNA/RGS2/CAV1/TPM1/DSC2/STC1/HBEGF/WWTR1/ADA/KCNJ8/ATP1A1/BIN1/TBX2/DSP/NUP155/ITPR2/CXCR4/TGFB2/RGS4/CACNA1D/KCNE4/FYN/SEMA3A/CASQ1/CYP2J2/JAK2/NOX4/TMEM65/SRC/FXYD6/EDN1/CACNA2D1/ATP1A4/ITPR3/PLN/TNNI2/TNNC1/PKP2/KCNQ1/GSTM2/NMU/GPD1L/THRB/GJC1/DES/ADM/FXYD4/FXYD3/ACTC1/ADRA1B/CHRM2/HRC/KCNG2/CSRP3/MYH6/MYL2/TACR3/MYH7/SCN1A/MC3R/BMP10/CACNG2/MYLK2/NPFF/OXT/CACNA1F/NPPC/TMEM38B/RNF207/TR…	119
BP	GO:0007517	muscle organ development	149/3563	407/18866	1.68282e-17	2.96035e-15	1.69758e-15	COL3A1/COL6A3/DCN/LOX/RGS2/CAV1/TPM1/SAV1/GREM1/TEAD4/HEG1/CAV2/MYLK/HBEGF/TWIST1/EGR2/CXCL10/TBX2/SGCB/DSP/TAGLN/LAMA2/CRYAB/TGFBR1/TGFB2/EGR1/RGS4/EFNB2/HEYL/CCNB1/CENPF/CFL2/COL11A1/CASQ1/MSC/ITGA11/WNT2/MRAS/FHL1/SVIL/SGCE/LIF/TBX1/BTG2/EDN1/CYP26B1/EGR3/LEF1/TGFBR2/TNNC1/PKP2/TGFBR3/SHH/GATA6/NUPR1/ERBB3/POPDC3/PITX1/ATF3/ACTC1/DKK1/FZD2/GSC/AKAP6/COL19A1/LBX1/CSRP3/MYH6/ALX4/MYL2/MYH7/ACTN3…	149
BP	GO:0003205	cardiac chamber development	82/3563	174/18866	1.83098e-17	3.13394e-15	1.79712e-15	NRP2/NRP1/PRDM1/TPM1/SAV1/SFRP2/HEG1/GATA3/NOTCH2/TBX3/TBX2/DSP/TGFBR1/TGFB2/HEYL/NDST1/MSX2/ACVR1/COL11A1/SMAD6/HIF1A/WNT2/TMEM65/MYH10/TBX1/TGFBR2/TNNC1/LTBP1/PKP2/TGFBR3/CPE/GATA6/ROBO1/WNT11/JAG1/BMP7/FZD2/HAND2/MYH6/MYL2/MYH7/NPY2R/BMP10/FGF8/TBX6/HES1/SHOX2/PLXND1/SLIT2/DHRS3/GRHL2/SLIT3/SMO/FOXF1/ZFPM2/PARVA/MEF2C/PCSK5/ANK2/ADAMTS6/RYR2/MYOCD/TEK/PDE2A/ADAMTS1/HAND1/SRF/FZD1/NOS3/RARB/TBX…	82
BP	GO:1903037	regulation of leukocyte cell-cell adhesion	127/3563	329/18866	3.38777e-17	5.64599e-15	3.23762e-15	ANXA1/SIRPA/CAV1/LGALS1/ICAM1/IL7R/NOD2/CCL2/GATA3/LYN/NCK1/ADA/CD86/PDCD1LG2/ITGB2/AIF1/RUNX3/CEBPB/CD274/VSIG4/HAVCR2/CD300A/IL2RA/IL6ST/THY1/IL6/LILRB2/ITGA4/DPP4/PRNP/IRAK1/EFNB2/LRRC32/FGL2/VNN1/CD44/HAS2/FYN/PTPRC/PLA2G2F/ICOS/CD47/HLA-DPA1/SLC7A1/VCAM1/TNFSF4/CTLA4/NCKAP1L/RASGRP1/TNFSF13B/CD209/HLA-DMB/PTPN22/CXCL12/SRC/HLA-DPB1/IL27RA/LAG3/CD83/CARD11/CCL5/SOCS1/EGR3/LEF1/IL15/CCL21/TGFB…	127
BP	GO:0032970	regulation of actin filament-based process	147/3563	405/18866	6.61881e-17	1.07479e-14	6.16327e-15	PDGFRB/MYADM/S100A10/PDE4B/NRP1/FLNA/CAV1/TPM1/PAM/TGFB3/ICAM1/DSC2/STC1/SSH3/ECT2/CDC42EP1/NCK1/HCK/NOTCH2/ARHGEF10L/PDPN/ATP1A1/BIN1/PLEK/CSF1R/DIXDC1/GSN/DSP/SH3PXD2B/PDGFRA/TGFBR1/RND3/RGS4/CDK5R1/IQGAP2/CFL2/CD47/CCL11/SPIRE1/NCKAP1L/NOX4/LRP1/SVIL/CXCL12/CCL24/JAM3/EDN1/CSF3/CDC42EP3/SPIRE2/CCL21/PLN/WAS/TNNC1/PKP2/DBN1/RDX/GRHL3/COTL1/FSCN1/RAC2/LIMA1/SFRP1/IQGAP3/WNT11/ID1/CORO1A/CX3CL1/L…	147
BP	GO:0048608	reproductive structure development	157/3563	443/18866	7.12496e-17	1.12806e-14	6.46872e-15	TNC/ADAM19/SOX9/DCN/SULF1/PDGFRB/PRDM1/FLNA/ANXA1/INHBA/AXL/ICAM1/SFRP2/STC1/GATA3/CTSB/SNAI1/SERPINE2/ADA/NOTCH2/SOCS3/RRM1/TBX3/KITLG/CEBPB/PPARG/ROR2/SRD5A1/ASPM/PDGFRA/TGFBR1/ITGB8/TGFB2/E2F7/HSD17B2/PRDX4/SEMA3A/SPP1/HIF1A/SERPINF1/WNT2/EREG/HTRA1/LIF/SRC/FSTL3/MMP14/RSPO3/FOXA1/PDGFB/PLCD1/CEBPA/PLCD3/EGFR/LEF1/GATA2/SHH/DHCR24/GJB2/CSF2/FOSL1/STC2/GATA6/SFRP1/PTX3/PHLDA2/WNT7B/OSR1/NUPR1/A…	157
BP	GO:2000027	regulation of animal organ morphogenesis	105/3563	254/18866	7.53158e-17	1.16335e-14	6.6711e-15	CTHRC1/SOX9/SULF2/SULF1/GREM1/SFRP2/GATA3/TNFAIP3/TWIST1/ASPN/TBX2/ROR2/GPC6/DACT1/RUNX2/TGFBR1/TGFB2/ACVR1/PRICKLE1/STAT1/MYC/WNT2/GPC4/CSF1/ETV5/LIF/TBX1/RSPO3/EDN1/PSMB9/TGFBR2/PLEKHA4/DAB2/SHH/GRHL3/SNAI2/TNFRSF11B/NGFR/ROBO1/SFRP1/WNT11/THRB/JAG1/AR/BMP7/DKK1/FZD2/HAND2/PTN/WNT1/FGF10/AMELX/MMP20/BMP10/FGF8/XBP1/PSMD2/PSMD1/PSMB2/HES1/HOXD13/RNF207/TACSTD2/ARRB2/FGFR1/SP6/BASP1/NTN4/SMO/SIX2…	105
BP	GO:0010810	regulation of cell-substrate adhesion	94/3563	217/18866	8.58453e-17	1.29442e-14	7.42271e-15	CORO1C/ITGA5/MYADM/S100A10/FN1/COL1A1/CDK6/NRP1/POSTN/FLNA/GREM1/LGALS1/CCDC80/THBS1/EMILIN1/MACF1/COL16A1/PDPN/ECM2/MAP4K4/COL8A1/PLAU/NID1/THY1/SERPINE1/GBP1/HAS2/FBLN2/RIN2/JAK2/LRP1/CSF1/SRC/MMP14/RRAS/MMP12/ABI3BP/CCL21/NPNT/EDIL3/RAC2/SFRP1/SMOC2/AGR2/JAG1/CD3E/CX3CL1/OLFM4/CDKN2A/CEACAM6/SPOCK1/CD36/PTN/DAPK3/WNT1/ONECUT1/VWC2/NPY2R/TACSTD2/PTPRJ/ARHGAP6/FBLN1/FOXF1/EPHA3/APOD/LIMS2/ILK/AB…	94
BP	GO:0060348	bone development	90/3563	204/18866	9.60466e-17	1.41456e-14	8.11164e-15	SOX9/SULF2/SULF1/LOX/PAPSS2/SH2B3/SPARC/COL1A1/FBN1/PDGFC/FAM20C/ANXA2/RAB23/GREM1/TGFB3/SFRP2/PLS3/STC1/CHSY1/TYROBP/NOTCH2/GPR68/TWIST1/SRD5A1/ANXA6/SH3PXD2B/NAB1/RUNX2/BGN/COL13A1/MSX2/HAS2/PTPRC/ACP5/FLI1/SRC/PLXNB1/MMP14/FGFR3/SFRP4/CYP26B1/TGFBR2/TMEM119/COMP/OSR2/MMP13/WNT1/PHOSPHO1/NEUROG1/PTH/FGF8/NPPC/TMEM38B/SHOX2/BMPR1B/DHRS3/GJA1/DCHS1/EPYC/MEF2C/RANBP3L/FAT4/MEF2D/AKAP13/IGF1/TEK/SR…	90
BP	GO:0001649	osteoblast differentiation	98/3563	231/18866	1.03519e-16	1.48996e-14	8.54399e-15	TNC/CTHRC1/SOX9/LOX/COL6A1/COL1A1/CDK6/VCAN/FAM20C/GREM1/SFRP2/DDR2/SNAI1/PTHLH/WWTR1/TWIST1/VEGFC/TPM4/CEBPB/RRAS2/IFITM1/IL6ST/PDLIM7/SH3PXD2B/RUNX2/IL6/DDX21/MRC2/CLEC5A/MSX2/ACVR1/SPP1/ITGA11/AREG/SMAD6/FBXO5/TWIST2/GDPD2/CREB3L1/BMP3/CEBPA/LEF1/IGFBP5/NPNT/SHH/TMEM119/SNAI2/SFRP1/WNT7B/WNT11/ID1/FBN2/JAG1/IGFBP3/GPNMB/ID4/BMP7/HAND2/AMELX/SP7/NPPC/SHOX2/BMPR1B/TOB1/TRPM4/ID3/SMO/CYP24A1/GLI2…	98
BP	GO:0097529	myeloid leukocyte migration	95/3563	222/18866	1.54724e-16	2.17748e-14	1.24865e-14	PDE4B/ANXA1/MPP1/SIRPA/ITGA1/C5AR1/GREM1/FCER1G/THBS1/CCL2/EMILIN1/LYN/C3AR1/SLAMF8/ITGB2/VEGFC/AIF1/CXCL10/PLA2G7/CXCL2/CD300A/CCL4/CSF1R/ROR2/IL6/CCL8/DPP4/SERPINE1/RARRES2/TGFB2/DYSF/CXCL1/S100A8/CXCL9/CXCL5/CXCL11/MST1/CCL18/DUSP1/PECAM1/CD47/CCL11/PIK3CD/CD99/CXCL13/NCKAP1L/CCL13/CSF1/CXCL12/CCL24/CXCL6/MMP14/S100A7/CCR1/TREM2/JAM3/EDN1/S100A9/PDGFB/CCL5/CCL20/CCL21/CMKLR1/XG/IL1B/RAC2/CD74/…	95
BP	GO:0042692	muscle cell differentiation	142/3563	390/18866	1.65777e-16	2.28232e-14	1.30877e-14	SOX9/PDGFRB/LOX/RGS2/TPM1/GREM1/SOD2/ADAM12/CAV2/ITGB1/CAPN2/TBX3/CXCL10/CD53/BIN1/TBX2/SGCB/PTGFRN/PDGFRA/RGS4/EFNB2/DYSF/CCNB1/ACVR1/CXCL9/DNMT1/BARX2/EHD2/CFL2/ZEB1/CASQ1/NOX4/EREG/FLNC/MYH10/MMP14/TBX1/PLEKHO1/EDN1/PDGFB/CYP26B1/IGFBP5/NPNT/SHH/TMEM119/COMP/GATA6/CAPN9/UCHL1/CDH2/LMOD1/POPDC3/TNNT1/ADM/MYH11/KRT8/TNNT3/GDF15/ACTC1/DKK1/CEACAM5/AKAP6/WNT1/FGF10/CSRP3/MYH6/MYL2/KCNH1/WNT8A/BMP1…	142
BP	GO:0048732	gland development	156/3563	443/18866	1.73e-16	2.33009e-14	1.33616e-14	TNC/MSN/SOX9/SULF2/SULF1/PDGFRB/NRP1/ANXA1/CAV1/PAM/TGFB3/TGM2/GATA3/TNFAIP3/DKK3/SERPINE2/ADA/NOTCH2/TBX3/CEBPB/AURKA/TBX2/CSF1R/SRD5A1/ALDH1A3/ACAT1/IL6/PDGFRA/TGFBR1/TGFB2/CCNB2/E2F7/MSX2/MST1/MAFB/SEMA3A/CCL11/AREG/SLC9A3R1/HIF1A/SERPINF1/JAK2/WNT2/ITGA2/HOXB3/CSF1/ETV5/SRC/FSTL3/TBX1/FOXA1/LBH/NTN1/CEBPA/EGFR/LEF1/TYMS/IGFBP5/TGFBR2/GATA2/TGFBR3/ELF5/SHH/JUN/SNAI2/XDH/GATA6/ROBO1/SFRP1/IQGAP…	156
BP	GO:0060537	muscle tissue development	147/3563	409/18866	1.76605e-16	2.33009e-14	1.33616e-14	SOX9/COL3A1/DCN/PDGFRB/LOX/RGS2/CAV1/TPM1/SAV1/GREM1/HEG1/CAV2/ITGB1/MYLK/TWIST1/TBX3/EGR2/TBX2/SGCB/DSP/PDGFRA/TGFBR1/TGFB2/EGR1/RGS4/EFNB2/HEYL/CCNB1/ACVR1/CENPF/CFL2/COL11A1/CASQ1/MSC/WNT2/NOX4/SVIL/MYH10/TBX1/BTG2/EDN1/CYP26B1/LEF1/IGFBP5/PLN/TGFBR2/TNNC1/PKP2/TGFBR3/SHH/GATA6/OSR1/NUPR1/GJC1/ERBB3/POPDC3/PITX1/MYH11/ATF3/BMP7/ACTC1/DKK1/AKAP6/COL19A1/CSRP3/MYH6/MYL2/MYH7/ACTN3/WNT8A/PHOX2B/B…	147
BP	GO:0061458	reproductive system development	157/3563	447/18866	1.80593e-16	2.33407e-14	1.33844e-14	TNC/ADAM19/SOX9/DCN/SULF1/PDGFRB/PRDM1/FLNA/ANXA1/INHBA/AXL/ICAM1/SFRP2/STC1/GATA3/CTSB/SNAI1/SERPINE2/ADA/NOTCH2/SOCS3/RRM1/TBX3/KITLG/CEBPB/PPARG/ROR2/SRD5A1/ASPM/PDGFRA/TGFBR1/ITGB8/TGFB2/E2F7/HSD17B2/PRDX4/SEMA3A/SPP1/HIF1A/SERPINF1/WNT2/EREG/HTRA1/LIF/SRC/FSTL3/MMP14/RSPO3/FOXA1/PDGFB/PLCD1/CEBPA/PLCD3/EGFR/LEF1/GATA2/SHH/DHCR24/GJB2/CSF2/FOSL1/STC2/GATA6/SFRP1/PTX3/PHLDA2/WNT7B/OSR1/NUPR1/A…	157
BP	GO:1903522	regulation of blood circulation	118/3563	303/18866	2.08069e-16	2.6354e-14	1.51123e-14	PDE4B/FLNA/RGS2/CAV1/TPM1/F2R/ICAM1/DSC2/STC1/HBEGF/ADA/ATP1A1/BIN1/TBX2/DSP/NUP155/ITPR2/TGFB2/RGS4/CACNA1D/KCNE4/SEMA3A/CD38/CASQ1/CYP2J2/JAK2/TMEM65/BDKRB2/FXYD6/EDN1/CACNA2D1/ATP1A4/ITPR3/EGFR/PLN/PKP2/KCNQ1/GSTM2/NMU/GPD1L/THRB/GJC1/DES/PTGS2/ADM/FXYD4/FXYD3/ADRA1B/CHRM2/HRC/KCNG2/CSRP3/MYH6/MYL2/TACR3/MYH7/MC3R/BMP10/CACNG2/NPFF/OXT/ADRA2B/CACNA1F/NPPC/AVP/TMEM38B/RNF207/TRPM4/APLN/BVES/CXA…	118
BP	GO:0050870	positive regulation of T cell activation	92/3563	214/18866	3.26841e-16	4.0586e-14	2.32735e-14	ANXA1/SIRPA/CAV1/LGALS1/IL7R/NOD2/CCL2/GATA3/LYN/NCK1/ADA/CD86/PDCD1LG2/AIF1/RUNX3/CD274/HAVCR2/IL2RA/IL6ST/THY1/IL6/LILRB2/DPP4/EFNB2/VNN1/FYN/PTPRC/ICOS/CD47/HLA-DPA1/SLC7A1/VCAM1/TNFSF4/CTLA4/NCKAP1L/RASGRP1/TNFSF13B/CD209/HLA-DMB/PTPN22/SRC/HLA-DPB1/IL27RA/CD83/CARD11/CCL5/SOCS1/EGR3/LEF1/IL15/CCL21/TGFBR2/LILRB4/SHH/IL1B/CD74/CD6/DUSP10/CORO1A/CD3E/HLA-A/CCL19/IL1A/TNFRSF13C/ZP4/SPTA1/IL23R/…	92
BP	GO:0034329	cell junction assembly	152/3563	434/18866	7.30864e-16	8.90108e-14	5.10421e-14	CORO1C/ACTN1/ITGA5/S100A10/FN1/NRP1/CDH11/FLNA/CAV1/GREM1/THBS1/HEG1/ECT2/SNAI1/MACF1/COL16A1/MAP4K4/GPC6/LAMA3/IL1RAP/THY1/EFNB2/MAP1B/KRT14/LAMC2/PECAM1/THBS2/TLR2/ITGA2/GPC4/LRP1/FLNC/SRC/PLXNB1/MMP14/SLITRK6/JAM3/NTN1/TNS1/TPBG/EPHB2/PKP2/GJB2/IL1B/SNAI2/FSCN1/SFRP1/CLDN23/WNT11/CDH2/GJC1/UGT8/POF1B/KRT5/PPP1R9A/PKP1/DKK1/COL17A1/LAMB3/DAPK3/BSN/NPAS4/SHANK1/CLDN16/ACTN3/GRID2/GABRA1/LIM2/CDH…	152
BP	GO:0008544	epidermis development	163/3563	477/18866	8.40941e-16	1.00484e-13	5.76215e-14	CLIC4/PALLD/SOX9/CD109/MYO5A/EMP1/ANXA1/CTSK/INHBA/SAV1/DSC2/SNAI1/PTHLH/HPSE/KRT6B/BNC1/KRTAP5-9/DSG3/DSP/ZBED2/LAMA3/NAB1/PI3/PLOD1/TGFB2/KRT14/LAMC2/MSX2/KRT16/SLC9A3R1/EREG/SPRR1B/CDH3/S100A7/SGPP1/SLITRK6/SFRP4/SERPINB13/EVPL/TNFRSF19/CYP26B1/EGFR/KLK5/KRT81/IGFBP5/MCOLN3/WAS/SCEL/PKP2/KLK7/CASP14/SHH/SULT2B1/TGM1/GRHL3/FOXQ1/NGFR/DSC3/KRT7/KLF4/JAG1/CALML5/AKR1C3/ERRFI1/KRT75/KRT5/SPRR2G/FS…	163
BP	GO:0042493	response to drug	142/3563	397/18866	9.19729e-16	1.07864e-13	6.18531e-14	MT2A/TIMP2/LOX/S100A10/PDE4B/COL1A1/ANXA1/INHBA/NNMT/NPC1/PAM/LGALS1/ICAM1/SFRP2/THBS1/GATA3/LYN/COL18A1/CYBB/ADA/FBP1/SLAMF8/VEGFC/HMGA2/ATP1A1/LDHA/PPARG/GNA12/SRD5A1/STAT3/CYP4B1/CXCR4/PRNP/TGFB2/MAP1B/OXCT1/CCNB1/CENPF/FYN/CD38/CYP2J2/STAT1/TDO2/NCKAP1L/MYC/ITGA2/LRP8/CDH3/B2M/MAOB/SRC/EDN1/EGFR/TYMS/GAS6/ABCC3/GGH/TGFBR2/BCAR3/ABAT/KCNQ1/SLC22A3/NPAS2/FOSL1/IL1B/TNFRSF11B/GATA6/GCLM/EMX2/SFR…	142
BP	GO:0060047	heart contraction	112/3563	287/18866	1.01878e-15	1.17307e-13	6.72685e-14	PDE4B/FLNA/RGS2/CAV1/TPM1/DSC2/STC1/HBEGF/ADA/KCNJ8/ATP1A1/BIN1/TBX2/DSP/NUP155/ITPR2/CXCR4/TGFB2/RGS4/CACNA1D/KCNE4/SEMA3A/CASQ1/CYP2J2/JAK2/TMEM65/FXYD6/EDN1/CACNA2D1/ATP1A4/ITPR3/PLN/TNNI2/TNNC1/PKP2/KCNQ1/GSTM2/NMU/GPD1L/THRB/GJC1/DES/ADM/FXYD4/FXYD3/ACTC1/ADRA1B/CHRM2/HRC/KCNG2/CSRP3/MYH6/MYL2/TACR3/MYH7/SCN1A/MC3R/BMP10/CACNG2/MYLK2/NPFF/OXT/CACNA1F/NPPC/TMEM38B/RNF207/TRPM4/APLN/BVES/CXADR…	112
BP	GO:0060562	epithelial tube morphogenesis	124/3563	331/18866	1.18192e-15	1.33663e-13	7.66471e-14	CLIC4/TNC/CTHRC1/SOX9/EDNRA/NRP1/ZEB2/GREM1/SFRP2/COL4A1/GATA3/ADAMTS12/NOTCH2/TWIST1/TBX3/MICAL2/CXCL10/TBX2/CSF1R/CXCR4/TGFB2/EFNB2/ITGAX/MSX2/ACVR1/FOXD1/SHROOM3/CCL11/CTSZ/AREG/PRICKLE1/HIF1A/MYC/WNT2/PODXL/CSF1/ETV5/SRC/MMP14/EDN1/FOXA1/NTN1/LEF1/CTSH/TGFBR2/NPNT/SHH/HOXD11/GRHL3/TEAD2/SFRP1/WNT11/OSR1/ADM/AR/BMP7/FZD2/HAND2/WNT1/FGF10/LBX1/TBR1/FGF8/TBX22/MTHFD1L/STK3/STIL/ARL13B/TIMELESS/T…	124
BP	GO:0090257	regulation of muscle system process	103/3563	256/18866	1.32513e-15	1.47229e-13	8.44264e-14	SPHK1/PDE4B/FLNA/RGS2/CAV1/TPM1/F2R/DSC2/STC1/LMCD1/ADA/AIF1/ATP1A1/BIN1/DSP/IL6ST/ANXA6/RGS4/FBXO32/TNFRSF1B/CASQ1/ITGA2/MYL9/EDN1/IGFBP5/CNN1/PLN/TNNI2/NPNT/TNNC1/ABAT/PKP2/KCNQ1/ADORA2B/GSTM2/PLCE1/NMU/KLF4/ERRFI1/PTGS2/TNNT1/TNNT3/HAND2/DAPK3/ADRA1B/AKAP6/CHRM2/HRC/CHRNB4/MYL2/TACR3/MYH7/ACTN3/MYBPH/NEUROG1/NPY2R/BMP10/MYLK2/OXT/ADRA2B/ENO1/TMEM38B/PARP1/RNF207/TRPM4/G6PD/DMD/HSPB6/CASQ2/CACN…	103
BP	GO:0030278	regulation of ossification	90/3563	212/18866	1.7487e-15	1.9094e-13	1.09492e-13	CTHRC1/SOX9/CDK6/FAM20C/GREM1/TGFB3/SFRP2/SRGN/CHSY1/DDR2/ECM1/TWIST1/VEGFC/EGR2/CEBPB/IFITM1/IL6ST/PDLIM7/RUNX2/IL6/TGFB2/MSX2/ACVR1/AREG/SMAD6/HIF1A/FBXO5/TWIST2/GDPD2/ANKH/CSF1/MGP/CCR1/CEBPA/IGFBP5/NPNT/ALOX5/TMEM119/SNAI2/COMP/SFRP1/OSR2/WNT7B/ID1/OSR1/FBN2/JAG1/BMP7/DKK1/HAND2/PTN/PHOSPHO1/PTH/OXT/NPPC/KREMEN1/BMP2K/BMPR1B/TOB1/TRPM4/DHRS3/ID3/SIX2/MEF2C/OMD/CHRD/ILK/RANBP3L/IGF1/GLI1/GPM6B…	90
BP	GO:0070663	regulation of leukocyte proliferation	98/3563	240/18866	2.09677e-15	2.25066e-13	1.29061e-13	ANXA1/GREM1/LYN/TNFAIP3/TYROBP/NCK1/ADA/CD86/PDCD1LG2/AIF1/MNDA/CLCF1/KITLG/CEBPB/CD274/VSIG4/HAVCR2/CD300A/CSF1R/IL2RA/IL6ST/IL6/LILRB2/CCL8/PRNP/LRRC32/PTPRC/PLA2G2F/TNFRSF1B/CD38/HLA-DPA1/SLC7A1/VCAM1/TNFSF4/CTLA4/NCKAP1L/TNFSF13B/CD209/LST1/HLA-DMB/PTPN22/CSF1/HLA-DPB1/IL27RA/CARD11/CCL5/IL15/TGFBR2/FCGR2B/SHH/IL1B/IRF1/IL33/RAC2/CD74/CD6/IL20RB/CORO1A/CD3E/HLA-A/GPNMB/GAL/CCL19/FOXJ1/IL1A/TN…	98
BP	GO:0006937	regulation of muscle contraction	78/3563	173/18866	2.44604e-15	2.5818e-13	1.4805e-13	SPHK1/PDE4B/FLNA/RGS2/CAV1/TPM1/F2R/DSC2/STC1/ADA/ATP1A1/BIN1/DSP/ANXA6/CASQ1/ITGA2/MYL9/EDN1/CNN1/PLN/TNNI2/NPNT/TNNC1/ABAT/PKP2/KCNQ1/ADORA2B/GSTM2/PLCE1/NMU/PTGS2/TNNT1/TNNT3/DAPK3/ADRA1B/CHRM2/HRC/CHRNB4/MYL2/TACR3/MYH7/ACTN3/MYBPH/NPY2R/BMP10/MYLK2/OXT/ADRA2B/ENO1/TMEM38B/RNF207/TRPM4/DMD/HSPB6/CASQ2/CACNA1C/P2RX1/KCNMA1/ANK2/ATP1A2/PPP1R12B/RYR2/PRKG1/MYOCD/ADRA2A/TACR2/SRF/HDAC4/CALCRL/CHR…	78
BP	GO:0032496	response to lipopolysaccharide	124/3563	334/18866	2.60543e-15	2.70495e-13	1.55112e-13	DCN/SPARC/PDE4B/VIM/SIRPA/CD14/F2R/C5AR1/AXL/ICAM1/PLSCR4/NOD2/CCL2/LYN/TNFAIP3/HCK/CAPN2/CD86/PDCD1LG2/CXCL10/CEBPB/CD274/HAVCR2/CXCL2/LY96/MRC1/IL6/LILRB2/GFI1/SERPINE1/IRAK1/CXCL1/IL10RA/LITAF/S100A8/CXCL9/CXCL5/CXCL11/TNFRSF1B/IRF8/SMAD6/SLC11A1/TNFSF4/ACP5/TLR2/CXCL13/JAK2/PTPN22/AKAP12/MAOB/SRC/CXCL6/S100A7/TREM2/EDN1/CSF3/S100A9/CCL5/LY86/FMO1/IL24/GJB2/CSF2/IL1B/CSF2RB/CD6/CXCL3/DUSP10/SL…	124
BP	GO:0048880	sensory system development	140/3563	394/18866	2.72264e-15	2.78104e-13	1.59475e-13	CLIC4/SOX9/COL5A2/PDGFRB/COL5A1/NRP1/PRDM1/FBN1/VIM/INHBA/ZEB2/EFEMP1/COL4A1/GATA3/C1QA/NOTCH2/TWIST1/RRM1/COL8A1/TBX2/STAT3/ALDH1A3/SH3PXD2B/THY1/CRYAB/PDGFRA/IFT140/TGFBR1/TGFB2/ITGAM/SLC25A25/NES/SEMA3A/ZEB1/HIF1A/SERPINF1/WNT2/COL8A2/MFAP2/MYH10/MFAP5/SLITRK6/FJX1/MAF/EGFR/TGFBR2/EPHB2/BCAR3/SHH/JUN/C3/GRHL3/OSR2/WNT7B/KLF4/THRB/FBN2/JAG1/CYP1B1/WNT5B/SLC44A4/TSPAN12/BMP7/PTN/CRYBB1/RP1L1/FGF…	140
BP	GO:1901342	regulation of vasculature development	153/3563	444/18866	2.90547e-15	2.92069e-13	1.67483e-13	DCN/ITGA5/SULF1/SPHK1/SPARC/F3/NRP1/ANXA1/C5AR1/GREM1/SFRP2/SOD2/ADAM12/THBS1/EMILIN1/ECM1/TNFAIP3/ITGB1/COL4A2/CYBB/ANXA3/TWIST1/CHI3L1/C3AR1/ITGB2/VEGFC/PLK2/HMGA2/CXCL10/TNFRSF12A/PPARG/STAT3/IL6/CXCR4/SERPINE1/ITGB8/TGFB2/EGR1/EFNB2/AKT3/PGK1/ITGAX/DNMT1/FGFBP1/THBS2/CCL11/RIN2/HIF1A/SERPINF1/STAT1/CXCL13/SERPINB7/CCL24/RRAS/CREB3L1/PDGFB/STAB1/HSPG2/SEMA6A/CTSH/TGFBR2/ALOX5/GATA2/C3/IL1B/XDH…	153
BP	GO:0072503	cellular divalent inorganic cation homeostasis	165/3563	492/18866	3.83243e-15	3.79231e-13	2.17465e-13	MT2A/EDNRA/SLC39A14/SLC39A8/MYO5A/CAV1/F2R/C5AR1/MT1X/TGM2/STC1/LYN/CAV2/FPR1/PLA2G6/C3AR1/CXCL10/MT1G/CDH23/TRPV2/ANXA6/THY1/ITPR2/CXCR4/PDGFRA/CCL8/PRNP/CACNA1D/C1QTNF1/S100A8/CXCL9/ITGAV/CXCL11/FYN/PTPRC/SLC30A4/MT1M/CD38/CASQ1/MT1E/CCL11/SLC11A1/MT1H/CXCL13/RASA3/JAK2/CCL13/LRP1/P2RY6/CXCL12/BDKRB2/CCR1/EDN1/CACNA2D1/S100A9/CCL5/CALB2/ITPR3/CCL21/PLN/APOE/MCOLN3/GATA2/CMKLR1/STC2/GSTM2/SLC24A…	165
BP	GO:0030323	respiratory tube development	80/3563	181/18866	4.26918e-15	4.1595e-13	2.38521e-13	TNC/SOX9/ADAMTS2/PDGFRB/LOX/SPARC/SAV1/TGFB3/CRISPLD2/HEG1/ADA/CHI3L1/PDPN/PDGFRA/LIPA/HSD11B1/CTSZ/WNT2/LIF/FSTL3/MMP14/FOXA1/RCN3/CEBPA/EGFR/CTSH/IGFBP5/TGFBR2/SHH/GATA6/WNT7B/WNT11/ID1/AGR2/THRB/ERRFI1/MME/FOXJ1/CRH/PTN/FGF10/FGF8/TMEM38B/TIMELESS/HES1/SLC7A11/FGFR1/GRHL2/HOXA5/FGF7/FOXF1/ZFPM2/TCF21/GLI2/PCSK5/FGF2/LOXL3/MYOCD/THRA/GLI1/RSPO2/KLF2/SRF/SPRY1/TBX4/NOS3/LTBP3/TBX5/NFIB/BMPR2/TRA…	80
BP	GO:0001704	formation of primary germ layer	63/3563	127/18866	4.54002e-15	4.35636e-13	2.4981e-13	COL5A2/ITGA5/COL5A1/FN1/COL6A1/INHBA/SFRP2/COL12A1/ITGB1/COL4A2/SNAI1/ITGB5/ITGB2/COL8A1/HMGA2/TXNRD1/MMP9/LAMA3/ITGA4/MMP2/ACVR1/ITGAV/SOX7/DUSP1/COL11A1/ATOH8/ITGA2/MMP14/LEF1/ELF5/GATA6/WNT11/KLF4/DUSP2/DUSP5/COL7A1/BMP7/DKK1/LAMB3/CRB2/EXT2/TBX6/FGFR1/GJA1/DUSP4/SIX2/FOXF1/CHRD/SOX17/ITGA7/FZD7/HAND1/SRF/EYA1/NR4A3/BMPR2/ITGA8/FOXC2/BMP4/ITGB4/MMP15/ITGA3/SOX2	63
BP	GO:0014706	striated muscle tissue development	138/3563	389/18866	4.99915e-15	4.72532e-13	2.70967e-13	DCN/PDGFRB/LOX/RGS2/CAV1/TPM1/SAV1/GREM1/HEG1/CAV2/ITGB1/TWIST1/TBX3/EGR2/TBX2/SGCB/DSP/PDGFRA/TGFBR1/TGFB2/EGR1/RGS4/EFNB2/HEYL/CCNB1/ACVR1/CENPF/CFL2/COL11A1/CASQ1/MSC/WNT2/NOX4/SVIL/MYH10/TBX1/BTG2/EDN1/CYP26B1/LEF1/PLN/TGFBR2/TNNC1/PKP2/TGFBR3/SHH/GATA6/NUPR1/GJC1/ERBB3/POPDC3/PITX1/MYH11/ATF3/BMP7/ACTC1/DKK1/AKAP6/COL19A1/CSRP3/MYH6/MYL2/MYH7/ACTN3/WNT8A/PHOX2B/BMP10/MYLK2/FGF8/FGF3/SAP30/SH…	138
BP	GO:0002237	response to molecule of bacterial origin	129/3563	356/18866	6.21321e-15	5.78651e-13	3.3182e-13	DCN/SPARC/PDE4B/VIM/SIRPA/CD14/F2R/C5AR1/AXL/ICAM1/PLSCR4/NOD2/CCL2/LYN/TNFAIP3/HCK/CAPN2/CD86/PDCD1LG2/CXCL10/CEBPB/CD274/HAVCR2/CXCL2/LY96/MRC1/TLR1/IL6/LILRB2/GFI1/SERPINE1/IRAK1/CXCL1/IL10RA/LITAF/S100A8/CXCL9/CXCL5/CXCL11/TNFRSF1B/IRF8/SMAD6/SLC11A1/TNFSF4/ACP5/TLR2/CXCL13/JAK2/PTPN22/AKAP12/B2M/MAOB/SRC/CXCL6/S100A7/TREM2/EDN1/CSF3/S100A9/CCL5/LY86/FMO1/IL24/FCGR2B/GJB2/CSF2/IL1B/CSF2RB/CD6…	129
BP	GO:1902105	regulation of leukocyte differentiation	111/3563	290/18866	6.67918e-15	6.13032e-13	3.51536e-13	CDK6/PRDM1/FBN1/ANXA1/INHBA/AXL/IL7R/C1QC/GATA3/LYN/TYROBP/ADA/NOTCH2/GPR68/CD86/SLAMF8/RUNX3/KITLG/CEBPB/KLF10/ROR2/EVI2B/IL2RA/TMEM176A/LILRB2/LILRB3/FGL2/VNN1/TESC/MAFB/PTPRC/ZEB1/TNFSF4/CTLA4/NCKAP1L/MYC/RASGRP1/CSF1/LIF/FSTL3/MMP14/CCR1/TREM2/LAG3/CD83/CARD11/SOCS1/CYP26B1/EGR3/LEF1/GAS6/IL15/TNFRSF18/TGFBR2/GATA2/FCGR2B/LILRB4/SHH/JUN/CD2/IL1B/IRF1/PGLYRP3/SFRP1/CD74/HLA-B/DUSP10/CA2/HLA-DO…	111
BP	GO:0019932	second-messenger-mediated signaling	155/3563	456/18866	7.28325e-15	6.58926e-13	3.77853e-13	SOX9/SPHK1/MYO5A/RGS2/ADCY7/THBS1/GNG2/LMCD1/PTHLH/FPR1/ADA/CXCL10/SPINK1/PLEK/CCL4/ADCY9/ITPR2/CXCR4/PRNP/ADCY3/RAMP1/GBP1/CXCL9/CXCL11/PTPRC/MT1M/CASQ1/VCAM1/SLC9A3R1/P2RY6/CCR1/TREM2/GPR161/EDN1/PDGFB/ITPR3/CCL20/EGFR/HOMER2/MCTP1/PLN/APOE/CMKLR1/ADORA2B/GSTM2/PLCE1/CALML5/CD3E/ERBB3/PDE10A/PPP1R9A/RASD1/ADM/GAL/DEFB1/CD36/CRH/CALML3/ADRA1B/AKAP6/HRC/NMUR1/IAPP/ACTN3/GRIN2B/GALR1/FSHR/GPHB5/MC…	155
BP	GO:0072009	nephron epithelium development	57/3563	110/18866	7.745e-15	6.90833e-13	3.96149e-13	SOX9/GREM1/GATA3/WWTR1/NOTCH2/MYO1E/ACAT1/HEYL/FOXD1/PECAM1/STAT1/MYC/PODXL/LIF/KLF15/NPNT/SHH/HOXD11/WNT7B/WNT11/OSR1/JAG1/FOXJ1/WNT1/UMOD/FGF8/HES1/KLHL3/TACSTD2/DLL1/BASP1/SMO/SIX2/DCHS1/KIF26B/TCF21/MEF2C/ILK/FAT4/FGF2/LAMB2/CD34/ADAMTS16/EYA1/PKD2/BCL2/HOXB7/FOXC2/YAP1/GLI3/AGT/BMP4/MAGED1/PROM1/IRX3/CD24/VEGFA	57
BP	GO:0007411	axon guidance	109/3563	284/18866	9.42055e-15	8.28616e-13	4.75159e-13	PALLD/NRP2/NRP1/DPYSL2/CHN1/GATA3/NOTCH2/SH3KBP1/APBB2/EGR2/CSF1R/LAMA2/PDLIM7/LAMA3/CXCR4/L1CAM/EFNB2/LAMC2/NEXN/CDK5R1/FOXD1/FYN/SEMA3A/DOK2/ENAH/PIK3CD/LRP1/EXT1/CXCL12/SRC/PLXNB1/MYH10/SEMA3F/RAP1GAP/NTN1/SEMA6A/PLXNC1/EPHB2/SHH/EPHB6/TUBB3/RAC2/NGFR/ROBO1/KIF5C/SEMA5A/TUBB2B/BMP7/ZSWIM4/TBR1/POU4F3/SPTA1/LGI1/LMX1A/OR10A4/FGF8/PTPRM/PAX6/SPTBN5/APP/BMPR1B/PLXND1/SLIT2/LHX2/NRCAM/EPHB3/GAP43/…	109
BP	GO:0150063	visual system development	137/3563	388/18866	9.61422e-15	8.34067e-13	4.78285e-13	CLIC4/SOX9/COL5A2/PDGFRB/COL5A1/NRP1/PRDM1/FBN1/VIM/INHBA/ZEB2/EFEMP1/COL4A1/GATA3/C1QA/NOTCH2/TWIST1/RRM1/COL8A1/TBX2/STAT3/ALDH1A3/SH3PXD2B/THY1/CRYAB/PDGFRA/IFT140/TGFBR1/TGFB2/ITGAM/SLC25A25/NES/ZEB1/HIF1A/SERPINF1/WNT2/COL8A2/MFAP2/MYH10/MFAP5/SLITRK6/FJX1/MAF/EGFR/TGFBR2/EPHB2/BCAR3/SHH/JUN/C3/GRHL3/OSR2/WNT7B/KLF4/THRB/FBN2/JAG1/CYP1B1/WNT5B/TSPAN12/BMP7/PTN/CRYBB1/RP1L1/FGF10/CRYGN/PITX3/…	137
BP	GO:0008016	regulation of heart contraction	101/3563	256/18866	1.136e-14	9.56576e-13	5.48537e-13	PDE4B/FLNA/RGS2/CAV1/TPM1/DSC2/STC1/HBEGF/ADA/ATP1A1/BIN1/TBX2/DSP/NUP155/ITPR2/TGFB2/RGS4/CACNA1D/KCNE4/SEMA3A/CASQ1/CYP2J2/JAK2/TMEM65/FXYD6/EDN1/CACNA2D1/ATP1A4/ITPR3/PLN/PKP2/KCNQ1/GSTM2/NMU/GPD1L/THRB/GJC1/DES/ADM/FXYD4/FXYD3/ADRA1B/CHRM2/HRC/KCNG2/CSRP3/MYH6/MYL2/TACR3/MYH7/MC3R/BMP10/CACNG2/NPFF/OXT/CACNA1F/NPPC/TMEM38B/RNF207/TRPM4/APLN/BVES/CXADR/DMD/TH/GJA1/ADRB1/HSPB7/CASQ2/CACNA1C/ABC…	101
BP	GO:0030324	lung development	78/3563	177/18866	1.14311e-14	9.56576e-13	5.48537e-13	TNC/SOX9/ADAMTS2/PDGFRB/LOX/SPARC/SAV1/TGFB3/CRISPLD2/HEG1/ADA/CHI3L1/PDPN/PDGFRA/LIPA/HSD11B1/CTSZ/WNT2/LIF/FSTL3/MMP14/FOXA1/RCN3/CEBPA/EGFR/CTSH/IGFBP5/TGFBR2/SHH/GATA6/WNT7B/WNT11/ID1/AGR2/THRB/ERRFI1/MME/FOXJ1/CRH/PTN/FGF10/FGF8/TMEM38B/TIMELESS/HES1/SLC7A11/FGFR1/GRHL2/HOXA5/FGF7/FOXF1/ZFPM2/TCF21/GLI2/FGF2/LOXL3/MYOCD/THRA/GLI1/RSPO2/KLF2/SRF/SPRY1/TBX4/NOS3/LTBP3/TBX5/NFIB/BMPR2/YAP1/GLI3…	78
BP	GO:0032944	regulation of mononuclear cell proliferation	91/3563	221/18866	1.14795e-14	9.56576e-13	5.48537e-13	ANXA1/LYN/TYROBP/NCK1/ADA/CD86/PDCD1LG2/AIF1/MNDA/CLCF1/CEBPB/CD274/VSIG4/HAVCR2/CD300A/IL2RA/IL6ST/IL6/LILRB2/PRNP/LRRC32/PTPRC/PLA2G2F/TNFRSF1B/CD38/HLA-DPA1/SLC7A1/VCAM1/TNFSF4/CTLA4/NCKAP1L/TNFSF13B/CD209/LST1/HLA-DMB/PTPN22/CSF1/HLA-DPB1/IL27RA/CARD11/CCL5/IL15/TGFBR2/FCGR2B/SHH/IL1B/IRF1/RAC2/CD74/CD6/IL20RB/CORO1A/CD3E/HLA-A/GPNMB/GAL/CCL19/FOXJ1/IL1A/TNFRSF13C/FGF10/ZP4/IL27/SPTA1/IL23R/T…	91
BP	GO:0097485	neuron projection guidance	109/3563	285/18866	1.24595e-14	1.02475e-12	5.87631e-13	PALLD/NRP2/NRP1/DPYSL2/CHN1/GATA3/NOTCH2/SH3KBP1/APBB2/EGR2/CSF1R/LAMA2/PDLIM7/LAMA3/CXCR4/L1CAM/EFNB2/LAMC2/NEXN/CDK5R1/FOXD1/FYN/SEMA3A/DOK2/ENAH/PIK3CD/LRP1/EXT1/CXCL12/SRC/PLXNB1/MYH10/SEMA3F/RAP1GAP/NTN1/SEMA6A/PLXNC1/EPHB2/SHH/EPHB6/TUBB3/RAC2/NGFR/ROBO1/KIF5C/SEMA5A/TUBB2B/BMP7/ZSWIM4/TBR1/POU4F3/SPTA1/LGI1/LMX1A/OR10A4/FGF8/PTPRM/PAX6/SPTBN5/APP/BMPR1B/PLXND1/SLIT2/LHX2/NRCAM/EPHB3/GAP43/…	109
BP	GO:0002683	negative regulation of immune system process	156/3563	463/18866	1.39827e-14	1.13529e-12	6.51018e-13	SOX9/COL3A1/CDK6/FBN1/ANXA1/INHBA/AXL/GREM1/TGFB3/FCER1G/IL7R/THBS1/CCL2/EMILIN1/C1QC/LYN/TNFAIP3/SERPINB9/TYROBP/ADA/GPR68/CD86/SAMSN1/LDLR/PDCD1LG2/SLAMF8/MNDA/RUNX3/KITLG/CEBPB/CD274/VSIG4/HAVCR2/CD300A/PPARG/KLF13/IL2RA/SERPING1/TMEM176A/THY1/LILRB2/DPP4/LILRB3/PRNP/TGFB2/LRRC32/FGL2/GBP1/DUSP1/SAMHD1/MAFB/PTPRC/PLA2G2F/CD84/CD47/SYT11/TNFSF4/CST7/CTLA4/SERPINB4/MYC/LST1/HTRA1/PTPN22/CXCL12/P…	156
BP	GO:0043588	skin development	146/3563	425/18866	1.68677e-14	1.35219e-12	7.75395e-13	CLIC4/PALLD/SOX9/COL3A1/CD109/COL5A2/COL1A2/ADAMTS2/COL5A1/COL1A1/MYO5A/ANXA1/CTSK/INHBA/SAV1/DSC2/COL5A3/SNAI1/HPSE/KRT6B/KRTAP5-9/DSG3/DSP/ZBED2/PI3/TGFB2/KRT14/MSX2/KRT16/ITGA2/EREG/SPRR1B/CDH3/S100A7/SGPP1/SERPINB13/EVPL/TNFRSF19/CYP26B1/EGFR/KLK5/KRT81/IGFBP5/SCEL/PKP2/CASP14/SHH/DHCR24/TGM1/GRHL3/FOXQ1/COMP/NGFR/DSC3/KRT7/JAG1/AKR1C3/ERRFI1/KRT75/KRT5/SPRR2G/FST/SFN/PKP1/GJB3/KRT8/GAL/KRT20…	146
BP	GO:0050670	regulation of lymphocyte proliferation	90/3563	219/18866	1.84571e-14	1.46111e-12	8.37854e-13	ANXA1/LYN/TYROBP/NCK1/ADA/CD86/PDCD1LG2/AIF1/MNDA/CLCF1/CEBPB/CD274/VSIG4/HAVCR2/CD300A/IL2RA/IL6ST/IL6/LILRB2/PRNP/LRRC32/PTPRC/PLA2G2F/TNFRSF1B/CD38/HLA-DPA1/SLC7A1/VCAM1/TNFSF4/CTLA4/NCKAP1L/TNFSF13B/CD209/LST1/HLA-DMB/PTPN22/HLA-DPB1/IL27RA/CARD11/CCL5/IL15/TGFBR2/FCGR2B/SHH/IL1B/IRF1/RAC2/CD74/CD6/IL20RB/CORO1A/CD3E/HLA-A/GPNMB/GAL/CCL19/FOXJ1/IL1A/TNFRSF13C/FGF10/ZP4/IL27/SPTA1/IL23R/TNFRSF…	90
BP	GO:0007596	blood coagulation	124/3563	343/18866	2.54089e-14	1.9866e-12	1.13919e-12	COL3A1/COL1A2/PLAUR/ANXA5/FAP/PAPSS2/SH2B3/FN1/F3/COL1A1/FLNA/CAV1/F2R/AXL/ANXA2/FCER1G/THBS1/GNG2/RAB27A/DOCK11/ENTPD1/GATA3/LYN/PROS1/SERPINE2/LCP2/HPSE/PDPN/SERPINA1/PLEK/PLAU/GNA12/SERPING1/IL6/ITPR2/PDGFRA/SERPINE1/SERPINB2/C1QTNF1/EHD2/FYN/JAK2/ITGA2/SRC/TFPI2/F13A1/MYL9/EDN1/PDGFB/ITPR3/GAS6/PLSCR1/APOE/WAS/EPHB2/GATA2/ABAT/CD59/SHH/IRF1/COMP/GATA6/THBD/PLAT/KRT1/CD36/F2RL3/TREML1/IFNA16/G…	124
BP	GO:0097530	granulocyte migration	69/3563	150/18866	2.89208e-14	2.23361e-12	1.28083e-12	PDE4B/ANXA1/MPP1/ITGA1/C5AR1/FCER1G/THBS1/CCL2/C3AR1/SLAMF8/ITGB2/CXCL10/CXCL2/CD300A/CCL4/CSF1R/CCL8/DPP4/RARRES2/TGFB2/DYSF/CXCL1/S100A8/CXCL9/CXCL5/CXCL11/CCL18/PECAM1/CCL11/PIK3CD/CD99/CXCL13/NCKAP1L/CCL13/CSF1/CCL24/CXCL6/S100A7/JAM3/EDN1/S100A9/CCL5/CCL20/CCL21/CMKLR1/XG/IL1B/RAC2/CD74/CXCL3/CX3CL1/S100A12/S100A14/CCL19/UMOD/CD99L2/SLIT2/CXADR/VAV3/IL1R1/THBS4/CCL23/SCG2/PDE4D/ITGA9/PREX1/R…	69
BP	GO:0090130	tissue migration	132/3563	374/18866	3.07881e-14	2.34917e-12	1.3471e-12	CORO1C/SOX9/DCN/FAP/NRP2/SPARC/NRP1/ANXA1/ZEB2/ANLN/GREM1/THBS1/STC1/GATA3/ITGB1/MACF1/HBEGF/ANXA3/LOXL2/MAP4K4/ITGB2/VEGFC/PLK2/AMOTL1/MMP9/PPARG/ACTA2/DPP4/TGFBR1/TGFB2/EFNB2/AKT3/MAPRE2/HAS2/PECAM1/FGFBP1/SEMA3A/RIN2/KRT16/ATOH8/HIF1A/SERPINF1/CXCL13/ITGA2/SRC/RRAS/EDN1/PDGFB/ACTG2/EGR3/CTSH/PTPRG/APOE/TGFBR2/GATA2/S100P/JUN/ROBO1/SMOC2/DNAJA4/ID1/KLF4/DUSP10/CARD10/CYP1B1/PTPRR/HMOX1/PTGS2/SE…	132
BP	GO:0043312	neutrophil degranulation	161/3563	487/18866	3.37784e-14	2.54665e-12	1.46035e-12	TNFAIP6/DEGS1/PLAUR/TIMP2/FCGR2A/GLIPR1/RAB31/SIRPA/CD14/SLC2A3/C5AR1/ANXA2/LAMP2/FCER1G/CRISPLD2/RAB27A/STOM/CTSB/CD93/TYROBP/CYBB/FPR1/HPSE/ANXA3/CHI3L1/C3AR1/ITGB2/MNDA/SERPINB1/CD53/SERPINA1/CD300A/MMP9/PLAU/GSN/DSP/PYGB/DOCK2/LILRB2/LILRB3/CAB39/CDA/CXCL1/CLEC5A/FGL2/ITGAX/LYZ/VNN1/ANPEP/S100A8/ITGAM/ITGAV/CD44/OSCAR/PRDX4/SERPINA3/PECAM1/SDCBP/IQGAP2/PTPRC/CTSC/TNFRSF1B/CD47/METTL7A/CTSZ/SL…	161
BP	GO:0007599	hemostasis	125/3563	348/18866	3.44238e-14	2.56478e-12	1.47074e-12	COL3A1/COL1A2/PLAUR/ANXA5/FAP/PAPSS2/SH2B3/FN1/F3/COL1A1/FLNA/CAV1/F2R/AXL/ANXA2/FCER1G/THBS1/GNG2/RAB27A/DOCK11/ENTPD1/GATA3/LYN/PROS1/SERPINE2/LCP2/HPSE/PDPN/SERPINA1/PLEK/PLAU/GNA12/SERPING1/IL6/ITPR2/PDGFRA/SERPINE1/SERPINB2/C1QTNF1/EHD2/FYN/JAK2/ITGA2/FLI1/SRC/TFPI2/F13A1/MYL9/EDN1/PDGFB/ITPR3/GAS6/PLSCR1/APOE/WAS/EPHB2/GATA2/ABAT/CD59/SHH/IRF1/COMP/GATA6/THBD/PLAT/KRT1/CD36/F2RL3/TREML1/IFN…	125
BP	GO:0032963	collagen metabolic process	57/3563	113/18866	3.56908e-14	2.62825e-12	1.50714e-12	COL1A2/COL15A1/ADAMTS2/FAP/PDGFRB/COL5A1/COL1A1/VIM/CTSK/F2R/TGFB3/EMILIN1/CTSB/ITGB1/TRAM2/MMP9/PPARG/MMP11/IL6/MRC2/MMP2/COL13A1/ADAMTS14/KLK6/HIF1A/SERPINB7/ITGA2/MMP14/CREB3L1/MMP12/RCN3/MMP3/MFAP4/MMP7/MMP1/ID1/ERRFI1/MMP13/MMP10/COL19A1/AMELX/MMP26/MMP20/MMP27/NPPC/F2/ARRB2/MMP28/P2RX7/SERPINH1/CYGB/MMP19/ENG/BMP4/LARP6/MMP15/PRSS2	57
BP	GO:0060541	respiratory system development	85/3563	204/18866	3.83986e-14	2.79516e-12	1.60285e-12	TNC/SOX9/ADAMTS2/PDGFRB/LOX/SPARC/SAV1/TGFB3/CRISPLD2/HEG1/ADA/CHI3L1/PDPN/ALDH1A3/PDGFRA/LIPA/HSD11B1/CTSZ/MSC/WNT2/LIF/FSTL3/MMP14/FOXA1/RCN3/CEBPA/EGFR/LEF1/CTSH/IGFBP5/TGFBR2/SHH/GATA6/WNT7B/WNT11/ID1/AGR2/THRB/ERRFI1/MME/FOXJ1/CRH/PTN/FGF10/PHOX2B/FGF8/TMEM38B/TIMELESS/HES1/SLC7A11/FGFR1/GRHL2/HOXA5/BASP1/FGF7/FOXF1/ZFPM2/TCF21/GLI2/FGF2/LOXL3/MYOCD/THRA/GLI1/RSPO2/KLF2/SRF/SPRY1/TBX4/NOS3/L…	85
BP	GO:0050679	positive regulation of epithelial cell proliferation	87/3563	211/18866	3.99508e-14	2.8751e-12	1.64869e-12	SOX9/NRP2/F3/NRP1/C5AR1/NOD2/CAV2/ECM1/TNFAIP3/NOTCH2/TWIST1/VEGFC/STAT3/ITGA4/TGFBR1/AKT3/DYSF/HAS2/MST1/FGFBP1/CCL11/AREG/HIF1A/MYC/WNT2/HTRA1/CDH3/CXCL12/CCL24/TBX1/MMP12/PDGFB/CCL5/EGR3/EGFR/TGFA/GATA2/SHH/JUN/TGM1/SFRP1/OSR2/IQGAP3/ID1/OSR1/HMOX1/SEMA5A/AR/PTN/FGF10/FOXE3/XBP1/NRAS/HMGB2/APLN/FGFR1/PLXNB3/ERBB2/LRG1/SMO/FGF7/AGTR1/FGF2/ACVRL1/IGF1/GPBAR1/TEK/FZD7/THBS4/LAMC1/HTR2B/EYA1/NR4A3…	87
BP	GO:0007162	negative regulation of cell adhesion	112/3563	301/18866	4.87377e-14	3.46804e-12	1.9887e-12	TNC/CORO1C/TGFBI/SH2B3/MYADM/COL1A1/POSTN/ANXA1/LGALS1/THBS1/SERPINE2/CD86/MAP4K4/PDCD1LG2/RUNX3/CEBPB/CD274/VSIG4/HAVCR2/CD300A/IL2RA/LILRB2/SERPINE1/PRNP/LRRC32/FGL2/C1QTNF1/GBP1/DUSP1/PTPRC/PLA2G2F/TNFSF4/CTLA4/JAK2/PODXL/ADAMDEC1/LRP1/PTPN22/CXCL12/SRC/PLXNB1/MMP14/MMP12/JAM3/LAG3/SOCS1/SEMA6A/PLXNC1/CCL21/ABAT/FCGR2B/SHH/RDX/IRF1/SNAI2/CD74/IL20RB/KLF4/JAG1/FXYD5/ERBB3/CYP1B1/CX3CL1/CDKN2A/G…	112
BP	GO:0001654	eye development	134/3563	384/18866	5.30111e-14	3.73022e-12	2.13905e-12	CLIC4/SOX9/COL5A2/PDGFRB/COL5A1/NRP1/PRDM1/FBN1/VIM/INHBA/ZEB2/EFEMP1/COL4A1/GATA3/NOTCH2/TWIST1/RRM1/COL8A1/TBX2/STAT3/ALDH1A3/SH3PXD2B/THY1/CRYAB/PDGFRA/IFT140/TGFBR1/TGFB2/SLC25A25/NES/ZEB1/HIF1A/SERPINF1/WNT2/COL8A2/MFAP2/MYH10/MFAP5/SLITRK6/FJX1/MAF/EGFR/TGFBR2/EPHB2/BCAR3/SHH/JUN/GRHL3/OSR2/WNT7B/KLF4/THRB/FBN2/JAG1/CYP1B1/WNT5B/TSPAN12/BMP7/PTN/CRYBB1/RP1L1/FGF10/CRYGN/PITX3/FOXE3/LCTL/OPN…	134
BP	GO:0072073	kidney epithelium development	66/3563	142/18866	5.65186e-14	3.93332e-12	2.25551e-12	SOX9/GREM1/GATA3/WWTR1/NOTCH2/MYO1E/ACAT1/EFNB2/HEYL/FOXD1/PECAM1/SMAD6/STAT1/MYC/PODXL/LIF/KLF15/NPNT/SHH/HOXD11/SFRP1/WNT7B/WNT11/OSR1/JAG1/FOXJ1/BMP7/WNT1/UMOD/FGF8/HES1/KLHL3/TACSTD2/SDC1/SLIT2/FGFR1/DLL1/BASP1/SMO/SIX2/DCHS1/KIF26B/TCF21/MEF2C/ILK/FAT4/FGF2/LAMB2/CD34/SPRY1/ADAMTS16/EYA1/RARB/PKD2/BCL2/HOXB7/FOXC2/YAP1/GLI3/AGT/BMP4/MAGED1/PROM1/IRX3/CD24/VEGFA	66
BP	GO:0002283	neutrophil activation involved in immune response	161/3563	490/18866	6.10384e-14	4.2017e-12	2.40941e-12	TNFAIP6/DEGS1/PLAUR/TIMP2/FCGR2A/GLIPR1/RAB31/SIRPA/CD14/SLC2A3/C5AR1/ANXA2/LAMP2/FCER1G/CRISPLD2/RAB27A/STOM/CTSB/CD93/TYROBP/CYBB/FPR1/HPSE/ANXA3/CHI3L1/C3AR1/ITGB2/MNDA/SERPINB1/CD53/SERPINA1/CD300A/MMP9/PLAU/GSN/DSP/PYGB/DOCK2/LILRB2/LILRB3/CAB39/CDA/CXCL1/CLEC5A/FGL2/ITGAX/LYZ/VNN1/ANPEP/S100A8/ITGAM/ITGAV/CD44/OSCAR/PRDX4/SERPINA3/PECAM1/SDCBP/IQGAP2/PTPRC/CTSC/TNFRSF1B/CD47/METTL7A/CTSZ/SL…	161
BP	GO:0048562	embryonic organ morphogenesis	112/3563	302/18866	6.32714e-14	4.30858e-12	2.4707e-12	CTHRC1/SOX9/PRRX1/FBN1/EFEMP1/TGFB3/GATA3/CHST11/NOTCH2/TWIST1/TBX3/MICAL2/TBX2/ROR2/ALDH1A3/RUNX2/PDGFRA/IFT140/TGFBR1/LRIG1/NDST1/ACVR1/MAFB/COL11A1/ZEB1/SLC9A3R1/HIF1A/HOXB3/MFAP2/MFAP5/MMP14/TBX1/SLITRK6/EDN1/NTN1/HOXB5/TGFBR2/EPHB2/GATA2/SHH/GRHL3/HOXB6/LRIG3/TEAD2/OSR2/WNT11/OSR1/HOXB8/FBN2/SLC44A4/BMP7/FZD2/HAND2/GSC/WNT1/FGF10/LBX1/TBR1/ALX4/POU4F3/NEUROG1/FGF8/TBX22/POU3F4/CRB2/MTHFD1L/S…	112
BP	GO:0051146	striated muscle cell differentiation	110/3563	295/18866	6.95771e-14	4.68757e-12	2.68803e-12	PDGFRB/LOX/RGS2/TPM1/GREM1/ADAM12/CAV2/ITGB1/CAPN2/TBX3/CXCL10/CD53/SGCB/PTGFRN/PDGFRA/RGS4/EFNB2/DYSF/CCNB1/ACVR1/CXCL9/BARX2/EHD2/CFL2/CASQ1/NOX4/FLNC/MYH10/MMP14/TBX1/PLEKHO1/EDN1/CYP26B1/IGFBP5/SHH/TMEM119/COMP/GATA6/CAPN9/UCHL1/CDH2/LMOD1/POPDC3/TNNT1/MYH11/KRT8/TNNT3/GDF15/ACTC1/DKK1/CEACAM5/AKAP6/WNT1/CSRP3/MYH6/MYL2/KCNH1/WNT8A/BMP10/XBP1/EZH2/KRT19/SHOX2/SDC1/ARRB2/G6PD/CSRP2/BVES/CXADR/…	110
BP	GO:0097305	response to alcohol	93/3563	234/18866	7.60159e-14	5.06746e-12	2.90587e-12	TNC/SPARC/RGS2/KLF9/INHBA/CD14/ADCY7/ICAM1/GNG2/GATA3/CYBB/PPARG/GSN/STAT3/ITPR2/TGFBR1/RGS4/ADCY3/OXCT1/S100A8/IGFBP7/FYN/SPI1/TNFSF4/P2RY6/LRP8/MAOB/CSF3/TYMS/CCL21/KCNMB1/GGH/TGFBR2/ABAT/TGFBR3/AKR1C2/FOSL1/SFRP1/KLF4/AKR1C3/CCL19/ACTC1/CRH/SLC2A4/AANAT/NPAS4/CRHBP/P2RY4/GRIN2B/CYP7A1/ADCY8/PTH/OXT/MLC1/GLRA1/NPPC/AVP/CDK4/PARP1/BRCA1/CAD/RAD51/SLIT2/G6PD/GRAMD1C/AHR/SLIT3/CLDN7/NEFL/CDH1/SMO/…	93
BP	GO:0022612	gland morphogenesis	60/3563	124/18866	8.41034e-14	5.5482e-12	3.18154e-12	TNC/MSN/SOX9/SULF2/SULF1/NRP1/CAV1/TGFB3/TGM2/TNFAIP3/NOTCH2/TBX3/CEBPB/TBX2/CSF1R/IL6/TGFB2/MSX2/SEMA3A/CCL11/AREG/SLC9A3R1/CSF1/ETV5/SRC/FOXA1/NTN1/EGFR/IGFBP5/TGFBR2/SHH/SNAI2/SFRP1/ELF3/SERPINB5/AR/ID4/BMP7/PTN/FGF10/FGF8/XBP1/PAX6/HOXD13/PLXND1/FGFR1/NTN4/CEACAM1/FGF7/LIMS2/GLI2/GLI1/HGF/BCL2/NFIB/RXRA/GLI3/BMP4/CRIP1/SEMA3C	60
BP	GO:0055074	calcium ion homeostasis	155/3563	468/18866	8.63307e-14	5.63642e-12	3.23213e-12	EDNRA/MYO5A/CAV1/F2R/C5AR1/TGM2/STC1/LYN/CAV2/FPR1/PLA2G6/C3AR1/CXCL10/CDH23/TRPV2/ANXA6/THY1/ITPR2/CXCR4/PDGFRA/CCL8/PRNP/SNX10/CACNA1D/C1QTNF1/CXCL9/ITGAV/CXCL11/FYN/PTPRC/CD38/CASQ1/CCL11/CXCL13/RASA3/JAK2/CCL13/LRP1/P2RY6/CXCL12/FAM20A/BDKRB2/CCR1/EDN1/CACNA2D1/CCL5/CALB2/ITPR3/CCL21/PLN/APOE/MCOLN3/GATA2/CMKLR1/STC2/GSTM2/SLC24A3/PLCE1/NMU/CORO1A/CX3CL1/CD52/ADM/S100A14/CCL19/CD36/F2RL3/ADRA…	155
BP	GO:0008360	regulation of cell shape	70/3563	156/18866	8.73492e-14	5.64472e-12	3.23689e-12	MSN/FN1/ANXA1/TPM1/ICAM1/CCL2/CDC42EP1/FGD6/HCK/FMNL2/SH3KBP1/PDPN/ITGB2/CSF1R/GNA12/RND3/MYO10/FYN/PARVB/SHROOM3/CCL11/SLC9A3R1/CCL13/LST1/PLXNB1/MYH10/CCL24/PLEKHO1/CDC42EP3/RHOU/PLXNC1/RDX/BAMBI/RAC2/CORO1A/COCH/CDC42EP5/PTN/DAPK3/SPTA1/EPB42/F2/FGD1/FGD3/PLXND1/BVES/PLXNB3/MYH14/EPB41L3/RHOJ/PARVA/ITGA7/HEXB/S100B/ATP10A/MYH9/PALM/RHOC/RHOB/RHOH/DLC1/WASF3/RHOBTB3/KIT/F11R/VEGFA/SEMA3E/RAC3/F…	70
BP	GO:0007204	positive regulation of cytosolic calcium ion concentration	117/3563	322/18866	9.13136e-14	5.8413e-12	3.34962e-12	EDNRA/MYO5A/CAV1/F2R/C5AR1/TGM2/LYN/FPR1/PLA2G6/C3AR1/CXCL10/TRPV2/THY1/ITPR2/CXCR4/PDGFRA/PRNP/CACNA1D/C1QTNF1/CXCL9/ITGAV/CXCL11/FYN/PTPRC/CD38/CASQ1/CXCL13/RASA3/JAK2/LRP1/P2RY6/BDKRB2/CCR1/EDN1/CACNA2D1/ITPR3/CCL21/PLN/MCOLN3/GATA2/CMKLR1/GSTM2/PLCE1/NMU/CORO1A/CX3CL1/CD52/ADM/CCL19/CD36/F2RL3/ADRA1B/AKAP6/HRC/IAPP/P2RY4/GNAT2/GRIN2B/GALR1/TRPM1/ADCY8/HRH4/NPY2R/HCRT/NPFF/OXT/DRD3/F2/AVP/ABL2…	117
BP	GO:0060326	cell chemotaxis	114/3563	311/18866	9.53449e-14	6.03819e-12	3.46253e-12	PDGFRB/LOX/PDE4B/NRP1/ANXA1/MPP1/ITGA1/C5AR1/GREM1/FCER1G/THBS1/CCL2/LYN/HBEGF/C3AR1/SLAMF8/ITGB2/VEGFC/AIF1/CXCL10/PLA2G7/CXCL2/CCL4/CSF1R/IL6/CXCR4/PDGFRA/CCL8/DPP4/SERPINE1/RARRES2/TGFB2/DYSF/CXCL1/S100A8/CXCL9/CXCL5/CXCL11/MST1/CCL18/DUSP1/CCL11/PIK3CD/CXCL13/NCKAP1L/CCL13/CSF1/CXCL12/CXCL16/BIN2/CCL24/CXCL6/S100A7/CCR1/JAM3/EDN1/S100A9/PDGFB/CCL5/C10orf99/CCL20/EGR3/LEF1/GAS6/CCL21/ALOX5/CMK…	114
BP	GO:1903034	regulation of response to wounding	78/3563	183/18866	1.01294e-13	6.35147e-12	3.64217e-12	CD109/PLAUR/FAP/SH2B3/F3/ANXA1/CAV1/F2R/ANXA2/FCER1G/THBS1/LYN/PROS1/TNFAIP3/ITGB1/MYLK/SERPINE2/HBEGF/HPSE/PDPN/PLEK/TNFRSF12A/PLAU/SERPING1/CXCR4/PDGFRA/SERPINE1/SERPINB2/C1QTNF1/SPP1/LRP1/CLEC7A/EDN1/PDGFB/SIGLEC10/APOE/EPHB2/ALOX5/ABAT/SMOC2/KLF4/DUSP10/THBD/KLK8/PLAT/KRT1/CD36/PTN/KREMEN1/F2/XBP1/RGMA/PRKCD/RTN4R/CLDN4/DUOX1/DUOX2/GJA1/TSPAN8/CEACAM1/CLDN3/FGF2/PRKG1/ADRA2A/CD34/WFDC1/NOS3/V…	78
BP	GO:1904018	positive regulation of vasculature development	93/3563	235/18866	1.02747e-13	6.3794e-12	3.65819e-12	ITGA5/SPHK1/F3/NRP1/ANXA1/C5AR1/GREM1/SFRP2/SOD2/ADAM12/THBS1/ECM1/ITGB1/CYBB/ANXA3/TWIST1/CHI3L1/C3AR1/ITGB2/VEGFC/PLK2/HMGA2/STAT3/CXCR4/SERPINE1/ITGB8/EGR1/EFNB2/AKT3/ITGAX/FGFBP1/CCL11/RIN2/HIF1A/SERPINB7/CCL24/RRAS/PDGFB/CTSH/TGFBR2/GATA2/C3/IL1B/GATA6/SMOC2/KLF4/CYP1B1/CX3CL1/HMOX1/PTGIS/PTGS2/ADM/SEMA5A/IL1A/XBP1/BRCA1/HIPK2/CTH/SRPX2/LRG1/DLL1/CEACAM1/HSPB6/RHOJ/ABL1/AGTR1/TMEM100/AQP1/FG…	93
BP	GO:0003151	outflow tract morphogenesis	45/3563	80/18866	1.05858e-13	6.50875e-12	3.73236e-12	NRP2/NRP1/SFRP2/TWIST1/TBX3/TBX2/TGFB2/HEYL/MSX2/SMAD6/HIF1A/TBX1/TGFBR2/TGFBR3/JUN/GATA6/ROBO1/WNT11/JAG1/BMP7/FZD2/HAND2/NPY2R/FGF8/HES1/PLXND1/DHRS3/ELN/ZFPM2/PARVA/MEF2C/ILK/SOX17/CLDN5/EYA1/FZD1/RARB/PITX2/GJA5/BMPR2/ENG/FOXC2/BMP4/SEMA3C/VEGFA	45
BP	GO:0050817	coagulation	124/3563	349/18866	1.07629e-13	6.55397e-12	3.75829e-12	COL3A1/COL1A2/PLAUR/ANXA5/FAP/PAPSS2/SH2B3/FN1/F3/COL1A1/FLNA/CAV1/F2R/AXL/ANXA2/FCER1G/THBS1/GNG2/RAB27A/DOCK11/ENTPD1/GATA3/LYN/PROS1/SERPINE2/LCP2/HPSE/PDPN/SERPINA1/PLEK/PLAU/GNA12/SERPING1/IL6/ITPR2/PDGFRA/SERPINE1/SERPINB2/C1QTNF1/EHD2/FYN/JAK2/ITGA2/SRC/TFPI2/F13A1/MYL9/EDN1/PDGFB/ITPR3/GAS6/PLSCR1/APOE/WAS/EPHB2/GATA2/ABAT/CD59/SHH/IRF1/COMP/GATA6/THBD/PLAT/KRT1/CD36/F2RL3/TREML1/IFNA16/G…	124
BP	GO:1990266	neutrophil migration	59/3563	122/18866	1.39343e-13	8.35126e-12	4.78893e-12	PDE4B/MPP1/ITGA1/C5AR1/FCER1G/CCL2/C3AR1/SLAMF8/ITGB2/CXCL10/CXCL2/CCL4/CCL8/DPP4/TGFB2/DYSF/CXCL1/S100A8/CXCL9/CXCL5/CXCL11/CCL18/PECAM1/CCL11/PIK3CD/CD99/CXCL13/NCKAP1L/CCL13/CCL24/CXCL6/JAM3/EDN1/S100A9/CCL5/CCL20/CCL21/XG/IL1B/RAC2/CD74/CXCL3/CX3CL1/S100A12/CCL19/UMOD/CD99L2/SLIT2/CXADR/VAV3/IL1R1/THBS4/CCL23/PDE4D/ITGA9/PREX1/RHOH/ADAM8/CCR7	59
BP	GO:0010466	negative regulation of peptidase activity	103/3563	272/18866	1.39781e-13	8.35126e-12	4.78893e-12	COL6A3/CD109/PLAUR/TIMP2/ANXA2/SFRP2/THBS1/ECM1/PROS1/SERPINB9/SERPINE2/SERPINB1/BIN1/SERPINA1/SPINK1/MMP9/SERPING1/PI3/PI15/CRYAB/SERPINE1/PRNP/SERPINB2/PTTG1/CD44/SERPINA3/BIRC5/CST7/SERPINF1/SERPINB4/SERPINB7/SORL1/SERPINB3/LRP1/SRC/TFPI2/SERPINB13/LEF1/GAS6/TIMP1/DHCR24/C3/BIRC3/IFI16/NGFR/LAMP3/KLF4/SLPI/IFI6/SERPINB5/PTGS2/SFN/RARRES1/COL7A1/SPINK4/CST6/SPOCK1/A2ML1/CST9/SERPINB12/CST8/CSTL…	103
BP	GO:0018212	peptidyl-tyrosine modification	131/3563	377/18866	1.45786e-13	8.6286e-12	4.94796e-12	ITGA5/PDGFRB/SH2B3/NRP1/PDGFC/CAV1/AXL/GREM1/EFEMP1/ICAM1/SFRP2/LYN/DDR2/TPST1/HCK/HBEGF/SOCS3/SAMSN1/ITGB2/CLCF1/KITLG/MELK/SLA/SPINK1/CD300A/CSF1R/ROR2/STAT3/OSM/IL6ST/THY1/IL6/PDGFRA/PRNP/ACVR1/CD44/LILRA5/PECAM1/FYN/PTPRC/IL11/AREG/JAK2/NOX4/EREG/AFAP1L2/LRP8/LIF/SRC/FGFR3/TREM2/CSF3/PARP9/PDGFB/CCL5/SOCS1/EGFR/GAS6/TGFA/IL15/TNFRSF18/TTK/CNTN1/IL24/EPHB2/CSF2/EPHB6/SFRP1/CD74/CSPG4/ERRFI1/CD…	131
BP	GO:0061041	regulation of wound healing	68/3563	151/18866	1.59063e-13	9.32726e-12	5.3486e-12	CD109/PLAUR/FAP/SH2B3/F3/ANXA1/CAV1/F2R/ANXA2/FCER1G/THBS1/LYN/PROS1/TNFAIP3/ITGB1/MYLK/SERPINE2/HBEGF/HPSE/PDPN/PLEK/TNFRSF12A/PLAU/SERPING1/CXCR4/PDGFRA/SERPINE1/SERPINB2/C1QTNF1/CLEC7A/EDN1/PDGFB/APOE/EPHB2/ALOX5/ABAT/SMOC2/DUSP10/THBD/PLAT/KRT1/CD36/F2/XBP1/PRKCD/CLDN4/DUOX1/DUOX2/GJA1/TSPAN8/CEACAM1/CLDN3/FGF2/PRKG1/ADRA2A/CD34/WFDC1/NOS3/VKORC1/MYH9/SELP/FOXC2/PHLDB2/TFPI/CLDN1/F2RL1/F12/F1…	68
BP	GO:0002685	regulation of leukocyte migration	86/3563	212/18866	1.68378e-13	9.78289e-12	5.60988e-12	MSN/ANXA1/MPP1/C5AR1/GREM1/ICAM1/THBS1/CCL2/EMILIN1/LYN/ECM1/ADA/C3AR1/SLAMF8/VEGFC/AIF1/CXCL10/KITLG/PLA2G7/CD300A/CCL4/CSF1R/THY1/IL6/ITGA4/CCL8/DPP4/SERPINE1/RARRES2/DYSF/MST1/DUSP1/CD99/CXCL13/NCKAP1L/ITGA2/CSF1/CXCL12/CCL24/MMP14/S100A7/CCR1/IL27RA/TREM2/JAM3/EDN1/CCL5/C10orf99/CCL20/GAS6/TNFRSF18/CCL21/CMKLR1/XG/IL33/RAC2/CD74/CX3CL1/HMOX1/S100A14/CCL19/PTN/CD99L2/TNFRSF14/APP/SLIT2/FUT9/MM…	86
BP	GO:0018108	peptidyl-tyrosine phosphorylation	130/3563	374/18866	1.75803e-13	1.01215e-11	5.80403e-12	ITGA5/PDGFRB/SH2B3/NRP1/PDGFC/CAV1/AXL/GREM1/EFEMP1/ICAM1/SFRP2/LYN/DDR2/HCK/HBEGF/SOCS3/SAMSN1/ITGB2/CLCF1/KITLG/MELK/SLA/SPINK1/CD300A/CSF1R/ROR2/STAT3/OSM/IL6ST/THY1/IL6/PDGFRA/PRNP/ACVR1/CD44/LILRA5/PECAM1/FYN/PTPRC/IL11/AREG/JAK2/NOX4/EREG/AFAP1L2/LRP8/LIF/SRC/FGFR3/TREM2/CSF3/PARP9/PDGFB/CCL5/SOCS1/EGFR/GAS6/TGFA/IL15/TNFRSF18/TTK/CNTN1/IL24/EPHB2/CSF2/EPHB6/SFRP1/CD74/CSPG4/ERRFI1/CD3E/ERB…	130
BP	GO:0070371	ERK1 and ERK2 cascade	117/3563	325/18866	1.90785e-13	1.08851e-11	6.2419e-12	SOX9/PDGFRB/FN1/NRP1/PDGFC/SIRPA/F2R/C5AR1/ICAM1/NOD2/CCL2/FAM83D/EMILIN1/LYN/NOTCH2/CHI3L1/PSCA/TNFAIP8L3/HAVCR2/CCL4/CSF1R/MFHAS1/PDGFRA/CCL8/GBP1/ITGAV/CD44/CCL18/DUSP1/PTPRC/CCL11/SLC9A3R1/MYC/RASGRP1/NOX4/CCL13/LRP1/P2RY6/PTPN22/AKAP12/LIF/SRC/CCL24/S100A7/RRAS/CCR1/FGFR3/TREM2/PDGFB/CCL5/CCL20/EGFR/GAS6/SEMA6A/CTSH/CCL21/APOE/NPNT/EPHB2/JUN/IL1B/CD74/IQGAP3/KLF4/DUSP10/MARCO/ERRFI1/PTPRR/CX…	117
BP	GO:0050730	regulation of peptidyl-tyrosine phosphorylation	100/3563	263/18866	2.35486e-13	1.33155e-11	7.63559e-12	ITGA5/PDGFRB/SH2B3/NRP1/PDGFC/CAV1/GREM1/ICAM1/SFRP2/LYN/HBEGF/SOCS3/SAMSN1/ITGB2/CLCF1/KITLG/SPINK1/CD300A/CSF1R/STAT3/OSM/IL6ST/THY1/IL6/PRNP/ACVR1/CD44/LILRA5/PECAM1/FYN/PTPRC/IL11/AREG/JAK2/NOX4/EREG/AFAP1L2/LRP8/LIF/SRC/FGFR3/TREM2/CSF3/PARP9/PDGFB/CCL5/SOCS1/EGFR/GAS6/TGFA/IL15/TNFRSF18/CNTN1/IL24/CSF2/SFRP1/CD74/CSPG4/ERRFI1/CD3E/ERBB3/PTK6/GPRC5A/CD36/FGF10/IL3/IFNA2/CSH1/FGF8/IL23R/STAP2…	100
BP	GO:0090132	epithelium migration	128/3563	368/18866	2.55601e-13	1.4325e-11	8.21446e-12	CORO1C/SOX9/DCN/FAP/NRP2/SPARC/NRP1/ANXA1/ZEB2/ANLN/GREM1/THBS1/STC1/GATA3/ITGB1/MACF1/HBEGF/ANXA3/LOXL2/MAP4K4/ITGB2/VEGFC/PLK2/AMOTL1/MMP9/PPARG/DPP4/TGFBR1/TGFB2/EFNB2/AKT3/MAPRE2/HAS2/PECAM1/FGFBP1/SEMA3A/RIN2/KRT16/ATOH8/HIF1A/SERPINF1/CXCL13/ITGA2/SRC/RRAS/EDN1/PDGFB/EGR3/CTSH/PTPRG/APOE/TGFBR2/GATA2/S100P/JUN/ROBO1/SMOC2/DNAJA4/ID1/KLF4/DUSP10/CARD10/CYP1B1/PTPRR/HMOX1/PTGS2/SEMA5A/PRSS3/S…	128
BP	GO:0002062	chondrocyte differentiation	54/3563	108/18866	2.66222e-13	1.47893e-11	8.48076e-12	SOX9/TGFBI/SULF2/SULF1/SLC39A14/GREM1/EFEMP1/SFRP2/CHSY1/ECM1/CHST11/ADAMTS12/PTHLH/LOXL2/HMGA2/RUNX3/ANXA6/RUNX2/TGFBR1/MSX2/TRPS1/COL11A1/FGFR3/MAF/TGFBR2/SNAI2/COMP/OSR2/OSR1/WNT5B/AMELX/PTH/NPPC/SHOX2/BMPR1B/FGFR1/SIX2/SCIN/GLI2/MEF2C/MEF2D/ACVRL1/ZBTB16/SERPINH1/CYTL1/RARB/LTBP3/BMP6/AXIN2/NFIB/BMPR2/CREB3L2/GLI3/BMP4	54
BP	GO:0007409	axonogenesis	157/3563	482/18866	2.82335e-13	1.55481e-11	8.91585e-12	PALLD/NRP2/FN1/NRP1/CDH11/DPYSL2/ZEB2/CHN1/GATA3/ITGB1/MACF1/NOTCH2/SH3KBP1/APBB2/EGR2/CSF1R/TNFRSF12A/TRPV2/LAMA2/TRAK1/PDLIM7/LAMA3/THY1/CXCR4/ITGA4/L1CAM/EFNB2/MAP1B/B4GALT5/LAMC2/NEXN/CDK5R1/FOXD1/FYN/SEMA3A/DOK2/ENAH/SPP1/PIK3CD/LRP1/EXT1/CXCL12/SRC/PLXNB1/MYH10/SEMA3F/RAP1GAP/SLITRK6/NTN1/SEMA6A/PLXNC1/APOE/FSTL4/EPHB2/DBN1/PTPRZ1/SHH/EPHB6/TUBB3/RAC2/NGFR/ROBO1/UCHL1/CDH2/KIF5C/SEMA5A/TUBB…	157
BP	GO:0051480	regulation of cytosolic calcium ion concentration	125/3563	357/18866	2.84798e-13	1.55485e-11	8.91608e-12	EDNRA/MYO5A/CAV1/F2R/C5AR1/TGM2/LYN/CAV2/FPR1/PLA2G6/C3AR1/CXCL10/CDH23/TRPV2/THY1/ITPR2/CXCR4/PDGFRA/PRNP/CACNA1D/C1QTNF1/CXCL9/ITGAV/CXCL11/FYN/PTPRC/CD38/CASQ1/CXCL13/RASA3/JAK2/LRP1/P2RY6/BDKRB2/CCR1/EDN1/CACNA2D1/CALB2/ITPR3/CCL21/PLN/MCOLN3/GATA2/CMKLR1/GSTM2/PLCE1/NMU/CORO1A/CX3CL1/CD52/ADM/CCL19/CD36/F2RL3/ADRA1B/AKAP6/HRC/IAPP/P2RY4/GNAT2/GRIN2B/GALR1/TRPM1/ADCY8/HRH4/NPY2R/HCRT/NPFF/MTN…	125
BP	GO:0010959	regulation of metal ion transport	135/3563	396/18866	3.18076e-13	1.72169e-11	9.8728e-12	PDGFRB/PDE4B/MYO5A/YWHAH/FLNA/CAV1/GEM/F2R/UBQLN1/ICAM1/CCL2/STC1/STOM/LYN/ITGB1/MYLK/SERPINE2/PLA2G6/CXCL10/ATP1A1/BIN1/SPINK1/CCL4/TRPV2/THY1/CXCR4/LILRB2/SLC31A2/PRNP/RGS4/CAB39/DYSF/CACNA1D/CXCL9/KCNE4/CXCL11/LILRA5/TESC/FYN/CD84/CASQ1/SLC9A3R1/RRAD/FHL1/P2RY6/B2M/CXCL12/NETO2/CCR1/TREM2/FXYD6/CACNA2D1/PDGFB/CCL5/AHNAK/HOMER2/PLN/KCNMB1/CNTN1/PKP2/KCNQ1/STC2/GSTM2/GPD1L/OSR1/CORO1A/FXYD5/CX3C…	135
BP	GO:0030048	actin filament-based movement	68/3563	153/18866	3.45775e-13	1.84992e-11	1.06081e-11	PDE4B/MYO5A/FLNA/VIM/CAV1/TPM1/MYO1B/DSC2/STC1/PDPN/MYO1E/WIPF1/TPM4/KCNJ8/ATP1A1/BIN1/DSP/NUP155/CACNA1D/KCNE4/MYH10/MYO1F/CACNA2D1/TPM2/MYO1G/PLN/TNNI2/WAS/TNNC1/PKP2/KCNQ1/GPD1L/GJC1/DES/TNNT1/TNNT3/ACTC1/MYH6/MYL2/MYH7/ACTN3/SCN1A/MYLK2/RNF207/TRPM4/DMD/MYH14/GJA1/SGCD/CACNA1C/PARVA/TMOD1/ANK2/ATP1A2/RYR2/SCN1B/CACNB2/KCNH2/PDE4D/ATP2A2/MYH9/MYH3/GJA5/NEDD4L/KCND3/ATP2A1/MYO5C/JUP	68
BP	GO:0030595	leukocyte chemotaxis	91/3563	232/18866	3.47609e-13	1.84992e-11	1.06081e-11	PDE4B/ANXA1/MPP1/ITGA1/C5AR1/GREM1/FCER1G/THBS1/CCL2/LYN/C3AR1/SLAMF8/ITGB2/VEGFC/AIF1/CXCL10/PLA2G7/CXCL2/CCL4/CSF1R/IL6/CXCR4/CCL8/DPP4/SERPINE1/RARRES2/TGFB2/DYSF/CXCL1/S100A8/CXCL9/CXCL5/CXCL11/MST1/CCL18/DUSP1/CCL11/PIK3CD/CXCL13/NCKAP1L/CCL13/CSF1/CXCL12/CXCL16/CCL24/CXCL6/S100A7/CCR1/JAM3/EDN1/S100A9/PDGFB/CCL5/C10orf99/CCL20/GAS6/CCL21/ALOX5/CMKLR1/IL1B/RAC2/CD74/CXCL3/CORO1A/CX3CL1/S100A…	91
BP	GO:0031214	biomineral tissue development	71/3563	163/18866	3.54789e-13	1.85692e-11	1.06483e-11	SOX9/COL1A2/LOX/COL1A1/FAM20C/GREM1/TGFB3/SRGN/DDR2/ECM1/PTHLH/TWIST1/ASPN/CEBPB/KLF10/ROR2/SNX10/MSX2/ACVR1/SPP1/HIF1A/FBXO5/ANKH/FAM20A/TBX1/MGP/CCR1/FGFR3/GAS6/ALOX5/TMEM119/COMP/SLC24A3/OSR2/WNT11/OSR1/FBN2/PTGS2/GPNMB/BMP7/MMP13/PTN/AMELX/PHOSPHO1/HTN3/HTN1/MMP20/PTH/BMP2K/TMEM38B/BMPR1B/TRPM4/MEF2C/OMD/IGF1/RSPO2/GPM6B/P2RX7/NOS3/SLC8A1/LTBP3/FAM83H/BMP6/ENPP1/AXIN2/BMPR2/BMP4/LTF/WDR72/TFA…	71
BP	GO:0110148	biomineralization	71/3563	163/18866	3.54789e-13	1.85692e-11	1.06483e-11	SOX9/COL1A2/LOX/COL1A1/FAM20C/GREM1/TGFB3/SRGN/DDR2/ECM1/PTHLH/TWIST1/ASPN/CEBPB/KLF10/ROR2/SNX10/MSX2/ACVR1/SPP1/HIF1A/FBXO5/ANKH/FAM20A/TBX1/MGP/CCR1/FGFR3/GAS6/ALOX5/TMEM119/COMP/SLC24A3/OSR2/WNT11/OSR1/FBN2/PTGS2/GPNMB/BMP7/MMP13/PTN/AMELX/PHOSPHO1/HTN3/HTN1/MMP20/PTH/BMP2K/TMEM38B/BMPR1B/TRPM4/MEF2C/OMD/IGF1/RSPO2/GPM6B/P2RX7/NOS3/SLC8A1/LTBP3/FAM83H/BMP6/ENPP1/AXIN2/BMPR2/BMP4/LTF/WDR72/TFA…	71
BP	GO:0006874	cellular calcium ion homeostasis	150/3563	456/18866	4.02618e-13	2.08998e-11	1.19848e-11	EDNRA/MYO5A/CAV1/F2R/C5AR1/TGM2/STC1/LYN/CAV2/FPR1/PLA2G6/C3AR1/CXCL10/CDH23/TRPV2/ANXA6/THY1/ITPR2/CXCR4/PDGFRA/CCL8/PRNP/CACNA1D/C1QTNF1/CXCL9/ITGAV/CXCL11/FYN/PTPRC/CD38/CASQ1/CCL11/CXCL13/RASA3/JAK2/CCL13/LRP1/P2RY6/CXCL12/BDKRB2/CCR1/EDN1/CACNA2D1/CCL5/CALB2/ITPR3/CCL21/PLN/APOE/MCOLN3/GATA2/CMKLR1/STC2/GSTM2/SLC24A3/PLCE1/NMU/CORO1A/CX3CL1/CD52/ADM/CCL19/CD36/F2RL3/ADRA1B/AKAP6/HRC/CSRP3/IA…	150
BP	GO:0010951	negative regulation of endopeptidase activity	98/3563	258/18866	4.38324e-13	2.25684e-11	1.29415e-11	COL6A3/CD109/PLAUR/TIMP2/ANXA2/SFRP2/THBS1/PROS1/SERPINB9/SERPINE2/SERPINB1/BIN1/SERPINA1/SPINK1/MMP9/SERPING1/PI3/CRYAB/SERPINE1/PRNP/SERPINB2/PTTG1/CD44/SERPINA3/BIRC5/CST7/SERPINF1/SERPINB4/SERPINB7/SORL1/SERPINB3/SRC/TFPI2/SERPINB13/LEF1/GAS6/TIMP1/DHCR24/C3/BIRC3/IFI16/NGFR/LAMP3/KLF4/SLPI/IFI6/SERPINB5/PTGS2/SFN/RARRES1/COL7A1/SPINK4/CST6/SPOCK1/A2ML1/CST9/SERPINB12/CST8/CSTL1/LCN1/SERPINA2…	98
BP	GO:0007178	transmembrane receptor protein serine/threonine kinase signaling pathway	125/3563	359/18866	4.47862e-13	2.28735e-11	1.31165e-11	COL3A1/CD109/COL1A2/SULF1/LOX/FSTL1/FBN1/FMOD/VIM/INHBA/CAV1/GREM1/TGFB3/SFRP2/THBS1/EMILIN1/CAV2/CHST11/PELO/ITGB5/DKK3/WWTR1/NOTCH2/ASPN/HIVEP1/HTRA3/ROR2/LTBP2/RUNX2/TGFBR1/TGFB2/EGR1/LRRC32/MSX2/ACVR1/FOXD1/VASN/SDCBP/ZEB1/SMAD6/ATOH8/TGFB1I1/SORL1/JAK2/HTRA1/SRC/FSTL3/SFRP4/BMP3/LEF1/TTK/TGFBR2/NPNT/LTBP1/TGFBR3/DAB2/SHH/JUN/BAMBI/COMP/SFRP1/CDKN2B/ID1/FBN2/FST/CGN/CILP/BMP7/GDF15/DKK1/WNT1/…	125
BP	GO:0032102	negative regulation of response to external stimulus	144/3563	433/18866	4.63364e-13	2.34759e-11	1.34619e-11	TNFAIP6/CD109/PLAUR/FAP/SH2B3/NRP1/SIRPA/ANXA2/GREM1/ADCY7/THBS1/CCL2/GATA3/PROS1/TNFAIP3/SERPINB9/SERPINE2/ADA/SOCS3/LDLR/SLAMF8/AIF1/VSIG4/HAVCR2/PPARG/PLAU/IL2RA/SERPING1/MFHAS1/PDGFRA/IL1R2/DPP4/SERPINE1/SERPINB2/FGL2/C1QTNF1/DUSP1/SAMHD1/SEMA3A/PTPRC/TNFRSF1B/SPP1/SYT11/CST7/ACP5/NT5E/SERPINF1/SERPINB4/CXCL13/HTRA1/PBK/SEMA3F/MMP12/EDN1/PDGFB/SEMA6A/AOAH/SIGLEC10/APOE/MICB/ALOX5/ABAT/FCGR2B/…	144
BP	GO:0050731	positive regulation of peptidyl-tyrosine phosphorylation	80/3563	195/18866	5.76935e-13	2.89979e-11	1.66285e-11	ITGA5/NRP1/GREM1/ICAM1/LYN/HBEGF/SOCS3/CLCF1/KITLG/CSF1R/STAT3/OSM/IL6ST/IL6/PRNP/ACVR1/CD44/LILRA5/PECAM1/FYN/PTPRC/IL11/AREG/JAK2/NOX4/EREG/AFAP1L2/LRP8/LIF/SRC/FGFR3/TREM2/CSF3/PARP9/PDGFB/CCL5/GAS6/TGFA/IL15/TNFRSF18/CNTN1/IL24/CSF2/CD74/CSPG4/CD3E/ERBB3/PTK6/CD36/FGF10/IL3/IFNA2/CSH1/FGF8/IL23R/STAP2/HES1/TNFRSF14/ARRB2/PTPRJ/DOK7/NTRK2/FGF7/HCLS1/ABL1/IGF1/ADRA2A/THBS4/GHR/HGF/ANGPT1/ARL2BP…	80
BP	GO:0009612	response to mechanical stimulus	84/3563	209/18866	5.8818e-13	2.93303e-11	1.68191e-11	TNC/SOX9/COL3A1/DCN/COL1A1/POSTN/THBS1/FAS/SERPINE2/CHI3L1/CXCL10/ATP1A1/PPARG/CXCR4/BAG3/MAP1B/CCNB1/FYN/COL11A1/CHEK1/STAT1/ITGA2/TLR8/CXCL12/SRC/MMP14/BTG2/SLITRK6/EDN1/EGFR/TGFBR2/SCEL/JUN/FOSL1/IL1B/IRF1/MMP7/WNT11/SLC1A3/CASP1/PTGS2/PTN/RETN/TMC1/TMC2/CSRP3/KCNK4/SCN1A/NEUROG1/PKD1L1/PSPH/CNTNAP2/TXNIP/DMD/BNIP3/GJA1/AQP1/ATP1A2/RYR2/NRXN2/BDKRB1/PDE2A/HABP4/ETV1/HDAC4/P2RX7/BACE1/SHANK3/SL…	84
BP	GO:0045765	regulation of angiogenesis	136/3563	403/18866	6.13374e-13	3.03476e-11	1.74025e-11	DCN/ITGA5/SULF1/SPHK1/SPARC/F3/NRP1/ANXA1/C5AR1/GREM1/SFRP2/ADAM12/THBS1/EMILIN1/ECM1/TNFAIP3/ITGB1/COL4A2/CYBB/ANXA3/TWIST1/CHI3L1/C3AR1/ITGB2/VEGFC/PLK2/HMGA2/CXCL10/TNFRSF12A/PPARG/STAT3/IL6/CXCR4/SERPINE1/ITGB8/TGFB2/AKT3/PGK1/ITGAX/FGFBP1/THBS2/CCL11/HIF1A/SERPINF1/STAT1/CXCL13/CCL24/RRAS/CREB3L1/STAB1/HSPG2/SEMA6A/CTSH/TGFBR2/ALOX5/GATA2/C3/IL1B/GATA6/NGFR/SFRP1/SMOC2/ID1/KLF4/CARD10/CYP1B1…	136
BP	GO:0070268	cornification	55/3563	113/18866	6.64703e-13	3.26323e-11	1.87126e-11	DSC2/KRT6B/DSG3/DSP/PI3/KRT14/KRT16/SPRR1B/EVPL/CYP26B1/KLK5/KRT81/PKP2/CASP14/TGM1/DSC3/KRT7/KRT75/KRT5/SPRR2G/PKP1/KRT8/KRT20/KRT4/KRT1/KRT13/PRSS8/SPRR3/KRT23/KRT3/KRT36/KRT27/KRT73/KRT71/KRT35/SPRR1A/KRT72/KRT84/KRT33A/KRT19/LCE3D/KLK13/KRT18/DSG1/IVL/KRT15/PKP3/PERP/JUP/CSTA/SPINK5/KRT80/ST14/PPL/TMEM79	55
BP	GO:0042476	odontogenesis	61/3563	132/18866	6.90483e-13	3.36371e-11	1.92888e-11	TNC/COL1A2/COL1A1/MYO5A/INHBA/FAM20C/PAM/TGFB3/TWIST1/ASPN/RUNX2/PDGFRA/SERPINE1/TGFB2/SNX10/MSX2/HTRA1/CSF1/FAM20A/SRC/TBX1/EDN1/LEF1/KLK5/SHH/TNFRSF11B/NGFR/OSR2/OSR1/CA2/FST/ADM/BMP7/AQP3/HAND2/FGF10/AMELX/MMP20/FGF8/SDC1/SP6/ID3/SMO/GLI2/AQP1/ADAMTS5/RSPO2/HAND1/CD34/MSX1/NFIC/PITX2/AXIN2/GLI3/BMP4/WDR72/TFAP2A/PERP/TUFT1/APCDD1/BCL11B	61
BP	GO:0010631	epithelial cell migration	126/3563	365/18866	7.24201e-13	3.50104e-11	2.00763e-11	CORO1C/SOX9/DCN/FAP/NRP2/SPARC/NRP1/ANXA1/ZEB2/ANLN/GREM1/THBS1/STC1/GATA3/ITGB1/MACF1/HBEGF/ANXA3/LOXL2/MAP4K4/ITGB2/VEGFC/PLK2/AMOTL1/MMP9/PPARG/DPP4/TGFBR1/TGFB2/EFNB2/AKT3/MAPRE2/HAS2/PECAM1/FGFBP1/SEMA3A/RIN2/KRT16/ATOH8/HIF1A/SERPINF1/CXCL13/ITGA2/SRC/RRAS/EDN1/PDGFB/EGR3/CTSH/PTPRG/APOE/TGFBR2/GATA2/S100P/JUN/ROBO1/SMOC2/DNAJA4/ID1/KLF4/DUSP10/CARD10/CYP1B1/PTPRR/HMOX1/PTGS2/SEMA5A/PRSS3/S…	126
BP	GO:0048754	branching morphogenesis of an epithelial tube	68/3563	155/18866	7.36258e-13	3.53195e-11	2.02535e-11	CLIC4/TNC/SOX9/EDNRA/NRP1/GREM1/SFRP2/COL4A1/TBX3/MSX2/ACVR1/FOXD1/CCL11/CTSZ/AREG/MYC/WNT2/CSF1/ETV5/SRC/MMP14/EDN1/FOXA1/LEF1/CTSH/TGFBR2/NPNT/SHH/HOXD11/AR/BMP7/WNT1/FGF10/FGF8/TIMELESS/TACSTD2/PLXND1/SLIT2/HOXA5/SMO/SIX2/DCHS1/FOXF1/TCF21/GLI2/ILK/ABL1/FAT4/FGF2/RSPO2/SRF/SPRY1/ADAMTS16/NFATC4/EYA1/PKD2/BCL2/ENG/HOXB7/FOXC2/YAP1/GLI3/AGT/BMP4/MAGED1/VEGFA/NOTCH4/SEMA3E	68
BP	GO:0061326	renal tubule development	49/3563	95/18866	7.41748e-13	3.53195e-11	2.02535e-11	SOX9/GREM1/COL4A1/GATA3/WWTR1/NOTCH2/ACAT1/HEYL/FOXD1/STAT1/MYC/LIF/NPNT/SHH/HOXD11/WNT7B/WNT11/OSR1/JAG1/WNT1/UMOD/FGF8/HES1/KLHL3/TACSTD2/DLL1/SMO/SIX2/DCHS1/KIF26B/TCF21/MEF2C/ILK/FAT4/FGF2/ADAMTS16/EYA1/PKD2/BCL2/HOXB7/YAP1/GLI3/AGT/BMP4/MAGED1/PROM1/IRX3/CD24/VEGFA	49
BP	GO:0002573	myeloid leukocyte differentiation	84/3563	210/18866	8.00704e-13	3.78422e-11	2.17001e-11	CD109/CDK6/FBN1/INHBA/FAM20C/ANXA2/FCER1G/C1QC/GATA3/LYN/DHRS2/TYROBP/NOTCH2/GPR68/KITLG/CEBPB/MT1G/KLF10/CSF1R/MMP9/PPARG/ROR2/EVI2B/LILRB3/SNX10/OSCAR/TESC/MAFB/SPI1/TLR2/PIK3CD/MYC/CSF1/LIF/SRC/FSTL3/CCR1/TREM2/CSF3/CEBPA/LEF1/IL15/TGFBR2/GATA2/TSPAN2/LILRB4/BATF2/JUN/CSF2/BATF/IFI16/SFRP1/CD74/CA2/PIR/CCL19/IL25/IL23R/PARP1/APP/CEACAM1/HCLS1/MEF2C/MITF/LRRC17/GAB3/MYH9/OSTM1/GAB2/RASSF2/SH3PX…	84
BP	GO:0030217	T cell differentiation	96/3563	253/18866	8.15598e-13	3.82606e-11	2.19401e-11	CDK6/PRDM1/ANXA1/FCER1G/IL7R/GATA3/ADA/CD86/RUNX3/STAT3/IL2RA/DOCK2/RUNX2/IL6/LILRB2/EGR1/FGL2/VNN1/MAFB/PTPRC/ZEB1/TNFSF4/CTLA4/PIK3CD/NCKAP1L/RASGRP1/PTPN22/B2M/LAG3/CD83/CARD11/CD8A/SOCS1/CYP26B1/EGR3/LEF1/IL15/TNFRSF18/TGFBR2/LILRB4/SHH/RSAD2/CD2/IL1B/IRF1/BATF/CD74/DUSP10/CD3E/HLA-DOA/CCL19/FOXJ1/IL1A/WNT1/IL27/IFNA2/RAG2/IL23R/XBP1/PRKDC/TOX/ERBB2/SATB1/TNFSF9/GLI2/ABL1/LOXL3/FZD7/PPP3CB/SR…	96
BP	GO:0010038	response to metal ion	126/3563	366/18866	9.02042e-13	4.20047e-11	2.4087e-11	CLIC4/MT2A/SPARC/CAV1/CYBRD1/NPC1/ALOX5AP/CD14/PAM/MT1X/ADCY7/ICAM1/THBS1/ECT2/CYBB/C1QA/LOXL2/FBP1/MT1G/MMP9/GSN/PRNP/KRT14/AQP9/CCNB1/S100A8/DUSP1/SLC30A4/MT1M/MT1E/SYT11/SYT17/HIF1A/SERPINF1/MT1H/CYB5A/B2M/MAOB/CPNE8/FSTL3/EDN1/CEBPA/ITPR3/EGFR/S100A16/PLN/KCNMB1/GGH/TNNC1/ABAT/SYT8/SHH/JUN/TNFRSF11B/SOD3/AKR1C3/CA2/SLC30A2/HMOX1/PTGS2/IL1A/FABP4/AQP3/CNGA3/AANAT/AMELX/CRHBP/CPNE6/TPH2/SNCB/KC…	126
BP	GO:1901654	response to ketone	81/3563	200/18866	9.38844e-13	4.33993e-11	2.48868e-11	TNC/MSN/KLF9/CAV1/TGFB3/ICAM1/THBS1/GNG2/CYBB/NR3C1/PPARG/SRD5A1/TGFB2/ADCY3/DUSP1/IGFBP7/FBXO32/CD38/SPP1/TNFSF4/TLR2/SERPINF1/P2RY6/MAOB/SRC/EDN1/EGFR/TYMS/CCL21/PLN/TGFBR3/AKR1C2/GJB2/FOSL1/SFRP1/KLF4/AKR1C3/ERRFI1/MTAP/AR/CCL19/CRH/AKR1B1/PTN/AANAT/NPAS4/P2RY4/ADCY8/OXT/SOX10/AVP/KIF1B/CDK4/PSPH/PARP1/CAD/PCNA/HOXD13/SLIT2/TXNIP/CLDN4/AHR/SLIT3/NEFL/TH/DSG1/CA9/PTGFR/AQP1/PTGER2/KLF2/ADCY5/YA…	81
BP	GO:0050867	positive regulation of cell activation	140/3563	421/18866	9.86329e-13	4.52497e-11	2.59479e-11	PDGFRB/ANXA1/SIRPA/CAV1/AXL/LGALS1/FCER1G/IL7R/THBS1/NOD2/CCL2/GATA3/LYN/TYROBP/NCK1/ADA/SH3KBP1/CD86/PDPN/PDCD1LG2/ITGB2/AIF1/CLCF1/RUNX3/CD274/PLEK/HAVCR2/IL2RA/IL6ST/THY1/IL6/LILRB2/DPP4/EFNB2/VNN1/ITGAM/LILRA5/FYN/PTPRC/CTSC/ICOS/CD38/CD47/HLA-DPA1/SLC7A1/VCAM1/TNFSF4/CTLA4/NCKAP1L/JAK2/RASGRP1/TNFSF13B/CD209/HLA-DMB/CLEC7A/PTPN22/SRC/MMP14/HLA-DPB1/IL27RA/TREM2/CD83/CARD11/CCL5/SOCS1/CEBPA/E…	140
BP	GO:0030282	bone mineralization	56/3563	117/18866	9.93164e-13	4.52497e-11	2.59479e-11	SOX9/COL1A2/LOX/FAM20C/GREM1/TGFB3/SRGN/DDR2/ECM1/PTHLH/TWIST1/ASPN/KLF10/ROR2/SNX10/ACVR1/HIF1A/ANKH/MGP/CCR1/FGFR3/ALOX5/TMEM119/COMP/SLC24A3/OSR2/WNT11/OSR1/FBN2/PTGS2/GPNMB/BMP7/MMP13/PTN/PHOSPHO1/PTH/BMP2K/TMEM38B/BMPR1B/TRPM4/MEF2C/OMD/IGF1/RSPO2/GPM6B/P2RX7/SLC8A1/LTBP3/BMP6/ENPP1/AXIN2/BMPR2/BMP4/LTF/TFAP2A/TUFT1	56
BP	GO:0072080	nephron tubule development	48/3563	93/18866	1.22964e-12	5.5359e-11	3.17449e-11	SOX9/GREM1/GATA3/WWTR1/NOTCH2/ACAT1/HEYL/FOXD1/STAT1/MYC/LIF/NPNT/SHH/HOXD11/WNT7B/WNT11/OSR1/JAG1/WNT1/UMOD/FGF8/HES1/KLHL3/TACSTD2/DLL1/SMO/SIX2/DCHS1/KIF26B/TCF21/MEF2C/ILK/FAT4/FGF2/ADAMTS16/EYA1/PKD2/BCL2/HOXB7/YAP1/GLI3/AGT/BMP4/MAGED1/PROM1/IRX3/CD24/VEGFA	48
BP	GO:0071621	granulocyte chemotaxis	59/3563	127/18866	1.23808e-12	5.5359e-11	3.17449e-11	PDE4B/ANXA1/MPP1/ITGA1/C5AR1/FCER1G/THBS1/CCL2/C3AR1/ITGB2/CXCL10/CXCL2/CCL4/CSF1R/CCL8/DPP4/RARRES2/TGFB2/DYSF/CXCL1/S100A8/CXCL9/CXCL5/CXCL11/CCL18/CCL11/PIK3CD/CXCL13/NCKAP1L/CCL13/CSF1/CCL24/CXCL6/S100A7/JAM3/EDN1/S100A9/CCL5/CCL20/CCL21/CMKLR1/IL1B/RAC2/CD74/CXCL3/CX3CL1/S100A12/S100A14/CCL19/SLIT2/CXADR/VAV3/THBS4/CCL23/SCG2/PDE4D/ITGA9/PREX1/CCR7	59
BP	GO:0007015	actin filament organization	143/3563	434/18866	1.24127e-12	5.5359e-11	3.17449e-11	CORO1C/ACTN1/MYADM/S100A10/PDLIM3/NRP1/MYO5A/FLNA/TPM1/MYO1B/TGFB3/ICAM1/PLS3/SSH3/CDC42EP1/NCK1/HCK/ITGB5/SH3KBP1/DIAPH3/ARHGEF10L/MYO1E/AIF1/WIPF1/MICAL2/TPM4/BIN1/PLEK/GSN/DPYSL3/SH3PXD2B/TGFBR1/RND3/RGS4/LCP1/IQGAP2/GAS7/CFL2/ENAH/SHROOM3/CD47/CCL11/SPIRE1/NCKAP1L/JAK2/NOX4/GDPD2/SVIL/CXCL12/SRC/CCL24/MYO1F/CSF3/CDC42EP3/TPM2/SHROOM1/MYO1G/SPIRE2/CCL21/WAS/DBN1/RDX/COTL1/CAP2/FSCN1/RAC2/LIMA1…	143
BP	GO:0032956	regulation of actin cytoskeleton organization	124/3563	360/18866	1.31236e-12	5.81203e-11	3.33283e-11	PDGFRB/MYADM/S100A10/NRP1/FLNA/TPM1/PAM/TGFB3/ICAM1/SSH3/ECT2/CDC42EP1/NCK1/HCK/NOTCH2/ARHGEF10L/BIN1/PLEK/CSF1R/DIXDC1/GSN/SH3PXD2B/PDGFRA/TGFBR1/RND3/RGS4/CDK5R1/IQGAP2/CFL2/CD47/CCL11/SPIRE1/NCKAP1L/NOX4/LRP1/SVIL/CXCL12/CCL24/JAM3/EDN1/CSF3/CDC42EP3/SPIRE2/CCL21/WAS/DBN1/RDX/GRHL3/COTL1/FSCN1/RAC2/LIMA1/SFRP1/IQGAP3/WNT11/ID1/CORO1A/CX3CL1/LMOD1/CDC42EP5/PPP1R9A/VILL/SEMA5A/DAPK3/SHANK1/SPTA1…	124
BP	GO:0022604	regulation of cell morphogenesis	159/3563	499/18866	1.5001e-12	6.59731e-11	3.78314e-11	MSN/CORO1C/MYADM/SPARC/S100A10/FN1/NRP1/POSTN/YWHAH/FLNA/ANXA1/TPM1/DPYSL2/ZEB2/CHN1/ICAM1/CCL2/CDC42EP1/FGD6/HCK/MACF1/FMNL2/SH3KBP1/PDPN/ITGB2/CSF1R/TNFRSF12A/GNA12/TRPV2/TRAK1/THY1/CXCR4/L1CAM/RND3/MAP1B/GBP1/CD44/MYO10/HAS2/CDK5R1/FYN/SEMA3A/PARVB/SHROOM3/SPP1/CCL11/SLC9A3R1/SYT17/CCL13/LRP1/LST1/LRP8/CXCL12/SRC/PLXNB1/MYH10/SEMA3F/CCL24/SDC2/PLEKHO1/CDC42EP3/NTN1/RHOU/SEMA6A/PLXNC1/APOE/FSTL…	159
BP	GO:0045619	regulation of lymphocyte differentiation	75/3563	181/18866	1.67471e-12	7.31445e-11	4.19438e-11	PRDM1/ANXA1/INHBA/AXL/IL7R/GATA3/ADA/CD86/SLAMF8/RUNX3/IL2RA/LILRB2/FGL2/VNN1/PTPRC/ZEB1/TNFSF4/CTLA4/NCKAP1L/RASGRP1/MMP14/LAG3/CD83/CARD11/SOCS1/CYP26B1/EGR3/LEF1/GAS6/IL15/TNFRSF18/TGFBR2/LILRB4/SHH/CD2/IL1B/IRF1/PGLYRP3/SFRP1/CD74/DUSP10/HLA-DOA/CCL19/FOXJ1/IL1A/IL27/IFNA2/IL23R/XBP1/PRKDC/TOX/ERBB2/TNFSF9/GLI2/ABL1/LOXL3/ITPKB/ZBTB16/NLRP3/BTK/PPP2R3C/CD28/NFATC2/CD27/RHOH/JAK3/GLI3/BMP4/ZFP…	75
BP	GO:0042098	T cell proliferation	79/3563	195/18866	1.7523e-12	7.6009e-11	4.35864e-11	MSN/ANXA1/NCK1/CD86/PDCD1LG2/AIF1/CEBPB/CD274/VSIG4/HAVCR2/IL2RA/IL6ST/DOCK2/IL6/LILRB2/PRNP/LRRC32/FYN/PTPRC/PLA2G2F/TNFRSF1B/HLA-DPA1/SLC7A1/VCAM1/SLC11A1/TNFSF4/CTLA4/NCKAP1L/RASGRP1/TNFSF13B/CD209/HLA-DMB/PTPN22/HLA-DPB1/IL27RA/CARD11/CCL5/IL15/TGFBR2/SHH/IL1B/IRF1/RAC2/CD6/IL20RB/CORO1A/CD3E/HLA-A/GPNMB/CCL19/FOXJ1/IL1A/TNFRSF13C/ZP4/IL27/SPTA1/IL23R/TNFRSF21/HES1/TNFRSF14/CD70/ERBB2/SATB1/T…	79
BP	GO:0045778	positive regulation of ossification	48/3563	94/18866	2.05429e-12	8.8502e-11	5.07503e-11	CTHRC1/FAM20C/TGFB3/SFRP2/DDR2/CEBPB/IFITM1/IL6ST/PDLIM7/RUNX2/IL6/TGFB2/MSX2/ACVR1/FBXO5/GDPD2/CEBPA/NPNT/ALOX5/TMEM119/OSR2/WNT7B/OSR1/FBN2/JAG1/BMP7/PTN/PTH/OXT/NPPC/BMPR1B/MEF2C/ILK/IGF1/GPM6B/HGF/P2RX7/ZBTB16/ZHX3/SLC8A1/BMP6/PRKD1/BMPR2/CEBPD/GLI3/BMP4/LTF/TFAP2A	48
BP	GO:0003158	endothelium development	61/3563	135/18866	2.33025e-12	9.97128e-11	5.71791e-11	CLIC4/MSN/COL15A1/MYADM/NRP1/ICAM1/HEG1/STC1/COL18A1/ADAMTS12/PDPN/CXCL10/CXCR4/ITGAX/ACVR1/PECAM1/ZEB1/ATOH8/HOXB5/RDX/IL1B/XDH/WNT7B/ID1/TJP3/JAG1/GSTM3/PTN/RAPGEF1/DLL1/GJA1/CEACAM1/CLDN3/STARD13/TMEM100/APOLD1/SOX17/ACVRL1/VCL/PDE2A/CDH5/CD34/CLDN5/PDE4D/PPP1R16B/GJA4/BMP6/GJA5/BMPR2/ENG/RHOB/MARVELD2/FOXC2/SLC40A1/BMP4/CLDN1/F2RL1/FASN/F11R/VEGFA/NOTCH4	61
BP	GO:0043010	camera-type eye development	116/3563	332/18866	2.40035e-12	1.02023e-10	5.85037e-11	CLIC4/SOX9/PDGFRB/NRP1/FBN1/VIM/INHBA/ZEB2/EFEMP1/COL4A1/GATA3/NOTCH2/TWIST1/RRM1/COL8A1/TBX2/ALDH1A3/THY1/CRYAB/PDGFRA/IFT140/TGFBR1/TGFB2/SLC25A25/NES/ZEB1/HIF1A/SERPINF1/WNT2/COL8A2/MYH10/SLITRK6/FJX1/MAF/EGFR/TGFBR2/EPHB2/BCAR3/SHH/JUN/GRHL3/OSR2/WNT7B/KLF4/THRB/FBN2/JAG1/CYP1B1/WNT5B/TSPAN12/BMP7/PTN/CRYBB1/RP1L1/FGF10/CRYGN/PITX3/FOXE3/LCTL/OPN4/CRYBA2/GNAT2/TRPM1/CRYGA/LIM2/SLC17A6/CRYBA4/…	116
BP	GO:0048705	skeletal system morphogenesis	88/3563	228/18866	2.43612e-12	1.02853e-10	5.89799e-11	SOX9/PDGFRB/PRRX1/COL1A1/RAB23/GREM1/TGFB3/SFRP2/STC1/CHSY1/CHST11/TWIST1/ROR2/ANXA6/SH3PXD2B/NAB1/RUNX2/PDGFRA/IFT140/MMP2/COL13A1/TGFBR1/BMP1/NDST1/MSX2/BARX2/HAS2/COL11A1/ZEB1/ACP5/HOXB3/MMP14/TBX1/MGP/FGFR3/SFRP4/CYP26B1/HOXB5/TGFBR2/TMEM119/HOXB6/COMP/SFRP1/OSR2/OSR1/HOXB8/FBN2/BMP7/MMP13/GSC/PHOSPHO1/ALX4/NEUROG1/FGF8/NPPC/MTHFD1L/SHOX2/BMPR1B/DHRS3/FGFR1/GRHL2/HOXA5/SIX2/HOXD10/MEF2C/MEF2D…	88
BP	GO:0030199	collagen fibril organization	34/3563	55/18866	2.68194e-12	1.12481e-10	6.45011e-11	COL3A1/COL5A2/COL1A2/ADAMTS2/LUM/COL5A1/LOX/COL1A1/FMOD/AEBP1/ANXA2/GREM1/SFRP2/COL12A1/EMILIN1/DDR2/COL5A3/LOXL2/MMP11/COL13A1/TGFBR1/TGFB2/ADAMTS14/COL11A1/COL14A1/DPT/COMP/CYP1B1/CRTAP/LOXL3/SERPINH1/FOXC2/LOXL4/LOXL1	34
BP	GO:0050866	negative regulation of cell activation	82/3563	207/18866	2.74425e-12	1.14338e-10	6.55655e-11	SH2B3/ANXA1/INHBA/AXL/EMILIN1/LYN/TNFAIP3/TYROBP/SERPINE2/CD86/SAMSN1/LDLR/PDCD1LG2/MNDA/RUNX3/CEBPB/CD274/VSIG4/HAVCR2/CD300A/IL2RA/LILRB2/PDGFRA/PRNP/LRRC32/FGL2/C1QTNF1/PTPRC/PLA2G2F/CD84/SYT11/TNFSF4/CST7/CTLA4/LST1/PTPN22/LAG3/PDGFB/SOCS1/CD300LF/APOE/ABAT/FCGR2B/SHH/IRF1/PGLYRP3/SFRP1/CD74/IL20RB/THBD/CX3CL1/IL13RA2/HMOX1/HLA-F/GPNMB/GAL/FOXJ1/IFNA2/F2/TNFRSF21/PRKCD/TNFRSF14/ERBB2/CEACAM1/…	82
BP	GO:0001837	epithelial to mesenchymal transition	66/3563	152/18866	2.83521e-12	1.17355e-10	6.72959e-11	SOX9/COL1A1/GREM1/TGFB3/SFRP2/FAM83D/GATA3/SNAI1/WWTR1/TWIST1/LOXL2/PDPN/HMGA2/IL6/TGFBR1/TGFB2/HEYL/MSX2/ACVR1/HAS2/VASN/SDCBP/TGFB1I1/HIF1A/WNT2/SERPINB3/FOXA1/LEF1/TGFBR2/TGFBR3/DAB2/IL1B/SNAI2/BAMBI/SFRP1/WNT11/JAG1/BMP7/GSC/AMELX/WNT8A/FGF8/CRB2/STRAP/MAD2L2/EZH2/IL17RD/FGFR1/S100A4/DACT3/EPHA3/TMEM100/LOXL3/PHLDB1/HGF/OLFM1/SPRY1/MSX1/TBX5/AXIN2/ENG/SPRED1/PHLDB2/BMP4/OVOL2/NOTCH4	66
BP	GO:0090287	regulation of cellular response to growth factor stimulus	110/3563	310/18866	2.90371e-12	1.1941e-10	6.84744e-11	CD109/DCN/ITGA5/SULF2/SULF1/LOX/FSTL1/FBN1/FAM20C/CAV1/GREM1/TGFB3/SFRP2/THBS1/EMILIN1/GATA3/CAV2/CHST11/PELO/DKK3/ADAMTS12/NOTCH2/ASPN/HTRA3/VEGFC/RUNX2/TGFBR1/MSX2/FOXD1/VASN/SDCBP/FGFBP1/ZEB1/SMAD6/TGFB1I1/HIF1A/CXCL13/SORL1/HTRA1/FSTL3/CREB3L1/SFRP4/SEMA6A/TGFBR2/NPNT/LTBP1/TGFBR3/DAB2/IL1B/BAMBI/XDH/NGFR/ROBO1/SFRP1/SMOC2/CDKN2B/FBN2/FST/TSPAN12/DKK1/WNT1/FGF10/ONECUT1/VWC2/IL17F/CRB2/STRAP/…	110
BP	GO:1900046	regulation of hemostasis	44/3563	83/18866	3.19058e-12	1.30361e-10	7.47539e-11	PLAUR/FAP/SH2B3/F3/CAV1/F2R/ANXA2/FCER1G/THBS1/LYN/PROS1/SERPINE2/HPSE/PDPN/PLEK/PLAU/SERPING1/PDGFRA/SERPINE1/SERPINB2/C1QTNF1/EDN1/PDGFB/APOE/EPHB2/ABAT/COMP/THBD/PLAT/KRT1/CD36/F2/PRKCD/TSPAN8/CEACAM1/PRKG1/CD34/NOS3/VKORC1/SELP/TFPI/F2RL1/F12/F11R	44
BP	GO:0042102	positive regulation of T cell proliferation	50/3563	101/18866	3.26437e-12	1.32521e-10	7.59924e-11	ANXA1/NCK1/CD86/PDCD1LG2/AIF1/CD274/HAVCR2/IL2RA/IL6ST/IL6/LILRB2/PTPRC/HLA-DPA1/SLC7A1/VCAM1/TNFSF4/NCKAP1L/TNFSF13B/CD209/HLA-DMB/PTPN22/HLA-DPB1/IL27RA/CARD11/CCL5/IL15/TGFBR2/SHH/IL1B/CD6/CORO1A/CD3E/HLA-A/CCL19/IL1A/TNFRSF13C/ZP4/SPTA1/IL23R/HES1/CD70/TNFSF9/IGF1/CD1D/CD28/JAK3/CD4/EBI3/CD24/VTCN1	50
BP	GO:0001819	positive regulation of cytokine production	145/3563	447/18866	3.28705e-12	1.32592e-10	7.60329e-11	SULF2/SULF1/LUM/SPHK1/F3/PDE4B/ANXA1/CD14/F2R/C5AR1/PANX1/FCER1G/THBS1/HEG1/NOD2/GATA3/TYROBP/HPSE/TWIST1/CD86/C3AR1/AIF1/MNDA/CEBPB/CD274/HAVCR2/LY96/STAT3/OSM/TLR1/IL6ST/IL1RAP/IL6/DDX21/LILRB2/SERPINE1/EGR1/GBP5/IRAK1/CLEC5A/LILRA5/IFIH1/PTPRC/IRF8/HLA-DPA1/SLC11A1/TNFSF4/HIF1A/TLR2/STAT1/SERPINB7/SORL1/JAK2/RASGRP1/EREG/TLR8/AFAP1L2/CLEC7A/PTPN22/B2M/SRC/HLA-DPB1/IL27RA/TREM2/CD83/CARD11/IL15…	145
BP	GO:0070252	actin-mediated cell contraction	57/3563	123/18866	3.37034e-12	1.35091e-10	7.74661e-11	PDE4B/FLNA/VIM/CAV1/TPM1/DSC2/STC1/PDPN/TPM4/KCNJ8/ATP1A1/BIN1/DSP/NUP155/CACNA1D/KCNE4/CACNA2D1/TPM2/PLN/TNNI2/TNNC1/PKP2/KCNQ1/GPD1L/GJC1/DES/TNNT1/TNNT3/ACTC1/MYH6/MYL2/MYH7/ACTN3/SCN1A/MYLK2/RNF207/TRPM4/DMD/GJA1/SGCD/CACNA1C/PARVA/TMOD1/ANK2/ATP1A2/RYR2/SCN1B/CACNB2/KCNH2/PDE4D/ATP2A2/MYH3/GJA5/NEDD4L/KCND3/ATP2A1/JUP	57
BP	GO:0070665	positive regulation of leukocyte proliferation	65/3563	150/18866	4.61995e-12	1.84013e-10	1.0552e-10	ANXA1/LYN/NCK1/ADA/CD86/PDCD1LG2/AIF1/CLCF1/KITLG/CD274/HAVCR2/CSF1R/IL2RA/IL6ST/IL6/LILRB2/PTPRC/CD38/HLA-DPA1/SLC7A1/VCAM1/TNFSF4/NCKAP1L/TNFSF13B/CD209/HLA-DMB/PTPN22/CSF1/HLA-DPB1/IL27RA/CARD11/CCL5/IL15/TGFBR2/SHH/IL1B/CD74/CD6/CORO1A/CD3E/HLA-A/CCL19/IL1A/TNFRSF13C/FGF10/ZP4/SPTA1/PTH/IL23R/HES1/CD70/IRS2/TNFSF9/VAV3/MEF2C/IGF1/CD1D/CD28/BCL2/NFATC2/JAK3/CD4/EBI3/CD24/VTCN1	65
BP	GO:0042129	regulation of T cell proliferation	70/3563	167/18866	4.78896e-12	1.89553e-10	1.08697e-10	ANXA1/NCK1/CD86/PDCD1LG2/AIF1/CEBPB/CD274/VSIG4/HAVCR2/IL2RA/IL6ST/IL6/LILRB2/PRNP/LRRC32/PTPRC/PLA2G2F/TNFRSF1B/HLA-DPA1/SLC7A1/VCAM1/TNFSF4/CTLA4/NCKAP1L/TNFSF13B/CD209/HLA-DMB/PTPN22/HLA-DPB1/IL27RA/CARD11/CCL5/IL15/TGFBR2/SHH/IL1B/IRF1/RAC2/CD6/IL20RB/CORO1A/CD3E/HLA-A/GPNMB/CCL19/FOXJ1/IL1A/TNFRSF13C/ZP4/IL27/SPTA1/IL23R/TNFRSF21/HES1/TNFRSF14/CD70/ERBB2/TNFSF9/IGF1/CD1D/CD28/TNFSF8/CLC/JAK3…	70
BP	GO:0032946	positive regulation of mononuclear cell proliferation	61/3563	137/18866	5.08602e-12	2.00061e-10	1.14722e-10	ANXA1/NCK1/ADA/CD86/PDCD1LG2/AIF1/CLCF1/CD274/HAVCR2/IL2RA/IL6ST/IL6/LILRB2/PTPRC/CD38/HLA-DPA1/SLC7A1/VCAM1/TNFSF4/NCKAP1L/TNFSF13B/CD209/HLA-DMB/PTPN22/CSF1/HLA-DPB1/IL27RA/CARD11/CCL5/IL15/TGFBR2/SHH/IL1B/CD74/CD6/CORO1A/CD3E/HLA-A/CCL19/IL1A/TNFRSF13C/FGF10/ZP4/SPTA1/IL23R/HES1/CD70/IRS2/TNFSF9/VAV3/MEF2C/IGF1/CD1D/CD28/BCL2/NFATC2/JAK3/CD4/EBI3/CD24/VTCN1	61
BP	GO:0032835	glomerulus development	37/3563	64/18866	5.27434e-12	2.06188e-10	1.18236e-10	SULF2/SULF1/PDGFRB/WWTR1/NOTCH2/MYO1E/NID1/PDGFRA/ACTA2/EGR1/HEYL/PECAM1/SERPINB7/PODXL/PDGFB/KLF15/ENPEP/PLCE1/OSR1/JAG1/FOXJ1/BMP7/HES1/BASP1/TCF21/MEF2C/TEK/LAMB2/CD34/ANGPT1/BCL2/COL4A4/FOXC2/PDGFD/BMP4/PROM1/CD24	37
BP	GO:0052547	regulation of peptidase activity	149/3563	466/18866	5.68872e-12	2.21022e-10	1.26743e-10	COL6A3/CD109/PLAUR/TIMP2/FN1/F3/CAV1/F2R/ANXA2/SFRP2/THBS1/FAS/LYN/ECM1/PROS1/SERPINB9/SERPINE2/SERPINB1/BIN1/SERPINA1/SPINK1/MMP9/PPARG/GSN/STAT3/SERPING1/PI3/PI15/CRYAB/SERPINE1/PRNP/SERPINB2/PTTG1/S100A8/CD44/SERPINA3/ANTXR1/SOX7/FYN/BIRC5/CST7/SERPINF1/SERPINB4/SERPINB7/MYC/SORL1/JAK2/SERPINB3/LRP1/CLEC7A/SRC/TFPI2/S100A9/SERPINB13/PSMB9/RCN3/LEF1/PCOLCE/GAS6/CTSH/TIMP1/PMAIP1/DHCR24/C3/DAPK1…	149
BP	GO:0051924	regulation of calcium ion transport	94/3563	253/18866	5.7596e-12	2.22412e-10	1.27539e-10	PDGFRB/PDE4B/MYO5A/CAV1/GEM/F2R/UBQLN1/ICAM1/CCL2/STC1/LYN/MYLK/PLA2G6/CXCL10/BIN1/SPINK1/CCL4/TRPV2/THY1/CXCR4/LILRB2/PRNP/RGS4/DYSF/CACNA1D/CXCL9/CXCL11/LILRA5/FYN/CD84/CASQ1/RRAD/P2RY6/CXCL12/CCR1/CACNA2D1/PDGFB/CCL5/AHNAK/HOMER2/PLN/STC2/GSTM2/CORO1A/CX3CL1/PTGS2/CRH/F2RL3/AKAP6/HRC/TMC1/TMC2/RCVRN/OPRD1/HCRT/PTH/DRD3/F2/TMEM38B/ARRB2/G6PD/DMD/ATP2C2/GJA1/CASQ2/CACNA1C/P2RX1/ABL1/ANK2/ATP1A2/…	94
BP	GO:0070372	regulation of ERK1 and ERK2 cascade	108/3563	306/18866	6.70407e-12	2.57314e-10	1.47554e-10	PDGFRB/FN1/NRP1/PDGFC/SIRPA/F2R/C5AR1/ICAM1/NOD2/CCL2/FAM83D/EMILIN1/LYN/NOTCH2/CHI3L1/PSCA/TNFAIP8L3/HAVCR2/CCL4/CSF1R/MFHAS1/PDGFRA/CCL8/GBP1/CD44/CCL18/DUSP1/PTPRC/CCL11/SLC9A3R1/RASGRP1/NOX4/CCL13/LRP1/P2RY6/PTPN22/AKAP12/LIF/SRC/CCL24/S100A7/RRAS/CCR1/FGFR3/TREM2/PDGFB/CCL5/CCL20/EGFR/GAS6/SEMA6A/CCL21/APOE/NPNT/EPHB2/JUN/IL1B/CD74/KLF4/DUSP10/MARCO/ERRFI1/PTPRR/CX3CL1/GPNMB/ATF3/CCL19/CD36/…	108
BP	GO:0002064	epithelial cell development	85/3563	221/18866	7.13712e-12	2.70916e-10	1.55353e-10	CLIC4/PALLD/MSN/SOX9/COL15A1/MYADM/CDK6/PRDM1/FLNA/VIM/ICAM1/HEG1/STC1/COL18A1/NOTCH2/MYO1E/IL6ST/CXCR4/ACTA2/PECAM1/SHROOM3/SLC9A3R1/HIF1A/ADAMTSL4/PODXL/SRC/SLITRK6/FOXA1/PDGFB/TYMS/RDX/IL1B/WNT7B/ID1/TJP3/JAG1/POF1B/WNT5B/SFN/AR/GSTM3/FOXJ1/AKR1B1/TMC1/ONECUT1/CRYGB/XBP1/RAPGEF1/RAB25/PAX6/SDC1/FGFR1/GRHL2/KLF5/DLL1/HOXA5/SMO/CLDN3/TMOD1/VCL/PDE2A/CDH5/LAMB2/CLDN5/SIDT2/PDE4D/PPP1R16B/RARB/BMP…	85
BP	GO:0007369	gastrulation	76/3563	189/18866	7.14399e-12	2.70916e-10	1.55353e-10	COL5A2/ITGA5/COL5A1/MYADM/FN1/COL6A1/INHBA/SFRP2/COL12A1/ITGB1/COL4A2/SNAI1/ITGB5/ITGB2/COL8A1/HMGA2/TXNRD1/MMP9/LAMA3/ITGA4/MMP2/ACVR1/ITGAV/SOX7/DUSP1/COL11A1/ATOH8/ITGA2/EXT1/MMP14/LEF1/TGFBR2/ELF5/GATA6/SFRP1/WNT11/OSR1/KLF4/DUSP2/DUSP5/COL7A1/BMP7/DKK1/LAMB3/AMOT/GSC/FGF8/CRB2/EXT2/TBX6/APLN/FGFR1/GJA1/DUSP4/SIX2/NAT8B/FOXF1/CHRD/SOX17/ITGA7/PHLDB1/FZD7/HAND1/SRF/EYA1/NR4A3/BMPR2/ITGA8/FOXC2…	76
BP	GO:0006939	smooth muscle contraction	52/3563	109/18866	7.45883e-12	2.79849e-10	1.60476e-10	EDNRA/SULF2/SULF1/SPHK1/RGS2/CAV1/F2R/MYLK/ADA/PLA2G6/ACTA2/CD38/ITGA2/BDKRB2/EDN1/CNN1/NPNT/ABAT/COMP/ADORA2B/PLCE1/NMU/PTGS2/MYH11/DAPK3/CHRM2/CHRNB4/NMUR1/TACR3/NEUROG1/NPY2R/OXT/ADRA2B/P2RX1/SMTN/KCNMA1/ATP1A2/PRKG1/MYOCD/ADRA2A/PTGER3/TACR2/SRF/CALCRL/HTR2B/CHRM3/EDNRB/PDE4D/SLC8A1/ATP2B4/AGT/KIT	52
BP	GO:0090092	regulation of transmembrane receptor protein serine/threonine kinase signaling pathway	94/3563	254/18866	7.46794e-12	2.79849e-10	1.60476e-10	CD109/SULF1/LOX/FSTL1/FBN1/INHBA/CAV1/GREM1/TGFB3/SFRP2/THBS1/EMILIN1/CAV2/CHST11/PELO/DKK3/WWTR1/NOTCH2/ASPN/HTRA3/TGFBR1/TGFB2/MSX2/ACVR1/FOXD1/VASN/SDCBP/ZEB1/SMAD6/TGFB1I1/SORL1/JAK2/HTRA1/FSTL3/SFRP4/BMP3/TTK/TGFBR2/NPNT/LTBP1/TGFBR3/DAB2/SHH/BAMBI/SFRP1/CDKN2B/FBN2/FST/CILP/BMP7/GDF15/DKK1/WNT1/FGF10/ONECUT1/VWC2/BMP10/IL17F/CRB2/STRAP/PARP1/RBPMS/HES1/HIPK2/TOB1/IL17RD/SLC2A10/LRG1/RBPMS2/…	94
BP	GO:0030593	neutrophil chemotaxis	50/3563	103/18866	8.31634e-12	3.09808e-10	1.77656e-10	PDE4B/MPP1/ITGA1/C5AR1/FCER1G/CCL2/C3AR1/ITGB2/CXCL10/CXCL2/CCL4/CCL8/DPP4/TGFB2/DYSF/CXCL1/S100A8/CXCL9/CXCL5/CXCL11/CCL18/CCL11/PIK3CD/CXCL13/NCKAP1L/CCL13/CCL24/CXCL6/JAM3/EDN1/S100A9/CCL5/CCL20/CCL21/IL1B/RAC2/CD74/CXCL3/CX3CL1/S100A12/CCL19/SLIT2/CXADR/VAV3/THBS4/CCL23/PDE4D/ITGA9/PREX1/CCR7	50
BP	GO:0010811	positive regulation of cell-substrate adhesion	56/3563	122/18866	8.39904e-12	3.11059e-10	1.78373e-10	ITGA5/MYADM/S100A10/FN1/CDK6/NRP1/FLNA/CCDC80/EMILIN1/COL16A1/ECM2/MAP4K4/COL8A1/NID1/THY1/HAS2/FBLN2/RIN2/JAK2/CSF1/RRAS/ABI3BP/CCL21/NPNT/EDIL3/SFRP1/SMOC2/AGR2/CD3E/CX3CL1/OLFM4/CEACAM6/CD36/PTN/VWC2/NPY2R/PTPRJ/FOXF1/LIMS2/ILK/ABL1/RSU1/TEK/UTRN/VIT/PREX1/EGFLAM/SPOCK2/EPHA1/ITGA3/CCR7/JUP/PRKCZ/VEGFA/RAC3/EGFL6	56
BP	GO:0022617	extracellular matrix disassembly	43/3563	82/18866	9.07633e-12	3.32257e-10	1.90528e-10	FAP/TIMP2/CTSK/ADAMTS4/DDR2/CAPN2/PDPN/MMP9/MMP11/SH3PXD2B/IL6/DPP4/MMP2/BMP1/LCP1/CD44/LRP1/HTRA1/MMP14/MMP12/MMP3/KLK5/TIMP1/KLK7/FSCN1/MMP7/MMP1/CAPNS2/MMP13/MMP10/MMP20/A2M/CTSG/ADAMTS5/LAMC1/TLL1/CMA1/MMP19/ETS1/WDR72/MMP15/ADAM8/PRSS2	43
BP	GO:0030193	regulation of blood coagulation	43/3563	82/18866	9.07633e-12	3.32257e-10	1.90528e-10	PLAUR/FAP/SH2B3/F3/CAV1/F2R/ANXA2/FCER1G/THBS1/LYN/PROS1/SERPINE2/HPSE/PDPN/PLEK/PLAU/SERPING1/PDGFRA/SERPINE1/SERPINB2/C1QTNF1/EDN1/PDGFB/APOE/EPHB2/ABAT/THBD/PLAT/KRT1/CD36/F2/PRKCD/TSPAN8/CEACAM1/PRKG1/CD34/NOS3/VKORC1/SELP/TFPI/F2RL1/F12/F11R	43
BP	GO:0060993	kidney morphogenesis	47/3563	94/18866	9.21105e-12	3.3525e-10	1.92245e-10	SOX9/PDGFRB/GREM1/GATA3/WWTR1/FOXD1/STAT1/MYC/LIF/NPNT/SHH/HOXD11/GCNT3/WNT7B/GCNT1/WNT11/OSR1/FOXJ1/BMP7/WNT1/FGF10/FGF8/HES1/KLHL3/TACSTD2/GCNT4/BASP1/SMO/SIX2/DCHS1/KIF26B/TCF21/LRRK2/ILK/FAT4/FGF2/ADAMTS16/EYA1/PKD2/BCL2/HOXB7/GLI3/AGT/BMP4/MAGED1/IRX3/VEGFA	47
BP	GO:0001656	metanephros development	46/3563	91/18866	9.34658e-12	3.36544e-10	1.92987e-10	SOX9/PDGFRB/FBN1/GREM1/GATA3/WWTR1/ACAT1/PDGFRA/EGR1/FOXD1/STAT1/MYC/LIF/PDGFB/CTSH/SHH/OSR2/WNT7B/OSR1/FOXJ1/BMP7/AKR1B1/FGF10/UMOD/FGF8/HES1/ID3/BASP1/SMO/SIX2/KIF26B/TCF21/FAT4/SOX17/LAMB2/CD34/SPRY1/EYA1/PKD2/BCL2/ITGA8/FOXC2/YAP1/GLI3/BMP4/IRX3	46
BP	GO:0043405	regulation of MAP kinase activity	117/3563	342/18866	9.35287e-12	3.36544e-10	1.92987e-10	PDGFRB/SH2B3/RGS2/PDGFC/ITGA1/CAV1/F2R/ZEB2/C5AR1/DUSP14/TGFB3/SFRP2/THBS1/NOD2/LYN/FPR1/KITLG/CD300A/ROR2/CXCR4/TGFBR1/RGS4/IRAK1/DUSP1/PTPRC/SORL1/JAK2/RASGRP1/SERPINB3/NOX4/PBK/PTPN22/TPD52L1/SRC/EDN1/DUSP7/PDGFB/MAPK8IP3/EGFR/TGFA/APOE/MAPK10/EPHB2/TRIB3/IGFBP6/IL1B/ADORA2B/ROBO1/SFRP1/PLCE1/CD74/IQGAP3/GADD45B/WNT7B/ERN2/UCHL1/CSPG4/DUSP10/DUSP2/S100A12/DUSP5/CCL19/MUC20/BMP7/GDF15/DKK1/FGF1…	117
BP	GO:0050727	regulation of inflammatory response	138/3563	425/18866	1.01542e-11	3.63313e-10	2.08337e-10	TNFAIP6/OSMR/SPHK1/ANXA1/SIRPA/ADCY7/TGM2/FCER1G/NOD2/GATA3/LYN/TNFAIP3/HCK/ADAMTS12/ADA/SOCS3/LDLR/SLAMF8/PLA2G7/CEBPB/MMP9/PPARG/PIK3AP1/STAT3/OSM/IL2RA/MFHAS1/IL6ST/IL6/IL1R2/SERPINE1/GBP5/S100A8/LILRA5/PTPRC/CTSC/TNFRSF1B/CD47/SYT11/TNFSF4/CST7/ACP5/TLR2/NT5E/SERPINF1/JAK2/ITGA2/CLEC7A/PBK/CCL24/TREM2/S100A9/CCL5/MMP3/CEBPA/EGFR/AOAH/IL15/SIGLEC10/APOE/ALOX5/FCGR2B/C3/IL1B/MGLL/ADORA2B/IL33/B…	138
BP	GO:0044706	multi-multicellular organism process	86/3563	226/18866	1.04935e-11	3.72402e-10	2.13549e-10	ITGA5/PRDM1/RGS2/PAM/TGFB3/STC1/CTSB/PAPPA/SERPINE2/PTHLH/CAPN2/COL16A1/PLA2G6/HAVCR2/MMP9/SH3PXD2B/MMP2/IGFBP7/PLA2G4C/SYDE1/CD38/SPP1/ITGA2/LIF/OVGP1/EDN1/IGFBP5/TGFBR2/TIMP1/GJB2/FOSL1/IL1B/STC2/MMP7/THBD/PTGIS/PTGS2/ADM/AR/CRH/TAC3/AKR1B1/PTN/DKKL1/ACR/SMCP/CRHBP/TNP2/NPFF/OXT/ADRA2B/AGRP/AMBP/ADIPOR2/PPAT/CAD/COMT/CLDN4/DSG1/GJA1/FBLN1/CYP1A1/EPYC/P2RX1/RECK/PTGFR/PCSK5/ADCYAP1/HEXB/ACSL4/BC…	86
BP	GO:0045766	positive regulation of angiogenesis	81/3563	208/18866	1.05258e-11	3.72402e-10	2.13549e-10	ITGA5/SPHK1/F3/NRP1/ANXA1/C5AR1/GREM1/SFRP2/ADAM12/THBS1/ECM1/ITGB1/CYBB/ANXA3/TWIST1/CHI3L1/C3AR1/ITGB2/VEGFC/PLK2/HMGA2/STAT3/CXCR4/SERPINE1/ITGB8/AKT3/ITGAX/FGFBP1/CCL11/HIF1A/CCL24/RRAS/CTSH/TGFBR2/GATA2/C3/IL1B/GATA6/SMOC2/KLF4/CYP1B1/CX3CL1/HMOX1/PTGIS/PTGS2/ADM/SEMA5A/IL1A/XBP1/BRCA1/HIPK2/SRPX2/LRG1/DLL1/HSPB6/RHOJ/ABL1/AGTR1/AQP1/FGF2/ACVRL1/TEK/CDH5/HGF/CD34/TIE1/MAP3K3/NOS3/PPP1R16B/CM…	81
BP	GO:0050671	positive regulation of lymphocyte proliferation	60/3563	136/18866	1.21853e-11	4.2872e-10	2.45844e-10	ANXA1/NCK1/ADA/CD86/PDCD1LG2/AIF1/CLCF1/CD274/HAVCR2/IL2RA/IL6ST/IL6/LILRB2/PTPRC/CD38/HLA-DPA1/SLC7A1/VCAM1/TNFSF4/NCKAP1L/TNFSF13B/CD209/HLA-DMB/PTPN22/HLA-DPB1/IL27RA/CARD11/CCL5/IL15/TGFBR2/SHH/IL1B/CD74/CD6/CORO1A/CD3E/HLA-A/CCL19/IL1A/TNFRSF13C/FGF10/ZP4/SPTA1/IL23R/HES1/CD70/IRS2/TNFSF9/VAV3/MEF2C/IGF1/CD1D/CD28/BCL2/NFATC2/JAK3/CD4/EBI3/CD24/VTCN1	60
BP	GO:0048872	homeostasis of number of cells	94/3563	256/18866	1.2469e-11	4.36278e-10	2.50178e-10	SOX9/SH2B3/PDE4B/CDK6/ANXA1/INHBA/F2R/AXL/FCER1G/IL7R/FAS/DOCK11/GATA3/LYN/TNFAIP3/ADA/KITLG/KLF13/STAT3/IL2RA/MFHAS1/IL6/CCNB2/DOCK10/MAFB/LIPA/SPI1/HIF1A/STAT1/PIK3CD/NCKAP1L/JAK2/TNFSF13B/CSF1/B2M/CXCL6/JAM3/CARD11/GATA2/TGFBR3/PMAIP1/IKZF1/HOXB6/CD74/IL20RB/CDH2/CORO1A/HMOX1/TNFRSF13C/SPTA1/EPB42/PTH/LRRC19/CACNA1F/FANCC/PRKDC/HMGB2/EZH2/HIPK2/G6PD/SLC7A11/GCNT4/HOXA5/SMO/PLA2G2A/TSC22D3/HCLS…	94
BP	GO:0031960	response to corticosteroid	68/3563	164/18866	1.74198e-11	6.0615e-10	3.47589e-10	SPARC/COL1A1/ANXA1/KLF9/PAM/ICAM1/STC1/PAPPA/CYBB/ANXA3/NR3C1/AIF1/SRD5A1/IL6/DUSP1/IGFBP7/FBXO32/AREG/SERPINF1/MAOB/SRC/EDN1/EGFR/TYMS/GJB2/FOSL1/WNT7B/ACSBG1/AKR1C3/ERRFI1/PTGS2/ADM/CRH/CNGA3/AANAT/NPAS4/TPH2/OXT/PARP1/CAD/PCNA/HNMT/SDC1/SLIT2/PTPRU/SLIT3/NEFL/TH/UGT1A1/AQP1/ADCYAP1/FAM107A/AKAP13/BCHE/CDO1/S100B/BMP6/ZFP36/BCL2/ENG/AVPR1A/ZFP36L1/FOSB/ABCA3/FOS/CLDN1/PCK2/IL1RN	68
BP	GO:0051897	positive regulation of protein kinase B signaling	72/3563	178/18866	1.82075e-11	6.30101e-10	3.61323e-10	PDGFRB/F3/AXL/THBS1/GATA3/ITGB1/HBEGF/HPSE/CHI3L1/CD86/TNFAIP8L3/KITLG/PIK3AP1/OSM/MFHAS1/PDGFRA/TGFBR1/C1QTNF1/FYN/ICOS/AREG/PIK3CD/NOX4/EREG/SRC/FGFR3/CSF3/PDGFB/EGFR/GAS6/TGFA/CCL21/IGFBP5/AKR1C2/RAC2/AKR1C3/ERBB3/CX3CL1/SEMA5A/CCL19/GDF15/FGF10/IAPP/FGF8/FGF3/STK3/ARRB2/PTPRJ/FGFR1/IRS2/ERBB2/MST1R/FGF7/HCLS1/F10/ILK/FGF2/TEK/HGF/ANGPT1/ITSN1/CD28/RASD2/RAMP3/OSBPL8/MEIS3/ENG/CD19/ADAM8/CCR7/…	72
BP	GO:0045926	negative regulation of growth	93/3563	254/18866	1.92295e-11	6.6185e-10	3.7953e-10	MT2A/NRP1/RGS2/INHBA/SAV1/MT1X/GREM1/SFRP2/SERPINE2/DCBLD2/NOTCH2/APBB2/FBP1/MT1G/PPARG/CRYAB/TGFB2/RGS4/CDA/CDK5R1/SEMA3A/MT1M/SPP1/MT1E/HIF1A/MT1H/FHL1/SH3BP4/SEMA3F/FGFR3/NTN1/SEMA6A/IGFBP5/FSTL4/TGFBR2/GNG4/STC2/SFRP1/WNT11/DUSP10/PLAC8/PTK6/CDKN2A/SEMA5A/GDF15/TMPRSS4/WWC2/MYL2/BMP10/ENO1/ADIPOR2/PSRC1/MAP2/STK3/SLIT2/PTPRJ/G6PD/RTN4R/CDKN2C/CXADR/MT1F/SLIT3/GJA1/ADRB1/DACT3/MEG3/RERG/SOX17/…	93
BP	GO:0016049	cell growth	153/3563	490/18866	2.25028e-11	7.70324e-10	4.41733e-10	SOX9/NRP2/SPHK1/FN1/NRP1/POSTN/RGS2/INHBA/DPYSL2/ZEB2/GREM1/SFRP2/ITGB1/MACF1/SERPINE2/HBEGF/DCBLD2/APBB2/FBP1/AURKA/TNFRSF12A/PPARG/TRPV2/CRYAB/CXCR4/ITGA4/L1CAM/KIF14/TGFBR1/TGFB2/RGS4/MAP1B/CDA/S100A8/CDK5R1/IGFBP7/SDCBP/SEMA3A/CD38/SPP1/SYT17/FHL1/LRP1/SH3BP4/CXCL12/CXCL16/SEMA3F/MMP14/EDN1/S100A9/NTN1/EGFR/LEF1/SEMA6A/IGFBP5/APOE/FSTL4/TGFBR2/DBN1/GNG4/TMEM97/SFRP1/PLCE1/WNT11/SLC44A4/CDKN2A…	153
BP	GO:0002696	positive regulation of leukocyte activation	132/3563	406/18866	2.59396e-11	8.83201e-10	5.06461e-10	ANXA1/SIRPA/CAV1/AXL/LGALS1/FCER1G/IL7R/THBS1/NOD2/CCL2/GATA3/LYN/TYROBP/NCK1/ADA/SH3KBP1/CD86/PDCD1LG2/ITGB2/AIF1/CLCF1/RUNX3/CD274/HAVCR2/IL2RA/IL6ST/THY1/IL6/LILRB2/DPP4/EFNB2/VNN1/ITGAM/FYN/PTPRC/CTSC/ICOS/CD38/CD47/HLA-DPA1/SLC7A1/VCAM1/TNFSF4/CTLA4/NCKAP1L/RASGRP1/TNFSF13B/CD209/HLA-DMB/CLEC7A/PTPN22/SRC/MMP14/HLA-DPB1/IL27RA/TREM2/CD83/CARD11/CCL5/SOCS1/CEBPA/EGR3/LEF1/GAS6/IL15/CCL21/TGFB…	132
BP	GO:0007389	pattern specification process	144/3563	455/18866	2.981e-11	1.00956e-09	5.78917e-10	NRP2/NRP1/ZEB2/GREM1/SFRP2/STC1/CHSY1/SNAI1/C1QA/NOTCH2/TBX3/EGR2/MICAL2/AURKA/TBX2/ROR2/IFT140/TGFBR1/HEYL/HES2/MSX2/ACVR1/ITGAM/FOXD1/MAFB/SEMA3A/BICC1/SHROOM3/ZEB1/SMAD6/HIF1A/WNT2/HOXB3/SEMA3F/TBX1/BTG2/GPR161/EDN1/FOXA1/CYP26B1/HOXB5/LEF1/TGFBR2/SHH/HOXD11/C3/GRHL3/HOXB6/EMX2/ROBO1/SFRP1/WNT7B/WNT11/OSR1/HOXB8/EVX1/FST/AR/FOXJ1/BMP7/DKK1/HAND2/GSC/FOXB1/HOXD12/WNT1/FGF10/LBX1/TBR1/ALX4/WNT8A…	144
BP	GO:0008217	regulation of blood pressure	74/3563	187/18866	3.32987e-11	1.12171e-09	6.43229e-10	COL1A2/EDNRA/POSTN/TPM1/F2R/SOD2/CYP4F12/VEGFC/ATP1A1/PPARG/ACTA2/CPA3/PTGS1/ANPEP/AGTRAP/CTSZ/EDN1/PDGFB/GAS6/NAV2/ENPEP/ABAT/NMU/MME/HMOX1/PTGS2/ADM/AR/CRH/TAC3/ADRA1B/UTS2R/MYH6/TACR3/MC3R/GUCA2B/NPFF/OXT/ADRA2B/DRD3/AVP/APLN/DLL1/CES1/GJA1/ADRB1/P2RX1/CTSG/ADRB3/PCSK5/AGTR1/ATP1A2/ACVRL1/BDKRB1/NCALD/CD34/SLC2A5/ADAMTS16/EDNRB/NOS3/PDE4D/ECE1/CMA1/GJA5/BMPR2/RENBP/KCNK6/AGT/AVPR1A/F2RL1/F11R/…	74
BP	GO:0002576	platelet degranulation	57/3563	129/18866	3.65659e-11	1.22525e-09	7.02603e-10	CD109/ACTN1/ANXA5/SPARC/FN1/FLNA/TGFB3/LAMP2/FCER1G/THBS1/ISLR/SRGN/LYN/ECM1/PROS1/VEGFC/SERPINA1/PLEK/SERPING1/SERPINE1/RARRES2/TGFB2/ENDOD1/SERPINA3/PECAM1/FAM3C/TAGLN2/PCDH7/F13A1/PDGFB/GAS6/TIMP1/CD36/SPP2/STXBP1/APP/SCCPDH/A2M/P2RX1/TLN1/VCL/IGF1/HABP4/HGF/MMRN1/VWF/STXBP2/TIMP3/VEGFB/LHFPL2/SELP/CFD/CLU/VEGFA/RAB27B/F5/CTSW	57
BP	GO:0001890	placenta development	65/3563	156/18866	3.74585e-11	1.24855e-09	7.15967e-10	ADAM19/DCN/PRDM1/STC1/CTSB/SNAI1/ADA/NOTCH2/SOCS3/CEBPB/PPARG/ITGB8/E2F7/HSD17B2/SPP1/HIF1A/WNT2/HTRA1/LIF/RSPO3/PDGFB/PLCD1/CEBPA/PLCD3/EGFR/LEF1/GATA2/GJB2/CSF2/FOSL1/STC2/PHLDA2/WNT7B/MME/PTGIS/PTGS2/GJB3/ADM/KRT8/BMP7/PTN/CDX4/STK3/PLK4/HES1/KRT19/GRHL2/GJA1/SOX15/HAND1/VASH1/PKD2/BMPR2/RXRA/ANG/ZFP36L1/OVOL2/E2F8/GJB5/LDOC1/CCNF/SPINT1/SPINT2/ST14/EPAS1	65
BP	GO:0060349	bone morphogenesis	46/3563	94/18866	3.96088e-11	1.31331e-09	7.53102e-10	SOX9/COL1A1/RAB23/TGFB3/SFRP2/STC1/CHSY1/TWIST1/ANXA6/NAB1/RUNX2/COL13A1/MSX2/HAS2/ACP5/MMP14/FGFR3/SFRP4/CYP26B1/TGFBR2/TMEM119/COMP/OSR2/MMP13/PHOSPHO1/NEUROG1/NPPC/SHOX2/BMPR1B/DHRS3/MEF2C/MEF2D/TEK/SERPINH1/MSX1/RARB/LTBP3/BMP6/AXIN2/BMPR2/GLI3/BMP4/LTF/INSIG1/TFAP2A/DLX5	46
BP	GO:0048738	cardiac muscle tissue development	86/3563	231/18866	4.01891e-11	1.32561e-09	7.60155e-10	PDGFRB/RGS2/TPM1/SAV1/GREM1/HEG1/ITGB1/TBX3/TBX2/SGCB/DSP/PDGFRA/TGFBR1/TGFB2/RGS4/EFNB2/CCNB1/ACVR1/COL11A1/WNT2/NOX4/MYH10/EDN1/PLN/TGFBR2/TNNC1/PKP2/TGFBR3/GATA6/GJC1/ERBB3/MYH11/BMP7/ACTC1/DKK1/AKAP6/CSRP3/MYH6/MYL2/MYH7/WNT8A/BMP10/MYLK2/FGF8/FGF3/ARRB2/G6PD/FGFR1/BVES/CXADR/DLL1/GJA1/SGCD/ZFPM2/MEF2C/GATA5/ADAMTS9/FGF2/RYR2/AKAP13/JPH2/MYOCD/IGF1/GLI1/PI16/FZD7/HAND1/SRF/PDLIM5/SORBS2/SLC8A…	86
BP	GO:0050818	regulation of coagulation	44/3563	88/18866	4.21072e-11	1.38168e-09	7.92308e-10	PLAUR/ANXA5/FAP/SH2B3/F3/CAV1/F2R/ANXA2/FCER1G/THBS1/LYN/PROS1/SERPINE2/HPSE/PDPN/PLEK/PLAU/SERPING1/PDGFRA/SERPINE1/SERPINB2/C1QTNF1/EDN1/PDGFB/APOE/EPHB2/ABAT/THBD/PLAT/KRT1/CD36/F2/PRKCD/TSPAN8/CEACAM1/PRKG1/CD34/NOS3/VKORC1/SELP/TFPI/F2RL1/F12/F11R	44
BP	GO:0110110	positive regulation of animal organ morphogenesis	43/3563	85/18866	4.27271e-11	1.3948e-09	7.99828e-10	SOX9/GREM1/GATA3/TNFAIP3/TWIST1/TGFBR1/TGFB2/ACVR1/MYC/WNT2/CSF1/LIF/EDN1/TGFBR2/NGFR/ROBO1/WNT11/JAG1/AR/BMP7/DKK1/HAND2/PTN/FGF10/AMELX/BMP10/FGF8/XBP1/FGFR1/BASP1/SMO/FGF7/GATA5/CD34/SPRY1/ENG/HOXB7/AGT/BMP4/MAGED1/TFAP2A/SEMA3C/VEGFA	43
BP	GO:0048545	response to steroid hormone	116/3563	346/18866	4.91818e-11	1.59727e-09	9.15936e-10	LOX/SPARC/COL1A1/YWHAH/ANXA1/KLF9/CAV1/NPC1/PAM/TGFB3/ICAM1/THBS1/STC1/PAPPA/CYBB/ANXA3/NR3C1/AIF1/ATP1A1/SRD5A1/IL6/TGFB2/HEYL/DUSP1/IGFBP7/FBXO32/CD38/SPP1/AREG/TLR2/SERPINF1/JAK2/MAOB/SRC/EDN1/FOXA1/LBH/EGFR/LEF1/TYMS/TGFBR2/DAB2/GJB2/FOSL1/SFRP1/WNT7B/ACSBG1/AKR1C3/ERRFI1/CA2/IDH1/PAQR8/PTGS2/ADM/AR/BMP7/CRH/PTN/CNGA3/AANAT/ACR/NPAS4/TPH2/OXT/SOX10/PARP1/HMGB2/BRCA1/CAD/PCNA/HNMT/SDC1/SLIT2/A…	116
BP	GO:0045216	cell-cell junction organization	80/3563	210/18866	5.12495e-11	1.65593e-09	9.49575e-10	CDH11/CAV1/F2R/TGFB3/HEG1/ECT2/SNAI1/CSF1R/DSP/TGFBR1/TGFB2/EFNB2/PECAM1/PVR/RASSF8/CDH3/SRC/JAM3/PKP2/RDX/GJB2/IL1B/SNAI2/FSCN1/CLDN23/WNT11/CDH2/TJP3/GJC1/UGT8/POF1B/PKP1/CLDN16/LIM2/CDH20/CRB3/PLEKHA7/CLDN4/CXADR/GRHL2/CLDN7/GRHL1/CDH1/DSG1/GJA1/EPB41L3/DCHS1/CLDN3/LIMS2/TLN1/ANK2/VCL/GPBAR1/CNTNAP1/CDH5/SRF/ACTB/CLDN5/CLDN11/GJA4/CDH19/NLGN2/BMP6/CADM3/RHOC/GJA5/MARVELD2/AGT/MARVELD3/ANG/CLDN…	80
BP	GO:0060048	cardiac muscle contraction	60/3563	140/18866	5.2678e-11	1.69345e-09	9.71088e-10	PDE4B/FLNA/RGS2/CAV1/TPM1/DSC2/STC1/KCNJ8/ATP1A1/BIN1/DSP/NUP155/CXCR4/CACNA1D/KCNE4/CACNA2D1/PLN/TNNI2/TNNC1/PKP2/KCNQ1/GSTM2/GPD1L/GJC1/ACTC1/ADRA1B/HRC/CSRP3/MYH6/MYL2/MYH7/SCN1A/BMP10/MYLK2/TMEM38B/RNF207/TRPM4/DMD/GJA1/CASQ2/SGCD/CACNA1C/ANK2/ATP1A2/RYR2/SCN1B/HDAC4/CACNB2/CLIC2/KCNH2/PDE4D/SLC8A1/VEGFB/ATP2A2/GJA5/NEDD4L/KCND3/PPP1R13L/ATP2A1/JUP	60
BP	GO:0006816	calcium ion transport	136/3563	426/18866	5.41811e-11	1.73297e-09	9.93753e-10	PDGFRB/PDE4B/MYO5A/CAV1/GEM/F2R/ANXA2/PANX1/UBQLN1/ICAM1/CCL2/STC1/LYN/MYLK/PLA2G6/CXCL10/BIN1/SPINK1/CCL4/CDH23/TRPV2/ANXA6/THY1/ITPR2/CXCR4/LILRB2/CCL8/PRNP/RGS4/RAMP1/DYSF/CACNA1D/CXCL9/ITGAV/SLC25A25/CXCL11/LILRA5/FYN/PTPRC/CD84/CASQ1/RRAD/RASA3/P2RY6/CXCL12/CCR1/CACNA2D1/PDGFB/CCL5/ITPR3/GAS6/AHNAK/CCL21/HOMER2/PLN/MCOLN3/STC2/GSTM2/SLC24A3/CORO1A/CX3CL1/PTGS2/KCNN4/CCL19/CRH/F2RL3/AKAP6/HRC…	136
BP	GO:0006022	aminoglycan metabolic process	69/3563	172/18866	7.4067e-11	2.35712e-09	1.35166e-09	DCN/DSE/LUM/PDGFRB/VCAN/FMOD/ST3GAL6/CHSY1/CHST11/HPSE/CHI3L1/GPC6/HS3ST3B1/BGN/CHST7/B4GALT5/NDST1/CD44/HAS2/IDUA/HMMR/GLCE/HS3ST3A1/GPC4/EXT1/SDC2/OVGP1/PDGFB/HSPG2/IL15/CHST3/ST3GAL4/IL1B/PGLYRP3/CHI3L2/GALNT5/ABCC5/CSPG4/HS3ST6/HAS3/GAL3ST3/CHIA/LYG2/B3GNT3/EXT2/FUCA1/SDC1/HS3ST1/ST3GAL1/HS6ST2/PRELP/OGN/OMD/ARSB/FGF2/HPSE2/ITIH5/HGF/ANGPT1/HS3ST2/DSEL/HEXB/SDC3/CHPF/EGFLAM/HAS1/XYLT1/CHST1/S…	69
BP	GO:0045667	regulation of osteoblast differentiation	57/3563	131/18866	7.70069e-11	2.43842e-09	1.39828e-09	CTHRC1/SOX9/CDK6/FAM20C/GREM1/SFRP2/DDR2/TWIST1/VEGFC/CEBPB/IFITM1/IL6ST/PDLIM7/RUNX2/IL6/MSX2/ACVR1/AREG/SMAD6/FBXO5/TWIST2/GDPD2/CEBPA/IGFBP5/NPNT/TMEM119/SNAI2/SFRP1/WNT7B/ID1/FBN2/JAG1/BMP7/HAND2/NPPC/BMPR1B/TOB1/TRPM4/ID3/MEF2C/CHRD/ILK/RANBP3L/IGF1/GLI1/HGF/HDAC4/ZHX3/BMP6/PRKD1/AXIN2/BMPR2/CEBPD/RASSF2/GLI3/BMP4/LTF	57
BP	GO:0010463	mesenchymal cell proliferation	28/3563	44/18866	8.46875e-11	2.66829e-09	1.5301e-09	SOX9/PRRX1/ZEB1/STAT1/MYC/WNT2/TBX1/TGFBR2/SHH/WNT11/OSR1/BMP7/HAND2/PTN/SHOX2/FGFR1/IRS2/SMO/SIX2/FGF7/DCHS1/FOXF1/CHRD/FAT4/MSX1/NFIB/BMP4/VEGFA	28
BP	GO:0031099	regeneration	77/3563	201/18866	8.57633e-11	2.68881e-09	1.54186e-09	TNC/SULF2/PRRX1/POSTN/ANXA1/NNMT/C5AR1/AXL/PTPN12/ANXA3/CCNA2/CEBPB/AURKA/PPARG/GSN/THY1/IL6/PTGFRN/MAP1B/DYSF/LCP1/CCNB1/KLK6/SPP1/JAK2/LRP1/CXCL12/JAM3/MAPK8IP3/EGFR/TYMS/GAS6/TGFBR2/TGFBR3/JUN/KLF4/DUSP10/HMOX1/KLK8/ADM/RTN4RL2/PTN/WNT1/FGF10/KREMEN1/CDK4/PRMT5/PPAT/CAD/EZH2/PCNA/RGMA/LPIN1/RTN4R/GAP43/PTPRU/KLF5/NEFL/UGT1A1/APOD/SOX15/SGCA/IGF1/GLI1/FZD7/HGF/LAMB2/NR4A3/NINJ2/PPP3CA/BCL2/YAP1…	77
BP	GO:0060840	artery development	48/3563	102/18866	8.64755e-11	2.69778e-09	1.54701e-09	COL3A1/PDGFRB/PRRX1/LOX/NRP1/PRDM1/MYLK/LDLR/TBX2/TGFBR1/TGFB2/EFNB2/NDST1/SMAD6/PRICKLE1/LRP1/MYH10/TBX1/APOE/LTBP1/SHH/COMP/NGFR/ROBO1/WNT11/JAG1/HAND2/FGF8/HES1/PLXND1/SLC2A10/FOXF1/ADAMTS9/ADAMTS6/MYOCD/ACVRL1/PDE2A/SRF/EYA1/PKD2/GJA5/BMPR2/ENG/FOXC2/GLI3/BMP4/LOXL1/VEGFA	48
BP	GO:0072132	mesenchyme morphogenesis	31/3563	52/18866	9.39048e-11	2.91519e-09	1.67168e-09	SOX9/SNAI1/TWIST1/TBX2/ACTA2/TGFBR1/TGFB2/HEYL/MSX2/ACVR1/MYC/ACTG2/LEF1/TGFBR2/SNAI2/ROBO1/WNT11/OSR1/BMP7/ACTC1/FGF8/FGFR1/DCHS1/FOXF1/GATA5/TMEM100/ACVRL1/MSX1/NOS3/ENG/FOXC2	31
BP	GO:0072511	divalent inorganic cation transport	148/3563	478/18866	9.45801e-11	2.92183e-09	1.67549e-09	PDGFRB/SLC39A14/PDE4B/SLC39A8/MYO5A/CAV1/GEM/F2R/ANXA2/PANX1/UBQLN1/ICAM1/CCL2/STC1/LYN/MYLK/PLA2G6/CXCL10/BIN1/SPINK1/CCL4/CDH23/TRPV2/ANXA6/THY1/ITPR2/CXCR4/LILRB2/CCL8/PRNP/RGS4/RAMP1/DYSF/CACNA1D/CXCL9/ITGAV/SLC25A25/CXCL11/LILRA5/FYN/PTPRC/SLC30A4/CD84/SLC41A2/CASQ1/SLC11A1/RRAD/RASA3/P2RY6/CXCL12/CCR1/CACNA2D1/PDGFB/CCL5/ITPR3/GAS6/AHNAK/CCL21/HOMER2/PLN/MCOLN3/STC2/GSTM2/SLC24A3/CORO1A/TME…	148
BP	GO:0048565	digestive tract development	58/3563	135/18866	9.74815e-11	2.99685e-09	1.7185e-09	COL3A1/PRDM1/PDGFC/SAV1/TGFB3/SFRP2/ADA/TBX2/DACT1/IL6ST/PDGFRA/RARRES2/TGFB2/CCNB1/HIF1A/SRC/EGFR/TYMS/TGFBR2/SHH/GATA6/SFRP1/WNT11/AGR2/PTK6/FGF10/ALX4/SOX10/SCT/HES1/SHOX2/HOXD13/FOXE1/EPHB3/KLF5/HOXA5/SMO/RBPMS2/SIX2/CYP1A1/DCHS1/FOXF1/TCF21/GLI2/GATA5/PCSK5/FAT4/SOX17/MYOCD/GLI1/EDNRB/RARB/BCL2/YAP1/GLI3/BMP4/OVOL2/KIT	58
BP	GO:0002687	positive regulation of leukocyte migration	60/3563	142/18866	1.0606e-10	3.24482e-09	1.8607e-09	C5AR1/ICAM1/THBS1/C3AR1/VEGFC/AIF1/CXCL10/KITLG/PLA2G7/CCL4/CSF1R/THY1/IL6/ITGA4/CCL8/SERPINE1/RARRES2/DYSF/CD99/CXCL13/NCKAP1L/ITGA2/CSF1/CXCL12/CCL24/MMP14/S100A7/CCR1/TREM2/EDN1/CCL5/CCL20/GAS6/TNFRSF18/CCL21/CMKLR1/XG/RAC2/CD74/CX3CL1/S100A14/CCL19/PTN/CD99L2/TNFRSF14/APP/IL1R1/SELE/JAM2/BDKRB1/THBS4/VEGFB/SELP/PDGFD/PLVAP/CXCL14/ADAM8/F2RL1/CCR7/VEGFA	60
BP	GO:0001706	endoderm formation	32/3563	55/18866	1.14327e-10	3.48093e-09	1.9961e-09	COL5A2/ITGA5/COL5A1/FN1/COL6A1/INHBA/COL12A1/COL4A2/ITGB5/ITGB2/COL8A1/HMGA2/MMP9/LAMA3/ITGA4/MMP2/ITGAV/SOX7/DUSP1/COL11A1/MMP14/GATA6/DUSP2/DUSP5/COL7A1/DKK1/LAMB3/DUSP4/SOX17/ITGA7/MMP15/SOX2	32
BP	GO:0006941	striated muscle contraction	70/3563	178/18866	1.56134e-10	4.72227e-09	2.70793e-09	PDE4B/FLNA/RGS2/CAV1/TPM1/DSC2/STC1/KCNJ8/ATP1A1/BIN1/DSP/NUP155/CXCR4/CACNA1D/KCNE4/CASQ1/CACNA2D1/RCSD1/PLN/TNNI2/TNNC1/PKP2/KCNQ1/GSTM2/GPD1L/GJC1/TNNT1/TNNT3/ACTC1/ADRA1B/HRC/CSRP3/MYH6/MYL2/MYH7/ACTN3/MYBPH/PGAM2/SCN1A/BMP10/MYLK2/TMEM38B/RNF207/TRPM4/DMD/MYH14/GJA1/CASQ2/SGCD/CACNA1C/ANK2/ATP1A2/RYR2/SCN1B/DTNA/HDAC4/CACNB2/CLIC2/KCNH2/PDE4D/SLC8A1/VEGFB/ATP2A2/MYH3/GJA5/NEDD4L/KCND3/PPP1R1…	70
BP	GO:0045580	regulation of T cell differentiation	62/3563	150/18866	1.56589e-10	4.72227e-09	2.70793e-09	PRDM1/ANXA1/IL7R/GATA3/ADA/CD86/RUNX3/IL2RA/LILRB2/FGL2/VNN1/PTPRC/ZEB1/TNFSF4/CTLA4/NCKAP1L/RASGRP1/LAG3/CD83/CARD11/SOCS1/CYP26B1/EGR3/LEF1/IL15/TNFRSF18/TGFBR2/LILRB4/SHH/CD2/IL1B/IRF1/CD74/DUSP10/HLA-DOA/CCL19/FOXJ1/IL1A/IL27/IFNA2/IL23R/XBP1/TOX/ERBB2/TNFSF9/GLI2/ABL1/LOXL3/ITPKB/ZBTB16/NLRP3/CD28/NFATC2/CD27/RHOH/JAK3/GLI3/BMP4/ADAM8/SPINK5/PRKCZ/FANCD2	62
BP	GO:0051271	negative regulation of cellular component movement	128/3563	400/18866	1.68012e-10	5.04274e-09	2.8917e-09	CLIC4/CORO1C/COL3A1/ACTN1/DCN/SULF1/NRP1/TPM1/GREM1/SFRP2/THBS1/CCL2/STC1/EMILIN1/GATA3/ADA/SLAMF8/AIF1/BIN1/CD300A/PPARG/DPYSL3/STAT3/IFITM1/THY1/DPP4/SERPINE1/DUSP1/SEMA3A/KRT16/SLC9A3R1/SERPINF1/CXCL13/LRP1/CXCL12/SEMA3F/RRAS/IL27RA/SEMA6A/CCL21/PTPRG/MCTP1/IGFBP5/IL24/APOE/WAS/TGFBR3/TIMP1/SHH/IL33/ROBO1/SFRP1/PODN/CD74/DNAJA4/WNT11/KLF4/DUSP10/CARD10/JAG1/CYP1B1/PTPRR/CX3CL1/HMOX1/IGFBP3/SEM…	128
BP	GO:0060021	roof of mouth development	44/3563	91/18866	1.72616e-10	5.15651e-09	2.95693e-09	PRRX1/INHBA/TGFB3/SNAI1/TWIST1/TBX3/TBX2/PDGFRA/TGFBR1/TGFB2/LRRC32/MSC/TBX1/LEF1/TGFBR2/EPHB2/TGFBR3/SHH/SNAI2/OSR2/WNT11/OSR1/FZD2/HAND2/ALX4/WNT8A/ANP32B/DHRS3/FOXE1/EPHB3/BNC2/TCF21/MEF2C/MEOX2/LOXL3/ARID5B/CLDN5/FZD1/MSX1/GLI3/INSIG1/IRF6/TFAP2A/DLX5	44
BP	GO:0031032	actomyosin structure organization	76/3563	200/18866	1.77168e-10	5.26762e-09	3.02065e-09	PDGFRB/S100A10/NRP1/TPM1/ANLN/TGFB3/ECT2/ITGB1/CNN3/ITGB5/ARHGEF10L/KIF23/EPB41L2/SH3PXD2B/PDGFRA/RACGAP1/TGFBR1/CFL2/CD47/CASQ1/NOX4/SRC/MYH10/EDN1/CNN1/WAS/RTKN/SFRP1/CAPN9/WNT11/LMOD1/TNNT1/PPP1R9A/MYH11/KRT8/TNNT3/ACTC1/CSRP3/MYH6/MYL2/BMP10/KRT19/STMN1/EPB41L1/TACSTD2/CSRP2/MYH14/ARHGAP6/EPB41L3/ELN/CASQ2/PGM5/SORBS1/CSRP1/MEF2C/TMOD1/ABL1/ZYX/AKAP13/CGNL1/SRF/SORBS3/ARHGEF10/GPR65/MYH9/RHOC…	76
BP	GO:0051384	response to glucocorticoid	61/3563	147/18866	1.81156e-10	5.36105e-09	3.07422e-09	SPARC/ANXA1/KLF9/PAM/ICAM1/STC1/PAPPA/ANXA3/NR3C1/AIF1/SRD5A1/IL6/DUSP1/IGFBP7/FBXO32/AREG/SERPINF1/MAOB/EDN1/EGFR/TYMS/GJB2/FOSL1/WNT7B/ACSBG1/ERRFI1/PTGS2/ADM/CRH/AANAT/NPAS4/TPH2/OXT/CAD/PCNA/HNMT/SDC1/SLIT2/PTPRU/SLIT3/NEFL/TH/UGT1A1/AQP1/ADCYAP1/FAM107A/AKAP13/BCHE/CDO1/S100B/BMP6/ZFP36/BCL2/AVPR1A/ZFP36L1/FOSB/ABCA3/FOS/CLDN1/PCK2/IL1RN	61
BP	GO:0003197	endocardial cushion development	28/3563	45/18866	1.83715e-10	5.41146e-09	3.10313e-09	SOX9/SNAI1/TWIST1/TBX2/TGFBR1/TGFB2/HEYL/MSX2/ACVR1/TGFBR2/SNAI2/ROBO1/JAG1/ERBB3/BMP7/FGF8/DCHS1/FOXF1/GATA5/TMEM100/RBM24/ACVRL1/MSX1/NOS3/TBX5/BMPR2/ENG/BMP4	28
BP	GO:0071772	response to BMP	67/3563	168/18866	1.87874e-10	5.48298e-09	3.14415e-09	SOX9/SULF1/FSTL1/FBN1/GREM1/TGFB3/SFRP2/GATA3/PELO/ADAMTS12/NOTCH2/HIVEP1/HTRA3/ROR2/RUNX2/TGFB2/EGR1/HEYL/MSX2/ACVR1/FOXD1/SMAD6/SORL1/HTRA1/FSTL3/SFRP4/LEF1/TGFBR3/COMP/GATA6/SFRP1/ID1/FST/BMP7/GDF15/DKK1/WNT1/VWC2/PHOX2B/BMP10/CRB2/RGMA/HES1/HIPK2/BMPR1B/TOB1/RBPMS2/NBL1/GATA5/CHRD/ILK/ABL1/TMEM100/ACVRL1/CDH5/FZD1/MSX1/CHRDL1/BMP6/BMPR2/ENG/BMP4/ITGA3/SPINT1/SPINT2/ZNF423/DLX5	67
BP	GO:0071773	cellular response to BMP stimulus	67/3563	168/18866	1.87874e-10	5.48298e-09	3.14415e-09	SOX9/SULF1/FSTL1/FBN1/GREM1/TGFB3/SFRP2/GATA3/PELO/ADAMTS12/NOTCH2/HIVEP1/HTRA3/ROR2/RUNX2/TGFB2/EGR1/HEYL/MSX2/ACVR1/FOXD1/SMAD6/SORL1/HTRA1/FSTL3/SFRP4/LEF1/TGFBR3/COMP/GATA6/SFRP1/ID1/FST/BMP7/GDF15/DKK1/WNT1/VWC2/PHOX2B/BMP10/CRB2/RGMA/HES1/HIPK2/BMPR1B/TOB1/RBPMS2/NBL1/GATA5/CHRD/ILK/ABL1/TMEM100/ACVRL1/CDH5/FZD1/MSX1/CHRDL1/BMP6/BMPR2/ENG/BMP4/ITGA3/SPINT1/SPINT2/ZNF423/DLX5	67
BP	GO:0030183	B cell differentiation	58/3563	137/18866	1.96905e-10	5.72019e-09	3.28017e-09	INHBA/LGALS1/LRRC8A/DOCK11/ITGB1/ADA/NOTCH2/SLAMF8/CLCF1/IL6/ITGA4/DOCK10/PTPRC/IL11/VCAM1/NCKAP1L/PLCL2/MMP14/CARD11/FCGR2B/SFRP1/ITM2A/CD79A/ONECUT1/IFNA16/IFNA21/IFNA7/IFNA8/IFNA2/RAG2/IFNA4/IFNW1/XBP1/PRKDC/MSH2/PTPRJ/BLNK/DLL1/ABL1/HDAC4/BTK/DNAJB9/MFNG/PPP2R3C/BCL2/POU2F2/CD19/CD27/KLF6/JAK3/ZFP36L1/CR2/CD79B/MS4A1/KIT/POU2AF1/HMGB3/INPP5D	58
BP	GO:0030203	glycosaminoglycan metabolic process	64/3563	158/18866	2.2068e-10	6.38157e-09	3.65943e-09	DCN/DSE/LUM/PDGFRB/VCAN/FMOD/ST3GAL6/CHSY1/CHST11/HPSE/GPC6/HS3ST3B1/BGN/CHST7/B4GALT5/NDST1/CD44/HAS2/IDUA/HMMR/GLCE/HS3ST3A1/GPC4/EXT1/SDC2/PDGFB/HSPG2/IL15/CHST3/ST3GAL4/IL1B/PGLYRP3/GALNT5/ABCC5/CSPG4/HS3ST6/HAS3/LYG2/B3GNT3/EXT2/FUCA1/SDC1/HS3ST1/ST3GAL1/HS6ST2/PRELP/OGN/OMD/ARSB/FGF2/HPSE2/ITIH5/HGF/ANGPT1/HS3ST2/DSEL/HEXB/SDC3/CHPF/EGFLAM/HAS1/XYLT1/CHST1/SPOCK2	64
BP	GO:0070838	divalent metal ion transport	145/3563	471/18866	2.29441e-10	6.60478e-09	3.78743e-09	PDGFRB/SLC39A14/PDE4B/SLC39A8/MYO5A/CAV1/GEM/F2R/ANXA2/PANX1/UBQLN1/ICAM1/CCL2/STC1/LYN/MYLK/PLA2G6/CXCL10/BIN1/SPINK1/CCL4/CDH23/TRPV2/ANXA6/THY1/ITPR2/CXCR4/LILRB2/CCL8/PRNP/RGS4/RAMP1/DYSF/CACNA1D/CXCL9/ITGAV/SLC25A25/CXCL11/LILRA5/FYN/PTPRC/SLC30A4/CD84/SLC41A2/CASQ1/SLC11A1/RRAD/RASA3/P2RY6/CXCL12/CCR1/CACNA2D1/PDGFB/CCL5/ITPR3/GAS6/AHNAK/CCL21/HOMER2/PLN/MCOLN3/STC2/GSTM2/SLC24A3/CORO1A/TME…	145
BP	GO:0055001	muscle cell development	71/3563	183/18866	2.36938e-10	6.78973e-09	3.89348e-09	PDGFRB/LOX/RGS2/TPM1/CAV2/ITGB1/TBX3/BIN1/SGCB/PDGFRA/RGS4/DYSF/CCNB1/CFL2/CASQ1/FLNC/MYH10/EDN1/COMP/CAPN9/UCHL1/LMOD1/TNNT1/ADM/MYH11/KRT8/TNNT3/ACTC1/AKAP6/CSRP3/MYH6/MYL2/BMP10/HES1/KRT19/SHOX2/SDC1/G6PD/CSRP2/BVES/CXADR/DMD/SMO/CASQ2/PGM5/SGCD/CSRP1/MEF2C/TMOD1/ANK2/AKAP13/SYPL2/IGF1/PI16/SRF/PDLIM5/HDAC4/NFATC4/SORBS2/SLC8A1/ATP2A2/PPP3CA/BCL2/MYH3/NFATC2/ENG/AGT/BMP4/FHOD3/VEGFA/FHL2	71
BP	GO:0070167	regulation of biomineral tissue development	45/3563	95/18866	2.53849e-10	7.20908e-09	4.13395e-09	SOX9/FAM20C/GREM1/TGFB3/SRGN/DDR2/ECM1/TWIST1/ASPN/CEBPB/ACVR1/HIF1A/FBXO5/ANKH/MGP/CCR1/GAS6/ALOX5/TMEM119/COMP/OSR2/OSR1/FBN2/BMP7/PTN/AMELX/PHOSPHO1/MMP20/PTH/BMP2K/BMPR1B/TRPM4/MEF2C/OMD/GPM6B/P2RX7/NOS3/SLC8A1/LTBP3/BMP6/ENPP1/BMPR2/BMP4/LTF/TFAP2A	45
BP	GO:0110149	regulation of biomineralization	45/3563	95/18866	2.53849e-10	7.20908e-09	4.13395e-09	SOX9/FAM20C/GREM1/TGFB3/SRGN/DDR2/ECM1/TWIST1/ASPN/CEBPB/ACVR1/HIF1A/FBXO5/ANKH/MGP/CCR1/GAS6/ALOX5/TMEM119/COMP/OSR2/OSR1/FBN2/BMP7/PTN/AMELX/PHOSPHO1/MMP20/PTH/BMP2K/BMPR1B/TRPM4/MEF2C/OMD/GPM6B/P2RX7/NOS3/SLC8A1/LTBP3/BMP6/ENPP1/BMPR2/BMP4/LTF/TFAP2A	45
BP	GO:0001894	tissue homeostasis	92/3563	261/18866	2.58765e-10	7.3159e-09	4.19521e-09	SOX9/PDGFRB/SLC39A8/CTSK/F2R/NOD2/TNFAIP3/ITGB1/WWTR1/CDH23/CSF1R/LAMA2/IL6/SNX10/LYZ/SERPINA3/PECAM1/LIPA/CD38/SPP1/ACP5/NOX4/CDH3/CSF1/B2M/SRC/JAM3/RCN3/EGFR/CTSH/HOMER2/GATA2/TMEM119/TNFRSF11B/RAC2/IL20RB/TJP3/CORO1A/CA2/PTGS2/AZGP1/KRT1/AKR1B1/RP1L1/LCN1/IAPP/PCDH15/PTH/STRAP/IL20RA/CXADR/DMD/TFF1/SMO/GJA1/PIGR/PDK4/CLDN3/LDB2/JAM2/VCL/TPP1/CDH5/SRF/ACTB/CD34/LAMC1/P2RX7/CLDN5/ANGPT1/TP53INP2…	92
BP	GO:0014033	neural crest cell differentiation	43/3563	89/18866	2.86212e-10	8.0559e-09	4.61955e-09	CORO1C/SOX9/EDNRA/NRP2/FN1/NRP1/ZEB2/TWIST1/KITLG/ANXA6/ACVR1/SEMA3A/HIF1A/SEMA3F/TBX1/EDN1/SEMA6A/SHH/SNAI2/SFRP1/JAG1/SEMA5A/BMP7/HAND2/GSC/WNT8A/PHOX2B/SOX10/HES1/SMO/MEF2C/HTR2B/EDNRB/FRZB/PITX2/SEMA3G/FOXC2/NRTN/BMP4/OVOL2/SEMA3B/SEMA3C/SEMA3E	43
BP	GO:0048146	positive regulation of fibroblast proliferation	30/3563	51/18866	2.99813e-10	8.3277e-09	4.77541e-09	PDGFRB/SPHK1/FN1/CDK6/PDGFC/ANXA2/DDR2/CCNA2/PDGFRA/CCNB1/MYC/WNT2/EREG/PDGFB/EGFR/GAS6/JUN/NGFR/CD74/WNT1/FGF10/PRKDC/CDK4/S100A6/E2F1/CDC6/AQP1/IGF1/PDGFD/AGT	30
BP	GO:1900047	negative regulation of hemostasis	30/3563	51/18866	2.99813e-10	8.3277e-09	4.77541e-09	PLAUR/FAP/SH2B3/ANXA2/THBS1/PROS1/SERPINE2/PLAU/SERPING1/PDGFRA/SERPINE1/SERPINB2/C1QTNF1/EDN1/PDGFB/APOE/ABAT/COMP/THBD/PLAT/KRT1/F2/PRKCD/TSPAN8/CEACAM1/PRKG1/CD34/NOS3/TFPI/F12	30
BP	GO:1902893	regulation of pri-miRNA transcription by RNA polymerase II	30/3563	51/18866	2.99813e-10	8.3277e-09	4.77541e-09	SOX9/GATA3/NR3C1/PPARG/STAT3/TGFB2/EGR1/SMAD6/SPI1/ATOH8/HIF1A/PDGFB/GATA2/LILRB4/JUN/FOSL1/NGFR/KLF4/APLN/KLF5/FGF2/SRF/HDAC4/NFATC4/TEAD1/NFIB/ETS1/GNL3/BMP4/FOS	30
BP	GO:1902107	positive regulation of leukocyte differentiation	64/3563	159/18866	3.01829e-10	8.34708e-09	4.78653e-09	ANXA1/AXL/IL7R/GATA3/TYROBP/ADA/NOTCH2/GPR68/CD86/RUNX3/KITLG/KLF10/ROR2/EVI2B/IL2RA/LILRB2/VNN1/TESC/PTPRC/TNFSF4/NCKAP1L/RASGRP1/CSF1/LIF/MMP14/CCR1/TREM2/CD83/SOCS1/EGR3/LEF1/GAS6/IL15/TGFBR2/LILRB4/SHH/JUN/IL1B/CD74/DUSP10/CA2/CCL19/IL1A/IL23R/XBP1/PRKDC/TOX/TNFSF9/HCLS1/GLI2/ITPKB/ZBTB16/NLRP3/BTK/PPP2R3C/CD27/RHOH/GLI3/CD4/ZFP36L1/FOS/ADAM8/PRKCZ/INPP5D	64
BP	GO:0050766	positive regulation of phagocytosis	36/3563	68/18866	3.10746e-10	8.55632e-09	4.90651e-09	RAB31/SIRPA/MFGE8/FCER1G/CCL2/RAB27A/PPARG/DOCK2/IL15RA/PTPRC/CD47/SLC11A1/IL2RB/NCKAP1L/ITGA2/LRP1/CLEC7A/IL2RG/TREM2/GAS6/CD300LF/IL15/GATA2/FCGR2B/C3/IL1B/PTX3/C2/CD36/SPACA3/MBL2/RAPGEF1/PTPRJ/PLA2G5/TUB/F2RL1	36
BP	GO:0033627	cell adhesion mediated by integrin	37/3563	71/18866	3.20586e-10	8.78905e-09	5.03997e-09	ITGA5/FBN1/ICAM1/SFRP2/LYN/ITGB1/ITGB5/COL16A1/ADA/ITGB2/PLAU/ITGA4/DPP4/SERPINE1/ITGB8/TGFB2/ITGAV/TESC/ITGA11/CXCL13/NCKAP1L/PODXL/ITGA2/LIF/JAM3/CCL5/CCL21/NPNT/SNAI2/ITGBL1/CD3E/CYP1B1/FOXC2/LPXN/ITGB4/MUC1/RAC3	37
BP	GO:0060411	cardiac septum morphogenesis	39/3563	77/18866	3.24707e-10	8.86367e-09	5.08276e-09	NRP2/NRP1/SAV1/NOTCH2/TBX3/TBX2/TGFBR1/TGFB2/HEYL/MSX2/ACVR1/SMAD6/TBX1/TGFBR2/TGFBR3/GATA6/ROBO1/WNT11/JAG1/BMP7/FZD2/FGF8/HES1/SLIT2/DHRS3/SLIT3/SMO/ZFPM2/PARVA/HAND1/FZD1/NOS3/RARB/TBX5/GJA5/BMPR2/ENG/BMP4/SEMA3C	39
BP	GO:0061005	cell differentiation involved in kidney development	32/3563	57/18866	4.07965e-10	1.10666e-08	6.346e-09	GREM1/GATA3/WWTR1/NOTCH2/MYO1E/MMP9/ACTA2/STAT1/PODXL/LIF/PDGFB/KLF15/SHH/OSR1/JAG1/FOXJ1/HES1/BASP1/SMO/SIX2/GLIS2/TCF21/MEF2C/FAT4/LAMB2/CD34/FOXC2/YAP1/GLI3/BMP4/PROM1/CD24	32
BP	GO:0018958	phenol-containing compound metabolic process	49/3563	109/18866	4.08903e-10	1.10666e-08	6.346e-09	MYO5A/CTSK/ZEB2/GATA3/CTSB/ITGB2/SRD5A1/SULT1A1/DIO2/TGFB2/SULT1A2/ITGAM/MOXD1/GPR37/CDH3/MAOB/ABAT/MAOA/SNCAIP/PNMT/AKR1B1/HAND2/TPO/ASIP/HTR1A/TACR3/TPH2/SNCB/DRD3/COMT/SLC16A2/SLC7A11/DUOXA1/FOXE1/GCNT4/DUOX1/DUOX2/TH/DUOXA2/HDC/TRPC1/TYRP1/BCL2/SNCA/NR4A2/CRYM/DRD4/PDE1B/EPAS1	49
BP	GO:1902903	regulation of supramolecular fiber organization	120/3563	373/18866	4.31825e-10	1.16372e-08	6.67322e-09	MYADM/S100A10/NRP1/FLNA/AEBP1/TPM1/TGFB3/ICAM1/EMILIN1/SSH3/CDC42EP1/NCK1/HCK/ARHGEF10L/LDLR/TPX2/BIN1/PLEK/GSN/SH3PXD2B/CRYAB/TGFBR1/RGS4/MAP1B/CDK5R1/IQGAP2/CFL2/CD47/CCL11/SPIRE1/NCKAP1L/NOX4/SVIL/CXCL12/CCL24/EDN1/CSF3/CDC42EP3/SPIRE2/CCL21/APOE/WAS/DBN1/RDX/COTL1/LIMA1/SFRP1/WNT11/ID1/CORO1A/CX3CL1/LMOD1/CDC42EP5/PPP1R9A/VILL/SEMA5A/DAPK3/SHANK1/IAPP/SPTA1/BMP10/TRIM54/CKAP5/PSRC1/CDK5RAP2/M…	120
BP	GO:0048771	tissue remodeling	69/3563	178/18866	4.41548e-10	1.18488e-08	6.79456e-09	CTHRC1/CTSK/CAV1/F2R/AXL/GREM1/TGFB3/TGM2/DDR2/TNFAIP3/NOTCH2/CSF1R/IL6/BGN/MMP2/SNX10/LIPA/CD38/SPP1/ACP5/HIF1A/NOX4/LIF/SRC/MMP14/RSPO3/EGFR/IL15/IGFBP5/TIMP1/TMEM119/TNFRSF11B/RAC2/SFRP1/CSPG4/JAG1/CA2/ELF3/GPNMB/IL1A/HAND2/PTN/FGF10/IAPP/SPP2/PTH/FGF8/IL20RA/GJA1/CEACAM1/PDK4/MEF2C/MITF/ACVRL1/TPP1/THBS4/P2RX7/NOS3/LTBP3/PPP3CA/GJA5/BMPR2/RASSF2/FOXC2/AGT/ADAM8/SEMA3C/EPAS1/INPP5D	69
BP	GO:0045669	positive regulation of osteoblast differentiation	35/3563	66/18866	5.14836e-10	1.37572e-08	7.8889e-09	CTHRC1/FAM20C/SFRP2/DDR2/CEBPB/IFITM1/IL6ST/PDLIM7/RUNX2/IL6/MSX2/ACVR1/FBXO5/GDPD2/CEBPA/NPNT/TMEM119/WNT7B/FBN2/JAG1/BMP7/NPPC/BMPR1B/MEF2C/ILK/IGF1/HGF/ZHX3/BMP6/PRKD1/BMPR2/CEBPD/GLI3/BMP4/LTF	35
BP	GO:0030099	myeloid cell differentiation	134/3563	431/18866	5.4149e-10	1.44086e-08	8.26246e-09	CD109/ACTN1/LOX/SH2B3/CDK6/FBN1/INHBA/FAM20C/ANXA2/FCER1G/THBS1/C1QC/GATA3/LYN/DHRS2/TYROBP/NOTCH2/GPR68/KITLG/CEBPB/MT1G/KLF10/CSF1R/MMP9/PPARG/ROR2/KLF13/EVI2B/STAT3/MFHAS1/LILRB3/SNX10/CLEC5A/OSCAR/TESC/MAFB/IRF8/IL11/SPI1/HIF1A/TLR2/STAT1/PIK3CD/NCKAP1L/MYC/JAK2/CSF1/B2M/FLI1/LIF/SRC/FSTL3/CCR1/MYL9/TREM2/CSF3/CEBPA/LEF1/IL15/TGFBR2/GATA2/TGFBR3/TSPAN2/LILRB4/BATF2/IKZF1/JUN/CSF2/BATF/IFI16/S…	134
BP	GO:0042063	gliogenesis	103/3563	307/18866	5.6347e-10	1.49308e-08	8.56187e-09	SOX9/CDK6/ANXA1/VIM/C5AR1/CCL2/LYN/SERPINE2/C1QA/LDLR/EGR2/CLCF1/BIN1/CSF1R/PPARG/ROR2/GSN/STAT3/LAMA2/IL6ST/NAB1/IL6/CXCR4/TGFB2/B4GALT5/S100A8/CDK5R1/TNFRSF1B/AREG/TLR2/LRP1/CSF1/ETV5/LIF/MMP14/TREM2/S100A9/KLF15/EGFR/LEF1/TSPAN2/ZNF365/PTPRZ1/SHH/IL1B/IL33/CDH2/CSPG4/DUSP10/ERBB3/CX3CL1/ID4/PTN/FGF10/PITX3/PHOX2B/CHRM1/GCM2/NKX6-2/SOX10/DRD3/F2/PRMT5/EZH2/TNFRSF21/PAX6/HES1/E2F1/APP/SLC45A3/CD…	103
BP	GO:0050769	positive regulation of neurogenesis	147/3563	485/18866	5.79488e-10	1.52913e-08	8.76857e-09	TIMP2/MMD/FN1/NRP1/FLNA/RGS2/ZEB2/LYN/ECT2/NCK1/MACF1/SERPINE2/VEGFC/EGR2/CLCF1/BIN1/TNFRSF12A/PPARG/ROR2/TCF4/TRPV2/DPYSL3/ASPM/TRAK1/IL6ST/IL6/CXCR4/L1CAM/HEYL/MAP1B/FYN/SEMA3A/TNFRSF1B/ZEB1/SYT17/HIF1A/TLR2/SERPINF1/WNT2/LRP1/LRP8/CSF1/CXCL12/ETV5/LIF/PLXNB1/TREM2/S100A9/FOXA1/NTN1/SEMA6A/PLXNC1/CNTN1/APOE/EPHB2/GATA2/DBN1/ZNF365/PTPRZ1/SHH/IL1B/NGFR/ROBO1/MME/CX3CL1/PTK6/PPP1R9A/SEMA5A/TUBB2B…	147
BP	GO:0003018	vascular process in circulatory system	72/3563	190/18866	6.11866e-10	1.60786e-08	9.22008e-09	EDNRA/RGS2/ITGA1/CAV1/F2R/ICAM1/SOD2/PLA2G6/ACTA2/CD38/AKAP12/SRC/BDKRB2/EDN1/EGFR/KCNMB1/APOE/COMP/ADORA2B/GCLM/TJP3/HMOX1/PTGS2/ADM/CD36/ADRA1B/UTS2R/HTR1A/MTNR1B/ADRA2B/NPPC/AVP/PTPRM/TRPM4/SLIT2/PTPRJ/APLN/GJA1/ADRB1/CEACAM1/P2RX1/ADRB3/KCNMA1/AGTR1/ATP1A2/ADCYAP1/PRKG1/ADRA2A/TEK/PDE2A/TACR2/CDH5/PDE3A/CLDN5/ANGPT1/HTR2B/CHRM3/EDNRB/NOS3/SLC8A1/PTP4A3/ECE1/BMP6/GJA5/BMPR2/SMTNL2/FOXC2/AGT/AV…	72
BP	GO:0090596	sensory organ morphogenesis	93/3563	269/18866	6.65447e-10	1.74144e-08	9.98605e-09	CTHRC1/SOX9/COL5A2/PRRX1/COL5A1/PRDM1/FBN1/EFEMP1/GATA3/NOTCH2/TWIST1/COL8A1/TBX2/ROR2/STAT3/ALDH1A3/THY1/LRIG1/MAFB/COL11A1/ZEB1/SLC9A3R1/HIF1A/WNT2/COL8A2/MFAP2/MFAP5/TBX1/SLITRK6/FJX1/EDN1/CYP26B1/NTN1/EPHB2/GATA2/BCAR3/GRHL3/LRIG3/OSR2/OSR1/THRB/FBN2/JAG1/SLC44A4/TSPAN12/BMP7/FZD2/PTN/GSC/WNT1/FGF10/PITX3/FOXE3/LCTL/POU4F3/GNAT2/TRPM1/NEUROG1/FGF8/CRYGB/POU3F4/PDE6C/AGTPBP1/PTPRM/PAX6/HIPK2/F…	93
BP	GO:0035633	maintenance of blood-brain barrier	23/3563	34/18866	6.85682e-10	1.78701e-08	1.02474e-08	ITGB1/LAMA2/IL6/PECAM1/JAM3/TJP3/PTGS2/DMD/GJA1/CLDN3/JAM2/VCL/CDH5/ACTB/LAMC1/CLDN5/ANGPT1/CLDN1/GJB6/LSR/F11R/VEGFA/ESAM	23
BP	GO:0071695	anatomical structure maturation	84/3563	235/18866	7.04895e-10	1.82955e-08	1.04913e-08	MYO5A/FAM20C/CDC25B/AXL/GREM1/GATA3/C1QA/BNC1/AURKA/SPINK1/PPARG/TRIP13/RUNX2/KIF14/MMP2/TGFB2/B4GALT5/CCNB1/MSX2/CDK5R1/HIF1A/FBXO5/EREG/CLEC7A/CDH3/PLXNB1/FGFR3/FOXA1/CEBPA/TYMS/IL15/CCL21/GATA2/C3/CX3CL1/GAL/DEFB1/CCL19/AKR1B1/WNT1/PHOSPHO1/EPB42/PTH/ACTL6B/ELSPBP1/RXFP2/SOX10/NPPC/XBP1/TBX6/HES1/APP/CNTNAP2/G6PD/NRCAM/FGFR1/HOXA5/NTN4/C1QL1/DCHS1/RECK/LRRK2/FAT4/ACVRL1/IGF1/KLF2/CDH5/PDE3A/BT…	84
BP	GO:0002027	regulation of heart rate	47/3563	104/18866	7.44506e-10	1.92447e-08	1.10356e-08	CAV1/TPM1/DSC2/ADA/BIN1/DSP/RGS4/CACNA1D/KCNE4/SEMA3A/EDN1/CACNA2D1/PLN/PKP2/KCNQ1/NMU/GPD1L/ADM/ADRA1B/HRC/MYH6/TACR3/MYH7/MC3R/NPFF/OXT/TRPM4/BVES/DMD/ADRB1/CASQ2/CACNA1C/POPDC2/ANK2/RYR2/SCN1B/CACNB2/KCNH2/PDE4D/SLC8A1/ATP2A2/GJA5/KCND3/AGT/AVPR1A/JUP/EPAS1	47
BP	GO:0030574	collagen catabolic process	28/3563	47/18866	7.80145e-10	2.0084e-08	1.15169e-08	COL15A1/ADAMTS2/FAP/CTSK/CTSB/ITGB1/MMP9/MMP11/MRC2/MMP2/COL13A1/ADAMTS14/KLK6/MMP14/MMP12/MMP3/MMP7/MMP1/MMP13/MMP10/COL19A1/MMP26/MMP20/MMP27/MMP28/MMP19/MMP15/PRSS2	28
BP	GO:0003279	cardiac septum development	50/3563	114/18866	7.85459e-10	2.01389e-08	1.15484e-08	NRP2/NRP1/PRDM1/SAV1/HEG1/GATA3/NOTCH2/TBX3/TBX2/TGFBR1/TGFB2/HEYL/NDST1/MSX2/ACVR1/SMAD6/MYH10/TBX1/TGFBR2/LTBP1/TGFBR3/GATA6/ROBO1/WNT11/JAG1/BMP7/FZD2/FGF8/HES1/PLXND1/SLIT2/DHRS3/SLIT3/SMO/ZFPM2/PARVA/PCSK5/ANK2/ADAMTS6/PDE2A/HAND1/FZD1/NOS3/RARB/TBX5/GJA5/BMPR2/ENG/BMP4/SEMA3C	50
BP	GO:0003231	cardiac ventricle development	55/3563	131/18866	8.34454e-10	2.13088e-08	1.22193e-08	PRDM1/TPM1/SAV1/SFRP2/HEG1/GATA3/TBX3/DSP/TGFBR1/TGFB2/HEYL/ACVR1/COL11A1/SMAD6/HIF1A/TMEM65/TGFBR2/TNNC1/LTBP1/PKP2/TGFBR3/CPE/ROBO1/WNT11/JAG1/FZD2/HAND2/MYH6/MYL2/MYH7/NPY2R/BMP10/HES1/SLIT2/GRHL2/SLIT3/FOXF1/ZFPM2/MEF2C/RYR2/MYOCD/PDE2A/HAND1/FZD1/NOS3/TBX5/GJA5/BMPR2/ENG/RXRA/FOXC2/SMARCD3/BMP4/PPP1R13L/SEMA3C	55
BP	GO:0007492	endoderm development	39/3563	79/18866	8.58964e-10	2.17684e-08	1.24828e-08	COL5A2/ITGA5/COL5A1/FN1/COL6A1/INHBA/COL12A1/PELO/COL4A2/ITGB5/ITGB2/COL8A1/HMGA2/MMP9/LAMA3/ITGA4/MMP2/ITGAV/SOX7/DUSP1/COL11A1/EXT1/MMP14/GATA6/DUSP2/DUSP5/COL7A1/DKK1/LAMB3/ONECUT1/FGF8/DUSP4/SOX17/ITGA7/LAMC1/BMP4/ZFP36L1/MMP15/SOX2	39
BP	GO:0040013	negative regulation of locomotion	125/3563	397/18866	8.59325e-10	2.17684e-08	1.24828e-08	CLIC4/CORO1C/COL3A1/DCN/SULF1/NRP1/TPM1/GREM1/SFRP2/THBS1/CCL2/STC1/EMILIN1/GATA3/ADA/SLAMF8/AIF1/CD300A/PPARG/DPYSL3/STAT3/IFITM1/THY1/DPP4/SERPINE1/DUSP1/SEMA3A/KRT16/SLC9A3R1/SERPINF1/CXCL13/LRP1/CXCL12/SEMA3F/RRAS/IL27RA/SEMA6A/CCL21/PTPRG/MCTP1/IGFBP5/IL24/APOE/WAS/TIMP1/SHH/IL33/ROBO1/SFRP1/PODN/CD74/DNAJA4/WNT11/KLF4/DUSP10/CARD10/JAG1/CYP1B1/PTPRR/CX3CL1/HMOX1/IGFBP3/SEMA5A/PTN/BMP10/STRA…	125
BP	GO:0052548	regulation of endopeptidase activity	134/3563	434/18866	8.95913e-10	2.26049e-08	1.29625e-08	COL6A3/CD109/PLAUR/TIMP2/F3/F2R/ANXA2/SFRP2/THBS1/FAS/LYN/PROS1/SERPINB9/SERPINE2/SERPINB1/BIN1/SERPINA1/SPINK1/MMP9/PPARG/GSN/STAT3/SERPING1/PI3/CRYAB/SERPINE1/PRNP/SERPINB2/PTTG1/S100A8/CD44/SERPINA3/SOX7/FYN/BIRC5/CST7/SERPINF1/SERPINB4/SERPINB7/MYC/SORL1/JAK2/SERPINB3/CLEC7A/SRC/TFPI2/S100A9/SERPINB13/PSMB9/LEF1/GAS6/CTSH/TIMP1/PMAIP1/DHCR24/C3/DAPK1/XDH/BIRC3/IFI16/NGFR/ROBO1/LAMP3/KLF4/SLPI…	134
BP	GO:2000146	negative regulation of cell motility	117/3563	365/18866	9.09317e-10	2.2852e-08	1.31042e-08	CLIC4/CORO1C/COL3A1/DCN/SULF1/TPM1/GREM1/SFRP2/THBS1/CCL2/STC1/EMILIN1/GATA3/ADA/SLAMF8/AIF1/CD300A/PPARG/DPYSL3/STAT3/IFITM1/THY1/DPP4/SERPINE1/DUSP1/SEMA3A/KRT16/SLC9A3R1/SERPINF1/CXCL13/LRP1/CXCL12/RRAS/IL27RA/CCL21/PTPRG/MCTP1/IGFBP5/IL24/APOE/WAS/TIMP1/SHH/IL33/ROBO1/SFRP1/PODN/CD74/DNAJA4/WNT11/KLF4/DUSP10/CARD10/JAG1/CYP1B1/PTPRR/CX3CL1/HMOX1/IGFBP3/PTN/BMP10/STRAP/RAP2A/PTPRM/TACSTD2/MMRN…	117
BP	GO:0051251	positive regulation of lymphocyte activation	115/3563	357/18866	9.13422e-10	2.28644e-08	1.31113e-08	ANXA1/SIRPA/CAV1/AXL/LGALS1/IL7R/NOD2/CCL2/GATA3/LYN/TYROBP/NCK1/ADA/SH3KBP1/CD86/PDCD1LG2/AIF1/CLCF1/RUNX3/CD274/HAVCR2/IL2RA/IL6ST/THY1/IL6/LILRB2/DPP4/EFNB2/VNN1/FYN/PTPRC/ICOS/CD38/CD47/HLA-DPA1/SLC7A1/VCAM1/TNFSF4/CTLA4/NCKAP1L/RASGRP1/TNFSF13B/CD209/HLA-DMB/CLEC7A/PTPN22/SRC/MMP14/HLA-DPB1/IL27RA/CD83/CARD11/CCL5/SOCS1/EGR3/LEF1/GAS6/IL15/CCL21/TGFBR2/LILRB4/SHH/IL1B/CD74/CD6/DUSP10/CORO1A/…	115
BP	GO:0030195	negative regulation of blood coagulation	29/3563	50/18866	9.44668e-10	2.35535e-08	1.35064e-08	PLAUR/FAP/SH2B3/ANXA2/THBS1/PROS1/SERPINE2/PLAU/SERPING1/PDGFRA/SERPINE1/SERPINB2/C1QTNF1/EDN1/PDGFB/APOE/ABAT/THBD/PLAT/KRT1/F2/PRKCD/TSPAN8/CEACAM1/PRKG1/CD34/NOS3/TFPI/F12	29
BP	GO:0006024	glycosaminoglycan biosynthetic process	48/3563	108/18866	9.88451e-10	2.45485e-08	1.4077e-08	DCN/DSE/LUM/PDGFRB/VCAN/FMOD/ST3GAL6/CHSY1/CHST11/GPC6/HS3ST3B1/BGN/CHST7/B4GALT5/NDST1/HAS2/GLCE/HS3ST3A1/GPC4/EXT1/SDC2/PDGFB/HSPG2/CHST3/ST3GAL4/IL1B/GALNT5/ABCC5/CSPG4/HS3ST6/HAS3/B3GNT3/EXT2/SDC1/HS3ST1/ST3GAL1/HS6ST2/PRELP/OGN/OMD/ANGPT1/HS3ST2/DSEL/SDC3/CHPF/HAS1/XYLT1/CHST1	48
BP	GO:0061614	pri-miRNA transcription by RNA polymerase II	30/3563	53/18866	1.0962e-09	2.70476e-08	1.55101e-08	SOX9/GATA3/NR3C1/PPARG/STAT3/TGFB2/EGR1/SMAD6/SPI1/ATOH8/HIF1A/PDGFB/GATA2/LILRB4/JUN/FOSL1/NGFR/KLF4/APLN/KLF5/FGF2/SRF/HDAC4/NFATC4/TEAD1/NFIB/ETS1/GNL3/BMP4/FOS	30
BP	GO:0007265	Ras protein signal transduction	112/3563	346/18866	1.10146e-09	2.70476e-08	1.55101e-08	COL3A1/COL1A2/TIMP2/PDGFRB/NRP1/F2R/HEG1/LYN/RAB15/ITGB1/CDC42EP1/RALB/NOTCH2/FBP1/PDPN/MAP4K4/AIF1/PLK2/CCNA2/KITLG/GNA12/RRAS2/FOXM1/KIF14/TGFB2/MAPRE2/DNMT1/PECAM1/DOK2/RASA3/ARHGAP29/JAK2/RASGRP1/MRAS/CSF1/RRAS/CDC42EP3/NTN1/RHOU/APOE/WAS/EPHB2/STMN3/RTKN/RDX/JUN/DHCR24/CTNNAL1/RAC2/NGFR/ROBO1/PLCE1/IQGAP3/CDKN2A/CDC42EP5/F2RL3/FGF10/PTH/ARHGDIG/ABL2/DENND1A/RAP2A/LRRC59/NRAS/CNKSR1/RAPGEF1/W…	112
BP	GO:0030336	negative regulation of cell migration	113/3563	350/18866	1.10189e-09	2.70476e-08	1.55101e-08	CLIC4/CORO1C/COL3A1/DCN/SULF1/TPM1/GREM1/SFRP2/THBS1/CCL2/STC1/EMILIN1/ADA/SLAMF8/AIF1/CD300A/PPARG/DPYSL3/STAT3/IFITM1/THY1/DPP4/SERPINE1/DUSP1/SEMA3A/KRT16/SLC9A3R1/SERPINF1/CXCL13/LRP1/CXCL12/RRAS/IL27RA/CCL21/PTPRG/MCTP1/IGFBP5/IL24/APOE/TIMP1/SHH/IL33/ROBO1/SFRP1/PODN/CD74/DNAJA4/WNT11/KLF4/DUSP10/CARD10/JAG1/CYP1B1/PTPRR/CX3CL1/HMOX1/IGFBP3/PTN/BMP10/STRAP/RAP2A/PTPRM/TACSTD2/MMRN2/SLIT2/PT…	113
BP	GO:0021700	developmental maturation	97/3563	287/18866	1.14493e-09	2.79052e-08	1.60019e-08	MYO5A/FAM20C/CDC25B/AXL/GREM1/GATA3/C1QA/BNC1/AURKA/SPINK1/PPARG/TRIP13/RUNX2/KIF14/MMP2/TGFB2/MAP1B/B4GALT5/CCNB1/MSX2/CDK5R1/HIF1A/FBXO5/RAB32/EREG/CLEC7A/CDH3/PLXNB1/FGFR3/CDC20/FOXA1/CEBPA/TYMS/IL15/CCL21/GATA2/C3/CX3CL1/GAL/DEFB1/CCL19/RAB38/AKR1B1/WNT1/SHANK1/PHOSPHO1/EPB42/PTH/ACTL6B/ELSPBP1/RXFP2/SOX10/NPPC/XBP1/STXBP1/TBX6/HES1/APP/CNTNAP2/G6PD/NRCAM/FGFR1/BAIAP3/NEFL/HOXA5/NTN4/C1QL1/DC…	97
BP	GO:0007565	female pregnancy	73/3563	196/18866	1.14564e-09	2.79052e-08	1.60019e-08	ITGA5/PRDM1/RGS2/PAM/TGFB3/STC1/CTSB/PAPPA/PTHLH/CAPN2/COL16A1/PLA2G6/HAVCR2/MMP9/MMP2/IGFBP7/SYDE1/CD38/SPP1/ITGA2/LIF/OVGP1/IGFBP5/TGFBR2/TIMP1/GJB2/FOSL1/IL1B/STC2/MMP7/THBD/PTGIS/PTGS2/ADM/AR/CRH/TAC3/AKR1B1/PTN/CRHBP/NPFF/OXT/ADRA2B/AGRP/AMBP/ADIPOR2/PPAT/CAD/COMT/CLDN4/DSG1/GJA1/FBLN1/EPYC/RECK/PCSK5/ADCYAP1/ACSL4/BCL2/BMPR2/ETS1/RXRA/AGT/FOSB/FOS/LDOC1/ITGA3/SLC2A1/ARHGDIB/FKBP4/SLC19A1/VE…	73
BP	GO:0150115	cell-substrate junction organization	46/3563	102/18866	1.22396e-09	2.96741e-08	1.70162e-08	CORO1C/ACTN1/ITGA5/S100A10/FN1/NRP1/GREM1/THBS1/MACF1/COL16A1/MAP4K4/LAMA3/THY1/KRT14/LAMC2/MAPRE2/ITGA2/LRP1/SRC/MMP14/TNS1/SFRP1/KRT5/COL17A1/LAMB3/DAPK3/ACTN3/PTPRJ/ARHGAP6/EPHA3/APOD/SORBS1/TLN1/ABL1/FAM107A/DUSP3/ACVRL1/VCL/TEK/GPM6B/LAMC1/BCL2/DLC1/PHLDB2/ITGB4/VEGFA	46
BP	GO:0001755	neural crest cell migration	31/3563	56/18866	1.22764e-09	2.96741e-08	1.70162e-08	CORO1C/NRP2/FN1/NRP1/ZEB2/TWIST1/KITLG/ANXA6/ACVR1/SEMA3A/HIF1A/SEMA3F/TBX1/SEMA6A/SHH/SEMA5A/BMP7/HAND2/PHOX2B/SOX10/SMO/HTR2B/EDNRB/PITX2/SEMA3G/NRTN/BMP4/OVOL2/SEMA3B/SEMA3C/SEMA3E	31
BP	GO:0030900	forebrain development	123/3563	391/18866	1.24553e-09	2.99921e-08	1.71986e-08	CORO1C/COL3A1/NRP2/CDK6/NRP1/FLNA/INHBA/ZEB2/AXL/TYROBP/BCL2A1/ANXA3/NDE1/RRM1/TBX3/CSF1R/DIXDC1/SRD5A1/ALDH1A3/ASPM/CRTAC1/CXCR4/KIF14/NDST1/ITGAM/CDK5R1/FYN/SEMA3A/HIF1A/LRP1/EXT1/LRP8/B2M/CXCL12/SRC/MYH10/BTG2/EGFR/LEF1/EPHB2/GATA2/SHH/EMX2/ROBO1/WNT7B/CDH2/PITX1/SEMA5A/ID4/DKK1/CRH/RTN4RL2/PTN/GSC/FOXB1/WNT1/FGF10/TBR1/LHX5/SLC32A1/LMX1A/FGF8/SCT/AGTPBP1/STIL/ARL13B/EZH2/PAX6/HES1/WDR62/E2F1/…	123
BP	GO:0030856	regulation of epithelial cell differentiation	66/3563	171/18866	1.29512e-09	3.10681e-08	1.78156e-08	SOX9/CD109/CTSK/CAV1/ZEB2/GATA3/WWTR1/TBX3/CEBPB/MMP9/ZBED2/SERPINE1/MSX2/ZEB1/ATOH8/STAT1/LIF/SGPP1/SFRP4/SERPINB13/SULT2B1/IL1B/XDH/ID1/OSR1/JAG1/ERRFI1/SFN/FOXJ1/AQP3/PTCH2/KRT36/FOXE3/KRT84/MAFG/EZH2/PAX6/HES1/GRHL2/DLL1/GRHL1/SMO/CEACAM1/TMEM100/FAT4/FGF2/APOLD1/ACVRL1/VCL/CDH5/SPRY1/CLDN5/FRZB/BMP6/ZFP36/SPRED1/YAP1/BMP4/ZFP36L1/OVOL2/ETV4/PROM1/CD24/F11R/VEGFA/NOTCH4	66
BP	GO:0001558	regulation of cell growth	130/3563	420/18866	1.34036e-09	3.20321e-08	1.83684e-08	SPHK1/FN1/NRP1/RGS2/INHBA/DPYSL2/GREM1/SFRP2/MACF1/SERPINE2/HBEGF/DCBLD2/APBB2/FBP1/TNFRSF12A/PPARG/TRPV2/CRYAB/CXCR4/L1CAM/KIF14/TGFBR1/TGFB2/RGS4/MAP1B/CDA/S100A8/CDK5R1/IGFBP7/SDCBP/SEMA3A/CD38/SPP1/SYT17/FHL1/LRP1/SH3BP4/CXCL12/CXCL16/SEMA3F/MMP14/EDN1/S100A9/NTN1/EGFR/LEF1/SEMA6A/IGFBP5/APOE/FSTL4/DBN1/GNG4/TMEM97/SFRP1/PLCE1/WNT11/SLC44A4/CDKN2A/IGFBP3/SFN/SEMA5A/SPOCK1/CRABP2/AKAP6/PTCH2/M…	130
BP	GO:1903708	positive regulation of hemopoiesis	75/3563	204/18866	1.34563e-09	3.20371e-08	1.83712e-08	ANXA1/INHBA/AXL/IL7R/GATA3/TYROBP/ADA/NOTCH2/GPR68/CD86/RUNX3/KITLG/KLF10/ROR2/EVI2B/STAT3/IL2RA/LILRB2/VNN1/TESC/PTPRC/TNFSF4/HIF1A/STAT1/NCKAP1L/RASGRP1/CSF1/LIF/MMP14/CCR1/TREM2/CD83/CSF3/SOCS1/EGR3/LEF1/GAS6/IL15/TGFBR2/GATA2/LILRB4/SHH/JUN/IL1B/CD74/DUSP10/JAG1/CA2/CCL19/IL1A/IL23R/XBP1/PRKDC/HMGB2/TOX/TNFSF9/HOXA5/SCIN/HCLS1/GLI2/ITPKB/ZBTB16/NLRP3/BTK/PPP2R3C/ETS1/CD27/RHOH/GLI3/CD4/ZFP36L…	75
BP	GO:0007044	cell-substrate junction assembly	45/3563	99/18866	1.35254e-09	3.20811e-08	1.83965e-08	CORO1C/ACTN1/ITGA5/S100A10/FN1/NRP1/GREM1/THBS1/MACF1/COL16A1/MAP4K4/LAMA3/THY1/KRT14/LAMC2/ITGA2/LRP1/SRC/MMP14/TNS1/SFRP1/KRT5/COL17A1/LAMB3/DAPK3/ACTN3/PTPRJ/ARHGAP6/EPHA3/APOD/SORBS1/TLN1/ABL1/FAM107A/DUSP3/ACVRL1/VCL/TEK/GPM6B/LAMC1/BCL2/DLC1/PHLDB2/ITGB4/VEGFA	45
BP	GO:0034113	heterotypic cell-cell adhesion	33/3563	62/18866	1.41335e-09	3.33984e-08	1.91519e-08	ITGA5/MYADM/SIRPA/DSC2/ITGB1/ITGB2/DSP/THY1/LILRB2/ITGA4/ITGAX/ITGAV/CD44/PTPRC/CD47/VCAM1/JAM3/PKP2/CD2/IL1B/KLF4/CEACAM6/BMP7/IZUMO1/NRCAM/CXADR/CD200/PARVA/ITGA7/CD1D/PERP/JUP/IL1RN	33
BP	GO:0030500	regulation of bone mineralization	38/3563	77/18866	1.42666e-09	3.3463e-08	1.91889e-08	SOX9/FAM20C/GREM1/TGFB3/SRGN/DDR2/ECM1/TWIST1/ACVR1/HIF1A/ANKH/MGP/CCR1/ALOX5/TMEM119/COMP/OSR2/OSR1/FBN2/BMP7/PTN/PHOSPHO1/PTH/BMP2K/BMPR1B/TRPM4/MEF2C/OMD/GPM6B/P2RX7/SLC8A1/LTBP3/BMP6/ENPP1/BMPR2/BMP4/LTF/TFAP2A	38
BP	GO:0072028	nephron morphogenesis	38/3563	77/18866	1.42666e-09	3.3463e-08	1.91889e-08	SOX9/PDGFRB/GREM1/GATA3/FOXD1/STAT1/MYC/LIF/NPNT/SHH/HOXD11/WNT11/OSR1/BMP7/WNT1/FGF8/HES1/KLHL3/TACSTD2/SMO/SIX2/DCHS1/KIF26B/TCF21/ILK/FAT4/FGF2/ADAMTS16/EYA1/PKD2/BCL2/HOXB7/GLI3/AGT/BMP4/MAGED1/IRX3/VEGFA	38
BP	GO:0086003	cardiac muscle cell contraction	37/3563	74/18866	1.46685e-09	3.42789e-08	1.96568e-08	PDE4B/FLNA/CAV1/DSC2/STC1/KCNJ8/ATP1A1/BIN1/DSP/NUP155/CACNA1D/KCNE4/CACNA2D1/PLN/PKP2/KCNQ1/GPD1L/GJC1/SCN1A/RNF207/TRPM4/GJA1/SGCD/CACNA1C/ANK2/ATP1A2/RYR2/SCN1B/CACNB2/KCNH2/PDE4D/ATP2A2/GJA5/NEDD4L/KCND3/ATP2A1/JUP	37
BP	GO:1903035	negative regulation of response to wounding	43/3563	93/18866	1.62529e-09	3.78418e-08	2.16999e-08	CD109/PLAUR/FAP/SH2B3/ANXA2/THBS1/PROS1/SERPINE2/PLAU/SERPING1/PDGFRA/SERPINE1/SERPINB2/C1QTNF1/SPP1/EDN1/PDGFB/SIGLEC10/APOE/ALOX5/ABAT/DUSP10/THBD/KLK8/PLAT/KRT1/KREMEN1/F2/RGMA/PRKCD/RTN4R/GJA1/TSPAN8/CEACAM1/CLDN3/FGF2/PRKG1/CD34/WFDC1/NOS3/PHLDB2/TFPI/F12	43
BP	GO:0055123	digestive system development	59/3563	147/18866	1.67759e-09	3.89165e-08	2.23162e-08	COL3A1/PRDM1/PDGFC/SAV1/TGFB3/SFRP2/ADA/TBX2/DACT1/IL6ST/PDGFRA/RARRES2/TGFB2/CCNB1/HIF1A/SRC/EGFR/TYMS/TGFBR2/SHH/GATA6/SFRP1/WNT11/AGR2/PTK6/FGF10/ALX4/SOX10/SCT/XBP1/HES1/SHOX2/HOXD13/FOXE1/EPHB3/KLF5/HOXA5/SMO/RBPMS2/SIX2/CYP1A1/DCHS1/FOXF1/TCF21/GLI2/GATA5/PCSK5/FAT4/SOX17/MYOCD/GLI1/EDNRB/RARB/BCL2/YAP1/GLI3/BMP4/OVOL2/KIT	59
BP	GO:0071559	response to transforming growth factor beta	89/3563	258/18866	1.74677e-09	4.03733e-08	2.31516e-08	SOX9/COL3A1/CD109/COL1A2/LOX/COL1A1/FBN1/POSTN/FMOD/CAV1/TGFB3/THBS1/EMILIN1/CAV2/CHST11/COL4A2/ITGB5/DKK3/ASPN/HTRA3/NR3C1/RUNX3/LTBP2/TGFBR1/TGFB2/LRRC32/ACVR1/VASN/SDCBP/FYN/ZEB1/SMAD6/TGFB1I1/WNT2/NOX4/HTRA1/SRC/EDN1/TGFBR2/NPNT/LTBP1/TGFBR3/DAB2/JUN/BAMBI/MXRA5/SFRP1/CDKN2B/ID1/FBN2/CGN/CILP/GDF15/WNT1/ONECUT1/IL17F/STRAP/PARP1/HIPK2/IL17RD/ARRB2/SLC2A10/LRG1/PEG10/MEF2C/ZYX/MYOCD/ACVRL1/PDE…	89
BP	GO:0001823	mesonephros development	46/3563	103/18866	1.80907e-09	4.16611e-08	2.38901e-08	SOX9/GREM1/GATA3/FOXD1/SMAD6/MYC/NPNT/SHH/HOXD11/SFRP1/OSR2/WNT11/OSR1/FOXJ1/BMP7/WNT1/FGF10/FGF8/HES1/TACSTD2/SDC1/SLIT2/FGFR1/BASP1/SMO/SIX2/DCHS1/KIF26B/TCF21/ILK/FAT4/FGF2/SPRY1/ZBTB16/ADAMTS16/EYA1/RARB/PKD2/BCL2/HOXB7/FOXC2/GLI3/AGT/BMP4/MAGED1/VEGFA	46
BP	GO:0043583	ear development	80/3563	224/18866	1.86211e-09	4.27274e-08	2.45015e-08	CTHRC1/SOX9/PDGFRB/PRRX1/SPARC/TGFB3/GATA3/C1QB/TWIST1/CCNA2/CDH23/ROR2/ALDH1A3/TGFB2/LRIG1/MAFB/COL11A1/ZEB1/SLC9A3R1/MCM2/TBX1/SLITRK6/EDN1/MAF/NTN1/CEBPA/MCOLN3/EPHB2/GATA2/KCNQ1/SHH/GJB2/GRHL3/LRIG3/OSR2/ATP8B1/OSR1/JAG1/SLC44A4/PVALB/FZD2/GSC/WNT1/FGF10/TMC1/POU4F3/PCDH15/PHOX2B/NEUROG1/NOX3/FGF8/POU3F4/ANP32B/HES1/FGFR1/DLL1/SIX2/DCHS1/GLI2/FAT4/ROR1/EYA1/NR4A3/MSX1/CYTL1/FRZB/ECE1/BCL2/KCN…	80
BP	GO:0035051	cardiocyte differentiation	62/3563	158/18866	1.89093e-09	4.3232e-08	2.47908e-08	PDGFRB/RGS2/GREM1/ITGB1/TWIST1/TBX3/TBX2/SGCB/PDGFRA/TGFB2/RGS4/EFNB2/CCNB1/ACVR1/PRICKLE1/NOX4/MYH10/EDN1/EGFR/TGFBR3/GATA6/JAG1/MYH11/BMP7/ACTC1/DKK1/HAND2/AKAP6/CSRP3/MYH6/MYL2/WNT8A/BMP10/HES1/ARRB2/G6PD/BVES/CXADR/DLL1/SGCD/MEF2C/SOX17/AKAP13/MYOCD/IGF1/PI16/FZD7/SRF/PDLIM5/SPRY1/SORBS2/SLC8A1/RARB/TBX5/PITX2/RXRA/AGT/BMP4/FHOD3/SEMA3C/VEGFA/FHL2	62
BP	GO:1904062	regulation of cation transmembrane transport	112/3563	349/18866	1.92407e-09	4.38313e-08	2.51345e-08	PDE4B/MYO5A/YWHAH/FLNA/RGS2/CAV1/GEM/F2R/UBQLN1/CCL2/STOM/LYN/ITGB1/TWIST1/PLA2G6/CXCL10/BIN1/MMP9/THY1/SLC31A2/PRNP/RGS4/CAB39/DYSF/CACNA1D/CXCL9/KCNE4/CXCL11/TESC/FYN/CASQ1/SLC9A3R1/RRAD/FHL1/P2RY6/NETO2/TREM2/FXYD6/CACNA2D1/AHNAK/PLN/KCNMB1/EPHB2/KCNQ1/DAPK1/GSTM2/GPD1L/OSR1/CORO1A/FXYD5/CX3CL1/GAL/FXYD4/FXYD3/CRH/F2RL3/AKAP6/HRC/TMC1/TMC2/SHANK1/CRHBP/GRIN2B/CACNG2/MTNR1B/DRD3/F2/TMEM38B/PCSK…	112
BP	GO:0045165	cell fate commitment	94/3563	278/18866	2.00697e-09	4.55562e-08	2.61236e-08	SOX9/PRRX1/NRP1/PRDM1/GAS1/SFRP2/GATA3/ITGB1/NOTCH2/PDPN/SLAMF8/TBX3/CEBPB/TBX2/PPARG/ROR2/STAT3/SH3PXD2B/RUNX2/IL6/TGFBR1/ACVR1/TGFB1I1/ZNF521/WNT2/TBX1/FOXA1/CYP26B1/GATA2/ELF5/SHH/BATF/GATA6/SFRP1/WNT7B/WNT11/KLF4/JAG1/EVX1/WNT5B/PITX1/AR/DKK1/GSC/WNT1/FGF10/PTCH2/LBX1/TBR1/ONECUT1/MYL2/WNT8A/NEUROG1/RAG2/FGF8/NKX6-2/TBX22/IL23R/PRKDC/PAX6/TBX6/HES1/TOX/FGFR1/GAP43/DLL1/SMO/SIX2/HOXD10/GLI2/ME…	94
BP	GO:0014031	mesenchymal cell development	40/3563	84/18866	2.03928e-09	4.60823e-08	2.64253e-08	CORO1C/SOX9/EDNRA/NRP2/FN1/NRP1/ZEB2/TWIST1/KITLG/ANXA6/HEYL/ACVR1/SEMA3A/HIF1A/SEMA3F/TBX1/EDN1/SEMA6A/SHH/SNAI2/JAG1/SEMA5A/BMP7/HAND2/PHOX2B/SOX10/HES1/SMO/HTR2B/EDNRB/PITX2/BCL2/SEMA3G/FOXC2/NRTN/BMP4/OVOL2/SEMA3B/SEMA3C/SEMA3E	40
BP	GO:0061437	renal system vasculature development	20/3563	28/18866	2.05198e-09	4.60823e-08	2.64253e-08	PDGFRB/NRP1/NOTCH2/PDGFRA/ACTA2/EGR1/PECAM1/SERPINB7/PDGFB/OSR1/BMP7/HES1/TCF21/TEK/CD34/ANGPT1/PKD2/FOXC2/PDGFD/BMP4	20
BP	GO:0061440	kidney vasculature development	20/3563	28/18866	2.05198e-09	4.60823e-08	2.64253e-08	PDGFRB/NRP1/NOTCH2/PDGFRA/ACTA2/EGR1/PECAM1/SERPINB7/PDGFB/OSR1/BMP7/HES1/TCF21/TEK/CD34/ANGPT1/PKD2/FOXC2/PDGFD/BMP4	20
BP	GO:0034341	response to interferon-gamma	74/3563	202/18866	2.07535e-09	4.64425e-08	2.66318e-08	MT2A/VIM/SIRPA/ICAM1/CCL2/IFITM3/HCK/SOCS3/AIF1/IFITM2/CCL4/PPARG/MRC1/GSN/IFITM1/CCL8/GBP5/GBP1/CD44/CCL18/IRF8/CD47/HLA-DPA1/HLA-DRA/CCL11/VCAM1/SLC11A1/TLR2/STAT1/JAK2/CCL13/B2M/CXCL16/CCL24/HLA-DPB1/EDN1/PARP9/HLA-DQA1/CCL5/SOCS1/CCL20/CCL21/WAS/HLA-DQB1/NLRC5/IRF1/DAPK1/TRIM22/HLA-B/GBP4/CX3CL1/HLA-A/CASP1/HLA-F/KYNU/GBP6/CCL19/HLA-DQB2/DAPK3/IL23R/STXBP1/PRKCD/TRIM31/ZYX/NCAM1/CCL23/STXBP2/…	74
BP	GO:0051346	negative regulation of hydrolase activity	142/3563	473/18866	2.29424e-09	5.11599e-08	2.9337e-08	COL6A3/CD109/PLAUR/TIMP2/SLC39A14/RGS2/ANXA1/ANXA2/SFRP2/THBS1/ECM1/PROS1/SERPINB9/CNN3/SERPINE2/PPP1R14C/SERPINB1/BIN1/SERPINA1/SPINK1/MMP9/SERPING1/PI3/PI15/CRYAB/SERPINE1/PRNP/TGFB2/SERPINB2/PTTG1/CD44/SERPINA3/IQGAP2/BIRC5/CST7/SERPINF1/SERPINB4/SERPINB7/NCKAP1L/SORL1/SERPINB3/MCM2/LRP1/SH3BP4/SRC/TFPI2/SERPINB13/IFIT1/GZMA/LEF1/GAS6/PLN/SH3RF2/TIMP1/RTKN/RDX/DHCR24/C3/BIRC3/IFI16/NGFR/PTX3/L…	142
BP	GO:0045446	endothelial cell differentiation	50/3563	117/18866	2.33226e-09	5.16553e-08	2.96211e-08	CLIC4/MSN/COL15A1/MYADM/NRP1/ICAM1/HEG1/STC1/COL18A1/PDPN/CXCR4/ACVR1/PECAM1/ZEB1/ATOH8/HOXB5/RDX/IL1B/XDH/WNT7B/ID1/TJP3/JAG1/GSTM3/PTN/RAPGEF1/DLL1/CEACAM1/CLDN3/TMEM100/APOLD1/SOX17/ACVRL1/VCL/PDE2A/CDH5/CLDN5/PDE4D/PPP1R16B/BMP6/BMPR2/ENG/MARVELD2/BMP4/CLDN1/F2RL1/FASN/F11R/VEGFA/NOTCH4	50
BP	GO:0001933	negative regulation of protein phosphorylation	135/3563	444/18866	2.33277e-09	5.16553e-08	2.96211e-08	CORO1C/CD109/SH2B3/LATS2/MYADM/RGS2/SIRPA/CAV1/GREM1/DUSP14/SFRP2/HEG1/EMILIN1/LYN/TNFAIP3/NCK1/WWTR1/TWIST1/SOCS3/SAMSN1/PSCA/SPINK1/CD300A/DACT1/THY1/FOXM1/PRNP/RGS4/CCNB1/GBP1/DUSP1/PLK1/TESC/PTPRC/SMAD6/SLC9A3R1/MYC/SORL1/SERPINB3/PBK/PTPN22/LIF/BDKRB2/DUSP7/SOCS1/CEBPA/SEMA6A/APOE/EPHB2/TRIB3/SH3RF2/JUN/IL1B/XDH/SFRP1/GADD45B/CDKN2B/GPD1L/UCHL1/KLF4/DUSP10/ERRFI1/PTPRR/PTK6/DUSP2/CDKN2A/IGFB…	135
BP	GO:0033002	muscle cell proliferation	85/3563	244/18866	2.3554e-09	5.19748e-08	2.98043e-08	PDGFRB/TPM1/SAV1/TGFB3/TGM2/SOD2/THBS1/TNFAIP3/HBEGF/AIF1/TBX2/MMP9/PPARG/STAT3/IL6/MMP2/TGFBR1/TGFB2/IRAK1/CCNB1/DNMT1/STAT1/JAK2/WNT2/ITGA2/EREG/P2RY6/EDN1/PDGFB/CCL5/EGFR/IL15/IGFBP5/CNN1/TGFBR2/TGFBR3/SHH/JUN/GATA6/KLF4/CX3CL1/HMOX1/PTGS2/IGFBP3/AKR1B1/BMP10/NPPC/PRKDC/COMT/APLN/FGFR1/CXADR/NDRG2/RBPMS2/GJA1/ELN/APOD/OGN/PDE1A/ZFPM2/MEF2C/ILK/FGF2/PRKG1/MEF2D/MYOCD/IGF1/GLI1/ADAMTS1/HDAC4/CAL…	85
BP	GO:0035987	endodermal cell differentiation	27/3563	46/18866	2.48906e-09	5.47333e-08	3.13861e-08	COL5A2/ITGA5/COL5A1/FN1/COL6A1/INHBA/COL12A1/COL4A2/ITGB5/ITGB2/COL8A1/HMGA2/MMP9/LAMA3/ITGA4/MMP2/ITGAV/COL11A1/MMP14/GATA6/COL7A1/DKK1/LAMB3/SOX17/ITGA7/MMP15/SOX2	27
BP	GO:0002697	regulation of immune effector process	141/3563	470/18866	2.74856e-09	6.01999e-08	3.45208e-08	C1S/ANXA1/C1R/C5AR1/TGFB3/ICAM1/FCER1G/IL7R/NOD2/C1QC/GATA3/LYN/PROS1/TNFAIP3/C1QB/SERPINB9/TYROBP/C1QA/CD86/C3AR1/SLAMF8/ITGB2/CLCF1/VSIG4/HAVCR2/CD300A/IL2RA/SERPING1/IL6/DDX21/TGFB2/HERC5/FGL2/ITGAM/PTPRC/CD84/TNFRSF1B/CD47/PVR/TNFSF4/STAT1/SERPINB4/RASGRP1/CFI/HTRA1/HLA-DMB/PTPN22/B2M/CXCL6/IL27RA/MMP12/LAG3/PARP9/IFIT1/KLK5/IL15/DDX58/SLC7A5/WAS/MICB/GATA2/CD59/FCGR2B/KLK7/RSAD2/C3/IL1B/PGLY…	141
BP	GO:0003002	regionalization	113/3563	355/18866	2.75666e-09	6.01999e-08	3.45208e-08	NRP2/NRP1/ZEB2/GREM1/SFRP2/CHSY1/SNAI1/C1QA/NOTCH2/TBX3/EGR2/AURKA/ROR2/IFT140/TGFBR1/HEYL/HES2/MSX2/ACVR1/ITGAM/FOXD1/MAFB/SEMA3A/SMAD6/WNT2/HOXB3/SEMA3F/TBX1/BTG2/GPR161/EDN1/FOXA1/CYP26B1/HOXB5/LEF1/SHH/HOXD11/C3/HOXB6/EMX2/ROBO1/SFRP1/WNT7B/WNT11/OSR1/HOXB8/EVX1/AR/FOXJ1/DKK1/GSC/FOXB1/WNT1/FGF10/TBR1/ALX4/WNT8A/NEUROG1/CDX4/FGF8/NKX6-2/CRB2/PKD1L1/PRKDC/ARL13B/PAX6/TBX6/HES1/HOXD13/HIPK2/BMP…	113
BP	GO:0010721	negative regulation of cell development	110/3563	343/18866	2.79418e-09	6.06145e-08	3.47586e-08	CORO1C/SOX9/COL3A1/NRP1/FBN1/POSTN/YWHAH/RGS2/VIM/LGALS1/PTHLH/LDLR/PLK2/DIXDC1/DPYSL3/STAT3/ASPM/THY1/IL6/GFI1/RGS4/EFNB2/GBP1/CDK5R1/SEMA3A/CD38/PMP22/SPP1/CCL11/CTSZ/SORL1/LRP1/B2M/SEMA3F/NTN1/SEMA6A/PTPRG/APOE/FSTL4/EPHB2/ZNF365/SHH/IL1B/NGFR/ID1/DUSP10/THRB/JAG1/CX3CL1/KLK8/ITM2C/SEMA5A/ID4/SPOCK1/BMP7/DKK1/RTN4RL2/PTN/LBX1/PITX3/PHOX2B/LMX1A/NKX6-2/SOX10/DRD3/NPPC/KREMEN1/F2/CDK5RAP2/MAP2/R…	110
BP	GO:0051056	regulation of small GTPase mediated signal transduction	105/3563	323/18866	2.7948e-09	6.06145e-08	3.47586e-08	COL3A1/TIMP2/PDGFRB/NRP1/F2R/CHN1/HEG1/LYN/ECT2/ITGB1/NOTCH2/FBP1/MAP4K4/KITLG/ARHGAP21/DEPDC7/FOXM1/KIF14/RACGAP1/TGFB2/MAPRE2/SYDE1/RASA3/ARHGAP29/ARHGAP9/JAK2/RASGRP1/CSF1/DEPDC1B/SRC/RAP1GAP/TAGAP/RHOU/APOE/EPHB2/STMN3/RDX/RAC2/ROBO1/PLCE1/ARHGEF4/F2RL3/AMOT/FGF10/ARHGDIG/FGD1/ABL2/DENND1A/ARHGAP11A/LRRC59/RAPGEF1/ARHGAP23/STMN1/MCF2L/FGD3/SLIT2/RTN4R/EPS8L1/IRS2/EPS8L3/ARHGAP6/VAV3/A2M/ARHGA…	105
BP	GO:0032147	activation of protein kinase activity	107/3563	331/18866	2.80455e-09	6.06185e-08	3.47609e-08	PDGFC/ITGA1/F2R/C5AR1/GREM1/ADCY7/TGFB3/THBS1/NOD2/ECT2/FPR1/CHI3L1/CD86/MAP4K4/TPX2/CD300A/ADCY9/CXCR4/KIF14/TGFBR1/PRNP/TGFB2/ADCY3/IRAK1/CAB39/CDK5R1/PTPRC/GPRC5C/SLC11A1/NCKAP1L/JAK2/PBK/SRC/DUSP7/PDGFB/CCL5/MAPK8IP3/SOCS1/EGFR/GAS6/TGFA/MAPK10/TGFBR2/IGFBP6/IL1B/ADORA2B/PLCE1/CD74/IQGAP3/GADD45B/WNT7B/ERN2/WNT11/CSPG4/CARD10/DUSP5/CCL19/GPRC5A/MUC20/GDF15/FGF10/PDE6H/ADCY8/ADRA2B/IL23R/SPDYA…	107
BP	GO:0010001	glial cell differentiation	81/3563	230/18866	3.13148e-09	6.74547e-08	3.86811e-08	SOX9/CDK6/VIM/C5AR1/LYN/SERPINE2/C1QA/LDLR/EGR2/CLCF1/BIN1/PPARG/ROR2/GSN/STAT3/LAMA2/IL6ST/NAB1/IL6/CXCR4/B4GALT5/S100A8/TNFRSF1B/TLR2/LRP1/LIF/TREM2/S100A9/KLF15/EGFR/LEF1/TSPAN2/ZNF365/PTPRZ1/SHH/IL1B/CDH2/DUSP10/ERBB3/ID4/PTN/FGF10/PHOX2B/NKX6-2/SOX10/DRD3/F2/PRMT5/TNFRSF21/PAX6/HES1/APP/SLC45A3/CDKN2C/FA2H/GAP43/ERBB2/NTRK2/DLL1/BNIP3/SMO/PHGDH/DAAM2/ILK/ABL1/CNTNAP1/ROR1/LAMB2/PRDM8/NFE2L1/…	81
BP	GO:0072593	reactive oxygen species metabolic process	96/3563	288/18866	3.14394e-09	6.74934e-08	3.87032e-08	PDGFRB/SIRPA/CAV1/NCF2/ICAM1/SOD2/THBS1/RAB27A/TYROBP/CYBB/STK17A/ITGB2/AIF1/STAT3/SH3PXD2B/CRYAB/FOXM1/ITGAM/PRDX4/FYN/CD47/ACP5/HIF1A/TLR2/JAK2/NOX4/CLEC7A/MAOB/EDN1/PDGFB/MMP3/EGFR/TGFBR2/ALOX5/PMAIP1/IL1B/XDH/RAC2/PTX3/SOD3/KLF4/AKR1C3/IFI6/CYP1B1/PTGIS/PTGS2/BMP7/CD36/HBQ1/ABCD2/UCP1/TPO/PRG3/NOX3/F2/FANCC/PRDX6/RFK/BRCA1/PRKCD/NOXA1/G6PD/DUOXA1/DUOX1/DUOX2/BNIP3/DUOXA2/CYP1A1/FBLN5/GPX3/PDK…	96
BP	GO:2000826	regulation of heart morphogenesis	25/3563	41/18866	3.21034e-09	6.86862e-08	3.93872e-08	SOX9/TWIST1/TBX2/TGFBR1/TGFB2/ACVR1/TGFBR2/ROBO1/WNT11/JAG1/BMP7/DKK1/HAND2/BMP10/HES1/RNF207/SMO/GATA5/EYA1/TBX5/BMPR2/ENG/FOXC2/BMP4/SEMA3C	25
BP	GO:0042326	negative regulation of phosphorylation	144/3563	484/18866	3.42426e-09	7.30163e-08	4.18703e-08	CORO1C/CD109/SH2B3/LATS2/MYADM/RGS2/INHBA/SIRPA/CAV1/GREM1/DUSP14/SFRP2/HEG1/EMILIN1/LYN/TNFAIP3/NCK1/WWTR1/TWIST1/SOCS3/FBP1/SAMSN1/PSCA/SPINK1/CD300A/STAT3/DACT1/THY1/FOXM1/PRNP/RGS4/CCNB1/GBP1/DUSP1/PLK1/TESC/PTPRC/SMAD6/SLC9A3R1/MYC/SORL1/SERPINB3/PBK/PTPN22/LIF/BDKRB2/DUSP7/SOCS1/CEBPA/SEMA6A/APOE/EPHB2/TRIB3/SH3RF2/JUN/IL1B/XDH/SFRP1/GADD45B/CDKN2B/GPD1L/UCHL1/KLF4/DUSP10/NUPR1/ERRFI1/PTPRR…	144
BP	GO:0001952	regulation of cell-matrix adhesion	52/3563	125/18866	3.51293e-09	7.46557e-08	4.28103e-08	CORO1C/S100A10/CDK6/NRP1/POSTN/GREM1/THBS1/MACF1/COL16A1/MAP4K4/PLAU/THY1/SERPINE1/RIN2/LRP1/CSF1/SRC/MMP14/RRAS/MMP12/CCL21/SFRP1/JAG1/CD3E/CX3CL1/CDKN2A/CEACAM6/CD36/DAPK3/ONECUT1/PTPRJ/ARHGAP6/EPHA3/APOD/ILK/ABL1/FAM107A/DUSP3/ACVRL1/VCL/TEK/GPM6B/UTRN/BCL2/DLC1/PHLDB2/EPHA1/CCR7/JUP/PRKCZ/VEGFA/SEMA3E	52
BP	GO:0050819	negative regulation of coagulation	30/3563	55/18866	3.64342e-09	7.71698e-08	4.42521e-08	PLAUR/ANXA5/FAP/SH2B3/ANXA2/THBS1/PROS1/SERPINE2/PLAU/SERPING1/PDGFRA/SERPINE1/SERPINB2/C1QTNF1/EDN1/PDGFB/APOE/ABAT/THBD/PLAT/KRT1/F2/PRKCD/TSPAN8/CEACAM1/PRKG1/CD34/NOS3/TFPI/F12	30
BP	GO:0098742	cell-cell adhesion via plasma-membrane adhesion molecules	93/3563	277/18866	3.66585e-09	7.73861e-08	4.43761e-08	PALLD/ITGA5/MYADM/CDH11/ICAM1/DSC2/ITGB1/ITGB2/CDH23/DSG3/GPC6/IL1RAP/L1CAM/TGFB2/ACVR1/ITGAM/NEXN/PECAM1/PCDH18/CD84/PVR/SPARCL1/VCAM1/CD209/GPC4/CDH3/PCDH7/SCARF2/TGFBR2/ROBO1/DSC3/CD6/CDH26/CLDN23/CDH2/KLF4/ITGAL/FXYD5/CX3CL1/CEACAM6/CEACAM5/PCDHGC4/PCDHA2/PCDHGC5/PCDHB1/CLDN16/PCDHGB6/GRID2/UMOD/PCDH15/CEACAM8/CDH20/CRB2/PTPRM/KIFAP3/CLDN4/CXADR/PLXNB3/CLDN7/LRFN4/AMIGO2/CDH1/DSG1/CEACAM1/DCH…	93
BP	GO:0045861	negative regulation of proteolysis	116/3563	369/18866	3.82966e-09	8.05755e-08	4.6205e-08	COL6A3/CD109/PLAUR/TIMP2/ANXA2/GAS1/SFRP2/THBS1/ECM1/PROS1/SERPINB9/SERPINE2/SERPINB1/BIN1/SERPINA1/SPINK1/MMP9/SERPING1/PI3/PI15/CRYAB/IL1R2/SERPINE1/PRNP/SERPINB2/PTTG1/CD44/SERPINA3/SDCBP/BIRC5/CTSZ/CST7/SERPINF1/SERPINB4/SERPINB7/SORL1/SERPINB3/LRP1/PBK/SRC/TFPI2/SERPINB13/LEF1/GAS6/TIMP1/SHH/DHCR24/C3/BIRC3/IFI16/NGFR/LAMP3/KLF4/SLPI/IFI6/SERPINB5/PTGS2/PLAT/SFN/RARRES1/COL7A1/SPINK4/CST6/SP…	116
BP	GO:0045621	positive regulation of lymphocyte differentiation	46/3563	105/18866	3.86266e-09	8.10007e-08	4.64488e-08	ANXA1/AXL/IL7R/GATA3/ADA/CD86/RUNX3/IL2RA/LILRB2/VNN1/PTPRC/TNFSF4/NCKAP1L/RASGRP1/MMP14/CD83/SOCS1/EGR3/LEF1/GAS6/IL15/TGFBR2/LILRB4/SHH/IL1B/CD74/DUSP10/CCL19/IL1A/IL23R/XBP1/PRKDC/TOX/TNFSF9/GLI2/ITPKB/ZBTB16/NLRP3/BTK/PPP2R3C/CD27/RHOH/GLI3/ADAM8/PRKCZ/INPP5D	46
BP	GO:0003170	heart valve development	32/3563	61/18866	4.03538e-09	8.43434e-08	4.83656e-08	SOX9/PRDM1/EMILIN1/GATA3/SNAI1/NOTCH2/TWIST1/TGFB2/HEYL/ACVR1/TNFRSF1B/SMAD6/TGFBR2/SNAI2/ROBO1/JAG1/SHOX2/SLIT2/SLIT3/DCHS1/ELN/MEF2C/GATA5/ADAMTS9/PDE2A/OLFM1/NFATC1/NOS3/TBX5/GJA5/BMPR2/BMP4	32
BP	GO:0045444	fat cell differentiation	82/3563	235/18866	4.10867e-09	8.55928e-08	4.90821e-08	RGS2/SAV1/SFRP2/GATA3/LRRC8C/WWTR1/EGR2/HMGA2/CEBPB/PPARG/MMP11/SH3PXD2B/IL6/DIO2/GRK5/RARRES2/DYSF/MSX2/MAFB/IL11/SMAD6/TGFB1I1/STEAP4/SOCS1/CEBPA/TRIB3/ALOX5/GATA2/CMKLR1/SNAI2/SFRP1/KLF4/DUSP10/PLAC8/JAG1/WNT5B/PTGS2/ID4/BMP7/LAMB3/FABP4/SLC2A4/RETN/WNT1/FGF10/UCP1/DKKL1/XBP1/STK3/HES1/E2F1/TRPM4/LPL/KLF5/LRG1/BNIP3/ADRB1/CLIP3/ZFPM2/RUNX1T1/CCDC3/ARID5B/ZBTB16/LMO3/GLIS1/NR4A3/RORA/FRZB/NR4A1…	82
BP	GO:0035850	epithelial cell differentiation involved in kidney development	27/3563	47/18866	4.79609e-09	9.95857e-08	5.71062e-08	GREM1/GATA3/WWTR1/NOTCH2/MYO1E/MMP9/ACTA2/STAT1/PODXL/LIF/PDGFB/KLF15/OSR1/JAG1/FOXJ1/BASP1/SMO/SIX2/MEF2C/FAT4/LAMB2/CD34/FOXC2/YAP1/BMP4/PROM1/CD24	27
BP	GO:0010717	regulation of epithelial to mesenchymal transition	44/3563	99/18866	4.86749e-09	1.00738e-07	5.77669e-08	COL1A1/GREM1/TGFB3/SFRP2/GATA3/SNAI1/WWTR1/TWIST1/LOXL2/PDPN/IL6/TGFBR1/TGFB2/ACVR1/VASN/SDCBP/TGFB1I1/SERPINB3/FOXA1/LEF1/TGFBR2/DAB2/IL1B/BAMBI/SFRP1/JAG1/BMP7/CRB2/STRAP/MAD2L2/EZH2/IL17RD/DACT3/EPHA3/PHLDB1/OLFM1/SPRY1/TBX5/AXIN2/ENG/SPRED1/PHLDB2/BMP4/OVOL2	44
BP	GO:0014032	neural crest cell development	38/3563	80/18866	5.59989e-09	1.15518e-07	6.62424e-08	CORO1C/SOX9/EDNRA/NRP2/FN1/NRP1/ZEB2/TWIST1/KITLG/ANXA6/ACVR1/SEMA3A/HIF1A/SEMA3F/TBX1/EDN1/SEMA6A/SHH/SNAI2/JAG1/SEMA5A/BMP7/HAND2/PHOX2B/SOX10/HES1/SMO/HTR2B/EDNRB/PITX2/SEMA3G/FOXC2/NRTN/BMP4/OVOL2/SEMA3B/SEMA3C/SEMA3E	38
BP	GO:0071560	cellular response to transforming growth factor beta stimulus	86/3563	252/18866	5.85981e-09	1.20488e-07	6.90921e-08	SOX9/COL3A1/CD109/COL1A2/LOX/COL1A1/FBN1/POSTN/FMOD/CAV1/TGFB3/THBS1/EMILIN1/CAV2/CHST11/COL4A2/ITGB5/DKK3/ASPN/HTRA3/NR3C1/LTBP2/TGFBR1/TGFB2/LRRC32/ACVR1/VASN/SDCBP/FYN/ZEB1/SMAD6/TGFB1I1/WNT2/NOX4/HTRA1/SRC/EDN1/TGFBR2/NPNT/LTBP1/TGFBR3/DAB2/JUN/BAMBI/SFRP1/CDKN2B/ID1/FBN2/CGN/CILP/GDF15/WNT1/ONECUT1/IL17F/STRAP/PARP1/HIPK2/IL17RD/ARRB2/SLC2A10/LRG1/PEG10/MEF2C/ZYX/MYOCD/ACVRL1/PDE2A/CDH5/PDE3…	86
BP	GO:0150076	neuroinflammatory response	37/3563	77/18866	5.95845e-09	1.22119e-07	7.00278e-08	SPHK1/C5AR1/TYROBP/C1QA/LDLR/ITGB2/AIF1/MMP9/IL6/ITGAM/PTPRC/CTSC/TNFRSF1B/SYT11/CST7/TLR2/JAK2/TLR8/LRP1/TREM2/MMP3/EGFR/JUN/IL1B/IL33/NUPR1/CX3CL1/PTGS2/ADCY8/APP/SMO/CD200/LRRK2/IGF1/SNCA/TLR7/CLU	37
BP	GO:0002695	negative regulation of leukocyte activation	68/3563	184/18866	6.07738e-09	1.24155e-07	7.11951e-08	ANXA1/INHBA/AXL/LYN/TNFAIP3/TYROBP/CD86/SAMSN1/LDLR/PDCD1LG2/MNDA/RUNX3/CEBPB/CD274/VSIG4/HAVCR2/CD300A/IL2RA/LILRB2/PRNP/LRRC32/FGL2/PTPRC/PLA2G2F/CD84/SYT11/TNFSF4/CST7/CTLA4/LST1/PTPN22/LAG3/SOCS1/CD300LF/FCGR2B/SHH/IRF1/PGLYRP3/SFRP1/CD74/IL20RB/CX3CL1/IL13RA2/HMOX1/HLA-F/GPNMB/GAL/FOXJ1/IFNA2/TNFRSF21/TNFRSF14/ERBB2/CEACAM1/FOXF1/CD200/LOXL3/DUSP3/LRFN5/BTK/TNFAIP8L2/JAK3/GLI3/TBC1D10C/LILRB…	68
BP	GO:0048863	stem cell differentiation	89/3563	264/18866	6.30028e-09	1.28295e-07	7.3569e-08	CORO1C/SOX9/EDNRA/NRP2/FN1/CDK6/NRP1/ZEB2/GREM1/GATA3/TWIST1/HMGA2/KITLG/TBX2/ZNF281/STAT3/OSM/ANXA6/RUNX2/PDGFRA/TGFB2/MSX2/ACVR1/SEMA3A/PTPRC/PRICKLE1/HIF1A/LIF/SEMA3F/TBX1/EDN1/FOXA1/PSMB9/LBH/SEMA6A/GATA2/SHH/SNAI2/BATF/GATA6/TEAD2/SFRP1/OSR1/JAG1/SEMA5A/BMP7/SOX21/HAND2/PTN/GSC/WNT8A/PHOX2B/SP7/SOX10/PSMD2/PSMD1/PSMB2/PRKDC/HES1/TACSTD2/SMO/A2M/MEF2C/ABL1/RBM24/SOX17/MYOCD/SRF/BCHE/MEOX1/HTR…	89
BP	GO:0090183	regulation of kidney development	30/3563	56/18866	6.43086e-09	1.30534e-07	7.48532e-08	SOX9/PDGFRB/GREM1/GATA3/WWTR1/MMP9/EGR1/FOXD1/STAT1/SERPINB7/MYC/LIF/PDGFB/SHH/OSR1/BMP7/TACSTD2/BASP1/SMO/SIX2/FAT4/HOXB7/PDGFD/YAP1/AGT/BMP4/MAGED1/PROM1/CD24/VEGFA	30
BP	GO:0030326	embryonic limb morphogenesis	52/3563	127/18866	6.77269e-09	1.36597e-07	7.83298e-08	PRRX1/GREM1/SFRP2/CHST11/NOTCH2/TWIST1/TBX3/TBX2/GNA12/ROR2/RUNX2/IFT140/TGFB2/MSX2/CYP26B1/LEF1/SHH/OSR2/OSR1/FBN2/PITX1/BMP7/DKK1/CRABP2/HAND2/HOXD12/ALX4/FGF8/SHOX2/HOXD13/FGFR1/GRHL2/HOXD10/CACNA1C/GLI2/RECK/MBNL1/RSPO2/ZBTB16/AFF3/TBX4/MSX1/RARB/TBX5/ECE1/MYH3/GJA5/GLI3/BMP4/TFAP2A/EN1/DLX5	52
BP	GO:0035113	embryonic appendage morphogenesis	52/3563	127/18866	6.77269e-09	1.36597e-07	7.83298e-08	PRRX1/GREM1/SFRP2/CHST11/NOTCH2/TWIST1/TBX3/TBX2/GNA12/ROR2/RUNX2/IFT140/TGFB2/MSX2/CYP26B1/LEF1/SHH/OSR2/OSR1/FBN2/PITX1/BMP7/DKK1/CRABP2/HAND2/HOXD12/ALX4/FGF8/SHOX2/HOXD13/FGFR1/GRHL2/HOXD10/CACNA1C/GLI2/RECK/MBNL1/RSPO2/ZBTB16/AFF3/TBX4/MSX1/RARB/TBX5/ECE1/MYH3/GJA5/GLI3/BMP4/TFAP2A/EN1/DLX5	52
BP	GO:0019722	calcium-mediated signaling	78/3563	222/18866	6.86108e-09	1.3794e-07	7.91002e-08	SPHK1/MYO5A/LMCD1/ADA/PLEK/CCL4/CXCR4/PRNP/GBP1/PTPRC/CASQ1/VCAM1/P2RY6/CCR1/TREM2/EDN1/CCL20/EGFR/HOMER2/MCTP1/PLN/CMKLR1/GSTM2/PLCE1/CALML5/CD3E/ERBB3/PPP1R9A/DEFB1/CALML3/AKAP6/HRC/NMUR1/ACTN3/GRIN2B/TMEM38B/TRPM4/PTPRJ/DMD/CASQ2/SELE/SGCD/CACNA1C/PTGFR/LRRK2/AGTR1/ANK2/TMEM100/ATP1A2/RYR2/JPH2/IGF1/NCALD/PPP3CB/ITPR1/HDAC4/P2RX7/BTK/NFATC4/HTR2B/NFATC1/CHRM3/PPP3CC/EDNRB/CLIC2/PDE4D/SLC8A1/AT…	78
BP	GO:0009913	epidermal cell differentiation	114/3563	365/18866	7.83387e-09	1.57e-07	9.00294e-08	CLIC4/PALLD/CD109/ANXA1/CTSK/SAV1/DSC2/KRT6B/KRTAP5-9/DSG3/DSP/ZBED2/PI3/KRT14/MSX2/KRT16/SLC9A3R1/EREG/SPRR1B/CDH3/S100A7/SGPP1/SLITRK6/SFRP4/SERPINB13/EVPL/CYP26B1/KLK5/KRT81/MCOLN3/SCEL/PKP2/CASP14/SULT2B1/TGM1/DSC3/KRT7/KLF4/JAG1/AKR1C3/ERRFI1/KRT75/KRT5/SPRR2G/SLC44A4/SFN/PKP1/KRT8/KRT20/CNFN/KRT4/KRT1/AQP3/KRT13/PRSS8/SPRR3/KRT23/KRT3/KRTAP3-1/PTCH2/KRTAP17-1/TMC1/KRT36/KRT27/KRTAP3-3/KRT73…	114
BP	GO:0048864	stem cell development	39/3563	84/18866	7.97181e-09	1.57928e-07	9.05617e-08	CORO1C/SOX9/EDNRA/NRP2/FN1/NRP1/ZEB2/TWIST1/KITLG/ANXA6/ACVR1/SEMA3A/PTPRC/HIF1A/SEMA3F/TBX1/EDN1/SEMA6A/SHH/SNAI2/JAG1/SEMA5A/BMP7/HAND2/PHOX2B/SOX10/HES1/SMO/HTR2B/EDNRB/PITX2/SEMA3G/FOXC2/NRTN/BMP4/OVOL2/SEMA3B/SEMA3C/SEMA3E	39
BP	GO:0050886	endocrine process	39/3563	84/18866	7.97181e-09	1.57928e-07	9.05617e-08	INHBA/F2R/GATA3/TBX3/CPA3/C1QTNF1/FOXD1/CTSZ/EDN1/ENPEP/IL1B/MME/GAL/CRH/RETN/CRHBP/GALR1/DRD3/APLN/FGFR1/CES1/GJA1/CTSG/PCSK5/AGTR1/TACR2/CRY1/NOS3/ECE1/CMA1/BMP6/GJA5/INHBB/C1QTNF3/AGT/AVPR1A/F2RL1/RAB11FIP1/FZD4	39
BP	GO:0042100	B cell proliferation	43/3563	97/18866	7.97993e-09	1.57928e-07	9.05617e-08	IL7R/LYN/TYROBP/ADA/MNDA/CLCF1/CD300A/PTPRC/CD38/CTLA4/NCKAP1L/RASGRP1/TNFSF13B/PLCL2/CARD11/LEF1/FCGR2B/CD74/CD79A/TNFRSF13C/IFNA16/IFNA21/IFNA7/IFNA8/IFNA2/RAG2/IFNA4/IFNW1/TNFRSF21/PRKCD/CD70/IRS2/AHR/VAV3/MEF2C/ABL1/BTK/BCL2/NFATC2/CD19/CR2/MS4A1/INPP5D	43
BP	GO:0050764	regulation of phagocytosis	43/3563	97/18866	7.97993e-09	1.57928e-07	9.05617e-08	SPHK1/RAB31/SIRPA/MFGE8/FCER1G/CCL2/RAB27A/HCK/CD300A/PPARG/DOCK2/IL15RA/DYSF/ITGAV/PTPRC/CD47/SLC11A1/IL2RB/SYT11/TLR2/NCKAP1L/ITGA2/LRP1/CLEC7A/IL2RG/TREM2/GAS6/CD300LF/IL15/GATA2/FCGR2B/C3/IL1B/PTX3/C2/CD36/SPACA3/MBL2/RAPGEF1/PTPRJ/PLA2G5/TUB/F2RL1	43
BP	GO:0061045	negative regulation of wound healing	37/3563	78/18866	9.28065e-09	1.83098e-07	1.04995e-07	CD109/PLAUR/FAP/SH2B3/ANXA2/THBS1/PROS1/SERPINE2/PLAU/SERPING1/PDGFRA/SERPINE1/SERPINB2/C1QTNF1/EDN1/PDGFB/APOE/ALOX5/ABAT/DUSP10/THBD/PLAT/KRT1/F2/PRKCD/GJA1/TSPAN8/CEACAM1/CLDN3/FGF2/PRKG1/CD34/WFDC1/NOS3/PHLDB2/TFPI/F12	37
BP	GO:0051302	regulation of cell division	64/3563	171/18866	9.50618e-09	1.86965e-07	1.07213e-07	PDGFC/CDC25B/TGFB3/SFRP2/ECT2/PRC1/KIF23/VEGFC/PLK2/AURKA/EVI2B/OSM/ASPM/KIF14/RACGAP1/TGFB2/E2F7/PLK1/MYC/EREG/SVIL/PDGFB/LBH/C10orf99/TGFA/KIF20A/AURKB/SHH/IL1B/SFN/IL1A/PTN/RXFP3/TAS1R2/RFPL1/CDC14C/OR2A4/FGF8/TAS2R13/MRGPRX2/DRD3/FGF3/PROK1/PLK4/RBL1/PAX6/CDC6/TXNIP/DLL1/FSD1/FGF7/FGF2/SOX17/THBS4/HTR2B/VEGFB/KLHL13/RAB11FIP4/PDGFD/CHMP4C/E2F8/SUSD2/VEGFA/BLM	64
BP	GO:0072088	nephron epithelium morphogenesis	36/3563	75/18866	9.88673e-09	1.93468e-07	1.10942e-07	SOX9/GREM1/GATA3/FOXD1/STAT1/MYC/LIF/NPNT/SHH/HOXD11/WNT11/OSR1/WNT1/FGF8/HES1/KLHL3/TACSTD2/SMO/SIX2/DCHS1/KIF26B/TCF21/ILK/FAT4/FGF2/ADAMTS16/EYA1/PKD2/BCL2/HOXB7/GLI3/AGT/BMP4/MAGED1/IRX3/VEGFA	36
BP	GO:0097306	cellular response to alcohol	41/3563	91/18866	9.91334e-09	1.93468e-07	1.10942e-07	TNC/KLF9/INHBA/ADCY7/GNG2/CYBB/PPARG/ITPR2/ADCY3/SPI1/TNFSF4/P2RY6/LRP8/KCNMB1/AKR1C2/SFRP1/KLF4/AKR1C3/NPAS4/P2RY4/CYP7A1/ADCY8/MLC1/GLRA1/CDK4/BRCA1/RAD51/GRAMD1C/AHR/CDH1/SMO/CES1/UGT1A1/PTGFR/PTGER2/KLF2/NFE2L1/ADCY5/MAP4K1/JUP/BLM	41
BP	GO:0043491	protein kinase B signaling	92/3563	278/18866	9.92849e-09	1.93468e-07	1.10942e-07	SOX9/PDGFRB/LOX/SH2B3/F3/AXL/THBS1/CCL2/GATA3/ITGB1/HBEGF/HPSE/CHI3L1/CD86/TNFAIP8L3/KITLG/PIK3AP1/OSM/MFHAS1/PDGFRA/TGFBR1/C1QTNF1/PIK3C2B/FYN/ICOS/AREG/SLC9A3R1/PIK3CD/NOX4/EREG/SRC/RRAS/FGFR3/CSF3/PDGFB/CCL5/RCN3/EGFR/GAS6/TGFA/CCL21/IGFBP5/TRIB3/AKR1C2/IL1B/XDH/RAC2/KLF4/AKR1C3/ERBB3/CX3CL1/SEMA5A/CCL19/GDF15/FGF10/IAPP/FGF8/CRYBA1/DRD3/FGF3/STK3/RAPGEF1/ARRB2/PTPRJ/FGFR1/IRS2/ERBB2/NTRK2/MST…	92
BP	GO:0001701	in utero embryonic development	118/3563	383/18866	1.02992e-08	1.9967e-07	1.14498e-07	EDNRA/PDGFRB/PRDM1/TPM1/TGFB3/HEG1/GATA3/TM4SF1/CHST11/ITGB1/PELO/SNAI1/CAPN2/ADA/NOTCH2/TWIST1/SOCS3/MYO1E/TBX3/CEBPB/ADCY9/GNA12/SEC24D/PDGFRA/TGFBR1/CCNB2/CCNB1/E2F7/ACVR1/HSD17B2/NEK2/HIF1A/ATP11A/WNT2/LIF/MYH10/RSPO3/EDN1/PDGFB/PLCD1/CEBPA/PLCD3/EGFR/LEF1/TGFBR2/GATA2/STMN3/DBN1/CSF2/FOSL1/C6orf141/GATA6/DSC3/PHLDA2/WNT7B/ELF3/PTPRR/HS3ST6/GJB3/ADM/AR/KRT8/BMP7/HAND2/AMOT/MYH6/CDX4/ARHGDIG/S…	118
BP	GO:0042116	macrophage activation	44/3563	101/18866	1.03098e-08	1.9967e-07	1.14498e-07	SPHK1/C5AR1/THBS1/CD93/TYROBP/C1QA/LDLR/ITGB2/AIF1/VSIG4/HAVCR2/MFHAS1/TLR1/IL6/DYSF/ITGAM/PTPRC/CTSC/SLC11A1/SYT11/CST7/TLR2/JAK2/TLR8/TREM2/CEBPA/FCGR2B/JUN/CSF2/IL33/CD74/CX3CL1/SPACA3/APP/CD200/LRRK2/LRFN5/PJA2/RORA/SNCA/TMEM106A/TLR7/CLU/SLC7A2	44
BP	GO:1902895	positive regulation of pri-miRNA transcription by RNA polymerase II	24/3563	40/18866	1.04805e-08	2.02356e-07	1.16038e-07	GATA3/NR3C1/PPARG/STAT3/TGFB2/EGR1/SMAD6/SPI1/ATOH8/HIF1A/PDGFB/GATA2/JUN/FOSL1/NGFR/KLF4/APLN/KLF5/FGF2/SRF/TEAD1/ETS1/GNL3/FOS	24
BP	GO:0006979	response to oxidative stress	136/3563	458/18866	1.06414e-08	2.04839e-07	1.17462e-07	PDGFRB/STX2/SPHK1/COL1A1/ANXA1/SIRPA/TPM1/AXL/NCF2/MSRB3/UBQLN1/SOD2/DHRS2/TNFAIP3/ECT2/CYBB/CAPN2/ADA/AIF1/CCNA2/MELK/LDHA/TXNRD1/MMP9/IL6/CRYAB/PDGFRA/NCOA7/MMP2/PRNP/PTGS1/VNN1/PRDX4/DUSP1/FYN/CD38/GPX2/AREG/HIF1A/STAT1/JAK2/GPR37/NOX4/ETV5/SRC/MMP14/S100A7/EDN1/MMP3/EGFR/MCTP1/APOE/MICB/ALOX5/SLC23A2/JUN/DHCR24/GJB2/FOSL1/DAPK1/STC2/GCLM/SOD3/KLF4/AKR1C3/IDH1/CYP1B1/HMOX1/PTGS2/LCN2/CCL19/BMP…	136
BP	GO:0051017	actin filament bundle assembly	60/3563	157/18866	1.10745e-08	2.12529e-07	1.21872e-07	ACTN1/S100A10/NRP1/FLNA/TPM1/MYO1B/TGFB3/PLS3/ITGB5/ARHGEF10L/AIF1/PLEK/DPYSL3/SH3PXD2B/TGFBR1/LCP1/CD47/SPIRE1/NOX4/SRC/SHROOM1/SPIRE2/WAS/RDX/FSCN1/LIMA1/SFRP1/WNT11/ID1/CX3CL1/PPP1R9A/SHANK1/STMN1/TACSTD2/ARHGAP6/ELN/SYNPO2/SORBS1/ABL1/ZYX/FAM107A/CGNL1/SRF/SORBS3/ARHGEF10/GPR65/SHANK3/SYNPO/RHOC/ARHGAP28/DLC1/EVL/PHLDB2/BAIAP2L1/EPHA1/PLS1/MICAL1/F11R/ARHGEF15/EPS8	60
BP	GO:0007229	integrin-mediated signaling pathway	46/3563	108/18866	1.14145e-08	2.18393e-07	1.25235e-07	COL3A1/ITGA5/FN1/NRP1/FLNA/ITGA1/FCER1G/ITGB1/TYROBP/HCK/ITGB5/COL16A1/ITGB2/PLEK/LAMA3/THY1/ITGA4/ITGB8/ITGAX/ITGAM/ITGAV/CD47/ITGA11/ITGA2/SRC/TIMP1/ITGBL1/ITGAL/PTN/SLC2A10/VAV3/CEACAM1/LIMS2/TLN1/ILK/ABL1/ZYX/LOXL3/ITGA7/ADAMTS1/ITGA9/MYH9/PRKD1/ITGA8/ITGB4/ITGA3	46
BP	GO:0001657	ureteric bud development	43/3563	98/18866	1.16347e-08	2.21934e-07	1.27266e-07	SOX9/GREM1/GATA3/FOXD1/SMAD6/MYC/NPNT/SHH/HOXD11/SFRP1/WNT11/OSR1/FOXJ1/BMP7/WNT1/FGF8/HES1/TACSTD2/SDC1/SLIT2/FGFR1/BASP1/SMO/SIX2/DCHS1/KIF26B/TCF21/ILK/FAT4/FGF2/SPRY1/ADAMTS16/EYA1/RARB/PKD2/BCL2/HOXB7/FOXC2/GLI3/AGT/BMP4/MAGED1/VEGFA	43
BP	GO:0006023	aminoglycan biosynthetic process	48/3563	115/18866	1.21928e-08	2.31883e-07	1.3297e-07	DCN/DSE/LUM/PDGFRB/VCAN/FMOD/ST3GAL6/CHSY1/CHST11/GPC6/HS3ST3B1/BGN/CHST7/B4GALT5/NDST1/HAS2/GLCE/HS3ST3A1/GPC4/EXT1/SDC2/PDGFB/HSPG2/CHST3/ST3GAL4/IL1B/GALNT5/ABCC5/CSPG4/HS3ST6/HAS3/B3GNT3/EXT2/SDC1/HS3ST1/ST3GAL1/HS6ST2/PRELP/OGN/OMD/ANGPT1/HS3ST2/DSEL/SDC3/CHPF/HAS1/XYLT1/CHST1	48
BP	GO:0043409	negative regulation of MAPK cascade	68/3563	187/18866	1.29921e-08	2.46343e-07	1.41263e-07	SH2B3/RGS2/SIRPA/CAV1/DUSP14/SFRP2/EMILIN1/LYN/PSCA/CD300A/DACT1/FOXM1/RGS4/GBP1/DUSP1/PTPRC/SLC9A3R1/MYC/SORL1/SERPINB3/PBK/PTPN22/LIF/DUSP7/SEMA6A/APOE/EPHB2/SH3RF2/IL1B/SFRP1/UCHL1/KLF4/DUSP10/ERRFI1/PTPRR/DUSP2/DUSP5/ATF3/BMP7/NLRP6/PPEF2/DEFB114/DUSP21/CRYBA1/AMBP/RAPGEF1/DNAJA1/CAMK2N1/PRKCD/PTPRJ/CBLC/NDRG2/DUSP4/FBLN1/ABL1/DUSP3/SPRY1/P2RX7/SMPD1/LMO3/TIMP3/IRAK3/SPRED1/TBC1D10C/AGT/MARVE…	68
BP	GO:0007611	learning or memory	87/3563	260/18866	1.38321e-08	2.61434e-07	1.49916e-07	ITGA5/ITGB1/LDLR/PLA2G6/EGR2/PLK2/CEBPB/LILRB2/PRNP/ADCY3/FYN/CCL11/SYT11/HIF1A/TLR2/SERPINF1/B2M/BTG2/FEN1/ATXN1/ITPR3/EGFR/APOE/EPHB2/PTPRZ1/JUN/FOSL1/MME/KLK8/PTGS2/DKK1/CRH/PTN/SLC2A4/FOXB1/TBR1/NPAS4/SHANK1/CRHBP/KCNK4/GRIN2B/ADCY8/LMX1A/NEUROG1/OXT/GALR3/DRD3/COMT/APP/CNTNAP2/SLC7A11/SNAP25/NTRK2/NRXN3/PTCHD1/C1QL1/TH/GATM/MAP1A/MEF2C/ATP1A2/NRXN2/THRA/TACR2/PPP3CB/SRF/BCHE/CLDN5/NFATC4/NPT…	87
BP	GO:0035265	organ growth	69/3563	191/18866	1.38705e-08	2.61434e-07	1.49916e-07	SOX9/PDGFRB/LATS2/RGS2/SAV1/HEG1/STC1/DDR2/ECM1/TBX2/ANXA6/TGFBR1/TGFB2/RGS4/CCNB1/MSX2/WNT2/FGFR3/EDN1/TGFBR2/TGFBR3/SHH/COMP/GATA6/AR/MMP13/WWC2/AKAP6/FGF10/MYH6/BMP10/RAG2/FGF8/NPPC/TMEM38B/STK3/G6PD/FGFR1/CXADR/DLL1/BASP1/SMO/GJA1/FGF7/BNC2/FBLN5/ZFPM2/MEF2C/FGF2/AKAP13/IGF1/GLI1/RSPO2/PI16/PDLIM5/EVC/SORBS2/RARB/TBX5/WWC3/MEIS1/BCL2/MAPK11/RXRA/FOXC2/YAP1/AGT/ACACB/WWC1	69
BP	GO:0007266	Rho protein signal transduction	55/3563	140/18866	1.44863e-08	2.72231e-07	1.56108e-07	COL3A1/COL1A2/PDGFRB/NRP1/F2R/HEG1/ITGB1/CDC42EP1/PDPN/GNA12/PECAM1/ARHGAP29/CDC42EP3/NTN1/RHOU/APOE/WAS/RTKN/CTNNAL1/NGFR/ROBO1/CDC42EP5/F2RL3/PTH/ARHGDIG/ABL2/CNKSR1/STMN1/RTN4R/EPS8L1/EPS8L3/ARHGAP6/RHOJ/STARD8/KCTD10/ABL1/AGTR1/STARD13/RASGRF2/AKAP13/ADRA2A/ARHGAP1/ARHGEF10/F2RL2/GPR65/P2RY8/RHOB/DLC1/ARHGAP4/F2RL1/ITGA3/RHOV/ARHGDIB/F11R/EPS8	55
BP	GO:0030168	platelet activation	60/3563	158/18866	1.45958e-08	2.73477e-07	1.56822e-07	COL3A1/COL1A2/SH2B3/FN1/COL1A1/FLNA/F2R/AXL/FCER1G/GNG2/LYN/SERPINE2/LCP2/PDPN/PLEK/GNA12/IL6/ITPR2/PDGFRA/C1QTNF1/FYN/SRC/MYL9/PDGFB/ITPR3/PLSCR1/APOE/ABAT/COMP/THBD/F2RL3/TREML1/GP9/ADRA2B/F2/STXBP1/DGKA/PRKCD/ARRB2/SLC7A11/VAV3/CEACAM1/P2RX1/CSRP1/TLN1/ILK/PRKG1/VCL/ADRA2A/SRF/ACTB/ITPR1/F2RL2/VWF/NOS3/MYH9/SELP/GNA14/GNA15/F11R	60
BP	GO:0055002	striated muscle cell development	63/3563	169/18866	1.47702e-08	2.75929e-07	1.58228e-07	PDGFRB/LOX/RGS2/TPM1/CAV2/ITGB1/TBX3/SGCB/PDGFRA/RGS4/DYSF/CCNB1/CFL2/CASQ1/FLNC/MYH10/EDN1/COMP/CAPN9/UCHL1/LMOD1/TNNT1/MYH11/KRT8/TNNT3/ACTC1/AKAP6/CSRP3/MYH6/MYL2/BMP10/KRT19/SHOX2/SDC1/G6PD/CSRP2/BVES/CXADR/DMD/SMO/CASQ2/PGM5/SGCD/CSRP1/MEF2C/TMOD1/AKAP13/IGF1/PI16/SRF/PDLIM5/HDAC4/SORBS2/SLC8A1/PPP3CA/BCL2/MYH3/NFATC2/AGT/BMP4/FHOD3/VEGFA/FHL2	63
BP	GO:0033077	T cell differentiation in thymus	36/3563	76/18866	1.5382e-08	2.85673e-07	1.63816e-07	CDK6/IL7R/GATA3/ADA/DOCK2/VNN1/MAFB/PTPRC/ZEB1/RASGRP1/B2M/CARD11/EGR3/SHH/IL1B/CD74/CD3E/FOXJ1/IL1A/WNT1/RAG2/PRKDC/TOX/ERBB2/GLI2/FZD7/SRF/ITPKB/CD28/BCL2/GLI3/BMP4/ZFP36L1/ADAM8/CCR7/BCL11B	36
BP	GO:1903524	positive regulation of blood circulation	36/3563	76/18866	1.5382e-08	2.85673e-07	1.63816e-07	RGS2/CAV1/TPM1/F2R/ICAM1/ADA/ATP1A1/TGFB2/RGS4/CD38/EDN1/EGFR/KCNQ1/NMU/PTGS2/ADM/ADRA1B/HRC/TACR3/AVP/RNF207/TRPM4/APLN/GJA1/ADRB1/ATP1A2/PTGER2/RYR2/CHRM3/PDE4D/ATP2A2/GJA5/SMTNL2/AVPR1A/ATP2A1/F2RL1	36
BP	GO:0001892	embryonic placenta development	40/3563	89/18866	1.63013e-08	3.0186e-07	1.73098e-07	PRDM1/SNAI1/SOCS3/CEBPB/E2F7/HIF1A/WNT2/LIF/RSPO3/PDGFB/PLCD1/CEBPA/PLCD3/EGFR/LEF1/GATA2/CSF2/PHLDA2/WNT7B/ADM/KRT8/BMP7/CDX4/STK3/PLK4/HES1/KRT19/GRHL2/SOX15/HAND1/VASH1/PKD2/ZFP36L1/OVOL2/E2F8/GJB5/SPINT1/SPINT2/ST14/EPAS1	40
BP	GO:0003208	cardiac ventricle morphogenesis	35/3563	73/18866	1.64073e-08	3.02937e-07	1.73715e-07	TPM1/SFRP2/HEG1/GATA3/DSP/TGFBR1/TGFB2/HEYL/COL11A1/HIF1A/TGFBR2/TNNC1/PKP2/TGFBR3/CPE/JAG1/HAND2/MYH6/MYL2/MYH7/NPY2R/BMP10/GRHL2/FOXF1/ZFPM2/MEF2C/RYR2/HAND1/TBX5/ENG/RXRA/FOXC2/SMARCD3/PPP1R13L/SEMA3C	35
BP	GO:0072163	mesonephric epithelium development	43/3563	99/18866	1.68309e-08	3.08956e-07	1.77167e-07	SOX9/GREM1/GATA3/FOXD1/SMAD6/MYC/NPNT/SHH/HOXD11/SFRP1/WNT11/OSR1/FOXJ1/BMP7/WNT1/FGF8/HES1/TACSTD2/SDC1/SLIT2/FGFR1/BASP1/SMO/SIX2/DCHS1/KIF26B/TCF21/ILK/FAT4/FGF2/SPRY1/ADAMTS16/EYA1/RARB/PKD2/BCL2/HOXB7/FOXC2/GLI3/AGT/BMP4/MAGED1/VEGFA	43
BP	GO:0072164	mesonephric tubule development	43/3563	99/18866	1.68309e-08	3.08956e-07	1.77167e-07	SOX9/GREM1/GATA3/FOXD1/SMAD6/MYC/NPNT/SHH/HOXD11/SFRP1/WNT11/OSR1/FOXJ1/BMP7/WNT1/FGF8/HES1/TACSTD2/SDC1/SLIT2/FGFR1/BASP1/SMO/SIX2/DCHS1/KIF26B/TCF21/ILK/FAT4/FGF2/SPRY1/ADAMTS16/EYA1/RARB/PKD2/BCL2/HOXB7/FOXC2/GLI3/AGT/BMP4/MAGED1/VEGFA	43
BP	GO:0097191	extrinsic apoptotic signaling pathway	79/3563	230/18866	1.74231e-08	3.18903e-07	1.82871e-07	NRP1/INHBA/CAV1/SRPX/ICAM1/SFRP2/THBS1/FAS/TNFAIP3/BCL2A1/G0S2/KITLG/TNFRSF12A/SERPINE1/TGFBR1/BAG3/TGFB2/ACVR1/ITGAV/TRPS1/FYN/PTPRC/TNFRSF1B/JAK2/SRC/SGPP1/FGFR3/PMAIP1/CSF2/IL1B/SNAI2/DAPK1/IL33/GCLM/SFRP1/ERBB3/IFI6/CX3CL1/IFI27/HMOX1/ITM2C/AR/KRT8/ATF3/LCN2/TNFSF10/MAL/IL1A/DAPK3/FGF10/ZSWIM2/STK3/HMGB2/BRCA1/BMPR1B/MLLT11/FGFR1/CD70/KRT18/FAIM2/IGF1/HGF/P2RX7/EYA1/NOS3/SCG2/PEA15/TIMP3/MCL1…	79
BP	GO:0003179	heart valve morphogenesis	28/3563	52/18866	1.76624e-08	3.22351e-07	1.84848e-07	SOX9/EMILIN1/GATA3/SNAI1/NOTCH2/TWIST1/TGFB2/HEYL/ACVR1/SMAD6/TGFBR2/SNAI2/ROBO1/JAG1/SLIT2/SLIT3/DCHS1/ELN/MEF2C/GATA5/ADAMTS9/OLFM1/NFATC1/NOS3/TBX5/GJA5/BMPR2/BMP4	28
BP	GO:0045123	cellular extravasation	33/3563	67/18866	1.80879e-08	3.29169e-07	1.88758e-07	SIRPA/ITGA1/ICAM1/CCL2/ITGB1/ITGB2/THY1/ITGA4/PECAM1/CD47/VCAM1/PIK3CD/CD99/CXCL12/IL27RA/CCL21/XG/SELPLG/GCNT1/ITGAL/CX3CL1/CD99L2/FUT9/IL1R1/SELE/JAM2/SELP/PDGFD/PLVAP/PODXL2/SELL/ADAM8/F11R	33
BP	GO:0048736	appendage development	66/3563	181/18866	1.86487e-08	3.37436e-07	1.93498e-07	SOX9/PRRX1/PAM/GREM1/SFRP2/CHST11/NOTCH2/TWIST1/TBX3/TBX2/GNA12/ROR2/RUNX2/IFT140/TGFB2/MSX2/CYP26B1/LEF1/SHH/COMP/OSR2/OSR1/FBN2/PITX1/BMP7/DKK1/CRABP2/HAND2/HOXD12/FGF10/ALX4/KRT84/FGF8/KREMEN1/SHOX2/HOXD13/BMPR1B/SLC7A11/FGFR1/GRHL2/HOXD10/CACNA1C/GLI2/RECK/PCSK5/MBNL1/MEOX2/RSPO2/ZBTB16/AFF3/TBX4/MSX1/RARB/TBX5/ECE1/PITX2/MYH3/GJA5/BMPR2/GLI3/BMP4/ITGB4/TFAP2A/SEMA3C/EN1/DLX5	66
BP	GO:0060173	limb development	66/3563	181/18866	1.86487e-08	3.37436e-07	1.93498e-07	SOX9/PRRX1/PAM/GREM1/SFRP2/CHST11/NOTCH2/TWIST1/TBX3/TBX2/GNA12/ROR2/RUNX2/IFT140/TGFB2/MSX2/CYP26B1/LEF1/SHH/COMP/OSR2/OSR1/FBN2/PITX1/BMP7/DKK1/CRABP2/HAND2/HOXD12/FGF10/ALX4/KRT84/FGF8/KREMEN1/SHOX2/HOXD13/BMPR1B/SLC7A11/FGFR1/GRHL2/HOXD10/CACNA1C/GLI2/RECK/PCSK5/MBNL1/MEOX2/RSPO2/ZBTB16/AFF3/TBX4/MSX1/RARB/TBX5/ECE1/PITX2/MYH3/GJA5/BMPR2/GLI3/BMP4/ITGB4/TFAP2A/SEMA3C/EN1/DLX5	66
BP	GO:0050777	negative regulation of immune response	60/3563	159/18866	1.91635e-08	3.45108e-07	1.97898e-07	COL3A1/ANXA1/TGFB3/IL7R/LYN/TNFAIP3/SERPINB9/SAMSN1/SLAMF8/VSIG4/HAVCR2/CD300A/PPARG/IL2RA/SERPING1/TGFB2/FGL2/SAMHD1/PTPRC/CD84/TNFSF4/CTLA4/SERPINB4/IL27RA/MMP12/CD59/FCGR2B/NLRC5/PGLYRP3/IL33/IFI16/HLA-B/IL20RB/DUSP10/IL13RA2/HMOX1/HLA-A/HLA-F/FCRLB/FOXJ1/NLRP6/DCST1/CLEC12B/IFNA2/AMBP/TNFRSF14/ARRB2/CD96/CEACAM1/A2M/FOXF1/ADCYAP1/LOXL3/PPP3CB/IRAK3/JAK3/LILRB1/SUSD4/SPINK5/INPP5D	60
BP	GO:2000241	regulation of reproductive process	63/3563	170/18866	1.91817e-08	3.45108e-07	1.97898e-07	SOX9/SULF1/INHBA/CDC25B/SNAI1/ADA/BNC1/AURKA/SPINK1/TRIP13/ASPM/MSX2/PRDX4/DUSP1/SEMA3A/SYDE1/SERPINF1/FBXO5/LIF/SRC/CDC20/OVGP1/TTK/TIMP1/SHH/SFRP1/PHLDA2/NUPR1/AR/DEFB1/BMP7/RETN/CCDC87/ZP4/TACR3/SRY/NANOS2/OXT/GLRA1/MOS/NPPC/STXBP1/STK3/CDC25C/OVOL1/CDC25A/HOXD13/GJA1/ZFPM2/IGF1/TACR2/PDE3A/HDAC4/EDNRB/MSX1/LHFPL2/CACNA1H/INHBB/RXRA/BMP4/ARHGDIB/VEGFA/NPR2	63
BP	GO:1901888	regulation of cell junction assembly	71/3563	200/18866	1.97682e-08	3.54652e-07	2.03371e-07	CORO1C/S100A10/NRP1/CAV1/GREM1/THBS1/SNAI1/MACF1/COL16A1/MAP4K4/GPC6/IL1RAP/THY1/THBS2/TLR2/GPC4/LRP1/SRC/MMP14/SLITRK6/NTN1/TPBG/EPHB2/IL1B/SNAI2/SFRP1/PPP1R9A/DKK1/DAPK3/GRID2/OXT/RAPGEF1/RAB17/APP/PTPRJ/EPHB3/GAP43/SRPX2/NTRK2/ARHGAP6/LRFN4/AMIGO2/GJA1/EPHA3/APOD/CLDN3/MEF2C/NTNG2/ABL1/FAM107A/DUSP3/ACVRL1/VCL/GPBAR1/TEK/GPM6B/PDLIM5/LRFN5/CLDN5/PTPRD/FZD1/NLGN2/CLSTN2/SNCA/DLC1/AGT/PHLDB2/CLD…	71
BP	GO:0071222	cellular response to lipopolysaccharide	73/3563	208/18866	2.17476e-08	3.8906e-07	2.23102e-07	PDE4B/VIM/SIRPA/CD14/AXL/ICAM1/PLSCR4/NOD2/CCL2/LYN/TNFAIP3/HCK/CAPN2/CD86/PDCD1LG2/CXCL10/CEBPB/CD274/HAVCR2/CXCL2/LY96/MRC1/IL6/LILRB2/GFI1/SERPINE1/IRAK1/CXCL1/LITAF/CXCL9/CXCL5/CXCL11/TNFRSF1B/IRF8/TNFSF4/TLR2/CXCL13/PTPN22/SRC/CXCL6/CSF3/CCL5/LY86/IL24/CSF2/IL1B/CD6/CXCL3/CX3CL1/CASP1/LCN2/CD36/IL1A/DEFA4/DEFB114/XBP1/CDK4/HMGB2/IRAK2/NLRP7/CTSG/MEF2C/ABL1/NLRP3/EDNRB/NOS3/PDE4D/BMP6/ZFP36/L…	73
BP	GO:0061333	renal tubule morphogenesis	36/3563	77/18866	2.36564e-08	4.22017e-07	2.42e-07	SOX9/GREM1/COL4A1/GATA3/FOXD1/MYC/NPNT/SHH/HOXD11/WNT11/OSR1/WNT1/FGF8/HES1/KLHL3/TACSTD2/SMO/SIX2/DCHS1/KIF26B/TCF21/MEF2C/ILK/FAT4/FGF2/ADAMTS16/EYA1/PKD2/BCL2/HOXB7/GLI3/AGT/BMP4/MAGED1/IRX3/VEGFA	36
BP	GO:0048839	inner ear development	70/3563	197/18866	2.37573e-08	4.22627e-07	2.4235e-07	CTHRC1/SOX9/PDGFRB/PRRX1/SPARC/TGFB3/GATA3/C1QB/CCNA2/CDH23/ROR2/ALDH1A3/TGFB2/LRIG1/MAFB/COL11A1/ZEB1/SLC9A3R1/MCM2/TBX1/SLITRK6/MAF/NTN1/CEBPA/MCOLN3/EPHB2/GATA2/KCNQ1/SHH/GJB2/GRHL3/LRIG3/ATP8B1/JAG1/SLC44A4/PVALB/FZD2/WNT1/FGF10/TMC1/POU4F3/PCDH15/PHOX2B/NEUROG1/NOX3/FGF8/POU3F4/ANP32B/HES1/FGFR1/DLL1/DCHS1/GLI2/FAT4/ROR1/EYA1/NR4A3/CYTL1/FRZB/KCNK3/ITGA8/CEBPD/GLI3/BMP4/INSIG1/CXCL14/TFAP2A/…	70
BP	GO:0071346	cellular response to interferon-gamma	66/3563	182/18866	2.39145e-08	4.24231e-07	2.4327e-07	MT2A/VIM/SIRPA/ICAM1/CCL2/HCK/SOCS3/AIF1/CCL4/PPARG/MRC1/GSN/CCL8/GBP5/GBP1/CD44/CCL18/IRF8/CD47/HLA-DPA1/HLA-DRA/CCL11/VCAM1/TLR2/STAT1/JAK2/CCL13/B2M/CCL24/HLA-DPB1/EDN1/PARP9/HLA-DQA1/CCL5/SOCS1/CCL20/CCL21/WAS/HLA-DQB1/NLRC5/IRF1/DAPK1/TRIM22/HLA-B/GBP4/CX3CL1/HLA-A/CASP1/HLA-F/GBP6/CCL19/HLA-DQB2/DAPK3/STXBP1/PRKCD/TRIM31/ZYX/NCAM1/CCL23/STXBP2/JAK1/EVL/IRF6/CLDN1/MID1/RAB20	66
BP	GO:1903706	regulation of hemopoiesis	144/3563	498/18866	2.58044e-08	4.56478e-07	2.61762e-07	LOX/CDK6/PRDM1/FBN1/ANXA1/INHBA/AXL/IL7R/THBS1/C1QC/GATA3/LYN/TYROBP/ADA/NOTCH2/GPR68/CD86/SLAMF8/RUNX3/KITLG/CEBPB/KLF10/ROR2/KLF13/EVI2B/STAT3/OSM/IL2RA/TMEM176A/LILRB2/LILRB3/FGL2/VNN1/TESC/MAFB/PTPRC/ZEB1/SPI1/TNFSF4/CTLA4/HIF1A/STAT1/NCKAP1L/MYC/RASGRP1/CSF1/B2M/LIF/FSTL3/MMP14/CCR1/MYL9/TREM2/LAG3/CD83/CSF3/CARD11/PSMB9/SOCS1/CYP26B1/EGR3/LEF1/GAS6/IL15/TNFRSF18/TGFBR2/GATA2/FCGR2B/LILRB4/S…	144
BP	GO:0071674	mononuclear cell migration	42/3563	97/18866	2.74617e-08	4.84443e-07	2.77798e-07	ANXA1/SIRPA/C5AR1/GREM1/THBS1/CCL2/LYN/C3AR1/SLAMF8/AIF1/CXCL10/PLA2G7/CCL4/CSF1R/IL6/CCL8/SERPINE1/RARRES2/CCL18/DUSP1/PECAM1/CD47/CCL11/CCL13/CSF1/CXCL12/CCL24/S100A7/CCR1/PDGFB/CCL5/CCL20/CCL21/CMKLR1/CX3CL1/S100A12/S100A14/CCL19/SLIT2/NBL1/CCL23/PDGFD	42
BP	GO:0010718	positive regulation of epithelial to mesenchymal transition	27/3563	50/18866	2.9273e-08	5.1496e-07	2.95297e-07	COL1A1/TGFB3/SNAI1/WWTR1/TWIST1/LOXL2/PDPN/IL6/TGFBR1/TGFB2/ACVR1/SDCBP/TGFB1I1/SERPINB3/LEF1/TGFBR2/DAB2/IL1B/BAMBI/JAG1/BMP7/CRB2/EZH2/OLFM1/AXIN2/ENG/BMP4	27
BP	GO:0072012	glomerulus vasculature development	18/3563	26/18866	2.94282e-08	5.16257e-07	2.96041e-07	PDGFRB/NOTCH2/PDGFRA/ACTA2/EGR1/PECAM1/SERPINB7/PDGFB/OSR1/BMP7/HES1/TCF21/TEK/CD34/ANGPT1/FOXC2/PDGFD/BMP4	18
BP	GO:0002819	regulation of adaptive immune response	62/3563	168/18866	2.96866e-08	5.19351e-07	2.97816e-07	ANXA1/ADCY7/FCER1G/IL7R/GATA3/TNFAIP3/ADA/SAMSN1/CLCF1/CD274/HAVCR2/IL6ST/IL6/PTPRC/TNFRSF1B/PVR/SLC11A1/TNFSF4/TNFSF13B/B2M/IL27RA/WAS/CD48/FCGR2B/RSAD2/C3/IL1B/IRF1/IL33/HLA-B/IL20RB/DUSP10/HLA-A/HLA-F/CCL19/AZGP1/FOXJ1/TNFRSF13C/IL27/IFNA2/IL23R/MAD2L2/EXOSC3/MSH2/TNFRSF14/TRPM4/CEACAM1/IL1R1/MEF2C/LOXL3/PPP3CB/P2RX7/NLRP3/BTK/CD1D/CD28/CLC/JAK3/LILRB1/CD4/SUSD4/PRKCZ	62
BP	GO:0006940	regulation of smooth muscle contraction	32/3563	65/18866	3.00839e-08	5.24852e-07	3.0097e-07	SPHK1/RGS2/CAV1/F2R/ADA/ITGA2/EDN1/CNN1/NPNT/ABAT/ADORA2B/PLCE1/NMU/PTGS2/DAPK3/CHRM2/CHRNB4/TACR3/NPY2R/OXT/ADRA2B/P2RX1/KCNMA1/ATP1A2/PRKG1/MYOCD/ADRA2A/TACR2/SRF/CALCRL/CHRM3/KIT	32
BP	GO:0086002	cardiac muscle cell action potential involved in contraction	29/3563	56/18866	3.14229e-08	5.46707e-07	3.13502e-07	FLNA/CAV1/DSC2/KCNJ8/ATP1A1/BIN1/DSP/NUP155/CACNA1D/KCNE4/CACNA2D1/PKP2/KCNQ1/GPD1L/GJC1/SCN1A/RNF207/TRPM4/GJA1/CACNA1C/ANK2/RYR2/SCN1B/CACNB2/KCNH2/GJA5/NEDD4L/KCND3/JUP	29
BP	GO:0035107	appendage morphogenesis	57/3563	150/18866	3.22734e-08	5.57488e-07	3.19684e-07	SOX9/PRRX1/GREM1/SFRP2/CHST11/NOTCH2/TWIST1/TBX3/TBX2/GNA12/ROR2/RUNX2/IFT140/TGFB2/MSX2/CYP26B1/LEF1/SHH/OSR2/OSR1/FBN2/PITX1/BMP7/DKK1/CRABP2/HAND2/HOXD12/FGF10/ALX4/FGF8/SHOX2/HOXD13/BMPR1B/FGFR1/GRHL2/HOXD10/CACNA1C/GLI2/RECK/PCSK5/MBNL1/RSPO2/ZBTB16/AFF3/TBX4/MSX1/RARB/TBX5/ECE1/MYH3/GJA5/GLI3/BMP4/TFAP2A/SEMA3C/EN1/DLX5	57
BP	GO:0035108	limb morphogenesis	57/3563	150/18866	3.22734e-08	5.57488e-07	3.19684e-07	SOX9/PRRX1/GREM1/SFRP2/CHST11/NOTCH2/TWIST1/TBX3/TBX2/GNA12/ROR2/RUNX2/IFT140/TGFB2/MSX2/CYP26B1/LEF1/SHH/OSR2/OSR1/FBN2/PITX1/BMP7/DKK1/CRABP2/HAND2/HOXD12/FGF10/ALX4/FGF8/SHOX2/HOXD13/BMPR1B/FGFR1/GRHL2/HOXD10/CACNA1C/GLI2/RECK/PCSK5/MBNL1/RSPO2/ZBTB16/AFF3/TBX4/MSX1/RARB/TBX5/ECE1/MYH3/GJA5/GLI3/BMP4/TFAP2A/SEMA3C/EN1/DLX5	57
BP	GO:0050920	regulation of chemotaxis	78/3563	229/18866	3.23066e-08	5.57488e-07	3.19684e-07	PDGFRB/F3/NRP1/MPP1/C5AR1/GREM1/THBS1/CCL2/LYN/C3AR1/SLAMF8/VEGFC/AIF1/CXCL10/PLA2G7/CCL4/CSF1R/IL6/CXCR4/PDGFRA/DPP4/SERPINE1/RARRES2/EFNB2/DYSF/MST1/DUSP1/SEMA3A/CXCL13/NCKAP1L/ITGA2/CSF1/CXCL12/SEMA3F/S100A7/CCR1/TREM2/JAM3/EDN1/PDGFB/CCL5/GAS6/SEMA6A/CCL21/CMKLR1/RAC2/ROBO1/CD74/SMOC2/SEMA5A/S100A14/CCL19/TUBB2B/ZSWIM4/PTN/FGF10/TBR1/SLIT2/FGFR1/MMP28/NBL1/FGF2/DUSP3/THBS4/IL16/SCG2/VEGFB/PRK…	78
BP	GO:0061572	actin filament bundle organization	60/3563	161/18866	3.26657e-08	5.62152e-07	3.22359e-07	ACTN1/S100A10/NRP1/FLNA/TPM1/MYO1B/TGFB3/PLS3/ITGB5/ARHGEF10L/AIF1/PLEK/DPYSL3/SH3PXD2B/TGFBR1/LCP1/CD47/SPIRE1/NOX4/SRC/SHROOM1/SPIRE2/WAS/RDX/FSCN1/LIMA1/SFRP1/WNT11/ID1/CX3CL1/PPP1R9A/SHANK1/STMN1/TACSTD2/ARHGAP6/ELN/SYNPO2/SORBS1/ABL1/ZYX/FAM107A/CGNL1/SRF/SORBS3/ARHGEF10/GPR65/SHANK3/SYNPO/RHOC/ARHGAP28/DLC1/EVL/PHLDB2/BAIAP2L1/EPHA1/PLS1/MICAL1/F11R/ARHGEF15/EPS8	60
BP	GO:0071219	cellular response to molecule of bacterial origin	76/3563	222/18866	3.78586e-08	6.49752e-07	3.72592e-07	PDE4B/VIM/SIRPA/CD14/AXL/ICAM1/PLSCR4/NOD2/CCL2/LYN/TNFAIP3/HCK/CAPN2/CD86/PDCD1LG2/CXCL10/CEBPB/CD274/HAVCR2/CXCL2/LY96/MRC1/TLR1/IL6/LILRB2/GFI1/SERPINE1/IRAK1/CXCL1/LITAF/CXCL9/CXCL5/CXCL11/TNFRSF1B/IRF8/TNFSF4/TLR2/CXCL13/PTPN22/SRC/CXCL6/TREM2/CSF3/CCL5/LY86/IL24/FCGR2B/CSF2/IL1B/CD6/CXCL3/CX3CL1/CASP1/LCN2/CD36/IL1A/DEFA4/DEFB114/XBP1/CDK4/HMGB2/IRAK2/NLRP7/CTSG/MEF2C/ABL1/NLRP3/EDNRB/NOS3/…	76
BP	GO:0050808	synapse organization	128/3563	433/18866	3.8249e-08	6.54678e-07	3.75417e-07	TNC/ACTN1/NRP2/SPARC/NRP1/MYO5A/PPFIBP2/F2R/C5AR1/COL4A1/C1QC/SRGN/C1QB/C1QA/SNCG/GPC6/IL1RAP/LILRB2/L1CAM/PRNP/EFNB2/MAP1B/DOCK10/IL10RA/ITGAM/INA/CDK5R1/TUBA1A/FYN/THBS2/SPARCL1/TLR2/PDZRN3/GPC4/LRP8/ETV5/PLXNB1/MYH10/SEMA3F/SLITRK6/CDC20/TREM2/NTN1/APOE/TPBG/EPHB2/FCGR2B/DBN1/ZNF365/C3/WNT7B/CDH2/CX3CL1/KLK8/PPP1R9A/DKK1/PTN/BSN/NPAS4/SHANK1/PCDHGC4/PCDHGC5/GRID2/SNCB/GABRA1/GRIN2B/LMX1A/CACNG…	128
BP	GO:0050729	positive regulation of inflammatory response	59/3563	158/18866	3.89827e-08	6.65439e-07	3.81587e-07	OSMR/TGM2/FCER1G/NOD2/LDLR/PLA2G7/CEBPB/STAT3/OSM/IL6ST/IL6/SERPINE1/GBP5/S100A8/LILRA5/CTSC/CD47/TNFSF4/TLR2/JAK2/ITGA2/CLEC7A/CCL24/TREM2/S100A9/CEBPA/EGFR/IL15/C3/IL1B/ADORA2B/IL33/CD6/NUPR1/CX3CL1/PTGS2/S100A12/FABP4/DEFB114/IL17F/MGST2/LPL/PLA2G2A/LRRK2/AGTR1/PDE2A/PTGER3/BTK/IL16/CD28/SNCA/ETS1/MAPK13/TLR7/GPRC5B/AGT/ADAM8/CCR7/F12	59
BP	GO:0086001	cardiac muscle cell action potential	35/3563	75/18866	3.91561e-08	6.66601e-07	3.82254e-07	FLNA/CAV1/DSC2/KCNJ8/ATP1A1/BIN1/DSP/NUP155/CACNA1D/KCNE4/CACNA2D1/PKP2/KCNQ1/GPD1L/GJC1/SCN1A/RNF207/TRPM4/CXADR/DMD/GJA1/CACNA1C/ANK2/ATP1A2/SLMAP/RYR2/SCN1B/CACNB2/KCNH2/SLC8A1/ATP2A2/GJA5/NEDD4L/KCND3/JUP	35
BP	GO:0048660	regulation of smooth muscle cell proliferation	63/3563	173/18866	4.11688e-08	6.98987e-07	4.00825e-07	PDGFRB/TPM1/TGFB3/TGM2/SOD2/THBS1/TNFAIP3/HBEGF/AIF1/MMP9/PPARG/IL6/MMP2/IRAK1/DNMT1/STAT1/JAK2/ITGA2/EREG/P2RY6/EDN1/PDGFB/CCL5/EGFR/IL15/IGFBP5/CNN1/TGFBR2/JUN/KLF4/CX3CL1/HMOX1/PTGS2/IGFBP3/AKR1B1/NPPC/PRKDC/COMT/APLN/NDRG2/RBPMS2/GJA1/ELN/APOD/OGN/PDE1A/MEF2C/ILK/FGF2/PRKG1/MEF2D/MYOCD/IGF1/ADAMTS1/HDAC4/CALCRL/NR4A3/NOS3/PDGFD/AGT/ANG/BMP4/SKP2	63
BP	GO:0051098	regulation of binding	112/3563	367/18866	4.27453e-08	7.19966e-07	4.12855e-07	CTHRC1/PLAUR/LOX/S100A10/NRP1/CAV1/ANXA2/GATA3/RALB/TWIST1/PLK2/HMGA2/AURKA/MMP9/PPARG/DACT1/CRTAC1/ITGA4/TGFBR1/CDCA5/RAMP1/MSX2/PLK1/SPON1/NES/BAG2/IFIT2/CTSZ/NEK2/SORL1/JAK2/ITGA2/PIM2/LRP1/B2M/LIF/SRC/PLCL2/CSF3/PARP9/PDGFB/IFIT1/GZMA/LEF1/PLN/APOE/AURKB/TRIB3/TGFBR3/DAB2/JUN/BAMBI/IFI16/PHLDA2/ID1/KLF4/SLPI/HMOX1/DKK1/HAND2/SPTA1/RAN/MAD2L2/MAP2/STK3/PARP1/HMGB2/PCSK9/PAX6/HES1/CDT1/PRKCD/E2…	112
BP	GO:0002703	regulation of leukocyte mediated immunity	73/3563	211/18866	4.27455e-08	7.19966e-07	4.12855e-07	ICAM1/FCER1G/IL7R/NOD2/GATA3/LYN/SERPINB9/TYROBP/ITGB2/CLCF1/HAVCR2/CD300A/IL6/DDX21/ITGAM/PTPRC/CD84/TNFRSF1B/PVR/TNFSF4/SERPINB4/RASGRP1/B2M/CXCL6/IL27RA/LAG3/DDX58/WAS/GATA2/FCGR2B/RSAD2/C3/IL1B/ADORA2B/RAC2/HLA-B/IL20RB/IL13RA2/HMOX1/HLA-A/HLA-F/AZGP1/FOXJ1/NCR3/CLEC12B/IFNA2/IL23R/STXBP1/MAD2L2/EXOSC3/MSH2/TRPM4/ARRB2/CD96/CEACAM1/FOXF1/IL1R1/PPP3CB/P2RX7/NLRP3/BTK/CD1D/STXBP2/CD28/CLC/GAB2/…	73
BP	GO:0043393	regulation of protein binding	73/3563	211/18866	4.27455e-08	7.19966e-07	4.12855e-07	CTHRC1/LOX/NRP1/CAV1/ANXA2/RALB/PLK2/AURKA/MMP9/DACT1/CRTAC1/ITGA4/TGFBR1/RAMP1/PLK1/SPON1/NES/BAG2/IFIT2/CTSZ/SORL1/PIM2/LRP1/B2M/SRC/PLCL2/CSF3/PDGFB/IFIT1/LEF1/APOE/AURKB/TRIB3/TGFBR3/DAB2/BAMBI/PHLDA2/ID1/SLPI/DKK1/SPTA1/RAN/MAP2/STK3/PCSK9/PRKCD/APP/HIPK2/STMN1/GPSM1/PLXND1/ARRB2/DZIP1/LRRK2/PLCL1/ABL1/CCPG1/ACTB/HDAC4/CLDN5/NFATC4/ANGPT1/CCL23/MFNG/PPP2CB/CAMK1/ATP2A2/CDON/SMARCD3/BMP4/LDOC…	73
BP	GO:0034765	regulation of ion transmembrane transport	141/3563	489/18866	4.35231e-08	7.31119e-07	4.19251e-07	CLIC4/PDE4B/MYO5A/YWHAH/FLNA/RGS2/CAV1/GEM/F2R/UBQLN1/THBS1/CCL2/STOM/LYN/ITGB1/YWHAQ/CYBB/TWIST1/PLA2G6/CXCL10/KCNJ8/BIN1/MMP9/THY1/SLC31A2/PRNP/RGS4/CAB39/DYSF/CACNA1D/CXCL9/KCNE4/CXCL11/TESC/FYN/CASQ1/SLC9A3R1/RRAD/FHL1/P2RY6/NETO2/TREM2/FXYD6/CACNA2D1/AHNAK/PLN/KCNMB1/EPHB2/KCNQ1/DAPK1/GSTM2/ACSL5/GPD1L/OSR1/CORO1A/FXYD5/CX3CL1/KCNJ15/GAL/FXYD4/FXYD3/CRH/CLIC3/F2RL3/AKAP6/HRC/KCNG2/KCNK16/TMC…	141
BP	GO:0070374	positive regulation of ERK1 and ERK2 cascade	74/3563	215/18866	4.42243e-08	7.40932e-07	4.24878e-07	PDGFRB/NRP1/PDGFC/F2R/C5AR1/ICAM1/NOD2/CCL2/NOTCH2/CHI3L1/TNFAIP8L3/HAVCR2/CCL4/CSF1R/MFHAS1/PDGFRA/CCL8/CD44/CCL18/PTPRC/CCL11/RASGRP1/NOX4/CCL13/LRP1/P2RY6/PTPN22/AKAP12/SRC/CCL24/S100A7/CCR1/FGFR3/TREM2/PDGFB/CCL5/CCL20/EGFR/GAS6/CCL21/APOE/NPNT/JUN/CD74/MARCO/CX3CL1/GPNMB/CCL19/CD36/HAND2/FGF10/FSHR/FGF8/RAPGEF1/APP/ARRB2/PLA2G2A/PLA2G5/ABL1/FGF2/ADCYAP1/GPBAR1/TEK/ANGPT1/HTR2B/NPTN/CCL23/RAM…	74
BP	GO:0003073	regulation of systemic arterial blood pressure	41/3563	95/18866	4.4782e-08	7.48297e-07	4.29101e-07	POSTN/TPM1/F2R/SOD2/CYP4F12/CPA3/CTSZ/EDN1/PDGFB/GAS6/NAV2/ENPEP/NMU/MME/ADM/AR/CRH/ADRA1B/DRD3/AVP/CES1/GJA1/ADRB1/CTSG/ADRB3/PCSK5/AGTR1/NCALD/SLC2A5/ADAMTS16/NOS3/PDE4D/ECE1/CMA1/GJA5/BMPR2/KCNK6/AGT/AVPR1A/F2RL1/DDAH1	41
BP	GO:0110053	regulation of actin filament organization	90/3563	278/18866	4.6056e-08	7.67559e-07	4.40147e-07	MYADM/S100A10/NRP1/FLNA/TPM1/TGFB3/ICAM1/SSH3/CDC42EP1/NCK1/HCK/ARHGEF10L/BIN1/PLEK/GSN/SH3PXD2B/TGFBR1/RGS4/IQGAP2/CFL2/CD47/CCL11/SPIRE1/NCKAP1L/NOX4/SVIL/CXCL12/CCL24/CSF3/CDC42EP3/SPIRE2/CCL21/WAS/DBN1/RDX/COTL1/LIMA1/SFRP1/WNT11/ID1/CORO1A/CX3CL1/LMOD1/CDC42EP5/PPP1R9A/VILL/SEMA5A/SHANK1/SPTA1/WASF1/SPTBN5/PRKCD/STMN1/TACSTD2/SLIT2/ARHGAP6/SCIN/ELN/SYNPO2/HCLS1/TMOD1/ABL1/DSTN/CGNL1/PLEKHG2/…	90
BP	GO:0030509	BMP signaling pathway	58/3563	155/18866	4.65046e-08	7.73002e-07	4.43268e-07	SULF1/FSTL1/FBN1/GREM1/TGFB3/SFRP2/PELO/NOTCH2/HIVEP1/HTRA3/ROR2/RUNX2/TGFB2/EGR1/MSX2/ACVR1/FOXD1/SMAD6/SORL1/HTRA1/FSTL3/SFRP4/LEF1/TGFBR3/COMP/SFRP1/ID1/FST/BMP7/GDF15/DKK1/WNT1/VWC2/BMP10/CRB2/RGMA/HES1/HIPK2/BMPR1B/TOB1/RBPMS2/NBL1/CHRD/ILK/ABL1/TMEM100/ACVRL1/CDH5/FZD1/MSX1/CHRDL1/BMP6/BMPR2/ENG/BMP4/ITGA3/ZNF423/DLX5	58
BP	GO:0043087	regulation of GTPase activity	139/3563	481/18866	4.68116e-08	7.76068e-07	4.45026e-07	CORO1C/S100A10/NRP1/RGS2/F2R/CHN1/ICAM1/RGS20/CCL2/RGS1/DOCK11/CAV2/ECT2/ITGB1/FGD6/ARHGEF10L/MAP4K4/ARFGAP3/CCL4/DOCK2/THY1/ARHGAP21/CCL8/RACGAP1/RGS4/DOCK10/DEPDC1/MAPRE2/CCL18/IQGAP2/TRAPPC6A/SYDE1/CCL11/RIN2/CXCL13/NCKAP1L/RASA3/ARHGAP29/ARHGAP9/RASGRP1/RGS10/CCL13/SH3BP4/DEPDC1B/PLXNB1/CCL24/RAP1GAP/TAGAP/CCL5/CCL20/PLXNC1/CCL21/STMN3/BCAR3/RTKN/RDX/JUN/GRHL3/PLEKHG6/ALDH1A1/SFRP1/IQGAP3/WNT…	139
BP	GO:0072171	mesonephric tubule morphogenesis	32/3563	66/18866	4.78524e-08	7.91251e-07	4.53733e-07	SOX9/GREM1/GATA3/FOXD1/MYC/NPNT/SHH/HOXD11/WNT11/OSR1/WNT1/FGF8/HES1/TACSTD2/SMO/SIX2/DCHS1/KIF26B/TCF21/ILK/FAT4/FGF2/ADAMTS16/EYA1/PKD2/BCL2/HOXB7/GLI3/AGT/BMP4/MAGED1/VEGFA	32
BP	GO:0035904	aorta development	30/3563	60/18866	5.164e-08	8.51656e-07	4.88371e-07	COL3A1/PDGFRB/LOX/PRDM1/MYLK/TBX2/TGFB2/EFNB2/NDST1/SMAD6/PRICKLE1/LRP1/MYH10/TBX1/LTBP1/NGFR/ROBO1/JAG1/FGF8/HES1/PLXND1/ADAMTS9/ADAMTS6/ACVRL1/PDE2A/SRF/EYA1/PKD2/ENG/LOXL1	30
BP	GO:0007568	aging	100/3563	319/18866	5.22025e-08	8.57905e-07	4.91955e-07	DCN/TIMP2/PDGFRB/CDK6/TGFB3/ICAM1/SOD2/NEK6/NUAK1/COL4A2/BCL2A1/C1QA/ADA/TWIST1/LOXL2/ITGB2/TBX3/PLK2/HMGA2/TBX2/GSN/STAT3/SERPING1/CRYAB/FOXM1/SERPINE1/PRNP/IRAK1/KRT14/AKT3/LITAF/CTSC/TNFRSF1B/CCL11/CHEK1/KRT16/SERPINF1/FBXO5/NOX4/LRP1/B2M/EDN1/TYMS/IL15/IGFBP5/KCNMB1/AURKB/TGFBR2/ABAT/TIMP1/JUN/GJB2/COMP/GCLM/MMP7/CDKN2B/MME/CX3CL1/PTGS2/CDKN2A/KYNU/PPP1R9A/ADM/DKK1/RETN/WNT1/PITX3/TACR3/SLC32…	100
BP	GO:0032623	interleukin-2 production	28/3563	54/18866	5.22898e-08	8.57905e-07	4.91955e-07	PDE4B/ANXA1/FCER1G/GATA3/TNFAIP3/CD86/VSIG4/HAVCR2/PRNP/GBP1/PTPRC/SLC11A1/CLEC7A/CD83/CARD11/HOMER2/IL1B/IL20RB/IL1A/IL17F/NAV3/CD34/PDE4D/CD28/ZFP36/CD4/SPTBN1/CD247	28
BP	GO:0060428	lung epithelium development	22/3563	37/18866	5.45505e-08	8.90383e-07	5.10579e-07	SOX9/SAV1/WNT2/FOXA1/RCN3/SHH/GATA6/WNT7B/AGR2/THRB/ERRFI1/FOXJ1/FGF10/TMEM38B/GRHL2/HOXA5/FGF7/THRA/KLF2/NFIB/YAP1/BMP4	22
BP	GO:1905314	semi-lunar valve development	22/3563	37/18866	5.45505e-08	8.90383e-07	5.10579e-07	SOX9/EMILIN1/GATA3/SNAI1/NOTCH2/TWIST1/TGFB2/HEYL/TNFRSF1B/SMAD6/SNAI2/ROBO1/JAG1/SLIT2/SLIT3/ELN/GATA5/NFATC1/NOS3/GJA5/BMPR2/BMP4	22
BP	GO:0007498	mesoderm development	52/3563	134/18866	5.72095e-08	9.31382e-07	5.34089e-07	INHBA/SFRP2/ITGB1/HCK/SNAI1/TBX3/HMGA2/TXNRD1/ACVR1/JAK2/ITGA2/EXT1/TBX1/LEF1/SECTM1/SHH/IKZF1/TEAD2/WNT11/OSR1/KLF4/BMP7/DKK1/FGF8/CRB2/EXT2/OVOL1/TBX6/LHX2/FGFR1/SMO/GJA1/SIX2/FOXF1/ZFPM2/CHRD/HAND1/SRF/TIE1/BTK/EYA1/NR4A3/BMPR2/ITGA8/FOXC2/YAP1/BMP4/ZFP36L1/ITGB4/ITGA3/IRX3/VEGFA	52
BP	GO:0001938	positive regulation of endothelial cell proliferation	46/3563	113/18866	6.08134e-08	9.87515e-07	5.66278e-07	NRP2/F3/NRP1/CAV2/ECM1/VEGFC/STAT3/ITGA4/TGFBR1/AKT3/DYSF/FGFBP1/CCL11/HIF1A/WNT2/CXCL12/CCL24/PDGFB/EGR3/GATA2/JUN/HMOX1/SEMA5A/NRAS/HMGB2/APLN/FGFR1/PLXNB3/LRG1/AGTR1/FGF2/ACVRL1/TEK/THBS4/HTR2B/SCG2/PPP1R16B/VEGFB/NR4A1/BMP6/PRKD1/BMPR2/EGFL7/ANG/BMP4/VEGFA	46
BP	GO:0051235	maintenance of location	101/3563	324/18866	6.12096e-08	9.91408e-07	5.6851e-07	MYO5A/FBN1/FLNA/CAV1/F2R/SRGN/LYN/CXCL10/PPARG/GSN/ASPM/MSR1/ANXA6/THY1/IL6/ARHGAP21/ITPR2/DYSF/S100A8/CXCL9/ITGAV/CXCL11/PLA2G4C/PTPRC/SLC30A4/KDELR3/CASQ1/RASA3/SORL1/P2RY6/S100A7/S100A9/ITPR3/STARD4/CCL21/PLN/APOE/MCOLN3/LTBP1/DBN1/C3/IL1B/GSTM2/DGAT2/FBN2/CORO1A/SLC30A2/CX3CL1/LCN2/CCL19/CD36/F2RL3/AKAP6/HRC/F2/B4GALNT1/TMEM38B/SOAT1/TMEM159/DZIP1/DMD/LPL/CES1/GJA1/SCIN/CASQ2/NBL1/CACNA1C/ABL…	101
BP	GO:0060560	developmental growth involved in morphogenesis	79/3563	236/18866	6.17975e-08	9.98376e-07	5.72506e-07	TNC/SOX9/NRP2/FN1/NRP1/POSTN/DPYSL2/ZEB2/SFRP2/ITGB1/MACF1/AURKA/TBX2/TNFRSF12A/TRPV2/CXCR4/ITGA4/L1CAM/MAP1B/CDK5R1/SEMA3A/SPP1/CCL11/AREG/SYT17/LRP1/CSF1/CXCL12/SEMA3F/NTN1/SEMA6A/APOE/FSTL4/TGFBR2/DBN1/SHH/SFRP1/WNT7B/WNT11/SEMA5A/CRABP2/FGF10/CPNE6/POU4F3/MAP2/WASF1/HOXD13/APP/SLIT2/RTN4R/LHX2/NRCAM/SLIT3/KIF26B/NDN/ILK/ABL1/VCL/PPP3CB/SRF/LAMB2/OLFM1/SPRY1/CPNE5/TMEM108/SEMA3G/NKD1/BMPR2/NED…	79
BP	GO:0001776	leukocyte homeostasis	38/3563	86/18866	6.46102e-08	1.03852e-06	5.95525e-07	SH2B3/PDE4B/ANXA1/AXL/FCER1G/FAS/DOCK11/LYN/TNFAIP3/ADA/KITLG/IL2RA/IL6/CCNB2/DOCK10/HIF1A/PIK3CD/NCKAP1L/TNFSF13B/CXCL6/JAM3/PMAIP1/CD74/CORO1A/TNFRSF13C/SPTA1/CACNA1F/SLC7A11/TSC22D3/MEF2C/ABL1/PPP3CB/ITPKB/P2RX7/PPP2R3C/BCL2/SLC40A1/JAK3	38
BP	GO:0034109	homotypic cell-cell adhesion	38/3563	86/18866	6.46102e-08	1.03852e-06	5.95525e-07	PLAUR/SH2B3/FN1/FLNA/LGALS1/DSC2/LYN/SERPINE2/PDPN/PLEK/DSP/PDGFRA/C1QTNF1/CD99/MYL9/CCL5/ABAT/PKP2/XG/RDX/COMP/CEACAM5/STXBP1/PRKCD/SLC7A11/CXADR/PTPRU/CEACAM1/CSRP1/TLN1/ILK/PRKG1/VCL/ACTB/JAK1/MYH9/JUP/F11R	38
BP	GO:0072078	nephron tubule morphogenesis	34/3563	73/18866	6.48131e-08	1.03914e-06	5.95883e-07	SOX9/GREM1/GATA3/FOXD1/MYC/NPNT/SHH/HOXD11/WNT11/OSR1/WNT1/FGF8/HES1/KLHL3/TACSTD2/SMO/SIX2/DCHS1/KIF26B/TCF21/ILK/FAT4/FGF2/ADAMTS16/EYA1/PKD2/BCL2/HOXB7/GLI3/AGT/BMP4/MAGED1/IRX3/VEGFA	34
BP	GO:0048659	smooth muscle cell proliferation	63/3563	175/18866	6.73839e-08	1.07763e-06	6.17955e-07	PDGFRB/TPM1/TGFB3/TGM2/SOD2/THBS1/TNFAIP3/HBEGF/AIF1/MMP9/PPARG/IL6/MMP2/IRAK1/DNMT1/STAT1/JAK2/ITGA2/EREG/P2RY6/EDN1/PDGFB/CCL5/EGFR/IL15/IGFBP5/CNN1/TGFBR2/JUN/KLF4/CX3CL1/HMOX1/PTGS2/IGFBP3/AKR1B1/NPPC/PRKDC/COMT/APLN/NDRG2/RBPMS2/GJA1/ELN/APOD/OGN/PDE1A/MEF2C/ILK/FGF2/PRKG1/MEF2D/MYOCD/IGF1/ADAMTS1/HDAC4/CALCRL/NR4A3/NOS3/PDGFD/AGT/ANG/BMP4/SKP2	63
BP	GO:0030879	mammary gland development	54/3563	142/18866	7.139e-08	1.13882e-06	6.53043e-07	SOX9/CAV1/PAM/TGFB3/GATA3/TBX3/CEBPB/TBX2/CSF1R/MSX2/MST1/CCL11/AREG/HIF1A/JAK2/WNT2/ITGA2/CSF1/ETV5/SRC/LBH/NTN1/LEF1/IGFBP5/TGFBR2/ELF5/XDH/ROBO1/IQGAP3/WNT7B/ELF3/AR/FOXB1/FGF10/XBP1/PPAT/CAD/APLN/IRS2/HOXA5/SMO/ATP2C2/FOXF1/GLI2/NCOR2/MSX1/CDO1/GLI3/SOCS2/BMP4/IRF6/FASN/VEGFA/NOTCH4	54
BP	GO:0001570	vasculogenesis	37/3563	83/18866	7.23595e-08	1.15139e-06	6.60249e-07	PDGFRB/CAV1/HEG1/MYO1E/FOXM1/ITGB8/ITGAV/HAS2/RIN2/RRAS/TGFBR2/TGFBR3/SHH/XDH/TEAD2/WNT7B/GJC1/ADM/AMOT/NTRK2/SMO/CEACAM1/FOXF1/ZFPM2/TMEM100/SOX17/MYOCD/CD34/TIE1/TBX5/ENG/SPRED1/YAP1/EGFL7/ZFP36L1/VEGFA/FZD4	37
BP	GO:0003148	outflow tract septum morphogenesis	18/3563	27/18866	7.26286e-08	1.15277e-06	6.61044e-07	NRP2/NRP1/TBX2/TGFB2/MSX2/SMAD6/TBX1/TGFBR2/GATA6/ROBO1/FGF8/ZFPM2/PARVA/RARB/BMPR2/ENG/BMP4/SEMA3C	18
BP	GO:1904894	positive regulation of receptor signaling pathway via STAT	40/3563	93/18866	7.29826e-08	1.1555e-06	6.62605e-07	F2R/IL7R/LYN/SOCS3/CLCF1/CD300A/CSF1R/STAT3/OSM/IL6ST/IL6/IL10RA/PECAM1/FYN/JAK2/LIF/FGFR3/PARP9/CCL5/SOCS1/IL15/TNFRSF18/IL24/CSF2/CYP1B1/PTK6/AKR1B1/IL3/IFNA2/CSH1/IL23R/F2/STAP2/HES1/HCLS1/IGF1/GHR/ARL2BP/AGT/KIT	40
BP	GO:0051896	regulation of protein kinase B signaling	83/3563	253/18866	7.92537e-08	1.25165e-06	7.17746e-07	PDGFRB/SH2B3/F3/AXL/THBS1/GATA3/ITGB1/HBEGF/HPSE/CHI3L1/CD86/TNFAIP8L3/KITLG/PIK3AP1/OSM/MFHAS1/PDGFRA/TGFBR1/C1QTNF1/FYN/ICOS/AREG/SLC9A3R1/PIK3CD/NOX4/EREG/SRC/RRAS/FGFR3/CSF3/PDGFB/RCN3/EGFR/GAS6/TGFA/CCL21/IGFBP5/TRIB3/AKR1C2/XDH/RAC2/KLF4/AKR1C3/ERBB3/CX3CL1/SEMA5A/CCL19/GDF15/FGF10/IAPP/FGF8/CRYBA1/DRD3/FGF3/STK3/RAPGEF1/ARRB2/PTPRJ/FGFR1/IRS2/ERBB2/NTRK2/MST1R/FGF7/HCLS1/F10/ILK/FGF2/TEK/H…	83
BP	GO:0001885	endothelial cell development	31/3563	64/18866	7.95578e-08	1.25333e-06	7.18708e-07	CLIC4/MSN/COL15A1/MYADM/ICAM1/HEG1/STC1/COL18A1/PECAM1/RDX/IL1B/WNT7B/ID1/TJP3/GSTM3/RAPGEF1/CLDN3/VCL/PDE2A/CDH5/CLDN5/PDE4D/PPP1R16B/ENG/MARVELD2/CLDN1/F2RL1/FASN/F11R/VEGFA/NOTCH4	31
BP	GO:0051282	regulation of sequestering of calcium ion	48/3563	121/18866	8.24979e-08	1.29642e-06	7.43418e-07	MYO5A/F2R/LYN/CXCL10/ANXA6/THY1/ITPR2/CXCL9/CXCL11/PTPRC/CASQ1/RASA3/P2RY6/ITPR3/CCL21/PLN/MCOLN3/GSTM2/CORO1A/CX3CL1/CCL19/F2RL3/AKAP6/HRC/F2/TMEM38B/DMD/CASQ2/CACNA1C/ABL1/ANK2/ATP1A2/FGF2/RYR2/JPH2/BDKRB1/ITPR1/P2RX7/HTR2B/TRPC1/CLIC2/PDE4D/SLC8A1/PKD2/SNCA/CD19/CCR7/SLC25A23	48
BP	GO:0046427	positive regulation of receptor signaling pathway via JAK-STAT	39/3563	90/18866	8.29582e-08	1.30043e-06	7.45716e-07	F2R/LYN/SOCS3/CLCF1/CD300A/CSF1R/STAT3/OSM/IL6ST/IL6/IL10RA/PECAM1/FYN/JAK2/LIF/FGFR3/PARP9/CCL5/SOCS1/IL15/TNFRSF18/IL24/CSF2/CYP1B1/PTK6/AKR1B1/IL3/IFNA2/CSH1/IL23R/F2/STAP2/HES1/HCLS1/IGF1/GHR/ARL2BP/AGT/KIT	39
BP	GO:0003203	endocardial cushion morphogenesis	21/3563	35/18866	8.81157e-08	1.37787e-06	7.90121e-07	SOX9/SNAI1/TWIST1/TBX2/TGFBR1/TGFB2/HEYL/MSX2/ACVR1/TGFBR2/SNAI2/ROBO1/BMP7/FGF8/DCHS1/GATA5/TMEM100/ACVRL1/MSX1/NOS3/ENG	21
BP	GO:0035296	regulation of tube diameter	54/3563	143/18866	9.38087e-08	1.45804e-06	8.36097e-07	EDNRA/RGS2/ITGA1/CAV1/F2R/ICAM1/SOD2/PLA2G6/ACTA2/CD38/BDKRB2/EDN1/EGFR/KCNMB1/APOE/COMP/ADORA2B/GCLM/HMOX1/PTGS2/ADM/ADRA1B/UTS2R/HTR1A/MTNR1B/ADRA2B/NPPC/AVP/PTPRM/TRPM4/APLN/GJA1/ADRB1/P2RX1/ADRB3/KCNMA1/AGTR1/ATP1A2/ADCYAP1/PRKG1/ADRA2A/HTR2B/CHRM3/EDNRB/NOS3/SLC8A1/ECE1/GJA5/BMPR2/SMTNL2/FOXC2/AGT/AVPR1A/F2RL1	54
BP	GO:0097746	regulation of blood vessel diameter	54/3563	143/18866	9.38087e-08	1.45804e-06	8.36097e-07	EDNRA/RGS2/ITGA1/CAV1/F2R/ICAM1/SOD2/PLA2G6/ACTA2/CD38/BDKRB2/EDN1/EGFR/KCNMB1/APOE/COMP/ADORA2B/GCLM/HMOX1/PTGS2/ADM/ADRA1B/UTS2R/HTR1A/MTNR1B/ADRA2B/NPPC/AVP/PTPRM/TRPM4/APLN/GJA1/ADRB1/P2RX1/ADRB3/KCNMA1/AGTR1/ATP1A2/ADCYAP1/PRKG1/ADRA2A/HTR2B/CHRM3/EDNRB/NOS3/SLC8A1/ECE1/GJA5/BMPR2/SMTNL2/FOXC2/AGT/AVPR1A/F2RL1	54
BP	GO:0051781	positive regulation of cell division	38/3563	87/18866	9.39337e-08	1.45804e-06	8.36097e-07	PDGFC/CDC25B/TGFB3/ECT2/KIF23/VEGFC/OSM/KIF14/RACGAP1/TGFB2/EREG/SVIL/PDGFB/LBH/TGFA/AURKB/SHH/IL1B/IL1A/PTN/RXFP3/TAS1R2/CDC14C/OR2A4/FGF8/TAS2R13/MRGPRX2/DRD3/FGF3/PROK1/CDC6/FGF7/FGF2/THBS4/HTR2B/VEGFB/PDGFD/VEGFA	38
BP	GO:0043542	endothelial cell migration	91/3563	286/18866	9.59471e-08	1.48203e-06	8.49852e-07	DCN/FAP/NRP2/SPARC/NRP1/ANXA1/GREM1/THBS1/STC1/GATA3/ITGB1/ANXA3/LOXL2/ITGB2/VEGFC/PLK2/AMOTL1/PPARG/DPP4/TGFBR1/EFNB2/AKT3/PECAM1/FGFBP1/RIN2/ATOH8/HIF1A/SERPINF1/CXCL13/RRAS/EDN1/PDGFB/EGR3/APOE/GATA2/S100P/ROBO1/SMOC2/DNAJA4/ID1/KLF4/CARD10/CYP1B1/HMOX1/PTGS2/SEMA5A/PRSS3/S100A2/AMOT/PTN/BMP10/PTPRM/MMRN2/PLXND1/SLIT2/FGFR1/SRPX2/CEACAM1/RHOJ/MEF2C/ABL1/STARD13/ADAMTS9/MEOX2/FGF2/ACVRL1/TEK/CD…	91
BP	GO:0140014	mitotic nuclear division	91/3563	286/18866	9.59471e-08	1.48203e-06	8.49852e-07	PDGFRB/SPHK1/FLNA/ANLN/NEK6/CAV2/NDE1/PRC1/KIF2A/KIF23/TPX2/KIF4A/AURKA/NCAPG/MKI67/TRIP13/KIF11/CENPE/KIF14/RACGAP1/MAD2L1/CDCA5/CCNB2/SMC2/PTTG1/CCNB1/CENPF/BUB1B/DUSP1/PLK1/KIF2C/CDCA8/BIRC5/NEK2/CHEK1/NUSAP1/FBXO5/BUB1/EREG/CDC20/EDN1/PDGFB/NDC80/TGFA/TTK/AURKB/KIFC2/IL1B/UBE2C/BMP7/IL1A/DAPK3/NEUROG1/CDC14C/FGF8/DRD3/NCAPD2/RAN/MAD2L2/PSRC1/KIF18A/CDK5RAP2/KIFC1/PKMYT1/CDC25C/PRMT5/NUF2/SPAG…	91
BP	GO:0060402	calcium ion transport into cytosol	58/3563	158/18866	1.01396e-07	1.56239e-06	8.95933e-07	MYO5A/CAV1/F2R/LYN/CXCL10/TRPV2/THY1/ITPR2/PRNP/CXCL9/CXCL11/FYN/PTPRC/CASQ1/RASA3/P2RY6/CACNA2D1/ITPR3/CCL21/PLN/MCOLN3/GSTM2/CORO1A/CX3CL1/CCL19/F2RL3/AKAP6/HRC/GRIN2B/TRPM1/F2/TMEM38B/DMD/CASQ2/CACNA1C/ABL1/ANK2/ATP1A2/FGF2/RYR2/JPH2/BDKRB1/ITPR1/P2RX7/HTR2B/TRPC1/CLIC2/PDE4D/SLC8A1/ATP2B4/PKD2/RAMP3/BCL2/SNCA/CD19/CD4/MS4A1/CCR7	58
BP	GO:0097553	calcium ion transmembrane import into cytosol	53/3563	140/18866	1.11671e-07	1.71654e-06	9.84327e-07	MYO5A/F2R/LYN/CXCL10/TRPV2/THY1/ITPR2/PRNP/CXCL9/CXCL11/FYN/PTPRC/CASQ1/RASA3/P2RY6/CACNA2D1/ITPR3/CCL21/PLN/MCOLN3/GSTM2/CORO1A/CX3CL1/CCL19/F2RL3/AKAP6/HRC/GRIN2B/F2/TMEM38B/DMD/CASQ2/CACNA1C/ABL1/ANK2/ATP1A2/FGF2/RYR2/JPH2/BDKRB1/ITPR1/P2RX7/HTR2B/TRPC1/CLIC2/PDE4D/SLC8A1/ATP2B4/PKD2/RAMP3/SNCA/CD19/CCR7	53
BP	GO:1905330	regulation of morphogenesis of an epithelium	64/3563	181/18866	1.14602e-07	1.75732e-06	1.00771e-06	CTHRC1/SOX9/SULF1/GREM1/SFRP2/GATA3/ADAMTS12/CXCL10/TBX2/ROR2/GPC6/DACT1/ITGAX/PRICKLE1/STAT1/WNT2/GPC4/ETV5/LIF/RSPO3/PSMB9/PLEKHA4/DAB2/SHH/GRHL3/SNAI2/SFRP1/WNT11/AR/BMP7/DKK1/FZD2/WNT1/FGF10/PSMD2/PSMD1/PSMB2/HOXD13/RNF207/TACSTD2/ARRB2/FGFR1/NTN4/SMO/GJA1/SIX2/FGF7/PRICKLE2/ABL1/FZD7/ROR1/HGF/FZD1/NKD1/HOXB7/ARHGEF19/RXRA/AGT/PHLDB2/BMP4/MAGED1/CELSR2/VEGFA/FZD4	64
BP	GO:0035150	regulation of tube size	54/3563	144/18866	1.22754e-07	1.87325e-06	1.07419e-06	EDNRA/RGS2/ITGA1/CAV1/F2R/ICAM1/SOD2/PLA2G6/ACTA2/CD38/BDKRB2/EDN1/EGFR/KCNMB1/APOE/COMP/ADORA2B/GCLM/HMOX1/PTGS2/ADM/ADRA1B/UTS2R/HTR1A/MTNR1B/ADRA2B/NPPC/AVP/PTPRM/TRPM4/APLN/GJA1/ADRB1/P2RX1/ADRB3/KCNMA1/AGTR1/ATP1A2/ADCYAP1/PRKG1/ADRA2A/HTR2B/CHRM3/EDNRB/NOS3/SLC8A1/ECE1/GJA5/BMPR2/SMTNL2/FOXC2/AGT/AVPR1A/F2RL1	54
BP	GO:0050921	positive regulation of chemotaxis	54/3563	144/18866	1.22754e-07	1.87325e-06	1.07419e-06	PDGFRB/F3/NRP1/C5AR1/THBS1/C3AR1/VEGFC/AIF1/CXCL10/PLA2G7/CCL4/CSF1R/IL6/CXCR4/SERPINE1/RARRES2/DYSF/CXCL13/NCKAP1L/ITGA2/CSF1/CXCL12/S100A7/CCR1/TREM2/EDN1/PDGFB/CCL5/GAS6/CCL21/CMKLR1/RAC2/CD74/SMOC2/SEMA5A/S100A14/CCL19/TUBB2B/PTN/FGF10/SLIT2/FGFR1/FGF2/THBS4/IL16/SCG2/VEGFB/PRKD1/BMPR2/PDGFD/CXCL14/F2RL1/CCR7/VEGFA	54
BP	GO:0048638	regulation of developmental growth	107/3563	353/18866	1.2441e-07	1.89332e-06	1.0857e-06	LATS2/FN1/NRP1/RGS2/DPYSL2/SAV1/SFRP2/MACF1/TBX2/TNFRSF12A/TRPV2/STAT3/SH3PXD2B/CXCR4/L1CAM/TGFBR1/RGS4/MAP1B/CCNB1/CDK5R1/SEMA3A/SPP1/SYT17/WNT2/LRP1/CSF1/CXCL12/SEMA3F/FGFR3/EDN1/NTN1/SEMA6A/APOE/FSTL4/TGFBR2/TGFBR3/DBN1/STC2/GATA6/SFRP1/PHLDA2/AGR2/DUSP10/PLAC8/SEMA5A/AR/GDF15/WWC2/CRABP2/AKAP6/MYH6/CPNE6/ACTN3/BMP10/RAG2/FGF8/DRD3/NPPC/PRKDC/CDK4/MAP2/STK3/APP/G6PD/RTN4R/NRCAM/FGFR1/CXADR/DLL…	107
BP	GO:0060675	ureteric bud morphogenesis	31/3563	65/18866	1.24666e-07	1.89332e-06	1.0857e-06	SOX9/GREM1/GATA3/FOXD1/MYC/NPNT/SHH/HOXD11/WNT11/WNT1/FGF8/HES1/TACSTD2/SMO/SIX2/DCHS1/KIF26B/TCF21/ILK/FAT4/FGF2/ADAMTS16/EYA1/PKD2/BCL2/HOXB7/GLI3/AGT/BMP4/MAGED1/VEGFA	31
BP	GO:0071902	positive regulation of protein serine/threonine kinase activity	105/3563	345/18866	1.30121e-07	1.97143e-06	1.13049e-06	PDGFRB/PDGFC/ITGA1/F2R/ZEB2/C5AR1/TGFB3/THBS1/NOD2/RALB/FPR1/HMGA2/KITLG/CSF1R/ROR2/CXCR4/TGFBR1/IRAK1/CAB39/CCNB1/CDK5R1/PTPRC/CKS1B/JAK2/RASGRP1/NOX4/CAB39L/PBK/TPD52L1/FAM20A/CKS2/SRC/EDN1/DUSP7/PDGFB/MAPK8IP3/EGFR/TGFA/MAPK10/CCND2/IGFBP6/IL1B/ADORA2B/ROBO1/PLCE1/CD74/IQGAP3/GADD45B/WNT7B/ERN2/CSPG4/S100A12/DUSP5/CCL19/MUC20/GDF15/DKK1/FGF10/PDE6H/ADRA2B/SPDYA/MOS/PROK1/PSRC1/STK3/RAPGEF1/EZH…	105
BP	GO:0051283	negative regulation of sequestering of calcium ion	47/3563	119/18866	1.31092e-07	1.98139e-06	1.1362e-06	MYO5A/F2R/LYN/CXCL10/ANXA6/THY1/ITPR2/CXCL9/CXCL11/PTPRC/CASQ1/RASA3/P2RY6/ITPR3/CCL21/PLN/MCOLN3/GSTM2/CORO1A/CX3CL1/CCL19/F2RL3/AKAP6/HRC/F2/TMEM38B/DMD/CASQ2/CACNA1C/ABL1/ANK2/ATP1A2/FGF2/RYR2/JPH2/BDKRB1/ITPR1/P2RX7/HTR2B/TRPC1/CLIC2/PDE4D/SLC8A1/PKD2/SNCA/CD19/CCR7	47
BP	GO:0014068	positive regulation of phosphatidylinositol 3-kinase signaling	38/3563	88/18866	1.35379e-07	2.04133e-06	1.17057e-06	SOX9/DCN/PDGFRB/PDGFC/F2R/LYN/PIK3AP1/ROR2/OSM/PDGFRA/TGFB2/FYN/PIK3CD/JAK2/SRC/PLXNB1/CSF3/PDGFB/CCL5/HCST/ERBB3/FSHR/F2/FGFR1/IRS2/NTRK2/HCLS1/IGF1/TEK/ROR1/HGF/ANGPT1/CD28/SELP/PDGFD/AGT/F2RL1/KIT	38
BP	GO:0007157	heterophilic cell-cell adhesion via plasma membrane cell adhesion molecules	25/3563	47/18866	1.40995e-07	2.11592e-06	1.21335e-06	ITGA5/ICAM1/PVR/VCAM1/CD209/SCARF2/CD6/CDH2/ITGAL/CEACAM6/CEACAM5/GRID2/UMOD/CEACAM8/CRB2/CXADR/AMIGO2/DCHS1/SELE/FAT4/HMCN1/IGSF21/PTPRD/CADM3/SELP	25
BP	GO:0045933	positive regulation of muscle contraction	25/3563	47/18866	1.40995e-07	2.11592e-06	1.21335e-06	SPHK1/RGS2/F2R/ADA/ATP1A1/ITGA2/EDN1/NPNT/ABAT/KCNQ1/NMU/PTGS2/TACR3/NPY2R/OXT/ADRA2B/ENO1/RNF207/TRPM4/MYOCD/TACR2/SRF/CHRM3/ATP2A1/KIT	25
BP	GO:0010464	regulation of mesenchymal cell proliferation	20/3563	33/18866	1.41864e-07	2.12394e-06	1.21795e-06	SOX9/PRRX1/ZEB1/STAT1/MYC/WNT2/TBX1/TGFBR2/SHH/WNT11/PTN/SHOX2/FGFR1/IRS2/SMO/FOXF1/CHRD/NFIB/BMP4/VEGFA	20
BP	GO:0060688	regulation of morphogenesis of a branching structure	28/3563	56/18866	1.4328e-07	2.14007e-06	1.2272e-06	SOX9/SULF1/GREM1/WNT2/ETV5/SHH/SNAI2/SFRP1/AR/BMP7/FGF10/SHOX2/HOXD13/TACSTD2/FGFR1/NTN4/SMO/SIX2/FGF7/LRRK2/ABL1/HGF/HOXB7/RXRA/AGT/BMP4/MAGED1/VEGFA	28
BP	GO:1903169	regulation of calcium ion transmembrane transport	56/3563	152/18866	1.45177e-07	2.16331e-06	1.24052e-06	PDE4B/MYO5A/GEM/F2R/UBQLN1/LYN/PLA2G6/CXCL10/BIN1/THY1/PRNP/DYSF/CXCL9/CXCL11/FYN/CASQ1/RRAD/P2RY6/CACNA2D1/AHNAK/PLN/GSTM2/CORO1A/CX3CL1/F2RL3/AKAP6/HRC/TMC1/TMC2/DRD3/F2/TMEM38B/G6PD/DMD/CASQ2/CACNA1C/ABL1/ANK2/ATP1A2/RYR2/JPH2/ADRA2A/BDKRB1/CACNB2/REM1/TRPC1/CLIC2/PDE4D/SLC8A1/PKD2/RAMP3/HSPA2/SNCA/CD19/ATP2A1/DRD4	56
BP	GO:1901214	regulation of neuron death	99/3563	321/18866	1.4641e-07	2.17656e-06	1.24812e-06	NRP1/ITGA1/F2R/C5AR1/AXL/TGFB3/SOD2/CCL2/GATA3/TYROBP/C1QA/CAPN2/SNCG/ITGB2/CLCF1/CEBPB/STAT3/RRAS2/NCOA7/KIF14/PRNP/TGFB2/EGR1/EFNB2/ITGAM/CDK5R1/FYN/NES/TNFRSF1B/CTSZ/HIF1A/SERPINF1/SORL1/JAK2/LRP1/CSF1/BTG2/CSF3/CCL5/APOE/FCGR2B/PTPRZ1/JUN/DHCR24/FOXQ1/GCLM/NUPR1/CORO1A/ERBB3/CX3CL1/HMOX1/HLA-F/GPNMB/DKK1/FOXB1/WNT1/PITX3/GRID2/SNCB/GRIN2B/FGF8/MTNR1B/STXBP1/PARP1/PCSK9/MSH2/MYBL2/HIPK2/ARRB2/…	99
BP	GO:0031100	animal organ regeneration	34/3563	75/18866	1.47221e-07	2.18349e-06	1.2521e-06	SULF2/NNMT/C5AR1/AXL/ANXA3/CCNA2/CEBPB/AURKA/PPARG/IL6/LCP1/CXCL12/EGFR/TYMS/GAS6/TGFBR2/TGFBR3/HMOX1/ADM/WNT1/CDK4/PRMT5/PPAT/CAD/EZH2/PCNA/LPIN1/PTPRU/UGT1A1/GLI1/HGF/NR4A3/GLI3/CLDN1	34
BP	GO:0001666	response to hypoxia	108/3563	359/18866	1.66081e-07	2.45746e-06	1.4092e-06	EDNRA/POSTN/CAV1/PAM/TGFB3/UBQLN1/ICAM1/THBS1/STC1/CYBB/CAPN2/ADA/TWIST1/LOXL2/VEGFC/CCNA2/LDHA/BACH1/PLAU/ITPR2/CRYAB/CXCR4/PLOD1/DPP4/MMP2/TGFB2/EGR1/IRAK1/PGK1/CCNB1/PLOD2/VASN/AGTRAP/CD38/HIF1A/TLR2/MYC/NOX4/ITGA2/CXCL12/SRC/MMP14/EDN1/PSMB9/KCNMB1/TGFBR2/ABAT/TGFBR3/PMAIP1/STC2/GATA6/SFRP1/SOD3/HMOX1/PTGIS/PTGS2/PLAT/ADM/BMP7/AQP3/PTN/SLC2A4/OPRD1/NPPC/PSMD2/PSMD1/ENO1/PSMB2/E2F1/HIPK2/PLEKH…	108
BP	GO:0060249	anatomical structure homeostasis	134/3563	469/18866	1.6729e-07	2.46957e-06	1.41614e-06	SOX9/PDGFRB/LOX/SLC39A8/CTSK/F2R/LAMP2/NOD2/TNFAIP3/ITGB1/WWTR1/CDH23/CSF1R/LAMA2/IL6/BAG3/SNX10/CACNA1D/LYZ/SERPINA3/PECAM1/EXO1/LIPA/CFL2/CD38/SPP1/RFC3/NEK2/ACP5/HIF1A/MYC/NOX4/CDH3/CSF1/B2M/SRC/FEN1/JAM3/RCN3/CALB2/EGFR/CTSH/HOMER2/AURKB/CCNE2/GATA2/ZNF365/TMEM119/TNFRSF11B/RAC2/IL20RB/TJP3/CORO1A/CA2/CX3CL1/PTGS2/AZGP1/KRT1/AKR1B1/RP1L1/LCN1/IAPP/P2RY4/PCDH15/PTH/DCLRE1B/RFC4/STRAP/CCT5/CCT4…	134
BP	GO:0014066	regulation of phosphatidylinositol 3-kinase signaling	49/3563	127/18866	1.68257e-07	2.47807e-06	1.42102e-06	SOX9/DCN/PDGFRB/PDGFC/F2R/LYN/IER3/SERPINE2/TWIST1/CEP55/PIK3AP1/ROR2/OSM/PDGFRA/TGFB2/FYN/SLC9A3R1/PIK3CD/JAK2/RASGRP1/SRC/PLXNB1/CSF3/PDGFB/CCL5/EGFR/HCST/KLF4/ERBB3/FSHR/CRYBA1/F2/FGFR1/IRS2/NTRK2/CEACAM1/HCLS1/IGF1/TEK/ROR1/HGF/ANGPT1/PPP1R16B/CD28/SELP/PDGFD/AGT/F2RL1/KIT	49
BP	GO:0035637	multicellular organismal signaling	70/3563	206/18866	1.78092e-07	2.61684e-06	1.50059e-06	FLNA/CAV1/DSC2/ATP1A1/BIN1/DSP/NUP155/ITPR2/CACNA1D/KCNE4/CASQ1/ITGA2/TMEM65/FXYD6/JAM3/CACNA2D1/ATP1A4/ITPR3/PLN/PKP2/KCNQ1/GJC1/FXYD4/FXYD3/HRC/CHRNB4/SCN1A/CACNG2/HCRT/MTNR1B/GLRA1/CACNA1F/NPPC/AVP/CNTNAP2/RNF207/TRPM4/NRCAM/CXADR/MYH14/NTRK2/GJA1/CASQ2/CACNA1C/P2RX1/ABCC9/ANK2/ATP1A2/RYR2/KCNIP3/CNTNAP1/SCN1B/ITPR1/CACNB2/TRPC1/KCNH2/PDE4D/SLC8A1/ATP2B4/ATP2A2/CACNA1H/GJA5/KCNK3/KCNK6/KCND3/A…	70
BP	GO:0051051	negative regulation of transport	137/3563	483/18866	1.93728e-07	2.82797e-06	1.62166e-06	RGS2/ANXA1/INHBA/SIRPA/CAV1/GEM/F2R/RAB23/UBQLN1/ICAM1/THBS1/STC1/SRGN/YWHAQ/SERPINE2/ADA/TWIST1/BIN1/SPINK1/CD300A/VSNL1/MMP9/OSM/CRYAB/LILRB2/BAG3/RGS4/MAP1B/LRRC32/CAB39/DYSF/ITGAV/KCNE4/SDCBP/CD84/TNFRSF1B/CD47/IL11/SYT11/SLC9A3R1/TLR2/RRAD/MAOB/LIF/SFRP4/EDN1/FAM3D/CD300LF/MCTP1/PLN/APOE/EPHB2/ABAT/FCGR2B/SHH/RSAD2/IL1B/IL33/GSTM2/SFRP1/CD74/NMU/OSR1/CORO1A/ERBB3/IL13RA2/HMOX1/PTGS2/HLA-F/PP…	137
BP	GO:0062197	cellular response to chemical stress	108/3563	360/18866	1.93801e-07	2.82797e-06	1.62166e-06	PDGFRB/STX2/SPHK1/ANXA1/SIRPA/CAV1/TPM1/AXL/NCF2/UBQLN1/SOD2/FAS/LRRC8C/DHRS2/TNFAIP3/ECT2/MYLK/CYBB/AIF1/CCNA2/MELK/TXNRD1/MMP9/PPARG/IL6/PDGFRA/NCOA7/MMP2/CAB39/DYSF/VNN1/FYN/GPX2/HIF1A/JAK2/GPR37/NOX4/ETV5/SRC/BDKRB2/MMP3/EGFR/RCSD1/MAPK10/ALOX5/JUN/GJB2/DAPK1/SOD3/KLF4/AKR1C3/ERRFI1/CYP1B1/HMOX1/PTGS2/LCN2/BMP7/CD36/PYCR1/AKR1B1/SLC2A4/WNT1/UCP1/FANCC/PRDX6/PARP1/VKORC1L1/SRXN1/EZH2/PCNA/DNAJ…	108
BP	GO:0070997	neuron death	108/3563	360/18866	1.93801e-07	2.82797e-06	1.62166e-06	NRP1/ITGA1/F2R/C5AR1/AXL/TGFB3/SOD2/CCL2/FAS/GATA3/TYROBP/C1QA/CAPN2/SNCG/ITGB2/CLCF1/CEBPB/STAT3/RRAS2/NCOA7/KIF14/PRNP/TGFB2/EGR1/EFNB2/ITGAM/CDK5R1/FYN/NES/TNFRSF1B/CTSZ/HIF1A/SERPINF1/SORL1/JAK2/LRP1/CSF1/BTG2/CSF3/CCL5/APOE/FCGR2B/PTPRZ1/JUN/DHCR24/FOXQ1/GCLM/NGFR/THRB/NUPR1/CORO1A/ERBB3/CX3CL1/HMOX1/HLA-F/GPNMB/DKK1/FOXB1/WNT1/PITX3/GRID2/POU4F3/SNCB/GRIN2B/FGF8/MTNR1B/STXBP1/PARP1/PCSK9/TN…	108
BP	GO:0043407	negative regulation of MAP kinase activity	35/3563	79/18866	1.95132e-07	2.84086e-06	1.62905e-06	SH2B3/RGS2/CAV1/DUSP14/SFRP2/LYN/CD300A/RGS4/DUSP1/SORL1/SERPINB3/PTPN22/DUSP7/APOE/IL1B/SFRP1/UCHL1/DUSP10/DUSP2/DUSP5/BMP7/DEFB114/DUSP21/DNAJA1/PRKCD/PTPRJ/CBLC/DUSP4/DUSP3/SPRY1/SMPD1/IRAK3/SPRED1/AGT/BMP4	35
BP	GO:0002698	negative regulation of immune effector process	48/3563	124/18866	1.99315e-07	2.88847e-06	1.65636e-06	ANXA1/TGFB3/IL7R/SERPINB9/SLAMF8/VSIG4/HAVCR2/CD300A/IL2RA/SERPING1/TGFB2/FGL2/PTPRC/CD84/CD47/TNFSF4/SERPINB4/HTRA1/MICB/CD59/FCGR2B/PGLYRP3/IL33/HLA-B/IL20RB/DUSP10/IL13RA2/HMOX1/HLA-A/HLA-F/FOXJ1/CLEC12B/IFNA2/PRKDC/RNF26/ARRB2/CD96/CEACAM1/A2M/FOXF1/LOXL3/PPP3CB/IRAK3/JAK3/LILRB1/SUSD4/SPINK5/TSPAN6	48
BP	GO:0051208	sequestering of calcium ion	48/3563	124/18866	1.99315e-07	2.88847e-06	1.65636e-06	MYO5A/F2R/LYN/CXCL10/ANXA6/THY1/ITPR2/CXCL9/CXCL11/PTPRC/CASQ1/RASA3/P2RY6/ITPR3/CCL21/PLN/MCOLN3/GSTM2/CORO1A/CX3CL1/CCL19/F2RL3/AKAP6/HRC/F2/TMEM38B/DMD/CASQ2/CACNA1C/ABL1/ANK2/ATP1A2/FGF2/RYR2/JPH2/BDKRB1/ITPR1/P2RX7/HTR2B/TRPC1/CLIC2/PDE4D/SLC8A1/PKD2/SNCA/CD19/CCR7/SLC25A23	48
BP	GO:0006959	humoral immune response	112/3563	377/18866	2.01985e-07	2.92048e-06	1.67471e-06	C1S/C1R/C5AR1/CCL2/C1QC/GATA3/PROS1/C1QB/C1QA/NOTCH2/PLA2G6/C3AR1/CXCL10/TREM1/VSIG4/RNASE6/CXCL2/SERPING1/IL6/PI3/RARRES2/CXCL1/LYZ/S100A8/CXCL9/CXCL5/CXCL11/EXO1/PTPRC/SLC11A1/CXCL13/GNLY/CFI/CCL13/CXCL6/S100A7/TREM2/CD83/S100A9/KLK5/ALOX5/ST6GAL1/CD59/FCGR2B/KLK7/HLA-DQB1/C3/RNASE7/IL1B/PGLYRP3/MFAP4/CFB/CXCL3/SLPI/HLA-A/S100A12/C2/DEFB1/PRSS3/LCN2/FOXJ1/KRT1/ZP4/CST9/MUC7/DEFA4/IFNA16/MBL2/HT…	112
BP	GO:0071216	cellular response to biotic stimulus	80/3563	246/18866	2.04068e-07	2.94387e-06	1.68813e-06	PDE4B/VIM/SIRPA/CD14/AXL/ICAM1/PLSCR4/NOD2/CCL2/LYN/TNFAIP3/HCK/CAPN2/CD86/PDCD1LG2/CXCL10/CEBPB/CD274/HAVCR2/CXCL2/LY96/MRC1/TLR1/IL6/LILRB2/GFI1/SERPINE1/IRAK1/CXCL1/LITAF/CXCL9/CXCL5/CXCL11/TNFRSF1B/IRF8/TNFSF4/TLR2/CXCL13/CLEC7A/PTPN22/SRC/CXCL6/TREM2/CSF3/CCL5/LY86/IL24/FCGR2B/CSF2/IL1B/CD6/CXCL3/CX3CL1/CASP1/LCN2/CD36/IL1A/DEFA4/DEFB114/XBP1/CDK4/HMGB2/EME1/TXNIP/IRAK2/NLRP7/CTSG/MEF2C/ABL1…	80
BP	GO:0061900	glial cell activation	29/3563	60/18866	2.20109e-07	3.16807e-06	1.81669e-06	SPHK1/C5AR1/TYROBP/C1QA/LDLR/ITGB2/AIF1/IL6/ITGAM/PTPRC/CTSC/SYT11/CST7/TLR2/JAK2/TLR8/LRP1/TREM2/EGFR/JUN/IL1B/IL33/CX3CL1/APP/SMO/LRRK2/SNCA/TLR7/CLU	29
BP	GO:0030510	regulation of BMP signaling pathway	39/3563	93/18866	2.38258e-07	3.41412e-06	1.95778e-06	SULF1/FSTL1/FBN1/GREM1/SFRP2/PELO/NOTCH2/HTRA3/MSX2/FOXD1/SMAD6/SORL1/HTRA1/FSTL3/SFRP4/SFRP1/FST/DKK1/WNT1/VWC2/CRB2/HES1/HIPK2/TOB1/RBPMS2/NBL1/CHRD/ILK/ABL1/ACVRL1/CDH5/FZD1/MSX1/CHRDL1/BMPR2/ENG/BMP4/ITGA3/ZNF423	39
BP	GO:0006584	catecholamine metabolic process	27/3563	54/18866	2.38821e-07	3.41412e-06	1.95778e-06	GATA3/ITGB2/SULT1A1/TGFB2/SULT1A2/ITGAM/MOXD1/GPR37/MAOB/ABAT/MAOA/SNCAIP/PNMT/AKR1B1/HAND2/HTR1A/TACR3/SNCB/DRD3/COMT/TH/HDC/SNCA/NR4A2/DRD4/PDE1B/EPAS1	27
BP	GO:0009712	catechol-containing compound metabolic process	27/3563	54/18866	2.38821e-07	3.41412e-06	1.95778e-06	GATA3/ITGB2/SULT1A1/TGFB2/SULT1A2/ITGAM/MOXD1/GPR37/MAOB/ABAT/MAOA/SNCAIP/PNMT/AKR1B1/HAND2/HTR1A/TACR3/SNCB/DRD3/COMT/TH/HDC/SNCA/NR4A2/DRD4/PDE1B/EPAS1	27
BP	GO:0051250	negative regulation of lymphocyte activation	56/3563	154/18866	2.40665e-07	3.43273e-06	1.96845e-06	ANXA1/INHBA/AXL/LYN/TNFAIP3/TYROBP/CD86/SAMSN1/PDCD1LG2/MNDA/RUNX3/CEBPB/CD274/VSIG4/HAVCR2/CD300A/IL2RA/LILRB2/PRNP/LRRC32/FGL2/PLA2G2F/TNFSF4/CTLA4/LST1/PTPN22/LAG3/SOCS1/FCGR2B/SHH/IRF1/PGLYRP3/SFRP1/CD74/IL20RB/HLA-F/GPNMB/GAL/FOXJ1/IFNA2/TNFRSF21/TNFRSF14/ERBB2/CEACAM1/LOXL3/DUSP3/BTK/TNFAIP8L2/JAK3/GLI3/TBC1D10C/LILRB1/BMP4/VTCN1/HMGB3/INPP5D	56
BP	GO:0010517	regulation of phospholipase activity	33/3563	73/18866	2.42727e-07	3.45436e-06	1.98086e-06	EDNRA/PDGFRB/RGS2/ANXA1/C5AR1/CD86/PDGFRA/LRP1/P2RY6/FGFR3/CCL5/EGFR/NMUR1/PTH/ABL2/FGFR1/NTRK2/ARHGAP6/SELE/PLA2G5/ABL1/AGTR1/FGF2/HTR2B/ARF4/ITK/SNCA/AGT/AVPR1A/ANG/GNA15/KIT/PRKCZ	33
BP	GO:0007043	cell-cell junction assembly	54/3563	147/18866	2.68438e-07	3.81171e-06	2.18577e-06	CDH11/CAV1/HEG1/ECT2/SNAI1/PECAM1/JAM3/PKP2/GJB2/IL1B/SNAI2/FSCN1/CLDN23/WNT11/GJC1/UGT8/POF1B/PKP1/CLDN16/LIM2/CDH20/CRB3/CLDN4/GRHL2/CLDN7/DSG1/GJA1/EPB41L3/DCHS1/CLDN3/TLN1/ANK2/VCL/GPBAR1/CNTNAP1/CDH5/SRF/ACTB/CLDN5/CLDN11/GJA4/CDH19/RHOC/GJA5/MARVELD2/AGT/MARVELD3/CLDN1/PKP3/JUP/GJB6/LSR/F11R/ESAM	54
BP	GO:2001236	regulation of extrinsic apoptotic signaling pathway	58/3563	162/18866	2.72585e-07	3.86193e-06	2.21457e-06	NRP1/INHBA/CAV1/SRPX/ICAM1/SFRP2/THBS1/FAS/TNFAIP3/G0S2/TNFRSF12A/SERPINE1/TGFBR1/ACVR1/ITGAV/TRPS1/FYN/PTPRC/SRC/PMAIP1/CSF2/IL1B/SNAI2/GCLM/SFRP1/IFI6/CX3CL1/HMOX1/ITM2C/AR/ATF3/TNFSF10/MAL/IL1A/DAPK3/FGF10/ZSWIM2/STK3/HMGB2/BRCA1/BMPR1B/FGFR1/FAIM2/IGF1/HGF/EYA1/NOS3/SCG2/PEA15/TIMP3/MCL1/BCL2/EYA4/YAP1/AGT/BMP4/TNFRSF10A/BID	58
BP	GO:0070482	response to oxygen levels	116/3563	396/18866	2.77213e-07	3.91872e-06	2.24714e-06	EDNRA/PDGFRB/COL1A1/POSTN/CAV1/PAM/TGFB3/UBQLN1/ICAM1/THBS1/FAS/STC1/CYBB/CAPN2/ADA/TWIST1/LOXL2/PDPN/VEGFC/CCNA2/LDHA/BACH1/PPARG/PLAU/ITPR2/CRYAB/CXCR4/PLOD1/DPP4/MMP2/TGFB2/EGR1/IRAK1/PGK1/CCNB1/PLOD2/VASN/AGTRAP/CD38/HIF1A/TLR2/MYC/NOX4/ITGA2/CXCL12/SRC/MMP14/EDN1/PSMB9/KCNMB1/TGFBR2/ABAT/TGFBR3/PMAIP1/STC2/GATA6/SFRP1/SOD3/HMOX1/PTGIS/PTGS2/PLAT/ADM/BMP7/AQP3/PTN/SLC2A4/OPRD1/NPPC/PSMD2/PSMD…	116
BP	GO:0051209	release of sequestered calcium ion into cytosol	46/3563	118/18866	2.78997e-07	3.93516e-06	2.25657e-06	MYO5A/F2R/LYN/CXCL10/THY1/ITPR2/CXCL9/CXCL11/PTPRC/CASQ1/RASA3/P2RY6/ITPR3/CCL21/PLN/MCOLN3/GSTM2/CORO1A/CX3CL1/CCL19/F2RL3/AKAP6/HRC/F2/TMEM38B/DMD/CASQ2/CACNA1C/ABL1/ANK2/ATP1A2/FGF2/RYR2/JPH2/BDKRB1/ITPR1/P2RX7/HTR2B/TRPC1/CLIC2/PDE4D/SLC8A1/PKD2/SNCA/CD19/CCR7	46
BP	GO:0018149	peptide cross-linking	20/3563	34/18866	2.83246e-07	3.98622e-06	2.28585e-06	COL3A1/DCN/FN1/ANXA1/TGM2/THBS1/DSP/PI3/BGN/SPRR1B/F13A1/EVPL/TGM1/KRT1/SPRR1A/EPB42/IVL/EGFLAM/SPOCK2/CSTA	20
BP	GO:0042391	regulation of membrane potential	127/3563	443/18866	2.85564e-07	4.00992e-06	2.29944e-06	DCN/SLC39A8/YWHAH/FLNA/CAV1/DSC2/KCNJ8/ATP1A1/BIN1/DSP/NUP155/RGS4/CACNA1D/KCNE4/GABRP/FHL1/SRC/TREM2/EDN1/CACNA2D1/ATP1A4/PLN/ABAT/PKP2/KCNQ1/PMAIP1/JUN/GCLM/GPD1L/GJC1/IFI6/POPDC3/PPP1R9A/KCNN4/CD36/PYCR1/PTN/CHRNE/AKAP6/CHRNB4/KCNK16/GRIK4/NPAS4/SHANK1/KCNK4/HTR3C/GRID2/GABRA6/GABRA1/KCNH1/GRIN2B/NTSR2/SCN1A/CHRM1/NPY2R/OPRD1/CACNG2/HCRT/NPFF/MTNR1B/GLRA1/GABRR3/PARP1/APP/RNF207/HSH2D/RIMS3/TR…	127
BP	GO:0042303	molting cycle	44/3563	111/18866	2.88606e-07	4.03475e-06	2.31368e-06	SOX9/CD109/MYO5A/INHBA/SAV1/SNAI1/HPSE/TGFB2/LRIG1/KRT14/MSX2/KRT16/CDH3/TNFRSF19/EGFR/IGFBP5/SHH/FOXQ1/NGFR/FST/PTGS2/GAL/DKK1/SOX21/FGF10/PTCH2/KRT27/KRT71/ALX4/KRT84/LHX2/FA2H/FOXE1/EPS8L3/SMO/DKK4/FGF7/GLI2/LDB2/BCL2/PPP1R13L/SPINK5/TMEM79/APCDD1	44
BP	GO:0042633	hair cycle	44/3563	111/18866	2.88606e-07	4.03475e-06	2.31368e-06	SOX9/CD109/MYO5A/INHBA/SAV1/SNAI1/HPSE/TGFB2/LRIG1/KRT14/MSX2/KRT16/CDH3/TNFRSF19/EGFR/IGFBP5/SHH/FOXQ1/NGFR/FST/PTGS2/GAL/DKK1/SOX21/FGF10/PTCH2/KRT27/KRT71/ALX4/KRT84/LHX2/FA2H/FOXE1/EPS8L3/SMO/DKK4/FGF7/GLI2/LDB2/BCL2/PPP1R13L/SPINK5/TMEM79/APCDD1	44
BP	GO:0002548	monocyte chemotaxis	31/3563	67/18866	2.94e-07	4.09401e-06	2.34766e-06	ANXA1/GREM1/CCL2/LYN/SLAMF8/AIF1/CXCL10/PLA2G7/CCL4/IL6/CCL8/SERPINE1/CCL18/DUSP1/CCL11/CCL13/CXCL12/CCL24/S100A7/CCR1/PDGFB/CCL5/CCL20/CCL21/CX3CL1/S100A12/S100A14/CCL19/SLIT2/NBL1/CCL23	31
BP	GO:0043406	positive regulation of MAP kinase activity	84/3563	264/18866	2.94138e-07	4.09401e-06	2.34766e-06	PDGFRB/PDGFC/ITGA1/F2R/ZEB2/C5AR1/TGFB3/THBS1/NOD2/FPR1/KITLG/ROR2/CXCR4/TGFBR1/IRAK1/PTPRC/JAK2/RASGRP1/NOX4/PBK/TPD52L1/SRC/EDN1/DUSP7/PDGFB/MAPK8IP3/EGFR/TGFA/MAPK10/IGFBP6/IL1B/ADORA2B/ROBO1/PLCE1/CD74/IQGAP3/GADD45B/WNT7B/ERN2/CSPG4/S100A12/DUSP5/CCL19/MUC20/GDF15/DKK1/FGF10/PDE6H/ADRA2B/MOS/PROK1/RAPGEF1/EZH2/KSR1/FGFR1/ERBB2/MST1R/IRAK2/LRRK2/ILK/FGF2/AKAP13/IGF1/ADRA2A/GHR/HGF/P2RX7/MAP3K…	84
BP	GO:0071248	cellular response to metal ion	66/3563	193/18866	3.0356e-07	4.2159e-06	2.41755e-06	CLIC4/MT2A/ALOX5AP/MT1X/ADCY7/ECT2/CYBB/FBP1/MT1G/MMP9/GSN/PRNP/CCNB1/MT1M/MT1E/SYT11/SYT17/SERPINF1/MT1H/B2M/CPNE8/FSTL3/EDN1/CEBPA/EGFR/SYT8/SHH/JUN/AKR1C3/HMOX1/PTGS2/FABP4/CRHBP/CPNE6/TPH2/KCNH1/ADCY8/GLRA1/PARP1/CPNE2/APP/MT1F/BNIP3/CDH1/TH/CYP1A1/LRRK2/MEF2C/AQP1/RASGRP2/ITPKB/NFATC4/BACE1/NFE2L1/PKD2/BMP6/CACNA1H/CPNE5/SNCA/KCNK3/SLC40A1/FOSB/FOS/CLDN1/TFAP2A/SLC25A23	66
BP	GO:0010632	regulation of epithelial cell migration	93/3563	301/18866	3.15317e-07	4.36959e-06	2.50569e-06	CORO1C/SOX9/DCN/NRP2/SPARC/NRP1/ANXA1/THBS1/STC1/GATA3/MACF1/HBEGF/ANXA3/MAP4K4/VEGFC/PLK2/AMOTL1/MMP9/PPARG/TGFB2/AKT3/MAPRE2/HAS2/FGFBP1/SEMA3A/RIN2/ATOH8/HIF1A/SERPINF1/CXCL13/ITGA2/SRC/RRAS/EDN1/PDGFB/CTSH/PTPRG/APOE/TGFBR2/GATA2/JUN/SMOC2/DNAJA4/KLF4/DUSP10/CARD10/PTPRR/HMOX1/PTGS2/SEMA5A/PTN/FGF10/BMP10/STRAP/PTPRM/RAB25/TACSTD2/MMRN2/SLIT2/FGFR1/SRPX2/CEACAM1/FGF7/RHOJ/MEF2C/ABL1/STARD13/A…	93
BP	GO:0150146	cell junction disassembly	14/3563	19/18866	3.18909e-07	4.40971e-06	2.52869e-06	TGFB3/C1QC/C1QB/C1QA/MAP4K4/TGFBR1/MAPRE2/ITGAM/TREM2/C3/SNAI2/CX3CL1/DKK1/DUSP3	14
BP	GO:0010522	regulation of calcium ion transport into cytosol	41/3563	101/18866	3.41196e-07	4.70762e-06	2.69952e-06	MYO5A/CAV1/F2R/LYN/CXCL10/THY1/PRNP/CXCL9/CXCL11/FYN/CASQ1/P2RY6/PLN/GSTM2/CORO1A/CX3CL1/F2RL3/AKAP6/HRC/F2/TMEM38B/DMD/CASQ2/CACNA1C/ABL1/ANK2/ATP1A2/RYR2/JPH2/BDKRB1/P2RX7/TRPC1/CLIC2/PDE4D/SLC8A1/PKD2/RAMP3/BCL2/SNCA/CD19/CD4	41
BP	GO:0061337	cardiac conduction	54/3563	148/18866	3.45698e-07	4.75936e-06	2.7292e-06	FLNA/CAV1/DSC2/ATP1A1/BIN1/DSP/NUP155/ITPR2/CACNA1D/KCNE4/CASQ1/TMEM65/FXYD6/CACNA2D1/ATP1A4/ITPR3/PLN/PKP2/KCNQ1/GJC1/FXYD4/FXYD3/HRC/CACNG2/CACNA1F/NPPC/RNF207/TRPM4/CXADR/GJA1/CASQ2/CACNA1C/ABCC9/ANK2/ATP1A2/RYR2/KCNIP3/SCN1B/ITPR1/CACNB2/TRPC1/KCNH2/PDE4D/SLC8A1/ATP2B4/ATP2A2/GJA5/KCNK3/KCNK6/KCND3/AGT/ATP2A1/JUP/NPR2	54
BP	GO:0055007	cardiac muscle cell differentiation	48/3563	126/18866	3.49933e-07	4.80721e-06	2.75664e-06	PDGFRB/RGS2/GREM1/ITGB1/TBX3/SGCB/PDGFRA/RGS4/EFNB2/CCNB1/ACVR1/NOX4/MYH10/EDN1/GATA6/MYH11/ACTC1/DKK1/AKAP6/CSRP3/MYH6/MYL2/WNT8A/BMP10/ARRB2/G6PD/BVES/CXADR/DLL1/SGCD/MEF2C/AKAP13/MYOCD/IGF1/PI16/FZD7/SRF/PDLIM5/SORBS2/SLC8A1/RARB/TBX5/RXRA/AGT/BMP4/FHOD3/VEGFA/FHL2	48
BP	GO:0007188	adenylate cyclase-modulating G protein-coupled receptor signaling pathway	76/3563	233/18866	3.55932e-07	4.87904e-06	2.79782e-06	EDNRA/FLNA/RGS2/ADCY7/GPR176/GNG2/VIPR1/RGS1/PTHLH/FPR1/CXCL10/ADCY9/GNA12/GRK5/ADCY3/RAMP1/CACNA1D/CXCL9/CXCL11/SLC9A3R1/GPR37/AKAP12/GPR161/EDN1/PLN/ADORA2B/MARCO/ADM/ADRA1B/CHRM2/GLP2R/MTNR1A/HTR1A/IAPP/GNAT2/GALR1/FSHR/GPHB5/MC5R/ADCY8/CHRM1/HRH4/NPY2R/MC3R/OPRD1/PTH/ADRA2B/GALR3/RXFP2/DRD3/PRMT5/APLP1/ADRB1/PTGFR/ADRB3/PTGER2/ADCYAP1/AKAP13/ADRA2A/PDE2A/GNAO1/PTGER3/CALCRL/GNAL/CHRM3/GPR65/A…	76
BP	GO:0048144	fibroblast proliferation	36/3563	84/18866	3.59862e-07	4.92225e-06	2.8226e-06	PDGFRB/SPHK1/FN1/CDK6/PDGFC/ANXA2/DDR2/CCNA2/CD300A/PPARG/PDGFRA/CCNB1/MYC/WNT2/EREG/PDGFB/EGFR/GAS6/JUN/NGFR/SFRP1/CD74/WNT7B/NUPR1/WNT1/FGF10/PRKDC/CDK4/S100A6/E2F1/CDC6/AQP1/IGF1/FTH1/PDGFD/AGT	36
BP	GO:0030216	keratinocyte differentiation	94/3563	306/18866	3.65525e-07	4.98895e-06	2.86085e-06	CLIC4/PALLD/CD109/ANXA1/CTSK/SAV1/DSC2/KRT6B/KRTAP5-9/DSG3/DSP/ZBED2/PI3/KRT14/MSX2/KRT16/EREG/SPRR1B/CDH3/S100A7/SGPP1/SERPINB13/EVPL/CYP26B1/KLK5/KRT81/SCEL/PKP2/CASP14/TGM1/DSC3/KRT7/JAG1/AKR1C3/ERRFI1/KRT75/KRT5/SPRR2G/SFN/PKP1/KRT8/KRT20/CNFN/KRT4/KRT1/AQP3/KRT13/PRSS8/SPRR3/KRT23/KRT3/KRTAP3-1/KRTAP17-1/KRT36/KRT27/KRTAP3-3/KRT73/KRT71/KRTAP1-5/KRT35/SPRR1A/KRT72/KRTAP9-4/KRTAP4-4/KRTAP9-8/…	94
BP	GO:0050890	cognition	93/3563	302/18866	3.72243e-07	5.06971e-06	2.90716e-06	ITGA5/C5AR1/ITGB1/LDLR/PLA2G6/EGR2/PLK2/CEBPB/LILRB2/PRNP/ADCY3/FYN/HLA-DRA/CCL11/SYT11/HIF1A/TLR2/SERPINF1/B2M/BTG2/FEN1/ATXN1/ITPR3/EGFR/SLC1A4/APOE/EPHB2/PTPRZ1/JUN/FOSL1/ST3GAL4/MME/KLK8/PTGS2/DKK1/CRH/PTN/SLC2A4/FOXB1/TBR1/NPAS4/SHANK1/CRHBP/KCNK4/GRIN2B/ADCY8/CHRM1/LMX1A/NEUROG1/OXT/GALR3/DRD3/COMT/APP/CNTNAP2/SLC7A11/SNAP25/NTRK2/NRXN3/PTCHD1/C1QL1/TH/GATM/MAP1A/MEF2C/ATP1A2/FAM107A/NRXN2/…	93
BP	GO:0060350	endochondral bone morphogenesis	27/3563	55/18866	3.84882e-07	5.23059e-06	2.99942e-06	SOX9/COL1A1/STC1/ANXA6/NAB1/RUNX2/COL13A1/MMP14/FGFR3/TGFBR2/TMEM119/COMP/MMP13/PHOSPHO1/NPPC/SHOX2/BMPR1B/MEF2C/MEF2D/TEK/SERPINH1/RARB/BMP6/AXIN2/BMPR2/BMP4/DLX5	27
BP	GO:0045823	positive regulation of heart contraction	23/3563	43/18866	3.90099e-07	5.29014e-06	3.03356e-06	RGS2/TPM1/ADA/ATP1A1/TGFB2/RGS4/EDN1/KCNQ1/NMU/ADM/ADRA1B/HRC/TACR3/RNF207/TRPM4/APLN/ADRB1/ATP1A2/RYR2/PDE4D/ATP2A2/AVPR1A/ATP2A1	23
BP	GO:0007179	transforming growth factor beta receptor signaling pathway	68/3563	202/18866	3.93988e-07	5.33147e-06	3.05726e-06	COL3A1/CD109/COL1A2/LOX/FBN1/FMOD/CAV1/TGFB3/THBS1/EMILIN1/CAV2/CHST11/ITGB5/DKK3/ASPN/HTRA3/LTBP2/TGFBR1/TGFB2/LRRC32/ACVR1/VASN/SDCBP/ZEB1/SMAD6/TGFB1I1/HTRA1/SRC/TGFBR2/NPNT/LTBP1/TGFBR3/DAB2/JUN/BAMBI/CDKN2B/ID1/FBN2/CGN/GDF15/WNT1/ONECUT1/IL17F/STRAP/PARP1/HIPK2/IL17RD/ARRB2/SLC2A10/LRG1/PEG10/ZYX/MYOCD/ACVRL1/CDH5/SPRY1/CLDN5/LTBP3/ENG/ITGA8/CDKN1C/SPRED1/LPXN/FOS/ITGA3/PRKCZ/F11R/LTBP4	68
BP	GO:0051961	negative regulation of nervous system development	97/3563	319/18866	4.04332e-07	5.45383e-06	3.12743e-06	SOX9/COL3A1/NRP1/YWHAH/VIM/LGALS1/LDLR/PLK2/DIXDC1/DPYSL3/STAT3/ASPM/THY1/IL6/GFI1/EFNB2/CDK5R1/SEMA3A/CTSC/CD38/PMP22/SPP1/CCL11/CTSZ/TLR2/SORL1/LRP1/B2M/SEMA3F/GPR161/NTN1/SEMA6A/PTPRG/APOE/FSTL4/EPHB2/ZNF365/SHH/IL1B/NGFR/ID1/DUSP10/THRB/JAG1/CX3CL1/KLK8/ITM2C/SEMA5A/ID4/SPOCK1/BMP7/DKK1/RTN4RL2/PTN/LBX1/PITX3/PHOX2B/LMX1A/NKX6-2/SOX10/DRD3/KREMEN1/F2/CDK5RAP2/MAP2/TNFRSF21/RGMA/PAX6/TBX6/HES1…	97
BP	GO:0032663	regulation of interleukin-2 production	25/3563	49/18866	4.04753e-07	5.45383e-06	3.12743e-06	PDE4B/ANXA1/GATA3/TNFAIP3/CD86/VSIG4/HAVCR2/PRNP/GBP1/PTPRC/CLEC7A/CD83/CARD11/HOMER2/IL1B/IL20RB/IL1A/IL17F/NAV3/CD34/PDE4D/CD28/ZFP36/CD4/SPTBN1	25
BP	GO:0048469	cell maturation	62/3563	179/18866	4.13041e-07	5.5537e-06	3.1847e-06	FAM20C/CDC25B/AXL/GATA3/C1QA/BNC1/AURKA/SPINK1/PPARG/TRIP13/RUNX2/KIF14/B4GALT5/CCNB1/HIF1A/FBXO5/EREG/CLEC7A/FOXA1/CEBPA/TYMS/IL15/CCL21/GATA2/C3/CX3CL1/DEFB1/CCL19/AKR1B1/EPB42/ACTL6B/ELSPBP1/RXFP2/SOX10/NPPC/XBP1/TBX6/HES1/APP/CNTNAP2/G6PD/NRCAM/FGFR1/HOXA5/NTN4/C1QL1/LRRK2/KLF2/PDE3A/BTK/EDNRB/BCL2/POU2F2/NR4A2/ANG/TFCP2L1/TMEM79/VEGFA/LGI4/NPR2/RAC3/EPAS1	62
BP	GO:0046683	response to organophosphorus	50/3563	134/18866	4.2313e-07	5.67729e-06	3.25557e-06	SPARC/COL1A1/PANX1/STC1/LDHA/SRD5A1/ITPR2/AQP9/DUSP1/RFC3/AREG/STAT1/NOX4/P2RY6/TYMS/IGFBP5/KCNQ1/FOSL1/IL1B/THBD/PTGS2/AKAP6/CNGA3/AANAT/CRHBP/P2RY4/OXT/RAPGEF1/APP/TRPM4/SDC1/AHR/DUOX1/DUOX2/PLA2G5/P2RX1/ABCC9/AQP1/TEK/PDE2A/PDE3A/P2RX7/SLC8A1/CDO1/PKD2/MMP19/ZFP36L1/FOSB/SELL/FOS	50
BP	GO:0002285	lymphocyte activation involved in immune response	64/3563	187/18866	4.41003e-07	5.9046e-06	3.38592e-06	ANXA1/LGALS1/ICAM1/FCER1G/RAB27A/DOCK11/GATA3/ADA/NOTCH2/CD86/CLCF1/HAVCR2/STAT3/IL6/DOCK10/LCP1/FGL2/EXO1/PTPRC/SLC11A1/TNFSF4/HLA-DMB/PLCL2/IL27RA/LEF1/FCGR2B/PGLYRP3/BATF/CD74/ITGAL/CORO1A/HLA-F/ITM2A/APBB1IP/CCL19/IL27/IFNA16/IFNA21/IFNA7/IFNA8/IFNA2/IFNA4/IFNW1/IL23R/XBP1/MSH6/MAD2L2/EXOSC3/MSH2/DLL1/CEACAM1/ABL1/LOXL3/NLRP3/MFNG/RORA/CD28/SLAMF6/CD19/JAK3/LILRB1/F2RL1/PRKCZ/POU2AF1	64
BP	GO:0014074	response to purine-containing compound	54/3563	149/18866	4.43497e-07	5.92545e-06	3.39788e-06	SPARC/COL1A1/PANX1/STC1/LDHA/PPARG/SRD5A1/ITPR2/AQP9/DUSP1/AREG/STAT1/NOX4/P2RY6/IGFBP5/KCNQ1/FOSL1/IL1B/GSTM2/THBD/PTGS2/AKAP6/CNGA3/AANAT/CRHBP/P2RY4/OXT/TMEM38B/CAD/RAPGEF1/APP/TRPM4/SDC1/AHR/DUOX1/DUOX2/CASQ2/PLA2G5/P2RX1/ABCC9/AQP1/RYR2/TEK/PDE2A/PDE3A/P2RX7/SLC8A1/CDO1/PKD2/MMP19/ZFP36L1/FOSB/SELL/FOS	54
BP	GO:0050768	negative regulation of neurogenesis	91/3563	295/18866	4.54935e-07	6.06548e-06	3.47817e-06	SOX9/COL3A1/NRP1/YWHAH/VIM/LGALS1/LDLR/PLK2/DIXDC1/DPYSL3/STAT3/ASPM/THY1/IL6/GFI1/EFNB2/CDK5R1/SEMA3A/CD38/PMP22/SPP1/CCL11/CTSZ/SORL1/LRP1/B2M/SEMA3F/NTN1/SEMA6A/PTPRG/APOE/FSTL4/EPHB2/ZNF365/SHH/IL1B/NGFR/ID1/DUSP10/THRB/JAG1/CX3CL1/KLK8/ITM2C/SEMA5A/ID4/SPOCK1/BMP7/DKK1/RTN4RL2/PTN/LBX1/PITX3/PHOX2B/LMX1A/NKX6-2/SOX10/DRD3/KREMEN1/F2/CDK5RAP2/MAP2/RGMA/PAX6/TBX6/HES1/APP/SLIT2/MYLIP/RTN4R/LHX…	91
BP	GO:0003176	aortic valve development	19/3563	32/18866	4.60603e-07	6.1153e-06	3.50674e-06	SOX9/EMILIN1/GATA3/SNAI1/TWIST1/HEYL/TNFRSF1B/SMAD6/SNAI2/ROBO1/JAG1/SLIT2/SLIT3/ELN/GATA5/NFATC1/NOS3/BMPR2/BMP4	19
BP	GO:0060317	cardiac epithelial to mesenchymal transition	19/3563	32/18866	4.60603e-07	6.1153e-06	3.50674e-06	SNAI1/TWIST1/TGFBR1/TGFB2/HEYL/MSX2/ACVR1/HAS2/WNT2/TGFBR2/TGFBR3/SNAI2/JAG1/FGF8/TMEM100/OLFM1/SPRY1/MSX1/ENG	19
BP	GO:0002822	regulation of adaptive immune response based on somatic recombination of immune receptors built from immunoglobulin superfamily domains	55/3563	153/18866	4.7211e-07	6.25496e-06	3.58683e-06	ANXA1/FCER1G/IL7R/GATA3/TNFAIP3/ADA/CLCF1/CD274/HAVCR2/IL6/PTPRC/TNFRSF1B/PVR/SLC11A1/TNFSF4/TNFSF13B/B2M/IL27RA/WAS/FCGR2B/RSAD2/C3/IL1B/IL33/HLA-B/IL20RB/HLA-A/HLA-F/CCL19/AZGP1/FOXJ1/TNFRSF13C/IL27/IFNA2/IL23R/MAD2L2/EXOSC3/MSH2/TRPM4/CEACAM1/IL1R1/MEF2C/LOXL3/PPP3CB/P2RX7/NLRP3/BTK/CD1D/CD28/CLC/JAK3/LILRB1/CD4/SUSD4/PRKCZ	55
BP	GO:0007187	G protein-coupled receptor signaling pathway, coupled to cyclic nucleotide second messenger	83/3563	263/18866	5.05771e-07	6.68695e-06	3.83454e-06	EDNRA/FLNA/RGS2/ANXA1/ADCY7/GPR176/GNG2/VIPR1/CCL2/RGS1/PTHLH/FPR1/CXCL10/ADCY9/GNA12/GRK5/ADCY3/RAMP1/CACNA1D/CXCL9/CXCL11/SLC9A3R1/GPR37/AKAP12/CCR1/GPR161/EDN1/PLN/ADORA2B/MARCO/ADM/ADRA1B/CHRM2/GLP2R/MTNR1A/OR10H2/HTR1A/IAPP/GNAT2/GALR1/FSHR/GPHB5/MC5R/ADCY8/CHRM1/HRH4/NPY2R/MC3R/OPRD1/PTH/MTNR1B/ADRA2B/GALR3/RXFP2/DRD3/PRMT5/APLP1/ADRB1/PTGFR/ADRB3/PTGER2/ADCYAP1/AKAP13/ADRA2A/PDE2A/GNAO1/PT…	83
BP	GO:0021537	telencephalon development	82/3563	259/18866	5.09946e-07	6.7281e-06	3.85815e-06	CORO1C/COL3A1/CDK6/FLNA/INHBA/ZEB2/BCL2A1/ANXA3/NDE1/CSF1R/DIXDC1/SRD5A1/ALDH1A3/ASPM/CRTAC1/CXCR4/KIF14/CDK5R1/SEMA3A/HIF1A/LRP1/EXT1/LRP8/CXCL12/MYH10/BTG2/EGFR/LEF1/EPHB2/SHH/EMX2/ROBO1/CDH2/ID4/RTN4RL2/FOXB1/TBR1/LHX5/SLC32A1/LMX1A/FGF8/SCT/AGTPBP1/ARL13B/EZH2/PAX6/HES1/WDR62/CNTNAP2/SLIT2/SLC7A11/RTN4R/LHX2/EPHB3/NTRK2/NEFL/BNIP3/SMO/TH/LRRK2/AQP1/ATP1A2/FAT4/SRF/NR4A3/SHANK3/SLC8A1/RARB/GNG…	82
BP	GO:0048844	artery morphogenesis	33/3563	75/18866	5.25448e-07	6.91821e-06	3.96716e-06	COL3A1/PDGFRB/PRRX1/NRP1/PRDM1/MYLK/LDLR/TBX2/TGFBR1/TGFB2/EFNB2/LRP1/TBX1/APOE/COMP/WNT11/JAG1/HAND2/FGF8/HES1/FOXF1/ADAMTS9/MYOCD/ACVRL1/SRF/EYA1/PKD2/GJA5/BMPR2/ENG/FOXC2/BMP4/VEGFA	33
BP	GO:0036293	response to decreased oxygen levels	109/3563	371/18866	5.35458e-07	7.03539e-06	4.03435e-06	EDNRA/POSTN/CAV1/PAM/TGFB3/UBQLN1/ICAM1/THBS1/STC1/CYBB/CAPN2/ADA/TWIST1/LOXL2/VEGFC/CCNA2/LDHA/BACH1/PLAU/ITPR2/CRYAB/CXCR4/PLOD1/DPP4/MMP2/TGFB2/EGR1/IRAK1/PGK1/CCNB1/PLOD2/VASN/AGTRAP/CD38/HIF1A/TLR2/MYC/NOX4/ITGA2/CXCL12/SRC/MMP14/EDN1/PSMB9/KCNMB1/TGFBR2/ABAT/TGFBR3/PMAIP1/STC2/GATA6/SFRP1/SOD3/HMOX1/PTGIS/PTGS2/PLAT/ADM/BMP7/AQP3/PTN/SLC2A4/OPRD1/NPPC/PSMD2/PSMD1/ENO1/PSMB2/E2F1/HIPK2/PLEKH…	109
BP	GO:0002688	regulation of leukocyte chemotaxis	47/3563	124/18866	5.48086e-07	7.18639e-06	4.12095e-06	MPP1/C5AR1/GREM1/THBS1/CCL2/LYN/C3AR1/SLAMF8/VEGFC/AIF1/CXCL10/PLA2G7/CCL4/CSF1R/IL6/DPP4/SERPINE1/RARRES2/DYSF/MST1/DUSP1/CXCL13/NCKAP1L/CSF1/CXCL12/S100A7/CCR1/JAM3/EDN1/CCL5/GAS6/CCL21/CMKLR1/RAC2/CD74/S100A14/CCL19/PTN/SLIT2/MMP28/NBL1/THBS4/VEGFB/CXCL14/F2RL1/CCR7/VEGFA	47
BP	GO:0048015	phosphatidylinositol-mediated signaling	65/3563	192/18866	5.60452e-07	7.33336e-06	4.20522e-06	SOX9/DCN/PDGFRB/PDGFC/F2R/GATA3/LYN/IER3/SERPINE2/TWIST1/CEP55/CSF1R/PIK3AP1/ROR2/GSN/OSM/PDGFRA/TGFB2/PIK3C2B/FYN/SLC9A3R1/PIK3CD/JAK2/RASGRP1/SRC/PLXNB1/PLCL2/EDN1/CSF3/PDGFB/CCL5/PLCD1/PLCD3/EGFR/HCST/PLCE1/KLF4/ERBB3/KCNH1/FSHR/CRYBA1/F2/FGFR1/IRS2/ERBB2/NTRK2/CEACAM1/HCLS1/PLCL1/PLCD4/IGF1/TEK/ROR1/HGF/ANGPT1/HTR2B/PPP1R16B/CD28/SELP/GAB2/PDGFD/AGT/ZFP36L1/F2RL1/KIT	65
BP	GO:0043270	positive regulation of ion transport	88/3563	284/18866	5.64766e-07	7.37456e-06	4.22885e-06	PDGFRB/FLNA/CAV1/F2R/CCL2/STC1/ITGB1/MYLK/PLA2G6/CXCL10/CEBPB/CCL4/TRPV2/THY1/CACNA1D/CXCL9/CXCL11/LILRA5/TESC/CASQ1/SLC9A3R1/FHL1/P2RY6/CXCL12/CCR1/TREM2/EDN1/CACNA2D1/PDGFB/CCL5/KCNMB1/CNTN1/APOE/EPHB2/ABAT/PKP2/KCNQ1/IL1B/GSTM2/ACSL5/GPD1L/CX3CL1/GAL/CRH/PRSS8/F2RL3/AKAP6/CETP/ABCB11/CHRM1/NPY2R/CACNG2/HCRT/OXT/F2/AVP/STXBP1/PRKCD/RNF207/ARRB2/G6PD/DMD/ATP2C2/P2RX1/ABL1/ANK2/RYR2/JPH2/ADRA2A/B…	88
BP	GO:0006636	unsaturated fatty acid biosynthetic process	28/3563	59/18866	5.71891e-07	7.45031e-06	4.27229e-06	DEGS1/ANXA1/ALOX5AP/ELOVL4/PTGS1/ELOVL5/EDN1/ALOX5/SCD5/IL1B/GSTM2/PLA2G4F/CD74/AKR1C3/PTGDS/PTGIS/PTGS2/GSTM1/ABCD2/AVP/CBR1/FADS3/FADS2/TBXAS1/AVPR1A/ELOVL6/PTGES/SCD	28
BP	GO:0048017	inositol lipid-mediated signaling	66/3563	196/18866	5.7292e-07	7.45031e-06	4.27229e-06	SOX9/DCN/PDGFRB/PDGFC/F2R/GATA3/LYN/IER3/SERPINE2/TWIST1/CEP55/TNFAIP8L3/CSF1R/PIK3AP1/ROR2/GSN/OSM/PDGFRA/TGFB2/PIK3C2B/FYN/SLC9A3R1/PIK3CD/JAK2/RASGRP1/SRC/PLXNB1/PLCL2/EDN1/CSF3/PDGFB/CCL5/PLCD1/PLCD3/EGFR/HCST/PLCE1/KLF4/ERBB3/KCNH1/FSHR/CRYBA1/F2/FGFR1/IRS2/ERBB2/NTRK2/CEACAM1/HCLS1/PLCL1/PLCD4/IGF1/TEK/ROR1/HGF/ANGPT1/HTR2B/PPP1R16B/CD28/SELP/GAB2/PDGFD/AGT/ZFP36L1/F2RL1/KIT	66
BP	GO:0042481	regulation of odontogenesis	17/3563	27/18866	5.75705e-07	7.47119e-06	4.28426e-06	ASPN/RUNX2/CSF1/EDN1/SHH/TNFRSF11B/NGFR/AMELX/MMP20/FGF8/SP6/RSPO2/CD34/MSX1/BMP4/TFAP2A/APCDD1	17
BP	GO:0045666	positive regulation of neuron differentiation	111/3563	380/18866	5.79377e-07	7.50347e-06	4.30277e-06	TIMP2/MMD/FN1/NRP1/RGS2/ZEB2/LYN/ECT2/NCK1/MACF1/TNFRSF12A/ROR2/TCF4/TRPV2/DPYSL3/TRAK1/CXCR4/L1CAM/HEYL/MAP1B/FYN/ZEB1/SYT17/SERPINF1/LRP1/LRP8/CXCL12/ETV5/PLXNB1/S100A9/FOXA1/NTN1/PLXNC1/CNTN1/APOE/GATA2/DBN1/NGFR/ROBO1/CX3CL1/PTK6/PPP1R9A/SEMA5A/TUBB2B/BMP7/DKK1/PCP4/CRABP2/PTN/SHANK1/CPNE6/VWC2/PHOX2B/NEUROG1/ADRA2B/ABL2/SH3GL3/RAPGEF1/EZH2/SHOX2/PLXND1/SLIT2/TOX/NRCAM/DUOXA1/FGFR1/PLXNB3/NTR…	111
BP	GO:0060487	lung epithelial cell differentiation	15/3563	22/18866	5.95549e-07	7.69716e-06	4.41384e-06	SOX9/SAV1/FOXA1/GATA6/AGR2/THRB/FOXJ1/FGF10/TMEM38B/GRHL2/HOXA5/THRA/KLF2/NFIB/YAP1	15
BP	GO:0014065	phosphatidylinositol 3-kinase signaling	55/3563	154/18866	6.0069e-07	7.7478e-06	4.44288e-06	SOX9/DCN/PDGFRB/PDGFC/F2R/GATA3/LYN/IER3/SERPINE2/TWIST1/CEP55/PIK3AP1/ROR2/OSM/PDGFRA/TGFB2/PIK3C2B/FYN/SLC9A3R1/PIK3CD/JAK2/RASGRP1/SRC/PLXNB1/EDN1/CSF3/PDGFB/CCL5/EGFR/HCST/KLF4/ERBB3/FSHR/CRYBA1/F2/FGFR1/IRS2/ERBB2/NTRK2/CEACAM1/HCLS1/IGF1/TEK/ROR1/HGF/ANGPT1/HTR2B/PPP1R16B/CD28/SELP/PDGFD/AGT/ZFP36L1/F2RL1/KIT	55
BP	GO:0030224	monocyte differentiation	21/3563	38/18866	6.06792e-07	7.79475e-06	4.4698e-06	CDK6/GPR68/MT1G/CSF1R/PPARG/MYC/CSF1/JUN/CSF2/IFI16/CD74/PIR/MEF2C/MYH9/CD4/BMP4/ZFP36L1/PDE1B/FASN/VEGFA/INPP5D	21
BP	GO:1903131	mononuclear cell differentiation	21/3563	38/18866	6.06792e-07	7.79475e-06	4.4698e-06	CDK6/GPR68/MT1G/CSF1R/PPARG/MYC/CSF1/JUN/CSF2/IFI16/CD74/PIR/MEF2C/MYH9/CD4/BMP4/ZFP36L1/PDE1B/FASN/VEGFA/INPP5D	21
BP	GO:0086065	cell communication involved in cardiac conduction	27/3563	56/18866	6.09822e-07	7.81782e-06	4.48303e-06	FLNA/CAV1/DSC2/ATP1A1/DSP/NUP155/CACNA1D/CACNA2D1/PKP2/KCNQ1/GJC1/HRC/RNF207/TRPM4/CXADR/GJA1/CASQ2/CACNA1C/ANK2/ATP1A2/RYR2/SCN1B/CACNB2/PDE4D/SLC8A1/GJA5/JUP	27
BP	GO:0051651	maintenance of location in cell	71/3563	216/18866	6.1548e-07	7.87229e-06	4.51427e-06	MYO5A/CAV1/F2R/SRGN/LYN/CXCL10/GSN/ASPM/ANXA6/THY1/ARHGAP21/ITPR2/S100A8/CXCL9/CXCL11/PTPRC/SLC30A4/KDELR3/CASQ1/RASA3/SORL1/P2RY6/S100A9/ITPR3/CCL21/PLN/APOE/MCOLN3/DBN1/GSTM2/CORO1A/SLC30A2/CX3CL1/LCN2/CCL19/F2RL3/AKAP6/HRC/F2/TMEM38B/DMD/GJA1/SCIN/CASQ2/CACNA1C/ABL1/ANK2/ATP1A2/FGF2/RYR2/JPH2/BDKRB1/ITPR1/P2RX7/HTR2B/TRPC1/CLIC2/FTL/PDE4D/SLC8A1/ARL2BP/PKD2/SNCA/FTH1/CD19/CD4/INSIG1/ATP2A1/CCR…	71
BP	GO:0090100	positive regulation of transmembrane receptor protein serine/threonine kinase signaling pathway	43/3563	110/18866	6.16557e-07	7.87229e-06	4.51427e-06	SULF1/INHBA/TGFB3/THBS1/PELO/NOTCH2/TGFBR1/TGFB2/MSX2/ACVR1/FOXD1/SDCBP/TGFB1I1/JAK2/BMP3/TTK/NPNT/TGFBR3/DAB2/CDKN2B/BMP7/GDF15/BMP10/CRB2/PARP1/RBPMS/HES1/HIPK2/SLC2A10/LRG1/ILK/MYOCD/ACVRL1/CDH5/MSX1/BMP6/BMPR2/ENG/INHBB/ITGA8/CDKN1C/BMP4/ZNF423	43
BP	GO:0022404	molting cycle process	37/3563	89/18866	6.23526e-07	7.9293e-06	4.54696e-06	SOX9/CD109/MYO5A/INHBA/SAV1/SNAI1/HPSE/TGFB2/LRIG1/MSX2/CDH3/TNFRSF19/EGFR/IGFBP5/SHH/FOXQ1/NGFR/FST/GAL/DKK1/SOX21/FGF10/KRT27/KRT71/ALX4/KRT84/LHX2/FOXE1/SMO/DKK4/FGF7/GLI2/LDB2/BCL2/SPINK5/TMEM79/APCDD1	37
BP	GO:0022405	hair cycle process	37/3563	89/18866	6.23526e-07	7.9293e-06	4.54696e-06	SOX9/CD109/MYO5A/INHBA/SAV1/SNAI1/HPSE/TGFB2/LRIG1/MSX2/CDH3/TNFRSF19/EGFR/IGFBP5/SHH/FOXQ1/NGFR/FST/GAL/DKK1/SOX21/FGF10/KRT27/KRT71/ALX4/KRT84/LHX2/FOXE1/SMO/DKK4/FGF7/GLI2/LDB2/BCL2/SPINK5/TMEM79/APCDD1	37
BP	GO:0001774	microglial cell activation	25/3563	50/18866	6.64545e-07	8.3836e-06	4.80747e-06	SPHK1/C5AR1/TYROBP/C1QA/LDLR/ITGB2/AIF1/IL6/ITGAM/PTPRC/CTSC/SYT11/CST7/TLR2/JAK2/TLR8/TREM2/JUN/IL33/CX3CL1/APP/LRRK2/SNCA/TLR7/CLU	25
BP	GO:0002269	leukocyte activation involved in inflammatory response	25/3563	50/18866	6.64545e-07	8.3836e-06	4.80747e-06	SPHK1/C5AR1/TYROBP/C1QA/LDLR/ITGB2/AIF1/IL6/ITGAM/PTPRC/CTSC/SYT11/CST7/TLR2/JAK2/TLR8/TREM2/JUN/IL33/CX3CL1/APP/LRRK2/SNCA/TLR7/CLU	25
BP	GO:0003044	regulation of systemic arterial blood pressure mediated by a chemical signal	25/3563	50/18866	6.64545e-07	8.3836e-06	4.80747e-06	TPM1/F2R/SOD2/CPA3/CTSZ/EDN1/ENPEP/MME/ADRA1B/DRD3/CES1/ADRB1/CTSG/ADRB3/PCSK5/AGTR1/SLC2A5/NOS3/PDE4D/ECE1/CMA1/GJA5/AGT/AVPR1A/F2RL1	25
BP	GO:0048546	digestive tract morphogenesis	25/3563	50/18866	6.64545e-07	8.3836e-06	4.80747e-06	SFRP2/DACT1/PDGFRA/HIF1A/EGFR/SHH/SFRP1/WNT11/AGR2/FGF10/SOX10/SHOX2/HOXD13/EPHB3/RBPMS2/SIX2/FOXF1/TCF21/GLI2/SOX17/GLI1/BCL2/GLI3/BMP4/OVOL2	25
BP	GO:1903115	regulation of actin filament-based movement	24/3563	47/18866	6.75512e-07	8.50501e-06	4.87709e-06	PDE4B/FLNA/CAV1/DSC2/STC1/PDPN/ATP1A1/BIN1/DSP/PLN/TNNC1/PKP2/MYLK2/RNF207/TRPM4/CACNA1C/ANK2/ATP1A2/RYR2/PDE4D/ATP2A2/GJA5/ATP2A1/JUP	24
BP	GO:0044843	cell cycle G1/S phase transition	94/3563	310/18866	6.96828e-07	8.75598e-06	5.02101e-06	LATS2/CDK6/ANXA1/INHBA/CCL2/FAM83D/SLFN11/ITGB1/CDKN3/AIF1/PLK2/CCNA2/AURKA/BACH1/DACT1/BCAT1/KIF14/GFI1/MCM6/CCNB1/E2F7/ACVR1/RRM2/UBE2E2/MCM10/FBXO5/MYC/PLAGL1/MCM4/MCM2/PIM2/FHL1/KLF11/BTG2/C10orf99/RHOU/EGFR/TYMS/CCNE2/CCND2/RDX/CCNA1/IQGAP3/CDKN2B/KLF4/CDKN2A/SFN/GPNMB/ID4/ARID3A/FGF10/USP29/USP26/TFDP3/SPDYA/PRKDC/CDK4/POLE3/POLE2/CDC25C/PPAT/RPA1/PRIM1/EZH2/RBL1/PCNA/MCM5/CDT1/TFDP1/CDC25A…	94
BP	GO:0003014	renal system process	47/3563	125/18866	7.18817e-07	9.01439e-06	5.16919e-06	SULF2/SULF1/F2R/ADCY7/STC1/CYP4F12/MYO1E/MCAM/ADCY9/GSN/ADCY3/HAS2/SLC9A3R1/EDN1/PDGFB/GAS6/KCNQ1/AKR1C3/ADM/AQP3/AKR1B1/CHRNB4/SLC22A6/ADCY8/OXT/DRD3/AVP/COMT/KLHL3/CLDN4/GJA1/KCNMA1/PCSK5/AGTR1/AQP1/CD34/EDNRB/ADCY4/ADCY5/BCL2/GJA5/AGT/AVPR1A/BMP4/PRKAR2B/F2RL1/ITGA3	47
BP	GO:2000106	regulation of leukocyte apoptotic process	36/3563	86/18866	7.20642e-07	9.01942e-06	5.17207e-06	ANXA1/AXL/FCER1G/IL7R/NOD2/LYN/ADA/KITLG/CD274/HIF1A/PIK3CD/CXCL12/CCL5/GAS6/CCL21/AURKB/CD74/CDKN2A/CCL19/HSH2D/SLC7A11/IRS2/TSC22D3/HCLS1/MEF2C/ITPKB/GIMAP8/P2RX7/BTK/NR4A3/CD27/JAK3/LILRB1/BMP4/ADAM8/CCR7	36
BP	GO:0071241	cellular response to inorganic substance	72/3563	221/18866	7.51882e-07	9.39186e-06	5.38564e-06	CLIC4/MT2A/ALOX5AP/MT1X/ADCY7/ECT2/CYBB/FBP1/CCNA2/MT1G/MMP9/GSN/PRNP/CCNB1/MT1M/MT1E/SYT11/SYT17/SERPINF1/MT1H/B2M/CPNE8/FSTL3/EDN1/MMP3/CEBPA/EGFR/SYT8/SHH/JUN/AKR1C3/HMOX1/PTGS2/FABP4/CRHBP/CPNE6/TPH2/KCNH1/ADCY8/DDI1/GLRA1/PARP1/RAD51/CPNE2/TIMELESS/APP/MT1F/BNIP3/CDH1/TH/CYP1A1/LRRK2/MEF2C/AQP1/RASGRP2/ITPKB/NFATC4/BACE1/NFE2L1/PKD2/BMP6/CACNA1H/CPNE5/SNCA/KCNK3/SLC40A1/FOSB/FOS/CLDN1/TFAP2A…	72
BP	GO:0045665	negative regulation of neuron differentiation	73/3563	225/18866	7.54581e-07	9.40701e-06	5.39433e-06	SOX9/NRP1/YWHAH/VIM/LGALS1/PLK2/DIXDC1/DPYSL3/ASPM/THY1/GFI1/EFNB2/CDK5R1/SEMA3A/CD38/PMP22/SPP1/CTSZ/LRP1/B2M/SEMA3F/NTN1/SEMA6A/PTPRG/APOE/FSTL4/EPHB2/ZNF365/SHH/NGFR/ID1/THRB/JAG1/KLK8/ITM2C/SEMA5A/ID4/SPOCK1/BMP7/DKK1/RTN4RL2/LBX1/PHOX2B/LMX1A/KREMEN1/CDK5RAP2/MAP2/RGMA/PAX6/TBX6/HES1/APP/SLIT2/MYLIP/RTN4R/DLL1/LRRK2/NFATC4/TRAK2/EDNRB/PPP3CA/ZHX2/MEIS1/SEMA3G/GLI3/STMN2/ARHGAP4/SEMA3B/IRX3/S…	73
BP	GO:0033559	unsaturated fatty acid metabolic process	45/3563	118/18866	7.75679e-07	9.65103e-06	5.53426e-06	DEGS1/ANXA1/ALOX5AP/CYP4F12/ELOVL4/FAAH/PTGS1/ELOVL5/PLA2G4C/CYP2J2/EDN1/ALOX5/AKR1C2/CYP4F8/SCD5/IL1B/MGLL/GSTM2/PLA2G4F/CD74/AKR1C3/PTGDS/CYP1B1/PTGIS/PTGS2/GSTM1/GSTA1/CYP2F1/ABCD2/AVP/ACAA1/CBR1/FADS3/ACOX1/FADS2/CYP1A1/TBXAS1/FAAH2/AVPR1A/EPHX1/ELOVL6/CYP4F11/CYP4F3/PTGES/SCD	45
BP	GO:0032675	regulation of interleukin-6 production	56/3563	159/18866	7.99613e-07	9.92931e-06	5.69384e-06	SIRPA/F2R/FCER1G/NOD2/TNFAIP3/TYROBP/CAPN2/TWIST1/AIF1/HAVCR2/STAT3/TLR1/IL6/LILRB2/LILRA5/IFIH1/CD47/SYT11/TNFSF4/TLR2/NCKAP1L/EREG/TLR8/AFAP1L2/CLEC7A/PTPN22/TREM2/GAS6/DDX58/IL1B/ADORA2B/IL33/CD74/HLA-B/CX3CL1/FOXJ1/CD36/IL1A/IL17F/XBP1/APP/ARRB2/LPL/CD200/ADCYAP1/KLF2/HGF/P2RX7/IL16/IRAK3/POU2F2/C1QTNF3/MAPK13/TLR7/F2RL1/POU2AF1	56
BP	GO:0002088	lens development in camera-type eye	35/3563	83/18866	8.3047e-07	1.02722e-05	5.89047e-06	VIM/ZEB2/GATA3/CRYAB/TGFBR1/WNT2/SLITRK6/MAF/TGFBR2/BCAR3/WNT7B/WNT5B/CRYBB1/CRYGN/PITX3/FOXE3/LCTL/CRYBA2/CRYGA/LIM2/CRYBA4/CRYGB/CRYBA1/CDK4/PAX6/HIPK2/SLC7A11/TMOD1/FGF2/SPRY1/CDON/MEIS1/SPRED1/SHROOM2/BMP4	35
BP	GO:0048145	regulation of fibroblast proliferation	35/3563	83/18866	8.3047e-07	1.02722e-05	5.89047e-06	PDGFRB/SPHK1/FN1/CDK6/PDGFC/ANXA2/DDR2/CCNA2/CD300A/PPARG/PDGFRA/CCNB1/MYC/WNT2/EREG/PDGFB/EGFR/GAS6/JUN/NGFR/SFRP1/CD74/NUPR1/WNT1/FGF10/PRKDC/CDK4/S100A6/E2F1/CDC6/AQP1/IGF1/FTH1/PDGFD/AGT	35
BP	GO:0007088	regulation of mitotic nuclear division	57/3563	163/18866	8.35704e-07	1.03168e-05	5.91604e-06	PDGFRB/SPHK1/ANLN/NEK6/CAV2/AURKA/MKI67/TRIP13/KIF11/CENPE/MAD2L1/CDCA5/PTTG1/CCNB1/CENPF/BUB1B/DUSP1/PLK1/NEK2/CHEK1/NUSAP1/FBXO5/BUB1/EREG/CDC20/EDN1/PDGFB/NDC80/TGFA/TTK/AURKB/IL1B/UBE2C/BMP7/IL1A/DAPK3/NEUROG1/CDC14C/FGF8/DRD3/MAD2L2/CDK5RAP2/PKMYT1/CDC25C/PRMT5/RANBP1/ESPL1/CDT1/CDC6/CCDC8/IGF1/NFE2L1/CD28/CHMP4C/BMP4/TACC3/KNTC1	57
BP	GO:0051928	positive regulation of calcium ion transport	46/3563	122/18866	8.56921e-07	1.05581e-05	6.05443e-06	PDGFRB/CAV1/F2R/CCL2/STC1/MYLK/CXCL10/CCL4/TRPV2/THY1/CACNA1D/CXCL9/CXCL11/LILRA5/CASQ1/P2RY6/CXCL12/CCR1/CACNA2D1/PDGFB/CCL5/GSTM2/CX3CL1/CRH/F2RL3/AKAP6/HCRT/F2/ARRB2/G6PD/ATP2C2/ABL1/ANK2/RYR2/JPH2/BDKRB1/P2RX7/CACNB2/TRPC1/PKD2/RAMP3/HSPA2/SNCA/CD19/CD4/ATP2A1	46
BP	GO:0032649	regulation of interferon-gamma production	41/3563	104/18866	8.58881e-07	1.05617e-05	6.05649e-06	PDE4B/INHBA/SIRPA/CD14/AXL/GATA3/PDCD1LG2/CD274/HAVCR2/PRNP/IRF8/CD47/HLA-DPA1/SLC11A1/TNFSF4/RASGRP1/TLR8/CLEC7A/PTPN22/HLA-DPB1/IL27RA/GAS6/SLC7A5/CD2/IL1B/PGLYRP3/IL33/IL20RB/CD3E/HLA-A/IL27/IL23R/IL12RB2/CD96/IL1R1/PDE4D/SLAMF6/TLR7/LILRB1/EBI3/CCR7	41
BP	GO:0051145	smooth muscle cell differentiation	32/3563	73/18866	8.61715e-07	1.0576e-05	6.0647e-06	SOX9/SOD2/SGCB/ACVR1/DNMT1/ZEB1/EREG/PDGFB/NPNT/SHH/COMP/GATA6/ADM/FGF10/HES1/CTH/RBPMS2/FOXF1/MEF2C/PRDM6/MYOCD/SRF/NFATC4/NFATC1/EDNRB/NFATC2/ENG/ITGA8/SMARCD3/BMP4/KIT/VEGFA	32
BP	GO:0070542	response to fatty acid	37/3563	90/18866	8.67377e-07	1.06044e-05	6.08098e-06	TNC/SOX9/GNG2/LDLR/PPARG/CCNB1/TNFSF4/TLR2/P2RY6/SRC/EDN1/CCL21/TGFBR3/AKR1C2/SFRP1/DGAT2/AKR1C3/PTGS2/CCL19/CD36/AANAT/UCP1/KCNK4/P2RY4/OXT/CDK4/E2F1/LPL/ID3/PDK4/PID1/PTGFR/PTGER2/NFATC4/CLDN1/CCR7/SCD	37
BP	GO:0098773	skin epidermis development	37/3563	90/18866	8.67377e-07	1.06044e-05	6.08098e-06	SOX9/CD109/MYO5A/INHBA/SAV1/SNAI1/HPSE/TGFB2/MSX2/CDH3/TNFRSF19/EGFR/IGFBP5/SHH/FOXQ1/NGFR/FST/GAL/DKK1/SOX21/FGF10/KRT27/KRT71/ALX4/KRT84/LHX2/FOXE1/DLL1/SMO/DKK4/FGF7/GLI2/LDB2/BCL2/SPINK5/TMEM79/APCDD1	37
BP	GO:1901655	cellular response to ketone	39/3563	97/18866	8.75194e-07	1.0662e-05	6.11398e-06	TNC/MSN/KLF9/ICAM1/GNG2/NR3C1/PPARG/SRD5A1/ADCY3/FBXO32/SPP1/TNFSF4/SERPINF1/P2RY6/SRC/EGFR/AKR1C2/GJB2/SFRP1/KLF4/AKR1C3/ERRFI1/AR/CRH/AKR1B1/NPAS4/P2RY4/ADCY8/SOX10/CDK4/AHR/PTGFR/AQP1/PTGER2/KLF2/ADCY5/TRERF1/MAP4K1/PCK2	39
BP	GO:0001911	negative regulation of leukocyte mediated cytotoxicity	14/3563	20/18866	8.77134e-07	1.0662e-05	6.11398e-06	IL7R/SERPINB9/HAVCR2/PTPRC/SERPINB4/FCGR2B/HLA-B/HLA-A/HLA-F/CLEC12B/ARRB2/CEACAM1/PPP3CB/LILRB1	14
BP	GO:0002577	regulation of antigen processing and presentation	14/3563	20/18866	8.77134e-07	1.0662e-05	6.11398e-06	THBS1/NOD2/LILRB2/FGL2/SLC11A1/TREM2/CCL21/WAS/FCGR2B/CD74/HLA-DOA/CCL19/HLA-DOB/CCR7	14
BP	GO:0009636	response to toxic substance	79/3563	250/18866	8.89438e-07	1.07908e-05	6.18786e-06	MT2A/PDGFRB/ALOX5AP/MT1X/SOD2/LYN/DHRS2/TXNRD1/MT1G/CCL4/SRD5A1/PTGS1/MAP1B/CCNB1/PRDX4/SLC30A4/MT1M/GPX2/MT1E/TLR2/MT1H/MAOB/S100A9/SLC6A14/CCL5/TYMS/APOE/GSTM2/SOD3/NUPR1/CYP1B1/PTGS2/PPP1R9A/GSTM3/LCN2/BMP7/CD36/GSTM1/GSTA1/HBQ1/CYP2F1/GUCY2C/TPO/SLC17A3/OPRD1/AQP10/FANCC/PRDX6/MGST2/CDK4/SRXN1/RAD51/SDC1/SLC7A11/AHR/MT1F/DUOX1/NEFL/GPX7/DUOX2/CDH1/CES1/TH/CYP1A1/FBLN5/GPX3/INMT/SCN1B/SRF/SLC2…	79
BP	GO:0007584	response to nutrient	59/3563	171/18866	9.01486e-07	1.09161e-05	6.25969e-06	TNC/SPARC/COL1A1/SLC16A1/POSTN/SFRP2/NOD2/STC1/CYBB/ADA/CXCL10/LDHA/PPARG/GSN/MAP1B/OXCT1/SPP1/STAT1/ITGA2/CYP26B1/EGFR/TYMS/GAS6/LIPG/FOLR2/IL15/TGFBR2/SNAI2/TNFRSF11B/STC2/GCLM/SFRP1/CDKN2B/AKR1C3/CD3E/HMOX1/PTGS2/KYNU/C2/BMP7/AQP3/PTN/AMELX/PTH/ABCG5/XBP1/ADIPOR2/HAT1/LPL/CYP24A1/CYP1A1/UGT1A1/ARSB/SRF/BCHE/SLC8A1/ACSL4/CD4/TRIM24	59
BP	GO:0019730	antimicrobial humoral response	50/3563	137/18866	9.16673e-07	1.10788e-05	6.353e-06	PLA2G6/CXCL10/RNASE6/CXCL2/PI3/RARRES2/CXCL1/LYZ/S100A8/CXCL9/CXCL5/CXCL11/SLC11A1/CXCL13/GNLY/CCL13/CXCL6/S100A7/S100A9/KLK5/KLK7/RNASE7/PGLYRP3/CXCL3/SLPI/HLA-A/S100A12/DEFB1/PRSS3/LCN2/CST9/MUC7/DEFA4/HTN3/HTN1/DEFB127/CST9L/WFDC11/F2/PLA2G2A/WFDC2/CTSG/PPP2R3C/ANG/CLU/LTF/CXCL14/SPINK5/PRSS2/ITLN1	50
BP	GO:0000082	G1/S transition of mitotic cell cycle	88/3563	287/18866	9.28533e-07	1.12008e-05	6.42294e-06	LATS2/CDK6/ANXA1/INHBA/CCL2/SLFN11/ITGB1/CDKN3/AIF1/PLK2/AURKA/BACH1/DACT1/BCAT1/KIF14/GFI1/MCM6/CCNB1/E2F7/ACVR1/RRM2/UBE2E2/MCM10/FBXO5/MYC/PLAGL1/MCM4/MCM2/PIM2/FHL1/KLF11/BTG2/RHOU/EGFR/TYMS/CCNE2/CCND2/RDX/CCNA1/IQGAP3/CDKN2B/KLF4/CDKN2A/SFN/GPNMB/ID4/ARID3A/FGF10/USP29/USP26/TFDP3/SPDYA/PRKDC/CDK4/POLE3/POLE2/CDC25C/PPAT/RPA1/PRIM1/EZH2/RBL1/PCNA/MCM5/CDT1/TFDP1/CDC25A/RPA3/E2F1/CDC6/CDC7/C…	88
BP	GO:0048592	eye morphogenesis	55/3563	156/18866	9.62202e-07	1.15629e-05	6.63058e-06	SOX9/COL5A2/COL5A1/PRDM1/FBN1/EFEMP1/NOTCH2/TWIST1/COL8A1/TBX2/STAT3/ALDH1A3/THY1/ZEB1/HIF1A/WNT2/COL8A2/MFAP2/MFAP5/FJX1/EPHB2/BCAR3/THRB/FBN2/JAG1/TSPAN12/BMP7/PTN/PITX3/FOXE3/LCTL/GNAT2/TRPM1/CRYGB/PDE6C/AGTPBP1/PTPRM/PAX6/HIPK2/NTRK2/DLL1/TH/RARB/PITX2/ZHX2/CDON/MEIS1/BCL2/NKD1/GLI3/SHROOM2/BMP4/PROM1/TFAP2A/VEGFA	55
BP	GO:1901861	regulation of muscle tissue development	55/3563	156/18866	9.62202e-07	1.15629e-05	6.63058e-06	LOX/RGS2/SAV1/GREM1/TWIST1/TBX2/TGFBR1/RGS4/EFNB2/CCNB1/CENPF/WNT2/TBX1/EDN1/CYP26B1/LEF1/IGFBP5/TGFBR2/TGFBR3/SHH/GATA6/ERBB3/DKK1/AKAP6/ACTN3/BMP10/FGF8/FGF3/SHOX2/ARRB2/G6PD/FGFR1/CXADR/DLL1/GJA1/SOX15/ZFPM2/MEF2C/RBM24/FGF2/JPH2/MYOCD/IGF1/GLI1/PI16/FZD7/HDAC4/TBX5/S100B/CDON/MEIS1/BCL2/MAPK11/YAP1/BMP4	55
BP	GO:0071887	leukocyte apoptotic process	42/3563	108/18866	9.75513e-07	1.17006e-05	6.70957e-06	ANXA1/AXL/FCER1G/IL7R/NOD2/FAS/LYN/ADA/KITLG/CD274/IL2RA/IL6/HIF1A/PIK3CD/CXCL12/CCL5/GAS6/CCL21/AURKB/CD74/CDKN2A/CCL19/TNFRSF21/HSH2D/SLC7A11/IRS2/TSC22D3/HCLS1/MEF2C/ITPKB/GIMAP8/P2RX7/BTK/NR4A3/CLC/CD27/JAK3/GLI3/LILRB1/BMP4/ADAM8/CCR7	42
BP	GO:0001942	hair follicle development	36/3563	87/18866	1.00721e-06	1.2058e-05	6.91451e-06	SOX9/CD109/MYO5A/INHBA/SAV1/SNAI1/HPSE/TGFB2/MSX2/CDH3/TNFRSF19/EGFR/IGFBP5/SHH/FOXQ1/NGFR/FST/GAL/DKK1/SOX21/FGF10/KRT27/KRT71/ALX4/KRT84/LHX2/FOXE1/SMO/DKK4/FGF7/GLI2/LDB2/BCL2/SPINK5/TMEM79/APCDD1	36
BP	GO:0022408	negative regulation of cell-cell adhesion	64/3563	191/18866	1.0246e-06	1.2243e-05	7.02059e-06	SH2B3/MYADM/ANXA1/SERPINE2/CD86/PDCD1LG2/RUNX3/CEBPB/CD274/VSIG4/HAVCR2/CD300A/IL2RA/LILRB2/PRNP/LRRC32/FGL2/C1QTNF1/PLA2G2F/TNFSF4/CTLA4/JAK2/PODXL/PTPN22/CXCL12/LAG3/SOCS1/CCL21/ABAT/FCGR2B/SHH/RDX/IRF1/CD74/IL20RB/KLF4/JAG1/FXYD5/GPNMB/FOXJ1/WNT1/IFNA2/MAD2L2/TNFRSF21/PRKCD/TNFRSF14/ERBB2/CDH1/CEACAM1/ABL1/LOXL3/PRKG1/DUSP3/BMP6/TNFAIP8L2/JAK3/GLI3/LILRB1/BMP4/SPINT2/VEGFA/IL1RN/VTCN1/NOTCH4	64
BP	GO:0001935	endothelial cell proliferation	66/3563	199/18866	1.05672e-06	1.2603e-05	7.22705e-06	SULF1/NRP2/SPARC/F3/NRP1/CAV1/THBS1/CCL2/CAV2/ECM1/LOXL2/VEGFC/PPARG/STAT3/ITGA4/TGFBR1/AKT3/DYSF/FGFBP1/CCL11/ATOH8/HIF1A/STAT1/WNT2/CXCL12/CCL24/MMP14/PDGFB/EGR3/APOE/ALOX5/GATA2/JUN/XDH/NGFR/HMOX1/SEMA5A/XBP1/NRAS/HMGB2/PTPRM/APLN/FGFR1/PLXNB3/LRG1/GJA1/MEF2C/AGTR1/FGF2/ACVRL1/TEK/THBS4/CD34/VASH1/HTR2B/SCG2/PPP1R16B/VEGFB/NR4A1/BMP6/PRKD1/BMPR2/EGFL7/ANG/BMP4/VEGFA	66
BP	GO:0060976	coronary vasculature development	25/3563	51/18866	1.07021e-06	1.27399e-05	7.30552e-06	PDGFRB/NRP1/PRDM1/TGFBR1/NDST1/SMAD6/PRICKLE1/MYH10/TBX1/LTBP1/TGFBR3/GATA6/HAND2/PLXND1/APLN/SGCD/PCSK5/ADAMTS6/MYOCD/SRF/TBX5/VEGFB/SPRED1/BMP4/VEGFA	25
BP	GO:0007431	salivary gland development	21/3563	39/18866	1.08074e-06	1.28411e-05	7.36359e-06	NRP1/TGFB3/TGM2/TGFB2/SEMA3A/EGFR/SHH/SNAI2/BMP7/FGF10/FGF8/XBP1/PAX6/PLXND1/FGFR1/NTN4/FGF7/HGF/NFIB/TFCP2L1/SEMA3C	21
BP	GO:0006026	aminoglycan catabolic process	30/3563	67/18866	1.08665e-06	1.28631e-05	7.3762e-06	DCN/LUM/VCAN/FMOD/HPSE/CHI3L1/GPC6/BGN/CD44/IDUA/HMMR/GPC4/SDC2/OVGP1/HSPG2/PGLYRP3/CHI3L2/CSPG4/CHIA/LYG2/FUCA1/SDC1/PRELP/OGN/OMD/ARSB/FGF2/HPSE2/HEXB/SDC3	30
BP	GO:0030239	myofibril assembly	30/3563	67/18866	1.08665e-06	1.28631e-05	7.3762e-06	PDGFRB/TPM1/ITGB1/PDGFRA/CFL2/CASQ1/MYH10/EDN1/CAPN9/LMOD1/TNNT1/MYH11/KRT8/TNNT3/ACTC1/CSRP3/MYH6/MYL2/BMP10/KRT19/CSRP2/CASQ2/PGM5/CSRP1/MEF2C/TMOD1/AKAP13/SRF/MYH3/FHOD3	30
BP	GO:0070169	positive regulation of biomineral tissue development	24/3563	48/18866	1.10951e-06	1.30848e-05	7.50331e-06	FAM20C/TGFB3/CEBPB/ACVR1/FBXO5/ALOX5/TMEM119/OSR2/OSR1/FBN2/BMP7/PTN/AMELX/PTH/BMPR1B/MEF2C/GPM6B/P2RX7/SLC8A1/BMP6/BMPR2/BMP4/LTF/TFAP2A	24
BP	GO:0110151	positive regulation of biomineralization	24/3563	48/18866	1.10951e-06	1.30848e-05	7.50331e-06	FAM20C/TGFB3/CEBPB/ACVR1/FBXO5/ALOX5/TMEM119/OSR2/OSR1/FBN2/BMP7/PTN/AMELX/PTH/BMPR1B/MEF2C/GPM6B/P2RX7/SLC8A1/BMP6/BMPR2/BMP4/LTF/TFAP2A	24
BP	GO:1902622	regulation of neutrophil migration	22/3563	42/18866	1.12029e-06	1.31874e-05	7.56213e-06	MPP1/C5AR1/C3AR1/SLAMF8/DPP4/DYSF/CD99/NCKAP1L/JAM3/EDN1/CCL21/XG/RAC2/CD74/CCL19/CD99L2/SLIT2/IL1R1/THBS4/RHOH/ADAM8/CCR7	22
BP	GO:0031532	actin cytoskeleton reorganization	41/3563	105/18866	1.15387e-06	1.35574e-05	7.77431e-06	NRP1/FLNA/ANXA1/HCK/NOTCH2/PLEK/CSF1R/GSN/PDGFRA/ANTXR1/IQGAP2/PARVB/SYDE1/GDPD2/CSF3/PDLIM4/EFS/DAPK3/FGF10/INSRR/ABL2/RAP2A/CXADR/FGF7/HCLS1/CLDN3/PARVA/ABL1/TEK/PARVG/GPR65/MYH9/CDC42BPA/BAIAP2L1/PLEK2/KIT/ARHGDIB/F11R/ESAM/SEMA3E/EPS8	41
BP	GO:0016202	regulation of striated muscle tissue development	54/3563	153/18866	1.15781e-06	1.35785e-05	7.78645e-06	LOX/RGS2/SAV1/GREM1/TWIST1/TBX2/TGFBR1/RGS4/EFNB2/CCNB1/CENPF/WNT2/TBX1/EDN1/CYP26B1/LEF1/TGFBR2/TGFBR3/SHH/GATA6/ERBB3/DKK1/AKAP6/ACTN3/BMP10/FGF8/FGF3/SHOX2/ARRB2/G6PD/FGFR1/CXADR/DLL1/GJA1/SOX15/ZFPM2/MEF2C/RBM24/FGF2/JPH2/MYOCD/IGF1/GLI1/PI16/FZD7/HDAC4/TBX5/S100B/CDON/MEIS1/BCL2/MAPK11/YAP1/BMP4	54
BP	GO:0006942	regulation of striated muscle contraction	39/3563	98/18866	1.19066e-06	1.39379e-05	7.99253e-06	PDE4B/FLNA/RGS2/CAV1/DSC2/STC1/ATP1A1/BIN1/DSP/CASQ1/PLN/PKP2/KCNQ1/GSTM2/TNNT3/ADRA1B/HRC/MYL2/MYH7/ACTN3/MYBPH/BMP10/TMEM38B/RNF207/TRPM4/DMD/CASQ2/CACNA1C/ANK2/ATP1A2/RYR2/HDAC4/CLIC2/PDE4D/SLC8A1/ATP2A2/GJA5/ATP2A1/JUP	39
BP	GO:0051899	membrane depolarization	37/3563	91/18866	1.19747e-06	1.39919e-05	8.02347e-06	DCN/YWHAH/CAV1/CACNA1D/FHL1/SRC/EDN1/CACNA2D1/JUN/GCLM/GPD1L/IFI6/SCN1A/CACNG2/NPFF/PARP1/HSH2D/TRPM4/MLLT11/CACNA1C/LRRK2/ABL1/ANK2/ATP1A2/SLMAP/SCN1B/P2RX7/CACNB2/PPP2R3C/KCNH2/SLC8A1/CACNA1H/BCL2/GJA5/NEDD4L/BOK/PRKCZ	37
BP	GO:0003180	aortic valve morphogenesis	17/3563	28/18866	1.20685e-06	1.40754e-05	8.07137e-06	SOX9/EMILIN1/GATA3/SNAI1/TWIST1/HEYL/SMAD6/SNAI2/ROBO1/JAG1/SLIT2/SLIT3/ELN/GATA5/NFATC1/NOS3/BMP4	17
BP	GO:0048634	regulation of muscle organ development	55/3563	157/18866	1.21151e-06	1.4083e-05	8.07574e-06	LOX/RGS2/SAV1/GREM1/TWIST1/TBX2/TGFBR1/RGS4/EFNB2/CCNB1/CENPF/WNT2/TBX1/EDN1/CYP26B1/LEF1/TGFBR2/TGFBR3/SHH/GATA6/ERBB3/DKK1/AKAP6/ACTN3/NEUROG1/BMP10/FGF8/FGF3/SHOX2/ARRB2/G6PD/FGFR1/CXADR/DLL1/GJA1/SOX15/ZFPM2/MEF2C/RBM24/FGF2/JPH2/MYOCD/IGF1/GLI1/PI16/FZD7/HDAC4/TBX5/S100B/CDON/MEIS1/BCL2/MAPK11/YAP1/BMP4	55
BP	GO:0001936	regulation of endothelial cell proliferation	62/3563	184/18866	1.21195e-06	1.4083e-05	8.07574e-06	SULF1/NRP2/SPARC/F3/NRP1/CAV1/THBS1/CCL2/CAV2/ECM1/VEGFC/PPARG/STAT3/ITGA4/TGFBR1/AKT3/DYSF/FGFBP1/CCL11/ATOH8/HIF1A/STAT1/WNT2/CXCL12/CCL24/PDGFB/EGR3/APOE/ALOX5/GATA2/JUN/XDH/NGFR/HMOX1/SEMA5A/NRAS/HMGB2/PTPRM/APLN/FGFR1/PLXNB3/LRG1/GJA1/MEF2C/AGTR1/FGF2/ACVRL1/TEK/THBS4/VASH1/HTR2B/SCG2/PPP1R16B/VEGFB/NR4A1/BMP6/PRKD1/BMPR2/EGFL7/ANG/BMP4/VEGFA	62
BP	GO:0051783	regulation of nuclear division	63/3563	188/18866	1.23582e-06	1.43341e-05	8.21971e-06	PDGFRB/SPHK1/ANLN/NEK6/CAV2/AURKA/MKI67/TRIP13/KIF11/CENPE/MAD2L1/CDCA5/PTTG1/CCNB1/MSX2/CENPF/BUB1B/DUSP1/PLK1/NEK2/CHEK1/NUSAP1/FBXO5/BUB1/EREG/LIF/CDC20/EDN1/PDGFB/NDC80/TGFA/TTK/AURKB/IL1B/UBE2C/BMP7/IL1A/DAPK3/NEUROG1/CDC14C/NANOS2/FGF8/MOS/DRD3/MAD2L2/CDK5RAP2/PKMYT1/CDC25C/PRMT5/RANBP1/ESPL1/CDT1/CDC6/CCDC8/IGF1/PDE3A/NFE2L1/MSX1/CD28/CHMP4C/BMP4/TACC3/KNTC1	63
BP	GO:0046425	regulation of receptor signaling pathway via JAK-STAT	51/3563	142/18866	1.25155e-06	1.44901e-05	8.30914e-06	SH2B3/CAV1/F2R/LYN/SOCS3/CLCF1/CD300A/CSF1R/STAT3/OSM/IL6ST/IL6/IL10RA/CDK5R1/PECAM1/FYN/PTPRC/JAK2/LIF/FGFR3/PARP9/CCL5/SOCS1/IL15/TNFRSF18/IL24/CSF2/CYP1B1/PTK6/AKR1B1/IFNA16/IFNA21/IFNA7/IFNA8/IL3/IFNA2/CSH1/IFNA4/IFNW1/IL23R/F2/STAP2/HES1/HCLS1/IGF1/GHR/ARL2BP/JAK3/SOCS2/AGT/KIT	51
BP	GO:2000377	regulation of reactive oxygen species metabolic process	66/3563	200/18866	1.28953e-06	1.49025e-05	8.54565e-06	PDGFRB/SIRPA/CAV1/ICAM1/THBS1/RAB27A/TYROBP/STK17A/ITGB2/AIF1/STAT3/CRYAB/FOXM1/ITGAM/FYN/CD47/ACP5/HIF1A/JAK2/NOX4/CLEC7A/EDN1/PDGFB/MMP3/EGFR/TGFBR2/ALOX5/IL1B/XDH/RAC2/PTX3/KLF4/AKR1C3/CYP1B1/PTGIS/PTGS2/BMP7/CD36/ABCD2/UCP1/F2/BRCA1/PRKCD/NOXA1/G6PD/DUOXA1/BNIP3/DUOXA2/FBLN5/PID1/AGTR1/KLF2/CD34/HDAC4/ARF4/DDAH2/ATP2B4/PKD2/BCL2/SNCA/TMEM106A/AGT/CLU/TFAP2A/F2RL1/DDAH1	66
BP	GO:0019935	cyclic-nucleotide-mediated signaling	72/3563	224/18866	1.3228e-06	1.52591e-05	8.75016e-06	SOX9/RGS2/ADCY7/THBS1/GNG2/PTHLH/CXCL10/ADCY9/ADCY3/RAMP1/CXCL9/CXCL11/SLC9A3R1/GPR161/PLN/APOE/ADORA2B/PDE10A/ADM/GAL/DEFB1/CD36/CRH/ADRA1B/AKAP6/IAPP/GALR1/FSHR/GPHB5/MC5R/ADCY8/NPY2R/MC3R/GUCA2B/PTH/MTNR1B/ADRA2B/GPR61/RXFP2/DRD3/SCT/NPPC/KSR1/APLP1/AHR/ADRB1/PTGFR/ADRB3/AQP1/PTGER2/ADCYAP1/PRKG1/AKAP13/ADRA2A/PDE2A/PTGER3/PDE3A/CALCRL/GNAL/HTR2B/GPR65/EDNRB/ADCY4/PDE4D/ADCY5/ATP2B4/RASD2/RAMP…	72
BP	GO:0090303	positive regulation of wound healing	28/3563	61/18866	1.33415e-06	1.53622e-05	8.80925e-06	F3/ANXA1/F2R/THBS1/ITGB1/MYLK/HBEGF/HPSE/PDPN/PLEK/CXCR4/SERPINE1/CLEC7A/SMOC2/THBD/CD36/F2/XBP1/CLDN4/DUOX1/DUOX2/CLDN3/ADRA2A/SELP/FOXC2/CLDN1/F12/F11R	28
BP	GO:0051279	regulation of release of sequestered calcium ion into cytosol	34/3563	81/18866	1.34744e-06	1.54871e-05	8.88086e-06	MYO5A/F2R/LYN/CXCL10/THY1/CXCL9/CXCL11/CASQ1/P2RY6/PLN/GSTM2/CORO1A/CX3CL1/F2RL3/AKAP6/HRC/F2/TMEM38B/DMD/CASQ2/CACNA1C/ABL1/ANK2/ATP1A2/RYR2/JPH2/BDKRB1/TRPC1/CLIC2/PDE4D/SLC8A1/PKD2/SNCA/CD19	34
BP	GO:0032755	positive regulation of interleukin-6 production	36/3563	88/18866	1.39662e-06	1.60232e-05	9.18828e-06	F2R/FCER1G/NOD2/TYROBP/TWIST1/AIF1/STAT3/TLR1/IL6/LILRB2/LILRA5/IFIH1/TNFSF4/TLR2/EREG/TLR8/CLEC7A/DDX58/IL1B/ADORA2B/IL33/CD74/CD36/IL1A/IL17F/XBP1/APP/LPL/ADCYAP1/P2RX7/IL16/POU2F2/MAPK13/TLR7/F2RL1/POU2AF1	36
BP	GO:0060479	lung cell differentiation	15/3563	23/18866	1.41188e-06	1.61296e-05	9.24934e-06	SOX9/SAV1/FOXA1/GATA6/AGR2/THRB/FOXJ1/FGF10/TMEM38B/GRHL2/HOXA5/THRA/KLF2/NFIB/YAP1	15
BP	GO:0042531	positive regulation of tyrosine phosphorylation of STAT protein	31/3563	71/18866	1.41254e-06	1.61296e-05	9.24934e-06	LYN/SOCS3/CLCF1/CSF1R/STAT3/OSM/IL6ST/IL6/PECAM1/FYN/JAK2/LIF/FGFR3/PARP9/CCL5/IL15/TNFRSF18/IL24/CSF2/PTK6/IL3/IFNA2/CSH1/IL23R/STAP2/HES1/HCLS1/IGF1/GHR/ARL2BP/KIT	31
BP	GO:0031348	negative regulation of defense response	83/3563	269/18866	1.41354e-06	1.61296e-05	9.24934e-06	TNFAIP6/SIRPA/ADCY7/GATA3/TNFAIP3/SERPINB9/ADA/SOCS3/LDLR/SLAMF8/VSIG4/HAVCR2/PPARG/IL2RA/SERPING1/MFHAS1/IL1R2/FGL2/SAMHD1/PTPRC/TNFRSF1B/SYT11/CST7/ACP5/NT5E/SERPINF1/SERPINB4/HTRA1/PBK/MMP12/AOAH/SIGLEC10/APOE/MICB/ALOX5/FCGR2B/NLRC5/IFI16/HLA-B/IL20RB/KLF4/DUSP10/CX3CL1/PTGIS/HLA-A/HLA-F/KRT1/NLRP6/ABCD2/DCST1/GPR31/CLEC12B/MMP26/F2/RNF26/PRKCD/ARRB2/CD96/CEACAM1/A2M/FOXF1/CD200/APOD/NLRP7/AD…	83
BP	GO:1903510	mucopolysaccharide metabolic process	43/3563	113/18866	1.44715e-06	1.64835e-05	9.45225e-06	DCN/DSE/LUM/VCAN/FMOD/ST3GAL6/CHSY1/CHST11/BGN/CHST7/B4GALT5/NDST1/CD44/HAS2/IDUA/HMMR/GLCE/PDGFB/IL15/CHST3/ST3GAL4/IL1B/ABCC5/CSPG4/HAS3/B3GNT3/ST3GAL1/PRELP/OGN/OMD/ARSB/FGF2/ITIH5/HGF/ANGPT1/DSEL/HEXB/CHPF/EGFLAM/HAS1/XYLT1/CHST1/SPOCK2	43
BP	GO:0061351	neural precursor cell proliferation	54/3563	154/18866	1.45866e-06	1.65847e-05	9.51028e-06	FLNA/ZEB2/C5AR1/LYN/NDE1/RRM1/VEGFC/MELK/DIXDC1/ASPM/KIF14/RACGAP1/NES/CTSZ/HIF1A/SHCBP1/WNT2/BTG2/LEF1/GATA2/DBN1/PTPRZ1/SHH/EMX2/CDH2/CX3CL1/ID4/PTN/WNT1/PITX3/LHX5/FGF8/SOX10/RAPGEF1/PAX6/SLC16A2/TOX/LHX2/FGFR1/SMO/LIMS2/GLI2/LRRK2/ILK/ADCYAP1/GLI1/EML1/RORA/CDON/GLI3/SMARCD3/SPINT1/SPINT2/VEGFA	54
BP	GO:0045987	positive regulation of smooth muscle contraction	18/3563	31/18866	1.46606e-06	1.6639e-05	9.54142e-06	SPHK1/F2R/ADA/ITGA2/EDN1/NPNT/ABAT/NMU/PTGS2/TACR3/NPY2R/OXT/ADRA2B/MYOCD/TACR2/SRF/CHRM3/KIT	18
BP	GO:0051402	neuron apoptotic process	77/3563	245/18866	1.53594e-06	1.74009e-05	9.97834e-06	NRP1/ITGA1/F2R/C5AR1/AXL/TGFB3/SOD2/CCL2/FAS/GATA3/TYROBP/CLCF1/CEBPB/KIF14/PRNP/TGFB2/ITGAM/CDK5R1/FYN/NES/CTSZ/HIF1A/JAK2/LRP1/BTG2/APOE/PTPRZ1/JUN/FOXQ1/GCLM/NGFR/THRB/NUPR1/CORO1A/ERBB3/CX3CL1/HMOX1/FOXB1/PITX3/GRID2/POU4F3/SNCB/FGF8/MTNR1B/STXBP1/PARP1/PCSK9/TNFRSF21/MSH2/MYBL2/APP/HIPK2/ARRB2/G6PD/TRIM2/NTRK2/NEFL/BNIP3/MEF2C/ILK/ADARB1/FAIM2/HDAC4/NFATC4/ANGPT1/BACE1/ITSN1/NR4A3/MCL1/CPEB4…	77
BP	GO:0034446	substrate adhesion-dependent cell spreading	41/3563	106/18866	1.54092e-06	1.74262e-05	9.99283e-06	CORO1C/MYADM/S100A10/FN1/NRP1/POSTN/FLNA/AXL/PDPN/ITGA4/KIF14/GBP1/ITGAV/HAS2/ANTXR1/PARVB/SRC/OLFM4/LAMB3/TACSTD2/BVES/EPHB3/NTN4/FBLN1/LIMS2/PARVA/NTNG2/ILK/ABL1/TEK/FZD7/LAMB2/LAMC1/PARVG/PREX1/ITGA8/LAMC3/EPHA1/LPXN/FZD4/RAC3	41
BP	GO:0042310	vasoconstriction	33/3563	78/18866	1.55141e-06	1.75135e-05	1.00429e-05	EDNRA/CAV1/F2R/ICAM1/ACTA2/CD38/BDKRB2/EDN1/EGFR/COMP/PTGS2/ADM/ADRA1B/HTR1A/ADRA2B/AVP/TRPM4/APLN/GJA1/P2RX1/AGTR1/ATP1A2/ADRA2A/HTR2B/CHRM3/EDNRB/SLC8A1/ECE1/GJA5/BMPR2/SMTNL2/AGT/AVPR1A	33
BP	GO:2001233	regulation of apoptotic signaling pathway	117/3563	413/18866	1.58469e-06	1.78573e-05	1.02401e-05	PLAUR/NRP1/YWHAH/INHBA/CAV1/SRPX/UBQLN1/ICAM1/SFRP2/SOD2/THBS1/FAS/TNFAIP3/NCK1/YWHAQ/SNAI1/G0S2/PLA2G6/TNFRSF12A/MMP9/GSN/SERPINE1/TGFBR1/VNN1/ACVR1/S100A8/ITGAV/CD44/TRPS1/FYN/PTPRC/CTSC/SLC9A3R1/HIF1A/JAK2/TPD52L1/CXCL12/SRC/BDKRB2/CREB3L1/S100A9/GZMB/CTSH/PMAIP1/CSF2/IL1B/SNAI2/GCLM/NGFR/SFRP1/CD74/NUPR1/IFI6/CX3CL1/HMOX1/PTGS2/ITM2C/SFN/AR/ATF3/TNFSF10/MAL/IL1A/DAPK3/FGF10/ZSWIM2/XBP1/AVP/EN…	117
BP	GO:0072676	lymphocyte migration	44/3563	117/18866	1.59544e-06	1.79466e-05	1.02913e-05	MSN/ICAM1/CCL2/GATA3/ECM1/AIF1/CXCL10/CCL4/ITGA4/CCL8/CXCL11/CCL18/CCL11/PIK3CD/CD99/CXCL13/CCL13/CXCL12/CXCL16/CCL24/S100A7/IL27RA/CCL5/C10orf99/CCL20/GAS6/MYO1G/CCL21/XG/ITGAL/CX3CL1/CCL19/CD99L2/TNFRSF14/APP/CH25H/CD200/APOD/JAM2/CCL23/CXCL14/ADAM8/CCR7/F11R	44
BP	GO:0045582	positive regulation of T cell differentiation	37/3563	92/18866	1.64106e-06	1.8427e-05	1.05667e-05	ANXA1/IL7R/GATA3/ADA/CD86/RUNX3/IL2RA/LILRB2/VNN1/PTPRC/TNFSF4/NCKAP1L/RASGRP1/CD83/SOCS1/EGR3/LEF1/TGFBR2/LILRB4/SHH/IL1B/CD74/DUSP10/CCL19/IL1A/IL23R/XBP1/TNFSF9/GLI2/ITPKB/ZBTB16/NLRP3/CD27/RHOH/GLI3/ADAM8/PRKCZ	37
BP	GO:0002704	negative regulation of leukocyte mediated immunity	25/3563	52/18866	1.69237e-06	1.8936e-05	1.08586e-05	IL7R/SERPINB9/HAVCR2/CD300A/PTPRC/CD84/SERPINB4/FCGR2B/HLA-B/IL20RB/IL13RA2/HMOX1/HLA-A/HLA-F/FOXJ1/CLEC12B/IFNA2/ARRB2/CD96/CEACAM1/FOXF1/PPP3CB/JAK3/LILRB1/SUSD4	25
BP	GO:0032330	regulation of chondrocyte differentiation	25/3563	52/18866	1.69237e-06	1.8936e-05	1.08586e-05	SOX9/GREM1/EFEMP1/ADAMTS12/PTHLH/LOXL2/RUNX2/TGFBR1/TRPS1/MAF/SNAI2/PTH/SHOX2/BMPR1B/SIX2/SCIN/GLI2/ACVRL1/ZBTB16/RARB/LTBP3/BMP6/AXIN2/GLI3/BMP4	25
BP	GO:0060401	cytosolic calcium ion transport	60/3563	178/18866	1.76313e-06	1.96929e-05	1.12926e-05	MYO5A/CAV1/F2R/LYN/CXCL10/TRPV2/THY1/ITPR2/PRNP/CXCL9/CXCL11/FYN/PTPRC/CASQ1/RASA3/P2RY6/CACNA2D1/ITPR3/CCL21/PLN/MCOLN3/GSTM2/CORO1A/CX3CL1/CCL19/F2RL3/AKAP6/HRC/GRIN2B/TRPM1/F2/TMEM38B/DMD/CASQ2/CACNA1C/ABL1/ANK2/ATP1A2/FGF2/RYR2/JPH2/BDKRB1/ITPR1/P2RX7/HTR2B/TRPC1/CLIC2/PDE4D/SLC8A1/ATP2B4/PKD2/ATP2A2/RAMP3/BCL2/SNCA/CD19/CD4/MS4A1/CCR7/SLC25A23	60
BP	GO:0045058	T cell selection	24/3563	49/18866	1.78608e-06	1.98792e-05	1.13995e-05	GATA3/STAT3/DOCK2/IL6/PTPRC/CARD11/IL15/SHH/BATF/CD74/CD3E/IL23R/TOX/LOXL3/SRF/ITPKB/CD1D/CD28/BCL2/SLAMF6/GLI3/CD4/CCR7/BCL11B	24
BP	GO:2000107	negative regulation of leukocyte apoptotic process	24/3563	49/18866	1.78608e-06	1.98792e-05	1.13995e-05	AXL/FCER1G/IL7R/NOD2/ADA/KITLG/HIF1A/CXCL12/CCL5/GAS6/CCL21/AURKB/CD74/CCL19/HSH2D/IRS2/TSC22D3/HCLS1/ITPKB/CD27/JAK3/LILRB1/BMP4/CCR7	24
BP	GO:0061028	establishment of endothelial barrier	23/3563	46/18866	1.85365e-06	2.0595e-05	1.18099e-05	MSN/MYADM/ICAM1/PECAM1/RDX/IL1B/WNT7B/TJP3/RAPGEF1/CLDN3/VCL/PDE2A/CDH5/CLDN5/PDE4D/PPP1R16B/ENG/MARVELD2/CLDN1/F2RL1/FASN/F11R/VEGFA	23
BP	GO:0030501	positive regulation of bone mineralization	21/3563	40/18866	1.87056e-06	2.07102e-05	1.1876e-05	FAM20C/TGFB3/ACVR1/ALOX5/TMEM119/OSR2/OSR1/FBN2/BMP7/PTN/PTH/BMPR1B/MEF2C/GPM6B/P2RX7/SLC8A1/BMP6/BMPR2/BMP4/LTF/TFAP2A	21
BP	GO:0090184	positive regulation of kidney development	21/3563	40/18866	1.87056e-06	2.07102e-05	1.1876e-05	SOX9/PDGFRB/GREM1/GATA3/EGR1/FOXD1/SERPINB7/MYC/LIF/PDGFB/SHH/BASP1/SMO/HOXB7/PDGFD/AGT/BMP4/MAGED1/PROM1/CD24/VEGFA	21
BP	GO:0060706	cell differentiation involved in embryonic placenta development	16/3563	26/18866	1.94139e-06	2.1457e-05	1.23042e-05	PRDM1/SNAI1/SOCS3/E2F7/LIF/KRT8/STK3/PLK4/KRT19/GRHL2/SOX15/HAND1/E2F8/GJB5/SPINT2/ST14	16
BP	GO:0010518	positive regulation of phospholipase activity	28/3563	62/18866	1.99623e-06	2.20246e-05	1.26297e-05	EDNRA/PDGFRB/C5AR1/CD86/PDGFRA/P2RY6/FGFR3/CCL5/EGFR/NMUR1/PTH/ABL2/FGFR1/NTRK2/ARHGAP6/SELE/PLA2G5/AGTR1/FGF2/HTR2B/ARF4/ITK/AGT/AVPR1A/ANG/GNA15/KIT/PRKCZ	28
BP	GO:0061035	regulation of cartilage development	31/3563	72/18866	2.03418e-06	2.24043e-05	1.28475e-05	SOX9/CTSK/GREM1/EFEMP1/ADAMTS12/PTHLH/LOXL2/RUNX2/TGFBR1/BMP1/TRPS1/MAF/SNAI2/WNT11/BMP10/PTH/SHOX2/BMPR1B/SIX2/SCIN/GLI2/ACVRL1/ZBTB16/FRZB/RARB/LTBP3/BMP6/AXIN2/BMPR2/GLI3/BMP4	31
BP	GO:0000280	nuclear division	120/3563	428/18866	2.06015e-06	2.26509e-05	1.29889e-05	PDGFRB/SPHK1/FLNA/CDC25B/ANLN/NEK6/CAV2/NDE1/PRC1/KIF2A/KIF23/TPX2/KIF4A/AURKA/NCAPG/MKI67/TRIP13/ASPM/KIF11/CENPE/KIF14/RACGAP1/MAD2L1/CDCA5/CCNB2/SMC2/PTTG1/CCNB1/MSX2/CENPF/BUB1B/DUSP1/PLK1/KIF2C/CDCA8/BIRC5/SPIRE1/NEK2/CHEK1/NUSAP1/FBXO5/BUB1/EREG/CKS2/LIF/CDC20/TOP2A/EDN1/PDGFB/CYP26B1/NDC80/TGFA/SPIRE2/TTK/AURKB/CCNE2/KIFC2/IL1B/UBE2C/CCNA1/BMP7/IL1A/DAPK3/DDX4/HORMAD2/NEUROG1/MSH4/SPO11/CD…	120
BP	GO:0031349	positive regulation of defense response	110/3563	385/18866	2.08158e-06	2.28469e-05	1.31012e-05	OSMR/TGM2/FCER1G/NOD2/LYN/HCK/LDLR/MNDA/PLA2G7/CEBPB/HAVCR2/STAT3/OSM/IL6ST/IL6/SERPINE1/CLEC4A/GBP5/S100A8/LILRA5/FYN/CTSC/CD47/PVR/OPTN/TNFSF4/TLR2/JAK2/RASGRP1/ITGA2/EREG/TLR8/CD209/CLEC7A/SRC/CCL24/MMP12/TREM2/LAG3/PARP9/S100A9/CARD11/PSMB9/CCL5/CEBPA/EGFR/KLK5/PLSCR1/IL15/KLK7/NPAS2/C3/IL1B/NLRC5/ADORA2B/IL33/IFI16/CD6/MUC16/NUPR1/CX3CL1/COCH/PTGS2/S100A12/HLA-F/MUC20/AIM2/CRH/FABP4/NCR3/MUC…	110
BP	GO:0071901	negative regulation of protein serine/threonine kinase activity	52/3563	148/18866	2.11442e-06	2.31671e-05	1.32849e-05	SH2B3/LATS2/RGS2/CAV1/DUSP14/SFRP2/HEG1/LYN/TNFAIP3/CD300A/RGS4/DUSP1/PLK1/SORL1/SERPINB3/PTPN22/DUSP7/CEBPA/APOE/IL1B/SFRP1/CDKN2B/UCHL1/DUSP10/DUSP2/CDKN2A/SFN/DUSP5/BMP7/DEFB114/DUSP21/IPO7/DNAJA1/PRKCD/PTPRJ/CDKN2C/CBLC/PKIA/DUSP4/PKIG/ABL1/DUSP3/MYOCD/SPRY1/SMPD1/SLC8A1/IRAK3/CDKN1C/SPRED1/AGT/BMP4/PRKAR2B	52
BP	GO:0031346	positive regulation of cell projection organization	112/3563	394/18866	2.20042e-06	2.40679e-05	1.38014e-05	CORO1C/FN1/NRP1/RGS2/ZEB2/ANLN/TGFB3/DOCK11/LYN/CDC42EP1/NCK1/MACF1/TNFRSF12A/ROR2/TRPV2/DPYSL3/TRAK1/CXCR4/L1CAM/TGFBR1/MAP1B/FYN/SYT17/SERPINF1/ITGA2/LRP1/LRP8/CXCL12/SRC/PLXNB1/S100A9/CDC42EP3/NTN1/PLXNC1/CCL21/CNTN1/APOE/DBN1/FSCN1/RAC2/NGFR/ROBO1/PLCE1/CX3CL1/PTK6/CDC42EP5/PPP1R9A/SEMA5A/LCN2/CCL19/TUBB2B/BMP7/CRABP2/PTN/WNT1/SHANK1/CPNE6/ABL2/RAPGEF1/EZH2/SHOX2/PROM2/PLXND1/SLIT2/TOX/DZIP1/…	112
BP	GO:0001658	branching involved in ureteric bud morphogenesis	27/3563	59/18866	2.20904e-06	2.40789e-05	1.38078e-05	SOX9/GREM1/FOXD1/MYC/NPNT/SHH/HOXD11/WNT1/FGF8/TACSTD2/SMO/SIX2/DCHS1/TCF21/ILK/FAT4/FGF2/ADAMTS16/EYA1/PKD2/BCL2/HOXB7/GLI3/AGT/BMP4/MAGED1/VEGFA	27
BP	GO:0048008	platelet-derived growth factor receptor signaling pathway	27/3563	59/18866	2.20904e-06	2.40789e-05	1.38078e-05	PDGFRB/LOX/F3/NRP1/PDGFC/PTPN12/MYO1E/PDGFRA/SLC9A3R1/JAK2/LRP1/SRC/PDGFB/CSPG4/PDGFRL/PLAT/RAPGEF1/PTPRJ/TXNIP/APOD/ABL1/MYOCD/ARID5B/NR4A3/SNCA/PDGFD/VEGFA	27
BP	GO:0070486	leukocyte aggregation	11/3563	14/18866	2.22101e-06	2.41678e-05	1.38587e-05	MSN/S100A8/CD44/HAS2/CD47/S100A9/IL1B/RAC2/BMP7/JAM2/NR4A3	11
BP	GO:0070664	negative regulation of leukocyte proliferation	35/3563	86/18866	2.2461e-06	2.43988e-05	1.39912e-05	GREM1/LYN/TNFAIP3/TYROBP/CD86/PDCD1LG2/MNDA/CEBPB/CD274/VSIG4/HAVCR2/CD300A/IL2RA/LILRB2/CCL8/PRNP/LRRC32/PLA2G2F/CTLA4/LST1/FCGR2B/SHH/IL33/IL20RB/GPNMB/GAL/FOXJ1/TNFRSF21/TNFRSF14/ERBB2/BTK/LILRB1/BMP4/VTCN1/INPP5D	35
BP	GO:0002526	acute inflammatory response	42/3563	111/18866	2.26745e-06	2.45886e-05	1.41e-05	OSMR/FN1/F3/ICAM1/FCER1G/CD163/GATA3/CEBPB/TREM1/SERPINA1/PPARG/STAT3/OSM/IL6ST/IL6/VNN1/ACVR1/S100A8/SERPINA3/TNFSF4/PLSCR1/FCGR2B/C3/IL1B/CD6/IL20RB/NUPR1/PTGS2/IL1A/MBL2/NPFF/F2/UGT1A1/ADCYAP1/PTGER3/NLRP3/BTK/EDNRB/ADAM8/CCR7/F12/PTGES	42
BP	GO:0042698	ovulation cycle	30/3563	69/18866	2.31434e-06	2.50543e-05	1.4367e-05	INHBA/PAM/AXL/TGFB3/PDGFRA/TGFB2/EGR1/HAS2/SERPINF1/EREG/SRC/EGFR/PTX3/MMP7/PTN/RETN/FSHR/AFP/PCNA/BMPR1B/SLIT2/ARRB2/SLIT3/ADAMTS1/NCOR2/NOS3/MMP19/HAS1/ETS1/FZD4	30
BP	GO:0002456	T cell mediated immunity	40/3563	104/18866	2.42984e-06	2.62597e-05	1.50583e-05	ICAM1/IL7R/RAB27A/GATA3/IL6/PRF1/PTPRC/CTSC/TNFRSF1B/PVR/RFTN1/SLC11A1/TNFSF4/B2M/CD8A/CTSH/MYO1G/WAS/FCGR2B/RSAD2/IL1B/HLA-B/IL20RB/JAG1/HLA-A/HLA-F/AZGP1/IFNA2/IL23R/TRPM4/CD70/CEACAM1/IL1R1/PPP3CB/P2RX7/NLRP3/CD1D/CLC/LILRB1/PRKCZ	40
BP	GO:0032609	interferon-gamma production	43/3563	115/18866	2.48813e-06	2.68438e-05	1.53933e-05	PDE4B/INHBA/SIRPA/CD14/AXL/GATA3/PDCD1LG2/CD274/HAVCR2/PRNP/IRF8/CD47/HLA-DPA1/SLC11A1/TNFSF4/RASGRP1/TLR8/CLEC7A/PTPN22/HLA-DPB1/IL27RA/GAS6/SLC7A5/CD2/IL1B/PGLYRP3/IL33/IL20RB/CD3E/HLA-A/IL27/IL23R/IL12RB2/CD96/IL1R1/PDE4D/ITK/SLAMF6/TLR7/LILRB1/EBI3/F2RL1/CCR7	43
BP	GO:0048704	embryonic skeletal system morphogenesis	38/3563	97/18866	2.55488e-06	2.75171e-05	1.57793e-05	PRRX1/TGFB3/CHST11/TWIST1/RUNX2/PDGFRA/IFT140/TGFBR1/NDST1/COL11A1/ZEB1/HOXB3/MMP14/TBX1/HOXB5/TGFBR2/HOXB6/OSR2/OSR1/HOXB8/BMP7/GSC/ALX4/FGF8/MTHFD1L/SHOX2/GRHL2/HOXA5/SIX2/HOXD10/MEF2C/EYA1/HOXB4/HOXB7/FOXC2/GLI3/BMP4/TFAP2A	38
BP	GO:0001906	cell killing	58/3563	172/18866	2.56548e-06	2.75844e-05	1.58179e-05	ICAM1/IL7R/RAB27A/SERPINB9/TYROBP/HAVCR2/PRF1/LYZ/ITGAM/PTPRC/CTSC/PVR/SERPINB4/RASGRP1/GNLY/CCL13/CLEC7A/B2M/CXCL6/LAG3/GZMB/CTSH/CD59/FCGR2B/C3/PGLYRP3/HLA-B/ULBP2/CORO1A/HLA-A/S100A12/HLA-F/AZGP1/NCR3/MUC7/CLEC12B/DEFA4/MBL2/HTN3/C9/HTN1/IL23R/F2/TUBB/ARRB2/APOL1/CEACAM1/CTSG/PPP3CB/P2RX7/CD1D/STXBP2/SLAMF6/LILRB1/SH2D1A/LTF/CFH/F2RL1	58
BP	GO:0002468	dendritic cell antigen processing and presentation	10/3563	12/18866	2.59058e-06	2.776e-05	1.59186e-05	THBS1/NOD2/CLEC4A/FGL2/SLC11A1/CCL21/FCGR2B/CD74/CCL19/CCR7	10
BP	GO:0060536	cartilage morphogenesis	10/3563	12/18866	2.59058e-06	2.776e-05	1.59186e-05	STC1/SNAI1/SNAI2/WNT7B/HAND2/HOXA5/MEF2C/RSPO2/HAND1/MSX1	10
BP	GO:0048706	embryonic skeletal system development	47/3563	130/18866	2.60291e-06	2.7845e-05	1.59674e-05	SULF2/SULF1/PRRX1/COL1A1/TGFB3/CHST11/TWIST1/RUNX2/PDGFRA/IFT140/TGFBR1/NDST1/COL11A1/ZEB1/HOXB3/EXT1/MMP14/TBX1/HOXB5/TGFBR2/SHH/HOXB6/OSR2/WNT11/OSR1/HOXB8/BMP7/GSC/ALX4/FGF8/MTHFD1L/SHOX2/SLC2A10/GRHL2/HOXA5/SIX2/HOXD10/MEF2C/PCSK5/EYA1/HOXB4/HOXB7/XYLT1/FOXC2/GLI3/BMP4/TFAP2A	47
BP	GO:0002718	regulation of cytokine production involved in immune response	34/3563	83/18866	2.61962e-06	2.78845e-05	1.599e-05	TGFB3/FCER1G/NOD2/GATA3/IL6/DDX21/TGFB2/TNFRSF1B/TNFSF4/B2M/DDX58/SLC7A5/RSAD2/IL1B/CD74/HMOX1/HLA-A/HLA-F/CD36/IFNA2/TNFRSF14/TRPM4/CD96/IL1R1/NLRP3/BTK/NR4A3/IRAK3/CLC/JAK3/LILRB1/GPRC5B/F2RL1/PRKCZ	34
BP	GO:0048708	astrocyte differentiation	34/3563	83/18866	2.61962e-06	2.78845e-05	1.599e-05	SOX9/CDK6/VIM/C5AR1/SERPINE2/C1QA/LDLR/CLCF1/BIN1/ROR2/STAT3/IL6ST/IL6/S100A8/LRP1/LIF/TREM2/S100A9/EGFR/TSPAN2/SHH/IL1B/ID4/F2/PAX6/HES1/APP/DLL1/SMO/ABL1/ROR1/LAMB2/S100B/LAMC3	34
BP	GO:0150116	regulation of cell-substrate junction organization	29/3563	66/18866	2.61982e-06	2.78845e-05	1.599e-05	CORO1C/S100A10/NRP1/GREM1/THBS1/MACF1/COL16A1/MAP4K4/THY1/MAPRE2/LRP1/SRC/MMP14/SFRP1/DAPK3/PTPRJ/ARHGAP6/EPHA3/APOD/ABL1/FAM107A/DUSP3/ACVRL1/VCL/TEK/GPM6B/DLC1/PHLDB2/VEGFA	29
BP	GO:0006029	proteoglycan metabolic process	36/3563	90/18866	2.62465e-06	2.78891e-05	1.59926e-05	DCN/DSE/SULF2/SULF1/VCAN/CHSY1/CHST11/ADAMTS12/HPSE/HS3ST3B1/BGN/CHST7/NDST1/IDUA/COL11A1/GLCE/EXT1/CHST3/HS6ST3/CSPG4/GAL3ST3/EXT2/BMPR1B/SLC2A10/HS6ST2/ARSB/IGF1/CYTL1/DSEL/HEXB/GAL3ST4/CHPF/EGFLAM/BMPR2/XYLT1/SPOCK2	36
BP	GO:0001909	leukocyte mediated cytotoxicity	41/3563	108/18866	2.70084e-06	2.86027e-05	1.64019e-05	ICAM1/IL7R/RAB27A/SERPINB9/TYROBP/HAVCR2/PRF1/ITGAM/PTPRC/CTSC/PVR/SERPINB4/RASGRP1/B2M/CXCL6/LAG3/GZMB/CTSH/FCGR2B/HLA-B/ULBP2/CORO1A/HLA-A/HLA-F/AZGP1/NCR3/CLEC12B/IL23R/F2/TUBB/ARRB2/CEACAM1/CTSG/PPP3CB/P2RX7/CD1D/STXBP2/SLAMF6/LILRB1/SH2D1A/F2RL1	41
BP	GO:0032526	response to retinoic acid	41/3563	108/18866	2.70084e-06	2.86027e-05	1.64019e-05	TNC/SOX9/PDGFRB/COL1A1/LYN/PPARG/HSD17B2/DUSP1/IGFBP7/TESC/CD38/SERPINF1/WNT2/TBX1/CYP26B1/CTSH/MICB/GJB2/TEAD2/WNT7B/WNT11/OSR1/KLF4/WNT5B/PTK6/GJB3/DKK1/AQP3/WNT8A/OXT/ABL2/GJA1/EPHA3/AQP1/FZD7/TIE1/BMP6/RXRA/YAP1/PTGES/FZD4	41
BP	GO:0031345	negative regulation of cell projection organization	62/3563	188/18866	2.72968e-06	2.88598e-05	1.65493e-05	NRP1/YWHAH/VIM/LGALS1/PLK2/DPYSL3/THY1/GFI1/PRNP/EFNB2/CDK5R1/FYN/SEMA3A/CD38/PMP22/SPP1/CTSZ/LRP1/B2M/SEMA3F/RAP1GAP/NTN1/SEMA6A/CCL21/PTPRG/APOE/FSTL4/EPHB2/ZNF365/NGFR/ID1/KLK8/ITM2C/SEMA5A/SPOCK1/DKK1/RTN4RL2/GRIN2B/KREMEN1/MAP2/RGMA/TBX6/PRKCD/TACSTD2/SLIT2/MYLIP/RTN4R/PLXNB3/ARHGAP24/LRRK2/NFATC4/TRAK2/PPP3CA/SEMA3G/STMN2/EVL/ARHGAP4/SEMA3B/ITGA3/SEMA3C/FKBP4/SEMA3E	62
BP	GO:0002063	chondrocyte development	18/3563	32/18866	2.75879e-06	2.90223e-05	1.66425e-05	SOX9/SULF2/SULF1/SFRP2/CHSY1/ECM1/CHST11/PTHLH/RUNX2/MSX2/COL11A1/TGFBR2/COMP/SHOX2/BMPR1B/SERPINH1/AXIN2/BMPR2	18
BP	GO:0034694	response to prostaglandin	18/3563	32/18866	2.75879e-06	2.90223e-05	1.66425e-05	TNC/GNG2/PPARG/TNFSF4/P2RY6/EDN1/CCL21/TGFBR3/AKR1C2/SFRP1/AKR1C3/CCL19/AANAT/P2RY4/OXT/PTGFR/PTGER2/CCR7	18
BP	GO:0086019	cell-cell signaling involved in cardiac conduction	18/3563	32/18866	2.75879e-06	2.90223e-05	1.66425e-05	FLNA/NUP155/CACNA1D/CACNA2D1/PKP2/KCNQ1/GJC1/RNF207/TRPM4/CXADR/GJA1/CASQ2/CACNA1C/ANK2/RYR2/SCN1B/CACNB2/GJA5	18
BP	GO:0046718	viral entry into host cell	48/3563	134/18866	2.76475e-06	2.90367e-05	1.66508e-05	ITGA5/CAV1/NPC1/AXL/LGALS1/ICAM1/CTSB/CAV2/IFITM3/ITGB1/ITGB5/CD86/LDLR/IFITM2/MRC1/GSN/IFITM1/CXCR4/DPP4/EFNB2/CLEC5A/ANPEP/ITGAV/PVR/SERPINB3/ITGA2/CD209/SIGLEC1/TMPRSS2/EGFR/GAS6/SELPLG/TRIM22/PTX3/CD74/TRIML1/IFNA2/NUP153/TNFRSF14/CXADR/TRIM31/NCAM1/FCN1/KPNA3/CD4/CR2/CLDN1/F11R	48
BP	GO:0009615	response to virus	101/3563	349/18866	2.89655e-06	3.0352e-05	1.7405e-05	CDK6/FLNA/GATA3/IFITM3/SLFN11/TNFAIP3/IFITM2/HMGA2/CXCL10/RNASE6/CCL4/IL2RA/IFITM1/IL6/DDX21/CXCR4/CCL8/ACTA2/HERC5/PRF1/FGL2/ISG20/GBP1/CXCL9/SAMHD1/IFIH1/PTPRC/IFIT2/CCL11/TNFSF4/STAT1/TLR8/PIM2/HTRA1/PTPN22/CXCL12/SRC/RNASE2/MMP12/PARP9/CCL5/IFIT1/IFIT3/PLSCR1/IL15/DDX58/MICB/PMAIP1/RSAD2/FOSL1/IL1B/NLRC5/IRF1/TRIM22/IL33/BIRC3/IFI16/ODC1/IFI44/IFI6/IFI27/IFI44L/MX1/LCN2/CCL19/AIM2/POLR3E/CHRM…	101
BP	GO:1903779	regulation of cardiac conduction	31/3563	73/18866	2.89957e-06	3.0352e-05	1.7405e-05	FLNA/CAV1/ATP1A1/ITPR2/CASQ1/TMEM65/FXYD6/ATP1A4/ITPR3/FXYD4/FXYD3/HRC/NPPC/RNF207/TRPM4/CXADR/CASQ2/ABCC9/ANK2/ATP1A2/RYR2/ITPR1/TRPC1/PDE4D/SLC8A1/ATP2B4/ATP2A2/GJA5/AGT/ATP2A1/NPR2	31
BP	GO:0001508	action potential	49/3563	138/18866	2.919e-06	3.0505e-05	1.74927e-05	YWHAH/FLNA/CAV1/DSC2/KCNJ8/ATP1A1/BIN1/DSP/NUP155/CACNA1D/KCNE4/CACNA2D1/PKP2/KCNQ1/GPD1L/GJC1/CD36/AKAP6/CHRNB4/SCN1A/MTNR1B/GLRA1/RNF207/TRPM4/NRCAM/CXADR/DMD/MYH14/NTRK2/GJA1/CACNA1C/P2RX1/ANK2/ATP1A2/SLMAP/RYR2/CNTNAP1/SCN1B/CACNB2/KCNH2/SLC8A1/ATP2A2/CACNA1H/GJA5/GNA14/NEDD4L/KCND3/JUP/GNA15	49
BP	GO:0051893	regulation of focal adhesion assembly	28/3563	63/18866	2.94856e-06	3.07126e-05	1.76118e-05	CORO1C/S100A10/NRP1/GREM1/THBS1/MACF1/COL16A1/MAP4K4/THY1/LRP1/SRC/MMP14/SFRP1/DAPK3/PTPRJ/ARHGAP6/EPHA3/APOD/ABL1/FAM107A/DUSP3/ACVRL1/VCL/TEK/GPM6B/DLC1/PHLDB2/VEGFA	28
BP	GO:0090109	regulation of cell-substrate junction assembly	28/3563	63/18866	2.94856e-06	3.07126e-05	1.76118e-05	CORO1C/S100A10/NRP1/GREM1/THBS1/MACF1/COL16A1/MAP4K4/THY1/LRP1/SRC/MMP14/SFRP1/DAPK3/PTPRJ/ARHGAP6/EPHA3/APOD/ABL1/FAM107A/DUSP3/ACVRL1/VCL/TEK/GPM6B/DLC1/PHLDB2/VEGFA	28
BP	GO:0060986	endocrine hormone secretion	23/3563	47/18866	2.9827e-06	3.10171e-05	1.77864e-05	INHBA/GATA3/TBX3/C1QTNF1/FOXD1/IL1B/GAL/CRH/RETN/CRHBP/GALR1/APLN/FGFR1/GJA1/AGTR1/TACR2/CRY1/BMP6/INHBB/C1QTNF3/AGT/RAB11FIP1/FZD4	23
BP	GO:0007435	salivary gland morphogenesis	19/3563	35/18866	2.99852e-06	3.10796e-05	1.78222e-05	NRP1/TGFB3/TGM2/TGFB2/SEMA3A/EGFR/SHH/SNAI2/BMP7/FGF10/FGF8/PAX6/PLXND1/FGFR1/NTN4/FGF7/HGF/NFIB/SEMA3C	19
BP	GO:0110111	negative regulation of animal organ morphogenesis	19/3563	35/18866	2.99852e-06	3.10796e-05	1.78222e-05	SULF1/GREM1/GATA3/ASPN/TBX2/TGFB2/STAT1/TNFRSF11B/THRB/BMP7/TACSTD2/CEACAM1/LIMS2/RSPO2/BCL2/NFIB/BMPR2/FOXC2/BMP4	19
BP	GO:0051591	response to cAMP	37/3563	94/18866	3.01727e-06	3.12228e-05	1.79043e-05	SPARC/COL1A1/STC1/LDHA/SRD5A1/ITPR2/AQP9/DUSP1/AREG/STAT1/NOX4/IGFBP5/KCNQ1/FOSL1/THBD/AKAP6/CNGA3/AANAT/CRHBP/OXT/RAPGEF1/APP/SDC1/AHR/DUOX1/DUOX2/PLA2G5/AQP1/TEK/PDE2A/SLC8A1/CDO1/PKD2/MMP19/ZFP36L1/FOSB/FOS	37
BP	GO:0044060	regulation of endocrine process	22/3563	44/18866	3.09914e-06	3.19656e-05	1.83303e-05	INHBA/F2R/C1QTNF1/IL1B/GAL/CRH/RETN/CRHBP/GALR1/APLN/FGFR1/GJA1/AGTR1/TACR2/CRY1/BMP6/GJA5/INHBB/C1QTNF3/AGT/F2RL1/RAB11FIP1	22
BP	GO:0085029	extracellular matrix assembly	22/3563	44/18866	3.09914e-06	3.19656e-05	1.83303e-05	SOX9/COL1A2/LOX/EMILIN1/HAS2/ANTXR1/GAS6/MFAP4/MYH11/HAS3/LAMB3/NTN4/FBLN5/EFEMP2/NTNG2/PHLDB1/GPM6B/LAMB2/LTBP3/HAS1/AGT/PHLDB2	22
BP	GO:0003272	endocardial cushion formation	15/3563	24/18866	3.10525e-06	3.19765e-05	1.83365e-05	SNAI1/TGFBR1/TGFB2/HEYL/MSX2/ACVR1/TGFBR2/SNAI2/ROBO1/BMP7/FGF8/DCHS1/TMEM100/MSX1/ENG	15
BP	GO:0071604	transforming growth factor beta production	20/3563	38/18866	3.12542e-06	3.2132e-05	1.84257e-05	LUM/THBS1/TYROBP/ITGB8/TGFB2/LRRC32/ITGAV/HIF1A/SERPINB7/CDH3/LTBP1/GATA6/WNT11/CX3CL1/PTGS2/LAPTM4B/CD200/CD34/LTBP3/CD24	20
BP	GO:0046631	alpha-beta T cell activation	51/3563	146/18866	3.20151e-06	3.28609e-05	1.88437e-05	PRDM1/ANXA1/GATA3/ADA/CD86/RUNX3/CD274/CD300A/STAT3/DOCK2/IL6/CLEC4A/PTPRC/TNFSF4/NCKAP1L/PTPN22/CD83/SOCS1/LEF1/IL15/TGFBR2/SHH/RSAD2/IRF1/BATF/CDH26/CD3E/HLA-A/CCL19/IL27/IL23R/TNFRSF14/TOX/SATB1/ABL1/LOXL3/ITPKB/ZBTB16/NLRP3/RORA/CD28/ITK/TNFSF8/BCL2/SLAMF6/JAK3/GLI3/LILRB1/EBI3/PRKCZ/BCL11B	51
BP	GO:0045137	development of primary sexual characteristics	72/3563	229/18866	3.25403e-06	3.33459e-05	1.91218e-05	SOX9/PDGFRB/FLNA/INHBA/ICAM1/SFRP2/GATA3/RRM1/KITLG/CEBPB/SRD5A1/ASPM/PDGFRA/TGFBR1/TGFB2/PRDX4/SEMA3A/EREG/SRC/FSTL3/MMP14/GATA6/SFRP1/PTX3/OSR1/NUPR1/AKR1C3/IDH1/FST/AR/TNFSF10/CBX2/RETN/DMRTA1/FSHR/MSH4/SRY/SPO11/FGF8/RXFP2/AFP/KIF18A/HMGB2/NUDT1/MSH2/BMPR1B/SDC1/SLIT2/ARRB2/SLIT3/BASP1/SOX15/ZFPM2/TCF21/ADCYAP1/ADAMTS1/ARID5B/NOS3/LHFPL2/BCL2L2/MMP19/BCL2/INHBB/ANG/BOK/RHOBTB3/BIK/TFAP2C/KIT/…	72
BP	GO:0010544	negative regulation of platelet activation	13/3563	19/18866	3.28254e-06	3.35295e-05	1.92271e-05	SH2B3/SERPINE2/PDGFRA/C1QTNF1/PDGFB/APOE/ABAT/THBD/F2/PRKCD/CEACAM1/PRKG1/NOS3	13
BP	GO:0060973	cell migration involved in heart development	13/3563	19/18866	3.28254e-06	3.35295e-05	1.92271e-05	PDGFRB/TWIST1/SNAI2/BMP7/HAND2/BVES/DCHS1/TBX5/PITX2/ENG/BMP4/SEMA3C/FLRT3	13
BP	GO:0097755	positive regulation of blood vessel diameter	27/3563	60/18866	3.29669e-06	3.36198e-05	1.92789e-05	RGS2/ITGA1/SOD2/PLA2G6/BDKRB2/EGFR/KCNMB1/APOE/ADORA2B/HMOX1/ADM/MTNR1B/NPPC/PTPRM/APLN/GJA1/ADRB1/ADRB3/KCNMA1/ADCYAP1/PRKG1/EDNRB/NOS3/GJA5/BMPR2/AGT/F2RL1	27
BP	GO:0042445	hormone metabolic process	70/3563	221/18866	3.3118e-06	3.37197e-05	1.93361e-05	CTSK/RBP1/GATA3/CTSB/DHRS2/DKK3/ATP1A1/SRD5A1/ALDH1A3/SULT1A1/DIO2/PDGFRA/CPA3/EGR1/HSD17B2/CYP3A5/KLK6/SPP1/CTSZ/HIF1A/HSD17B6/FOXA1/CYP26B1/DHRS9/ENPEP/AKR1C2/SHH/CPE/STC2/ALDH1A1/DGAT2/SCG5/AKR1C3/CYP1B1/MME/ADM/GAL/AKR1B1/CRABP2/AANAT/TPO/CRHBP/AFP/COMT/SLC16A2/DHRS3/DUOXA1/FOXE1/GCNT4/DUOX1/DUOX2/CES1/DUOXA2/CYP1A1/UGT1A1/CTSG/PCSK5/GHR/ADH1B/ECE1/CMA1/BMP6/CACNA1H/PCSK1/CRYM/HSD17B14/ADH1C/…	70
BP	GO:0003143	embryonic heart tube morphogenesis	30/3563	70/18866	3.32223e-06	3.37715e-05	1.93659e-05	NOTCH2/TBX3/MICAL2/TBX2/ACVR1/HIF1A/TGFBR2/SHH/TEAD2/HAND2/LBX1/TBR1/FGF8/TBX22/STIL/ARL13B/TBX6/HES1/RNF207/DLL1/SMO/MEF2C/RYR2/SOX17/HAND1/SRF/PKD2/ENG/YAP1/OVOL2	30
BP	GO:0002262	myeloid cell homeostasis	53/3563	154/18866	3.4455e-06	3.49686e-05	2.00523e-05	SH2B3/PDE4B/CDK6/ANXA1/INHBA/AXL/FCER1G/GATA3/LYN/KITLG/KLF13/STAT3/MFHAS1/IL6/MAFB/SPI1/HIF1A/STAT1/PIK3CD/NCKAP1L/JAK2/B2M/JAM3/GATA2/TGFBR3/IKZF1/HOXB6/HMOX1/EPB42/FANCC/PRKDC/HMGB2/HIPK2/G6PD/SLC7A11/HOXA5/HCLS1/THRA/KLF2/SRF/DYRK3/ITPKB/NFE2L1/ZFP36/ETS1/JAK3/BMP4/ZFP36L1/KIT/ALAS1/VEGFA/EPAS1/INPP5D	53
BP	GO:0048332	mesoderm morphogenesis	32/3563	77/18866	3.53714e-06	3.58411e-05	2.05526e-05	INHBA/SFRP2/ITGB1/SNAI1/TBX3/HMGA2/TXNRD1/ACVR1/ITGA2/LEF1/WNT11/KLF4/BMP7/DKK1/CRB2/EXT2/TBX6/FGFR1/GJA1/SIX2/FOXF1/CHRD/HAND1/SRF/EYA1/NR4A3/BMPR2/ITGA8/FOXC2/BMP4/ITGB4/ITGA3	32
BP	GO:0042475	odontogenesis of dentin-containing tooth	36/3563	91/18866	3.55879e-06	3.58883e-05	2.05797e-05	TNC/FAM20C/RUNX2/PDGFRA/SERPINE1/MSX2/HTRA1/CSF1/FAM20A/TBX1/LEF1/KLK5/SHH/TNFRSF11B/NGFR/CA2/FST/ADM/BMP7/HAND2/FGF10/AMELX/MMP20/FGF8/SMO/GLI2/RSPO2/HAND1/MSX1/NFIC/GLI3/BMP4/WDR72/PERP/APCDD1/BCL11B	36
BP	GO:0045682	regulation of epidermis development	36/3563	91/18866	3.55879e-06	3.58883e-05	2.05797e-05	CD109/CTSK/HPSE/ZBED2/NAB1/TGFB2/MSX2/CDH3/SGPP1/SFRP4/SERPINB13/SULT2B1/NGFR/ERRFI1/FST/SFN/GAL/AQP3/PTCH2/KRT36/KRT84/MAFG/EZH2/HES1/GRHL2/DLL1/GRHL1/SMO/DKK4/ZFP36/BMP4/ZFP36L1/OVOL2/ETV4/SPINK5/TMEM79	36
BP	GO:2000177	regulation of neural precursor cell proliferation	36/3563	91/18866	3.55879e-06	3.58883e-05	2.05797e-05	FLNA/LYN/VEGFC/ASPM/NES/CTSZ/HIF1A/SHCBP1/BTG2/GATA2/PTPRZ1/SHH/CDH2/CX3CL1/PTN/PITX3/LHX5/SOX10/RAPGEF1/PAX6/SLC16A2/TOX/LHX2/SMO/LIMS2/GLI2/LRRK2/ILK/ADCYAP1/GLI1/CDON/GLI3/SMARCD3/SPINT1/SPINT2/VEGFA	36
BP	GO:0071398	cellular response to fatty acid	26/3563	57/18866	3.65785e-06	3.68286e-05	2.11189e-05	TNC/GNG2/LDLR/PPARG/CCNB1/TNFSF4/P2RY6/SRC/EDN1/AKR1C2/SFRP1/DGAT2/AKR1C3/UCP1/KCNK4/P2RY4/CDK4/E2F1/LPL/ID3/PDK4/PID1/PTGFR/PTGER2/NFATC4/CLDN1	26
BP	GO:0007272	ensheathment of neurons	49/3563	139/18866	3.6898e-06	3.70325e-05	2.12358e-05	DEGS1/MYO5A/FAM126A/BCAS1/EGR2/NAB1/CXCR4/KIF14/B4GALT5/ITGAX/KLK6/CTSC/TNFRSF1B/PMP22/CST7/TLR2/JAM3/MALL/TSPAN2/PTPRZ1/MARVELD1/ACSBG1/UGT8/KLK8/ID4/MAL/PTN/ABCD2/NKX6-2/SOX10/TNFRSF21/FA2H/ERBB2/NTRK2/EPB41L3/JAM2/ILK/ANK2/CNTNAP1/HGF/ARHGEF10/CLDN11/HEXB/RARB/S100B/WASF3/CLU/MAL2/LGI4	49
BP	GO:0008366	axon ensheathment	49/3563	139/18866	3.6898e-06	3.70325e-05	2.12358e-05	DEGS1/MYO5A/FAM126A/BCAS1/EGR2/NAB1/CXCR4/KIF14/B4GALT5/ITGAX/KLK6/CTSC/TNFRSF1B/PMP22/CST7/TLR2/JAM3/MALL/TSPAN2/PTPRZ1/MARVELD1/ACSBG1/UGT8/KLK8/ID4/MAL/PTN/ABCD2/NKX6-2/SOX10/TNFRSF21/FA2H/ERBB2/NTRK2/EPB41L3/JAM2/ILK/ANK2/CNTNAP1/HGF/ARHGEF10/CLDN11/HEXB/RARB/S100B/WASF3/CLU/MAL2/LGI4	49
BP	GO:0072678	T cell migration	29/3563	67/18866	3.78986e-06	3.79766e-05	2.17772e-05	MSN/ICAM1/CCL2/ECM1/AIF1/CXCL10/ITGA4/CXCL11/PIK3CD/CD99/CXCL13/CXCL12/CXCL16/S100A7/IL27RA/CCL5/C10orf99/CCL20/MYO1G/CCL21/XG/ITGAL/CD99L2/TNFRSF14/APP/CD200/APOD/ADAM8/F11R	29
BP	GO:0032635	interleukin-6 production	57/3563	170/18866	3.80889e-06	3.8107e-05	2.1852e-05	SIRPA/F2R/FCER1G/NOD2/TNFAIP3/TYROBP/CAPN2/TWIST1/AIF1/HAVCR2/STAT3/TLR1/IL6/LILRB2/LILRA5/IFIH1/CD47/SYT11/TNFSF4/TLR2/NCKAP1L/EREG/TLR8/AFAP1L2/CLEC7A/PTPN22/TREM2/GAS6/DDX58/IL1B/ADORA2B/IL33/CD74/HLA-B/CX3CL1/FOXJ1/CD36/IL1A/IL17F/XBP1/APP/ARRB2/LPL/CD200/ADCYAP1/KLF2/HGF/P2RX7/IL16/IRAK3/POU2F2/C1QTNF3/TMEM106A/MAPK13/TLR7/F2RL1/POU2AF1	57
BP	GO:0000079	regulation of cyclin-dependent protein serine/threonine kinase activity	39/3563	102/18866	3.82458e-06	3.81434e-05	2.18728e-05	LATS2/TNFAIP3/CDKN3/CCNA2/CCNB2/HERC5/CCNB1/CDK5R1/PLK1/CKS1B/CKS2/SRC/PDGFB/CEBPA/EGFR/CCNE2/CCND2/CCNA1/CDKN2B/CDKN2A/SFN/SPDYA/PSRC1/CDK4/PKMYT1/CDC25C/IPO7/CDC25A/CDC6/CDKN2C/MYOCD/DIRAS3/ACTB/CCNI/PKD2/CDKN1C/CCNF/CCNE1/BLM	39
BP	GO:0055024	regulation of cardiac muscle tissue development	39/3563	102/18866	3.82458e-06	3.81434e-05	2.18728e-05	RGS2/SAV1/GREM1/TBX2/TGFBR1/RGS4/EFNB2/CCNB1/WNT2/EDN1/TGFBR2/TGFBR3/GATA6/ERBB3/DKK1/AKAP6/BMP10/FGF8/FGF3/ARRB2/G6PD/FGFR1/CXADR/DLL1/GJA1/ZFPM2/MEF2C/FGF2/JPH2/MYOCD/IGF1/GLI1/PI16/FZD7/TBX5/MEIS1/MAPK11/YAP1/BMP4	39
BP	GO:0002026	regulation of the force of heart contraction	16/3563	27/18866	3.92784e-06	3.91117e-05	2.24281e-05	CAV1/ATP1A1/PLN/ADM/CSRP3/MYH6/MYL2/MYH7/APLN/ADRB1/ATP1A2/RYR2/NOS3/SLC8A1/ATP2B4/ATP2A2	16
BP	GO:0043523	regulation of neuron apoptotic process	68/3563	214/18866	4.01541e-06	3.99208e-05	2.28921e-05	NRP1/ITGA1/F2R/C5AR1/AXL/TGFB3/SOD2/CCL2/GATA3/TYROBP/CLCF1/CEBPB/KIF14/PRNP/TGFB2/ITGAM/CDK5R1/FYN/NES/CTSZ/HIF1A/JAK2/LRP1/BTG2/APOE/PTPRZ1/JUN/FOXQ1/GCLM/NUPR1/CORO1A/ERBB3/CX3CL1/HMOX1/FOXB1/PITX3/GRID2/SNCB/FGF8/MTNR1B/STXBP1/PARP1/PCSK9/MSH2/MYBL2/HIPK2/ARRB2/G6PD/TRIM2/NTRK2/NEFL/MEF2C/ILK/FAIM2/HDAC4/NFATC4/ANGPT1/BACE1/ITSN1/NR4A3/MCL1/CPEB4/BCL2/NR4A2/BOK/ADAM8/TFAP2A/EN1	68
BP	GO:0030308	negative regulation of cell growth	62/3563	190/18866	4.03324e-06	4.00353e-05	2.29577e-05	NRP1/RGS2/INHBA/GREM1/SFRP2/SERPINE2/DCBLD2/APBB2/FBP1/PPARG/CRYAB/TGFB2/RGS4/CDA/CDK5R1/SEMA3A/SPP1/FHL1/SH3BP4/SEMA3F/NTN1/SEMA6A/FSTL4/GNG4/SFRP1/WNT11/CDKN2A/SEMA5A/MYL2/BMP10/ENO1/ADIPOR2/PSRC1/MAP2/SLIT2/PTPRJ/G6PD/RTN4R/CDKN2C/SLIT3/GJA1/DACT3/MEG3/RERG/SOX17/ACVRL1/BDKRB1/PI16/WFDC1/MSX1/APBB1/FRZB/ENPP1/BCL2/SEMA3G/BMPR2/AGT/ARHGAP4/SEMA3B/TSPYL2/SEMA3C/SEMA3E	62
BP	GO:1904892	regulation of receptor signaling pathway via STAT	52/3563	151/18866	4.15442e-06	4.11736e-05	2.36105e-05	SH2B3/CAV1/F2R/IL7R/LYN/SOCS3/CLCF1/CD300A/CSF1R/STAT3/OSM/IL6ST/IL6/IL10RA/CDK5R1/PECAM1/FYN/PTPRC/JAK2/LIF/FGFR3/PARP9/CCL5/SOCS1/IL15/TNFRSF18/IL24/CSF2/CYP1B1/PTK6/AKR1B1/IFNA16/IFNA21/IFNA7/IFNA8/IL3/IFNA2/CSH1/IFNA4/IFNW1/IL23R/F2/STAP2/HES1/HCLS1/IGF1/GHR/ARL2BP/JAK3/SOCS2/AGT/KIT	52
BP	GO:0048511	rhythmic process	90/3563	305/18866	4.16345e-06	4.11987e-05	2.36249e-05	NFIL3/KLF9/INHBA/PAM/AXL/TGFB3/GPR176/ADA/TWIST1/ARNTL2/EGR2/KLF10/PPARG/SRD5A1/PDGFRA/SERPINE1/TGFB2/EGR1/DTL/HAS2/CDK5R1/SERPINF1/EREG/SRC/TOP2A/EGR3/EGFR/TYMS/MAPK10/NPAS2/JUN/CSF2/OPN3/NGFR/PTX3/NMU/MMP7/ID1/PTGDS/ID4/CRH/PTN/RETN/AANAT/SOX14/OPN4/MTNR1A/TPH2/FSHR/NPY2R/MC3R/MTNR1B/HCRTR2/AGRP/AFP/DRD3/PROK1/PRKDC/CDK4/NR2F6/PRMT5/EZH2/PCNA/TIMELESS/BMPR1B/SLIT2/ARRB2/CLDN4/AHR/SLIT3/NTRK2/ID…	90
BP	GO:0070098	chemokine-mediated signaling pathway	35/3563	88/18866	4.1916e-06	4.14125e-05	2.37475e-05	SH2B3/CCL2/CXCL10/CXCL2/CCL4/CXCR4/CCL8/CXCL1/CXCL9/CXCL5/CXCL11/CCL18/CCL11/HIF1A/CXCL13/CCL13/CXCL12/CCL24/CXCL6/CCR1/TREM2/EDN1/CCL5/CCL20/CCL21/CMKLR1/ROBO1/CXCL3/CX3CL1/CCL19/SLIT2/SLIT3/CCL23/CCR7/TFF2	35
BP	GO:1904029	regulation of cyclin-dependent protein kinase activity	40/3563	106/18866	4.22969e-06	4.17237e-05	2.39259e-05	LATS2/TNFAIP3/CDKN3/CCNA2/CCNB2/HERC5/CCNB1/CDK5R1/PLK1/CKS1B/CKS2/SRC/PDGFB/CEBPA/EGFR/CCNE2/CCND2/CCNA1/CDKN2B/CDKN2A/SFN/SPDYA/PSRC1/CDK4/PKMYT1/CDC25C/IPO7/CDC25A/CAMK2N1/CDC6/CDKN2C/MYOCD/DIRAS3/ACTB/CCNI/PKD2/CDKN1C/CCNF/CCNE1/BLM	40
BP	GO:0035272	exocrine system development	24/3563	51/18866	4.37791e-06	4.31186e-05	2.47258e-05	SOX9/NRP1/TGFB3/TGM2/TGFB2/SEMA3A/EGFR/SHH/SNAI2/BMP7/FGF10/FGF8/SOX10/XBP1/PAX6/PLXND1/FGFR1/NTN4/FGF7/HGF/NFIB/TFCP2L1/IGSF3/SEMA3C	24
BP	GO:1900274	regulation of phospholipase C activity	23/3563	48/18866	4.70603e-06	4.62677e-05	2.65316e-05	EDNRA/PDGFRB/C5AR1/CD86/PDGFRA/P2RY6/EGFR/NMUR1/PTH/ABL2/FGFR1/NTRK2/ARHGAP6/SELE/ABL1/FGF2/HTR2B/ITK/AGT/AVPR1A/ANG/GNA15/KIT	23
BP	GO:0008406	gonad development	70/3563	223/18866	4.71272e-06	4.62677e-05	2.65316e-05	SOX9/PDGFRB/FLNA/INHBA/ICAM1/SFRP2/GATA3/RRM1/KITLG/CEBPB/SRD5A1/ASPM/PDGFRA/TGFBR1/TGFB2/PRDX4/SEMA3A/EREG/SRC/FSTL3/MMP14/GATA6/SFRP1/PTX3/OSR1/NUPR1/AKR1C3/IDH1/FST/AR/TNFSF10/RETN/DMRTA1/FSHR/MSH4/SRY/SPO11/FGF8/RXFP2/AFP/KIF18A/HMGB2/NUDT1/MSH2/BMPR1B/SDC1/SLIT2/ARRB2/SLIT3/BASP1/SOX15/ZFPM2/TCF21/ADCYAP1/ADAMTS1/ARID5B/NOS3/BCL2L2/MMP19/BCL2/INHBB/ANG/BOK/RHOBTB3/BIK/TFAP2C/KIT/VEGFA/FANCG/…	70
BP	GO:0061180	mammary gland epithelium development	30/3563	71/18866	4.71956e-06	4.62677e-05	2.65316e-05	GATA3/TBX3/CEBPB/CSF1R/MSX2/MST1/CCL11/AREG/HIF1A/JAK2/WNT2/CSF1/ETV5/SRC/LBH/NTN1/ELF5/ROBO1/IQGAP3/WNT7B/AR/FOXB1/FGF10/HOXA5/SMO/ATP2C2/FOXF1/GLI2/MSX1/IRF6	30
BP	GO:0002700	regulation of production of molecular mediator of immune response	50/3563	144/18866	4.83554e-06	4.73256e-05	2.71383e-05	TGFB3/FCER1G/NOD2/GATA3/CLCF1/IL6/DDX21/TGFB2/PTPRC/TNFRSF1B/TNFSF4/PTPN22/B2M/IL27RA/KLK5/DDX58/SLC7A5/FCGR2B/KLK7/RSAD2/IL1B/IL33/CD74/IL13RA2/HMOX1/HLA-A/HLA-F/CD36/IFNA2/XBP1/MAD2L2/EXOSC3/PRKDC/MSH2/TNFRSF14/TRPM4/CD96/IL1R1/NLRP3/BTK/NR4A3/CD28/IRAK3/CLC/JAK3/LILRB1/GPRC5B/F2RL1/SPINK5/PRKCZ	50
BP	GO:0003198	epithelial to mesenchymal transition involved in endocardial cushion formation	12/3563	17/18866	4.84241e-06	4.73256e-05	2.71383e-05	SNAI1/TGFBR1/TGFB2/HEYL/MSX2/ACVR1/TGFBR2/SNAI2/FGF8/TMEM100/MSX1/ENG	12
BP	GO:0006970	response to osmotic stress	34/3563	85/18866	4.92924e-06	4.81e-05	2.75823e-05	LRRC8A/LRRC8C/MYLK/AQP9/CAB39/DYSF/ITGA2/BDKRB2/FMO1/EGFR/RCSD1/MAPK10/ERRFI1/PTGS2/AKR1B1/SLC2A4/TACR3/OXT/MLC1/AVP/HNMT/TH/TSC22D3/EFHD1/KCNMA1/AQP1/PKD2/MAP7/MAPK13/MARVELD3/ZFP36L1/CLDN1/SLC2A1/SLC25A23	34
BP	GO:0032535	regulation of cellular component size	108/3563	383/18866	4.94666e-06	4.81957e-05	2.76372e-05	MSN/MYADM/FN1/NRP1/PRR16/DPYSL2/ICAM1/IL7R/LRRC8A/SSH3/CDC42EP1/NCK1/HCK/MACF1/BIN1/PLEK/TNFRSF12A/TRPV2/GSN/L1CAM/MAP1B/CDK5R1/SLC12A8/SEMA3A/IQGAP2/CFL2/SPP1/CCL11/SPIRE1/SLC9A3R1/NCKAP1L/LRP1/SVIL/CXCL12/SEMA3F/CCL24/EDN1/CSF3/CDC42EP3/NTN1/SEMA6A/SPIRE2/CCL21/APOE/FSTL4/WAS/DBN1/RDX/COTL1/LIMA1/IQGAP3/WNT7B/CORO1A/LMOD1/CDC42EP5/PPP1R9A/VILL/SEMA5A/KCNN4/CRABP2/SPTA1/SCT/CDK4/MAP2/WASF1/SPTBN…	108
BP	GO:0048661	positive regulation of smooth muscle cell proliferation	39/3563	103/18866	5.04269e-06	4.90558e-05	2.81304e-05	PDGFRB/TGM2/THBS1/HBEGF/AIF1/MMP9/IL6/MMP2/IRAK1/DNMT1/STAT1/JAK2/ITGA2/EREG/P2RY6/EDN1/PDGFB/CCL5/EGFR/IGFBP5/TGFBR2/JUN/CX3CL1/HMOX1/PTGS2/AKR1B1/RBPMS2/GJA1/FGF2/MEF2D/IGF1/ADAMTS1/HDAC4/CALCRL/NR4A3/PDGFD/AGT/BMP4/SKP2	39
BP	GO:0019216	regulation of lipid metabolic process	119/3563	431/18866	5.09802e-06	4.95181e-05	2.83955e-05	SOX9/PDGFRB/SPHK1/GLIPR1/ANXA1/CAV1/NOD2/LYN/SNAI1/DKK3/CAPN2/TWIST1/SOCS3/HMGCS2/LDLR/G0S2/PLA2G6/TNFAIP8L3/ATP1A1/NRBF2/TXNRD1/PPARG/ME1/PDGFRA/GFI1/RARRES2/EGR1/TM7SF2/SERPINA3/ELOVL5/IGFBP7/SEC14L2/SORL1/SRC/FGFR3/PDGFB/SOCS1/STARD4/CCL21/APOE/TRIB3/NPAS2/C3/IL1B/SNAI2/CD74/DGAT2/KLF4/AKR1C3/IDH1/EEF1A2/SULT2A1/PTGS2/ADM/GAL/CCL19/RAB38/CD36/ABCB11/ABCD2/DKKL1/CYP7A1/DRD3/SCT/F2/AVP/ADIPOR2/R…	119
BP	GO:0001569	branching involved in blood vessel morphogenesis	19/3563	36/18866	5.22605e-06	5.05291e-05	2.89753e-05	EDNRA/NRP1/SFRP2/COL4A1/ACVR1/EDN1/LEF1/TGFBR2/SHH/FGF8/PLXND1/ABL1/SRF/NFATC4/ENG/FOXC2/VEGFA/NOTCH4/SEMA3E	19
BP	GO:0010543	regulation of platelet activation	19/3563	36/18866	5.22605e-06	5.05291e-05	2.89753e-05	SH2B3/FCER1G/LYN/SERPINE2/PDPN/PLEK/PDGFRA/C1QTNF1/PDGFB/APOE/ABAT/THBD/F2/PRKCD/CEACAM1/PRKG1/NOS3/SELP/F11R	19
BP	GO:0071634	regulation of transforming growth factor beta production	19/3563	36/18866	5.22605e-06	5.05291e-05	2.89753e-05	LUM/THBS1/TYROBP/ITGB8/TGFB2/LRRC32/ITGAV/HIF1A/SERPINB7/CDH3/LTBP1/GATA6/WNT11/CX3CL1/PTGS2/LAPTM4B/CD200/CD34/CD24	19
BP	GO:0008202	steroid metabolic process	96/3563	332/18866	5.241e-06	5.05964e-05	2.90139e-05	YWHAH/NPC1/DHRS2/SNAI1/DKK3/HMGCS2/LDLR/ATP1A1/SRD5A1/SULT1A1/ACAT1/PDGFRA/GFI1/EGR1/SULT1A2/TM7SF2/HSD17B2/CYP3A5/IGFBP7/LIPA/SPP1/HSD11B1/SEC14L2/HSD17B6/CYP26B1/CEBPA/STARD4/DHRS9/APOE/AKR1C2/SHH/SULT2B1/DHCR24/IL1B/SNAI2/LIMA1/DGAT2/ATP8B1/AKR1C3/CYP1B1/SULT2A1/ADM/GAL/CRH/AKR1B1/CETP/ABCB11/DKKL1/IDI2/CYP7A1/AFP/APOF/OSBPL6/RAN/ACAA1/PCSK9/COMT/APP/IDI1/SOAT1/G6PD/FGFR1/APOL1/ACAA2/SLC27A2/C…	96
BP	GO:1904888	cranial skeletal system development	29/3563	68/18866	5.42207e-06	5.22648e-05	2.99706e-05	PRRX1/RAB23/TGFB3/CHST11/TWIST1/CEP55/SH3PXD2B/RUNX2/PDGFRA/IFT140/TGFBR1/TGFB2/NDST1/MSX2/MMP14/TBX1/TGFBR2/NEUROG1/FGF8/MTHFD1L/FOXE1/GRHL2/SIX2/MEF2C/FOXC2/GLI3/BMP4/INSIG1/TFAP2A	29
BP	GO:0042552	myelination	48/3563	137/18866	5.59736e-06	5.38725e-05	3.08925e-05	DEGS1/MYO5A/FAM126A/BCAS1/EGR2/NAB1/CXCR4/KIF14/B4GALT5/ITGAX/KLK6/CTSC/TNFRSF1B/PMP22/CST7/TLR2/JAM3/MALL/TSPAN2/PTPRZ1/MARVELD1/ACSBG1/UGT8/KLK8/ID4/MAL/PTN/ABCD2/NKX6-2/SOX10/TNFRSF21/FA2H/ERBB2/NTRK2/EPB41L3/JAM2/ILK/ANK2/CNTNAP1/HGF/ARHGEF10/HEXB/RARB/S100B/WASF3/CLU/MAL2/LGI4	48
BP	GO:0007260	tyrosine phosphorylation of STAT protein	35/3563	89/18866	5.66281e-06	5.43364e-05	3.11585e-05	SH2B3/CAV1/LYN/SOCS3/CLCF1/CSF1R/STAT3/OSM/IL6ST/IL6/PECAM1/FYN/JAK2/LIF/FGFR3/PARP9/CCL5/SOCS1/IL15/TNFRSF18/IL24/CSF2/PTK6/IL3/IFNA2/CSH1/IL23R/STAP2/HES1/HCLS1/IGF1/GHR/ARL2BP/JAK3/KIT	35
BP	GO:0055006	cardiac cell development	35/3563	89/18866	5.66281e-06	5.43364e-05	3.11585e-05	PDGFRB/RGS2/TBX3/SGCB/PDGFRA/RGS4/CCNB1/MYH10/EDN1/TGFBR3/JAG1/MYH11/ACTC1/AKAP6/CSRP3/MYH6/MYL2/BMP10/G6PD/BVES/CXADR/SGCD/AKAP13/IGF1/PI16/SRF/PDLIM5/SPRY1/SORBS2/SLC8A1/AGT/BMP4/FHOD3/VEGFA/FHL2	35
BP	GO:0007163	establishment or maintenance of cell polarity	69/3563	220/18866	5.6713e-06	5.43364e-05	3.11585e-05	CLIC4/MSN/GATA3/ITGB1/NDE1/AMOTL1/CCL4/GSN/DOCK2/MAD2L1/RND3/MAP1B/PLK1/KIF2C/PARVB/SLC9A3R1/FRMD4B/NCKAP1L/CENPA/JAM3/CYP26B1/AMOTL2/NDC80/CCL21/SHH/CAP2/FSCN1/RAC2/WNT7B/WNT11/CCL19/FOXJ1/AMOT/KIAA1614/FGF10/MOS/CRB2/CKAP5/CDK5RAP2/MAP2/PAX6/HES1/LLGL2/LHX2/GJA1/FOXF1/KIF26B/PARVA/ILK/AQP1/TEK/CDH5/ACTB/SPRY1/PARVG/ARF4/MYH9/RHOC/SH3BP1/RHOB/FEZ1/MAP7/RHOH/RHOBTB3/CCR7/SPINT2/PRKCZ/WWC1/RAC3	69
BP	GO:0001707	mesoderm formation	31/3563	75/18866	5.72196e-06	5.46564e-05	3.1342e-05	INHBA/SFRP2/ITGB1/SNAI1/HMGA2/TXNRD1/ACVR1/ITGA2/LEF1/WNT11/KLF4/BMP7/DKK1/CRB2/EXT2/TBX6/FGFR1/GJA1/SIX2/FOXF1/CHRD/HAND1/SRF/EYA1/NR4A3/BMPR2/ITGA8/FOXC2/BMP4/ITGB4/ITGA3	31
BP	GO:0043627	response to estrogen	31/3563	75/18866	5.72196e-06	5.46564e-05	3.1342e-05	PDGFRB/CAV1/TGFB3/GATA3/SERPINB9/LDHA/PPARG/SRD5A1/SMAD6/MMP14/TGFBR2/TNFRSF11B/GATA6/SFRP1/CA2/HMOX1/AR/GAL/GSTM3/CRH/CRHBP/TPH2/BRCA1/COMT/KRT19/ARSB/ARID5A/TEK/GLI3/TRIM24/CD24	31
BP	GO:0046394	carboxylic acid biosynthetic process	104/3563	367/18866	5.8072e-06	5.5387e-05	3.1761e-05	DEGS1/DCN/DSE/VCAN/MYO5A/ANXA1/ALOX5AP/RBP1/DPYD/ELOVL4/SDS/ALDH1A3/ACOT7/BCAT2/BCAT1/BGN/PTGS1/GGT6/HAS2/PLOD2/ELOVL5/BHMT/EDN1/PDGFB/OAT/STARD4/LIPG/DHRS9/TRIB3/ALOX5/ABAT/SCD5/IL1B/MGLL/GSTM2/PLA2G4F/CD74/ACSBG1/ABCC5/CSPG4/SLC1A3/AKR1C3/PTGDS/PTGIS/PTGS2/GSTM4/KYNU/MTAP/HAS3/GSTM1/PYCR1/ABCB11/ABCD2/GADL1/CYP7A1/ACMSD/PRG3/XBP1/AVP/OSBPL6/ADIPOR2/MGST2/MTHFD1L/PSPH/BRCA1/CAD/CBR1/PSAT1/SLC45A…	104
BP	GO:0043547	positive regulation of GTPase activity	113/3563	406/18866	5.85896e-06	5.57967e-05	3.19959e-05	CORO1C/S100A10/NRP1/RGS2/F2R/CHN1/ICAM1/RGS20/CCL2/RGS1/DOCK11/CAV2/ECT2/ITGB1/ARHGEF10L/MAP4K4/ARFGAP3/CCL4/DOCK2/THY1/ARHGAP21/CCL8/RACGAP1/RGS4/DOCK10/DEPDC1/MAPRE2/CCL18/SYDE1/CCL11/RIN2/CXCL13/NCKAP1L/RASA3/ARHGAP29/ARHGAP9/RASGRP1/RGS10/CCL13/DEPDC1B/PLXNB1/CCL24/RAP1GAP/TAGAP/CCL5/CCL20/CCL21/BCAR3/JUN/GRHL3/PLEKHG6/ALDH1A1/SFRP1/WNT11/ERRFI1/CX3CL1/CCL19/FOXJ1/ARHGDIG/DENND1A/ARHGAP11A/AR…	113
BP	GO:0045807	positive regulation of endocytosis	38/3563	100/18866	6.00829e-06	5.71329e-05	3.27621e-05	RAB31/CD14/AXL/ANXA2/GREM1/PPARG/SERPINE1/NCKAP1L/ITGA2/LRP1/B2M/SFRP4/TREM2/CCL21/APOE/GATA2/DAB2/C3/DNM1/CCL19/CD36/PCSK9/ARRB2/APLN/DLL1/CLIP3/SELE/SGIP1/LRRK2/ANGPT1/ITSN1/PPP3CC/PPP3CA/SNCA/NEDD4L/CLU/F2RL1/VEGFA	38
BP	GO:0001954	positive regulation of cell-matrix adhesion	25/3563	55/18866	6.0572e-06	5.75116e-05	3.29793e-05	S100A10/CDK6/NRP1/COL16A1/MAP4K4/THY1/RIN2/CSF1/RRAS/CCL21/SFRP1/CD3E/CX3CL1/CEACAM6/CD36/PTPRJ/ILK/ABL1/TEK/UTRN/EPHA1/CCR7/JUP/PRKCZ/VEGFA	25
BP	GO:0044786	cell cycle DNA replication	28/3563	65/18866	6.20252e-06	5.88033e-05	3.372e-05	MCM6/E2F7/RFC3/FBXO5/MCM4/MCM2/FEN1/RFC4/POLE3/POLD2/POLE2/RFC2/POLD1/RPA1/PRIM1/RAD51/PCNA/MCM5/CDT1/RPA3/DONSON/CDC7/GINS1/FGFR1/E2F8/LIG1/MCM7/TIPIN	28
BP	GO:0070588	calcium ion transmembrane transport	91/3563	312/18866	6.22426e-06	5.89211e-05	3.37876e-05	PDE4B/MYO5A/GEM/F2R/ANXA2/PANX1/UBQLN1/LYN/PLA2G6/CXCL10/BIN1/TRPV2/ANXA6/THY1/ITPR2/PRNP/DYSF/CACNA1D/CXCL9/ITGAV/SLC25A25/CXCL11/FYN/PTPRC/CASQ1/RRAD/RASA3/P2RY6/CACNA2D1/ITPR3/GAS6/AHNAK/CCL21/PLN/MCOLN3/GSTM2/SLC24A3/CORO1A/CX3CL1/CCL19/F2RL3/AKAP6/HRC/TMC1/TMC2/GRIN2B/TRPM1/TRPM5/CACNG2/DRD3/PKD1L1/CACNA1F/F2/SPG7/TMEM38B/TRPM4/G6PD/DMD/ATP2C2/CASQ2/CACNA1C/ABL1/ANK2/ATP1A2/FGF2/RYR2/JPH2/AD…	91
BP	GO:0048588	developmental cell growth	73/3563	237/18866	6.34303e-06	5.99559e-05	3.43809e-05	SOX9/NRP2/FN1/NRP1/POSTN/RGS2/DPYSL2/ZEB2/ITGB1/MACF1/AURKA/TNFRSF12A/TRPV2/CXCR4/ITGA4/L1CAM/RGS4/MAP1B/CDK5R1/SEMA3A/SPP1/SYT17/LRP1/CXCL12/SEMA3F/EDN1/NTN1/SEMA6A/APOE/FSTL4/TGFBR2/DBN1/SEMA5A/CRABP2/AKAP6/CPNE6/POU4F3/MAP2/WASF1/APP/SLIT2/G6PD/RTN4R/LHX2/NRCAM/SLIT3/NDN/ILK/ABL1/AKAP13/VCL/IGF1/PI16/PPP3CB/SRF/LAMB2/PDLIM5/OLFM1/SORBS2/CPNE5/TMEM108/SEMA3G/BMPR2/NEDD4L/AGT/ARHGAP4/SEMA3B/SEMA…	73
BP	GO:1901653	cellular response to peptide	111/3563	398/18866	6.38088e-06	6.02237e-05	3.45345e-05	SLC39A14/MYO5A/RAB31/FBN1/VIM/CAV1/ADCY7/ICAM1/NOD2/LYN/CAV2/RAB15/NCK1/SOCS3/CCNA2/AP3S1/KLF10/ADCY9/PPARG/SRD5A1/ATP6V1B2/STAT3/ITGA4/RARRES2/PRNP/ADCY3/MAP1B/AGTRAP/FYN/VCAM1/STAT1/SORL1/JAK2/LRP1/KLF11/PTPN22/SRC/TREM2/EDN1/CACNA2D1/KLF15/SOCS1/TRIB3/BCAR3/FCGR2B/GJB2/IL1B/NGFR/ID1/KLF4/ERRFI1/CA2/GDF15/CD36/AKR1B1/SLC2A4/GLP2R/WNT1/CRHBP/CSRP3/INSRR/ADCY8/CSH1/XBP1/PRKDC/CDK4/PARP1/PPAT/PCSK…	111
BP	GO:0002053	positive regulation of mesenchymal cell proliferation	15/3563	25/18866	6.40406e-06	6.03526e-05	3.46084e-05	SOX9/PRRX1/STAT1/MYC/WNT2/TBX1/TGFBR2/SHH/SHOX2/FGFR1/IRS2/SMO/FOXF1/CHRD/VEGFA	15
BP	GO:0048640	negative regulation of developmental growth	42/3563	115/18866	6.47895e-06	6.09676e-05	3.49611e-05	NRP1/RGS2/SAV1/SFRP2/RGS4/CDK5R1/SEMA3A/SPP1/SEMA3F/FGFR3/NTN1/SEMA6A/FSTL4/TGFBR2/STC2/SFRP1/DUSP10/PLAC8/SEMA5A/GDF15/WWC2/MAP2/STK3/G6PD/RTN4R/CXADR/GJA1/ADRB1/PI16/TBX5/WWC3/MEIS1/SEMA3G/MAPK11/NKD1/SOCS2/BMP4/ARHGAP4/SEMA3B/SEMA3C/WWC1/SEMA3E	42
BP	GO:0043271	negative regulation of ion transport	53/3563	157/18866	6.55917e-06	6.16309e-05	3.53415e-05	RGS2/CAV1/GEM/UBQLN1/ICAM1/THBS1/STC1/YWHAQ/SERPINE2/TWIST1/BIN1/SPINK1/MMP9/LILRB2/RGS4/CAB39/DYSF/KCNE4/SYT11/SLC9A3R1/RRAD/MAOB/SFRP4/PLN/EPHB2/ABAT/GSTM2/OSR1/PTGS2/HCRT/PTH/MTNR1B/DRD3/PCSK9/IRS2/CASQ2/ATP1A2/ADCYAP1/ADRA2A/GPM6B/REM1/CLIC2/NOS3/KCNH2/KCNAB1/SLC43A1/PKD2/SLC6A9/BCL2/SNCA/NEDD4L/LILRB1/DRD4	53
BP	GO:0016053	organic acid biosynthetic process	104/3563	368/18866	6.61366e-06	6.20508e-05	3.55823e-05	DEGS1/DCN/DSE/VCAN/MYO5A/ANXA1/ALOX5AP/RBP1/DPYD/ELOVL4/SDS/ALDH1A3/ACOT7/BCAT2/BCAT1/BGN/PTGS1/GGT6/HAS2/PLOD2/ELOVL5/BHMT/EDN1/PDGFB/OAT/STARD4/LIPG/DHRS9/TRIB3/ALOX5/ABAT/SCD5/IL1B/MGLL/GSTM2/PLA2G4F/CD74/ACSBG1/ABCC5/CSPG4/SLC1A3/AKR1C3/PTGDS/PTGIS/PTGS2/GSTM4/KYNU/MTAP/HAS3/GSTM1/PYCR1/ABCB11/ABCD2/GADL1/CYP7A1/ACMSD/PRG3/XBP1/AVP/OSBPL6/ADIPOR2/MGST2/MTHFD1L/PSPH/BRCA1/CAD/CBR1/PSAT1/SLC45A…	104
BP	GO:0060425	lung morphogenesis	24/3563	52/18866	6.6798e-06	6.25218e-05	3.58523e-05	TNC/SOX9/CTSZ/WNT2/LIF/FOXA1/CTSH/TGFBR2/SHH/WNT7B/ID1/FGF10/FGF8/GRHL2/HOXA5/FGF7/FOXF1/TCF21/RSPO2/SRF/SPRY1/NFIB/YAP1/BMP4	24
BP	GO:0042509	regulation of tyrosine phosphorylation of STAT protein	34/3563	86/18866	6.6836e-06	6.25218e-05	3.58523e-05	SH2B3/CAV1/LYN/SOCS3/CLCF1/CSF1R/STAT3/OSM/IL6ST/IL6/PECAM1/FYN/JAK2/LIF/FGFR3/PARP9/CCL5/SOCS1/IL15/TNFRSF18/IL24/CSF2/PTK6/IL3/IFNA2/CSH1/IL23R/STAP2/HES1/HCLS1/IGF1/GHR/ARL2BP/KIT	34
BP	GO:0008154	actin polymerization or depolymerization	69/3563	221/18866	6.74239e-06	6.29787e-05	3.61143e-05	MYADM/ICAM1/SSH3/CDC42EP1/NCK1/HCK/DIAPH3/AIF1/WIPF1/MICAL2/BIN1/PLEK/GSN/IQGAP2/GAS7/CFL2/ENAH/CCL11/SPIRE1/NCKAP1L/JAK2/SVIL/CXCL12/CCL24/CSF3/CDC42EP3/SPIRE2/CCL21/WAS/DBN1/RDX/COTL1/CAP2/LIMA1/CORO1A/LMOD1/CDC42EP5/PPP1R9A/VILL/SEMA5A/SPTA1/WASF1/SPTBN5/PRKCD/SLIT2/ARHGAP6/SCIN/ELN/HCLS1/TMOD1/DSTN/FAM107A/PLEKHG2/PREX1/SH3BP1/ARHGAP28/SPTAN1/EVL/WASF3/ANG/BAIAP2L1/SPTBN1/FHOD3/F2RL1/CCR7/MIC…	69
BP	GO:0030104	water homeostasis	32/3563	79/18866	6.78016e-06	6.32382e-05	3.62632e-05	ADCY7/CYP4F12/ADCY9/SCNN1B/ADCY3/AQP9/SCNN1G/HAS2/KRT16/CYP26B1/GRHL3/SFN/KRT1/AQP3/AKR1B1/ADCY8/SCT/AVP/STMN1/CLDN4/FA2H/GRHL1/AQP1/SRF/ADCY4/ADCY5/NEDD4L/PRKAR2B/CLDN1/SCNN1A/LSR/TMEM79	32
BP	GO:1902043	positive regulation of extrinsic apoptotic signaling pathway via death domain receptors	11/3563	15/18866	6.89679e-06	6.42314e-05	3.68327e-05	THBS1/TRPS1/PMAIP1/SFRP1/ATF3/MAL/ZSWIM2/STK3/BMPR1B/PEA15/TIMP3	11
BP	GO:0043434	response to peptide hormone	122/3563	447/18866	7.14685e-06	6.63344e-05	3.80386e-05	SLC39A14/SPARC/COL1A1/MYO5A/RAB31/FBN1/ANXA1/CAV1/ADCY7/ICAM1/LYN/CAV2/RAB15/NCK1/CYBB/SOCS3/EGR2/CCNA2/AP3S1/ADCY9/PPARG/SRD5A1/ATP6V1B2/STAT3/RARRES2/EGR1/ADCY3/MAP1B/AGTRAP/FYN/AREG/TLR2/STAT1/SORL1/JAK2/EREG/CXCL12/SRC/BTG2/EDN1/KLF15/SOCS1/IGFBP5/PLN/GGH/TRIB3/BCAR3/TGFBR3/TIMP1/GJB2/IL1B/STC2/GCNT1/ERRFI1/CA2/PTGS2/ADM/GAL/TNFSF10/BMP7/GDF15/SLC2A4/RETN/GLP2R/WNT1/AANAT/CRHBP/CSRP3/INSRR/AD…	122
BP	GO:1990868	response to chemokine	37/3563	97/18866	7.15402e-06	6.63344e-05	3.80386e-05	LOX/SH2B3/CCL2/CXCL10/CXCL2/CCL4/CXCR4/CCL8/CXCL1/CXCL9/CXCL5/CXCL11/CCL18/DUSP1/CCL11/HIF1A/CXCL13/CCL13/CXCL12/CCL24/CXCL6/CCR1/TREM2/EDN1/CCL5/CCL20/CCL21/CMKLR1/ROBO1/CXCL3/CX3CL1/CCL19/SLIT2/SLIT3/CCL23/CCR7/TFF2	37
BP	GO:1990869	cellular response to chemokine	37/3563	97/18866	7.15402e-06	6.63344e-05	3.80386e-05	LOX/SH2B3/CCL2/CXCL10/CXCL2/CCL4/CXCR4/CCL8/CXCL1/CXCL9/CXCL5/CXCL11/CCL18/DUSP1/CCL11/HIF1A/CXCL13/CCL13/CXCL12/CCL24/CXCL6/CCR1/TREM2/EDN1/CCL5/CCL20/CCL21/CMKLR1/ROBO1/CXCL3/CX3CL1/CCL19/SLIT2/SLIT3/CCL23/CCR7/TFF2	37
BP	GO:0071496	cellular response to external stimulus	94/3563	326/18866	7.42016e-06	6.87016e-05	3.93961e-05	TNC/SOX9/COL1A1/POSTN/AXL/ICAM1/SFRP2/LAMP2/DSC2/FAS/LYN/NUAK1/RALB/AIF1/ATP1A1/KLF10/PPARG/SRD5A1/ITGA4/BAG3/PIK3C2B/PTPRC/VCAM1/CHEK1/ITGA2/TLR8/EGFR/GAS6/FOLR2/IL15/PMAIP1/JUN/FOSL1/IL1B/IRF1/SNAI2/ADORA2B/IFI16/SFRP1/MMP7/WNT11/CDKN2B/AKR1C3/HMOX1/CASP1/PTGS2/ATF3/KRT20/LCN2/AQP3/PTN/KCNK4/MYH13/XBP1/NUDT1/PCSK9/COMT/RRAGD/LPL/BNIP3/GJA1/CYP24A1/PDK4/LRRK2/AQP1/ATP1A2/FAM107A/MYOCD/PDE2A/HABP…	94
BP	GO:0002335	mature B cell differentiation	16/3563	28/18866	7.55584e-06	6.93495e-05	3.97676e-05	LGALS1/DOCK11/ADA/NOTCH2/SLAMF8/IL6/DOCK10/PLCL2/FCGR2B/ITM2A/XBP1/DLL1/MFNG/POU2F2/CD19/POU2AF1	16
BP	GO:0006929	substrate-dependent cell migration	16/3563	28/18866	7.55584e-06	6.93495e-05	3.97676e-05	FN1/NRP1/NCK1/VEGFC/TNFRSF12A/SDCBP/PTPRC/ITGA11/ITGA2/MYH10/NTN1/SNAI2/ROBO1/CSPG4/SLIT2/ADAM8	16
BP	GO:0010460	positive regulation of heart rate	16/3563	28/18866	7.55584e-06	6.93495e-05	3.97676e-05	TPM1/ADA/RGS4/EDN1/KCNQ1/NMU/ADM/ADRA1B/HRC/TACR3/TRPM4/ADRB1/RYR2/PDE4D/ATP2A2/AVPR1A	16
BP	GO:0010575	positive regulation of vascular endothelial growth factor production	16/3563	28/18866	7.55584e-06	6.93495e-05	3.97676e-05	SULF2/SULF1/C5AR1/HPSE/C3AR1/IL6ST/IL6/HIF1A/C3/IL1B/ADORA2B/CYP1B1/PTGS2/IL1A/BRCA1/RORA	16
BP	GO:0031069	hair follicle morphogenesis	16/3563	28/18866	7.55584e-06	6.93495e-05	3.97676e-05	SNAI1/TGFB2/IGFBP5/SHH/FOXQ1/NGFR/FST/FGF10/KRT27/KRT71/FOXE1/SMO/FGF7/GLI2/BCL2/TMEM79	16
BP	GO:0060512	prostate gland morphogenesis	16/3563	28/18866	7.55584e-06	6.93495e-05	3.97676e-05	TNC/SOX9/SULF1/FOXA1/SHH/SFRP1/SERPINB5/AR/ID4/BMP7/FGF10/HOXD13/GLI2/RXRA/BMP4/CRIP1	16
BP	GO:0010863	positive regulation of phospholipase C activity	22/3563	46/18866	7.8544e-06	7.19835e-05	4.1278e-05	EDNRA/PDGFRB/C5AR1/CD86/PDGFRA/P2RY6/EGFR/NMUR1/PTH/ABL2/FGFR1/NTRK2/ARHGAP6/SELE/FGF2/HTR2B/ITK/AGT/AVPR1A/ANG/GNA15/KIT	22
BP	GO:0048041	focal adhesion assembly	33/3563	83/18866	7.87692e-06	7.19835e-05	4.1278e-05	CORO1C/ACTN1/S100A10/NRP1/GREM1/THBS1/MACF1/COL16A1/MAP4K4/THY1/ITGA2/LRP1/SRC/MMP14/SFRP1/DAPK3/ACTN3/PTPRJ/ARHGAP6/EPHA3/APOD/SORBS1/ABL1/FAM107A/DUSP3/ACVRL1/VCL/TEK/GPM6B/BCL2/DLC1/PHLDB2/VEGFA	33
BP	GO:0055117	regulation of cardiac muscle contraction	33/3563	83/18866	7.87692e-06	7.19835e-05	4.1278e-05	PDE4B/FLNA/RGS2/CAV1/DSC2/STC1/ATP1A1/BIN1/DSP/PLN/PKP2/KCNQ1/GSTM2/ADRA1B/HRC/BMP10/TMEM38B/RNF207/TRPM4/DMD/CASQ2/CACNA1C/ANK2/ATP1A2/RYR2/HDAC4/CLIC2/PDE4D/SLC8A1/ATP2A2/GJA5/ATP2A1/JUP	33
BP	GO:0071229	cellular response to acid chemical	31/3563	76/18866	7.92711e-06	7.23378e-05	4.14812e-05	COL3A1/COL5A2/COL1A2/COL6A1/COL1A1/PDGFC/COL4A1/CYBB/CAPN2/COL16A1/CEBPB/PDGFRA/MMP2/DNMT1/FYN/ZEB1/SH3BP4/SOCS1/EGFR/GCLM/GLRA1/XBP1/RRAGD/NTRK2/KLF2/PKD2/BCL2L2/CPEB4/PDGFD/AVPR1A/VEGFA	31
BP	GO:0031102	neuron projection regeneration	26/3563	59/18866	7.99228e-06	7.27954e-05	4.17436e-05	TNC/PRRX1/THY1/MAP1B/SPP1/JAK2/LRP1/JAM3/MAPK8IP3/JUN/KLF4/KLK8/ADM/RTN4RL2/PTN/KREMEN1/RGMA/RTN4R/GAP43/NEFL/APOD/HGF/LAMB2/BCL2/MATN2/PTPRF	26
BP	GO:0007548	sex differentiation	83/3563	280/18866	8.00025e-06	7.27954e-05	4.17436e-05	SOX9/PDGFRB/FLNA/INHBA/AXL/ICAM1/SFRP2/GATA3/RRM1/TBX3/KITLG/CEBPB/ROR2/SRD5A1/ASPM/PDGFRA/TGFBR1/TGFB2/PRDX4/SEMA3A/EREG/SRC/FSTL3/MMP14/SHH/DHCR24/GATA6/SFRP1/PTX3/OSR1/NUPR1/AKR1C3/IDH1/FST/AR/TNFSF10/CBX2/RETN/FGF10/DMRTA1/FSHR/NEUROG1/MSH4/SRY/SPO11/FGF8/RXFP2/AFP/CENPI/KIF18A/HMGB2/NUDT1/MSH2/HOXD13/BMPR1B/SDC1/SLIT2/ARRB2/SLIT3/BASP1/SOX15/ZFPM2/TCF21/ADCYAP1/ADAMTS1/ARID5B/NOS3/BMP6/LHFPL…	83
BP	GO:0022898	regulation of transmembrane transporter activity	82/3563	276/18866	8.2348e-06	7.48221e-05	4.29058e-05	PDE4B/MYO5A/YWHAH/CAV1/GEM/UBQLN1/CCL2/STOM/ITGB1/TWIST1/PLA2G6/MMP9/PRNP/CAB39/DYSF/CACNA1D/KCNE4/TESC/CASQ1/SLC9A3R1/RRAD/FHL1/P2RY6/NETO2/TREM2/FXYD6/CACNA2D1/AHNAK/PLN/EPHB2/DAPK1/GSTM2/GPD1L/OSR1/FXYD5/GAL/FXYD4/FXYD3/CRH/AKAP6/HRC/SHANK1/CRHBP/GRIN2B/CACNG2/MTNR1B/DRD3/PCSK9/APP/RNF207/DMD/NEFL/GJA1/CASQ2/KCNG1/MEF2C/ANK2/ATP1A2/SLMAP/RYR2/JPH2/ADRA2A/SCN1B/ACTB/CACNB2/REM1/CHRM3/CLIC2/UTRN…	82
BP	GO:0086004	regulation of cardiac muscle cell contraction	21/3563	43/18866	8.33612e-06	7.56342e-05	4.33715e-05	PDE4B/FLNA/CAV1/DSC2/STC1/ATP1A1/BIN1/DSP/PLN/PKP2/RNF207/TRPM4/CACNA1C/ANK2/ATP1A2/RYR2/PDE4D/ATP2A2/GJA5/ATP2A1/JUP	21
BP	GO:0045787	positive regulation of cell cycle	110/3563	396/18866	8.52678e-06	7.72534e-05	4.43e-05	FAP/PDGFRB/SPHK1/ANXA1/CDC25B/FAM83D/ECT2/KIF23/TBX3/AIF1/PLK2/HMGA2/AURKA/EVI2B/KIF14/RACGAP1/MAD2L1/CDCA5/TGFB2/CCNB1/E2F7/MSX2/DTL/CDK5R1/UBE2E2/CHEK1/NUSAP1/CKS1B/FBXO5/PLAGL1/EREG/SVIL/CKS2/SRC/BTG2/FEN1/EDN1/FOXA1/PDGFB/NDC80/EGFR/TGFA/AURKB/CCND2/RDX/TGM1/FOSL1/IL1B/UBE2C/GATA6/SMOC2/NUPR1/PTK6/SFN/IL1A/ARID3A/FGF10/FOXE3/RXFP3/TAS1R2/PHOX2B/NEUROG1/CDC14C/OR2A4/FGF8/TAS2R13/MRGPRX2/SPDYA/…	110
BP	GO:0090288	negative regulation of cellular response to growth factor stimulus	59/3563	182/18866	8.56835e-06	7.75191e-05	4.44523e-05	CD109/DCN/SULF2/SULF1/FBN1/CAV1/GREM1/TGFB3/SFRP2/THBS1/EMILIN1/GATA3/CAV2/CHST11/ADAMTS12/ASPN/HTRA3/TGFBR1/VASN/SMAD6/TGFB1I1/CXCL13/SORL1/HTRA1/FSTL3/CREB3L1/SEMA6A/TGFBR2/LTBP1/TGFBR3/BAMBI/XDH/NGFR/SFRP1/FBN2/DKK1/WNT1/ONECUT1/VWC2/STRAP/HIPK2/MMRN2/TOB1/SLIT2/IL17RD/APLN/SLC2A10/RBPMS2/PEG10/NBL1/CHRD/ABL1/FGF2/SPRY1/FZD1/CHRDL1/ATP2B4/SPRED1/AGT	59
BP	GO:1902106	negative regulation of leukocyte differentiation	39/3563	105/18866	8.61672e-06	7.78455e-05	4.46395e-05	CDK6/FBN1/ANXA1/INHBA/C1QC/LYN/GPR68/RUNX3/TMEM176A/LILRB3/FGL2/MAFB/TNFSF4/CTLA4/MYC/FSTL3/LAG3/SOCS1/GATA2/FCGR2B/LILRB4/SHH/IRF1/PGLYRP3/SFRP1/CD74/FOXJ1/IFNA2/ERBB2/CEACAM1/LOXL3/LRRC17/JAK3/GLI3/LILRB1/BMP4/LTF/HMGB3/INPP5D	39
BP	GO:0090218	positive regulation of lipid kinase activity	19/3563	37/18866	8.84262e-06	7.97725e-05	4.57445e-05	PDGFRB/NOD2/LYN/TNFAIP8L3/PDGFRA/SRC/FGFR3/PDGFB/CCL21/EEF1A2/CCL19/F2/VAV3/FGF2/TEK/PRKD1/CD19/CCR7/KIT	19
BP	GO:0045598	regulation of fat cell differentiation	49/3563	143/18866	9.07167e-06	8.17225e-05	4.68627e-05	SAV1/SFRP2/GATA3/WWTR1/CEBPB/PPARG/MMP11/SH3PXD2B/IL6/RARRES2/MSX2/TGFB1I1/CEBPA/TRIB3/ALOX5/GATA2/CMKLR1/SNAI2/SFRP1/DUSP10/JAG1/WNT5B/PTGS2/ID4/BMP7/WNT1/DKKL1/XBP1/STK3/HES1/E2F1/TRPM4/LPL/KLF5/ZFPM2/RUNX1T1/CCDC3/ZBTB16/LMO3/RORA/FRZB/ZFP36/ENPP1/JDP2/FNDC5/ZFP36L1/INSIG1/SULT1E1/CDS1	49
BP	GO:0035050	embryonic heart tube development	32/3563	80/18866	9.26825e-06	8.33748e-05	4.78102e-05	NOTCH2/TBX3/MICAL2/TBX2/ACVR1/HIF1A/TGFBR2/SHH/TEAD2/HAND2/LBX1/TBR1/FGF8/TBX22/STIL/ARL13B/TBX6/HES1/RNF207/DLL1/SMO/MEF2C/RYR2/SOX17/HAND1/SRF/PKD2/GJA5/ENG/FOXC2/YAP1/OVOL2	32
BP	GO:0033089	positive regulation of T cell differentiation in thymus	10/3563	13/18866	9.30941e-06	8.36262e-05	4.79544e-05	IL7R/ADA/VNN1/RASGRP1/EGR3/SHH/IL1B/IL1A/GLI2/ADAM8	10
BP	GO:0044409	entry into host	50/3563	147/18866	9.32757e-06	8.36707e-05	4.79799e-05	ITGA5/CAV1/NPC1/AXL/LGALS1/ICAM1/CTSB/CAV2/IFITM3/ITGB1/ITGB5/CD86/LDLR/IFITM2/MRC1/GSN/IFITM1/CXCR4/DPP4/EFNB2/CLEC5A/ANPEP/ITGAV/PVR/SERPINB3/ITGA2/CD209/SRC/SIGLEC1/TMPRSS2/EGFR/GAS6/SELPLG/TRIM22/PTX3/CD74/TRIML1/IFNA2/NUP153/TNFRSF14/CXADR/TRIM31/CDH1/NCAM1/FCN1/KPNA3/CD4/CR2/CLDN1/F11R	50
BP	GO:0002699	positive regulation of immune effector process	69/3563	223/18866	9.47227e-06	8.48485e-05	4.86553e-05	ANXA1/FCER1G/NOD2/GATA3/LYN/TYROBP/CD86/ITGB2/CLCF1/CD300A/IL6/DDX21/ITGAM/PTPRC/CD84/PVR/TNFSF4/RASGRP1/HLA-DMB/PTPN22/B2M/LAG3/KLK5/DDX58/SLC7A5/GATA2/KLK7/RSAD2/C3/IL1B/ADORA2B/IL33/RAC2/CD74/HLA-B/IL13RA2/HMOX1/HLA-A/HLA-F/CCL19/AZGP1/CD36/NCR3/IL23R/XBP1/STXBP1/MAD2L2/EXOSC3/RAPGEF1/MSH2/TNFRSF14/PTPRJ/FOXF1/IL1R1/PLA2G5/P2RX7/NLRP3/BTK/NR4A3/CD1D/STXBP2/CD28/GAB2/SLAMF6/LILRB1/GPRC5B/SH2D1A…	69
BP	GO:0042113	B cell activation	94/3563	328/18866	9.74738e-06	8.71895e-05	4.99977e-05	INHBA/LGALS1/IL7R/NOD2/LRRC8A/DOCK11/LYN/TNFAIP3/ITGB1/TYROBP/ADA/NOTCH2/SH3KBP1/CD86/SAMSN1/SLAMF8/MNDA/CLCF1/CD300A/IL6/ITGA4/DOCK10/EXO1/PTPRC/CD38/IL11/VCAM1/TNFSF4/CTLA4/PIK3CD/NCKAP1L/RASGRP1/TNFSF13B/PLCL2/MMP14/IL27RA/CARD11/LEF1/FCGR2B/BATF/SFRP1/CD74/ITM2A/CD79A/FOXJ1/TNFRSF13C/ONECUT1/IFNA16/IFNA21/IFNA7/IFNA8/IFNA2/RAG2/IFNA4/IFNW1/XBP1/MSH6/MAD2L2/EXOSC3/PRKDC/TNFRSF21/MSH2/PRKCD/PTP…	94
BP	GO:0007009	plasma membrane organization	41/3563	113/18866	9.99067e-06	8.92397e-05	5.11734e-05	DEGS1/COL5A1/STX2/FER1L4/CAV1/PLSCR4/CAV2/BIN1/GSN/ANXA6/CXCR4/TGFB2/DYSF/EHD2/PTPRC/SYT11/SLC9A3R1/BIN2/MYH10/S100A9/PLSCR1/AR/ABCD2/XKR7/CSRP3/SPTA1/PLSCR2/OTOF/PRKCD/FA2H/EPB41L3/ANK2/FAT4/SYPL2/P2RX7/ATP2A2/MYH9/BAIAP2L1/SPTBN1/CLU/TLCD1	41
BP	GO:0032964	collagen biosynthetic process	24/3563	53/18866	1.00309e-05	8.9473e-05	5.13072e-05	PDGFRB/COL5A1/COL1A1/VIM/F2R/TGFB3/EMILIN1/TRAM2/PPARG/IL6/SERPINB7/ITGA2/CREB3L1/RCN3/ERRFI1/AMELX/NPPC/F2/ARRB2/SERPINH1/CYGB/ENG/BMP4/LARP6	24
BP	GO:0032613	interleukin-10 production	27/3563	63/18866	1.01447e-05	9.03605e-05	5.18161e-05	FCER1G/NOD2/TYROBP/PDCD1LG2/CD274/STAT3/IL6/LILRA5/CD47/TNFSF4/TLR2/CLEC7A/TREM2/CD83/FCGR2B/IL20RB/IL23R/TNFRSF21/PRKCD/DLL1/HGF/CD34/CD28/JAK3/LILRB1/F2RL1/PRKCZ	27
BP	GO:0060445	branching involved in salivary gland morphogenesis	14/3563	23/18866	1.04026e-05	9.23982e-05	5.29846e-05	NRP1/TGM2/SEMA3A/SHH/SNAI2/BMP7/FGF10/FGF8/PLXND1/FGFR1/NTN4/FGF7/HGF/SEMA3C	14
BP	GO:0072010	glomerular epithelium development	14/3563	23/18866	1.04026e-05	9.23982e-05	5.29846e-05	NOTCH2/MYO1E/PECAM1/PODXL/KLF15/JAG1/FOXJ1/BASP1/LAMB2/CD34/FOXC2/BMP4/PROM1/CD24	14
BP	GO:1902850	microtubule cytoskeleton organization involved in mitosis	49/3563	144/18866	1.12566e-05	9.98434e-05	5.72539e-05	FLNA/ITGB1/NDE1/PRC1/KIF2A/KIF23/PLK2/TPX2/KIF4A/AURKA/KIF11/CENPE/RACGAP1/MAD2L1/CCNB1/PLK1/SPC25/BIRC5/NEK2/NUSAP1/CENPA/CDC20/NDC80/TTK/AURKB/KIFC2/FGF10/CKAP5/RAN/PSRC1/CDK5RAP2/KIFC1/STIL/NUF2/CENPH/ESPL1/PAX6/SMC3/MYBL2/WDR62/STMN1/FSD1/GJA1/EML1/SPRY1/ARHGEF10/TACC1/CHMP4C/TACC3	49
BP	GO:0045927	positive regulation of growth	81/3563	274/18866	1.14255e-05	0.000101199	5.80314e-05	SPHK1/FN1/NRP1/SFRP2/MACF1/HBEGF/TBX2/TNFRSF12A/TRPV2/SH3PXD2B/CXCR4/L1CAM/TGFBR1/TGFB2/MAP1B/CCNB1/S100A8/SDCBP/CD38/RFTN1/SYT17/WNT2/LRP1/CSF1/CXCL12/CXCL16/MMP14/EDN1/S100A9/NTN1/EGFR/LEF1/TGFBR2/TGFBR3/DBN1/GATA6/SFRP1/AGR2/SLC44A4/SFN/SEMA5A/CRABP2/AKAP6/CPNE6/ACTN3/IL9/LGI1/BMP10/RAG2/CSH1/FGF8/F2/AVP/PRKDC/FGFR1/ERBB2/DLL1/BASP1/SMO/SOX15/ZFPM2/MEF2C/ILK/FGF2/IGF1/GLI1/GHR/SRF/TBX5/CPNE5/B…	81
BP	GO:0002604	regulation of dendritic cell antigen processing and presentation	9/3563	11/18866	1.15014e-05	0.00010173	5.83358e-05	THBS1/NOD2/FGL2/SLC11A1/CCL21/FCGR2B/CD74/CCL19/CCR7	9
BP	GO:0019229	regulation of vasoconstriction	26/3563	60/18866	1.1583e-05	0.000102309	5.86676e-05	CAV1/F2R/ICAM1/CD38/BDKRB2/EDN1/EGFR/PTGS2/ADM/ADRA1B/ADRA2B/AVP/TRPM4/APLN/GJA1/P2RX1/AGTR1/ATP1A2/ADRA2A/CHRM3/ECE1/GJA5/BMPR2/SMTNL2/AGT/AVPR1A	26
BP	GO:0032409	regulation of transporter activity	85/3563	291/18866	1.1651e-05	0.000102766	5.89297e-05	PDE4B/MYO5A/YWHAH/CAV1/GEM/UBQLN1/CCL2/STOM/ITGB1/TWIST1/PLA2G6/MMP9/PPARG/PRNP/CAB39/DYSF/CACNA1D/KCNE4/TESC/CASQ1/SLC9A3R1/RRAD/FHL1/P2RY6/NETO2/TREM2/FXYD6/CACNA2D1/AHNAK/PLN/EPHB2/DAPK1/GSTM2/GPD1L/OSR1/FXYD5/GAL/FXYD4/FXYD3/CRH/AKAP6/HRC/SHANK1/CRHBP/GRIN2B/CACNG2/MTNR1B/DRD3/PCSK9/PRKCD/APP/RNF207/DMD/NEFL/SGK2/GJA1/CASQ2/KCNG1/MEF2C/ANK2/ATP1A2/SLMAP/RYR2/JPH2/ADRA2A/SCN1B/ACTB/CACNB2/REM1…	85
BP	GO:0035270	endocrine system development	44/3563	125/18866	1.17916e-05	0.000103717	5.94753e-05	SOX9/PDGFRB/CDK6/ANXA1/GATA3/DKK3/SRD5A1/IL6/PDGFRA/TGFBR1/HOXB3/FSTL3/TBX1/GATA2/SHH/GATA6/WNT11/PITX1/CRH/FGF10/ONECUT1/FGF8/GCM2/NKX6-2/PAX6/HES1/FOXE1/DLL1/HOXA5/CDH1/SMO/GLI2/ADCYAP1/THRA/GLI1/SRF/ARID5B/SIDT2/MSX1/PITX2/BMP6/ETS1/BMP4/SOX2	44
BP	GO:0043500	muscle adaptation	44/3563	125/18866	1.17916e-05	0.000103717	5.94753e-05	RGS2/LMCD1/AIF1/GSN/IL6ST/RGS4/FBXO32/TNFRSF1B/CASQ1/EDN1/KLF15/IL15/IGFBP5/TNNC1/IL1B/GATA6/KLF4/ERRFI1/HMOX1/TNNT1/HAND2/AKAP6/MYH6/MYH7/ACTN3/BMP10/PARP1/EZH2/G6PD/GATM/SGCA/MEF2C/GATA5/IGF1/PI16/HDAC4/NR4A3/UTRN/NOS3/ATP2B4/ATP2A2/PPP3CA/AGT/PDE9A	44
BP	GO:1902905	positive regulation of supramolecular fiber organization	65/3563	208/18866	1.18915e-05	0.000104451	5.98961e-05	S100A10/NRP1/FLNA/TPM1/TGFB3/ICAM1/CDC42EP1/NCK1/HCK/ARHGEF10L/BIN1/PLEK/GSN/SH3PXD2B/TGFBR1/MAP1B/CDK5R1/IQGAP2/CFL2/CD47/CCL11/SPIRE1/NCKAP1L/NOX4/CCL24/EDN1/CSF3/CDC42EP3/SPIRE2/CCL21/APOE/WAS/SFRP1/WNT11/ID1/CORO1A/CX3CL1/LMOD1/CDC42EP5/SEMA5A/BMP10/CKAP5/PSRC1/CDK5RAP2/WASF1/APP/SCIN/SYNPO2/ABL1/DSTN/NAV3/SORBS3/ARHGEF10/GPR65/SYNPO/RHOC/STMN2/EVL/WASF3/BAIAP2L1/CLU/EPHA1/F2RL1/CCR7/ARHGEF15	65
BP	GO:0060004	reflex	12/3563	18/18866	1.20177e-05	0.000105267	6.03639e-05	ALDH1A3/SLITRK6/NPNT/TMC1/TMC2/SHANK1/CACNG2/GLRA1/DRD3/SATB1/NR4A3/GLRB	12
BP	GO:0061298	retina vasculature development in camera-type eye	12/3563	18/18866	1.20177e-05	0.000105267	6.03639e-05	CLIC4/PDGFRB/NRP1/COL4A1/PDGFRA/HIF1A/CYP1B1/RHOJ/ACVRL1/BMPR2/ARHGEF15/FZD4	12
BP	GO:0007259	receptor signaling pathway via JAK-STAT	54/3563	164/18866	1.22648e-05	0.000107283	6.15201e-05	SH2B3/CAV1/F2R/CCL2/LYN/SOCS3/CLCF1/CD300A/CSF1R/STAT3/OSM/IL6ST/IL6/IL10RA/CDK5R1/PECAM1/FYN/PTPRC/STAT1/JAK2/LIF/FGFR3/PARP9/CCL5/SOCS1/IL15/TNFRSF18/IL24/CSF2/CYP1B1/PTK6/AKR1B1/IFNA16/IFNA21/IFNA7/IFNA8/IL3/IFNA2/CSH1/IFNA4/IFNW1/IL23R/F2/STAP2/HES1/HCLS1/IGF1/GHR/ARL2BP/PKD2/JAK3/SOCS2/AGT/KIT	54
BP	GO:0010634	positive regulation of epithelial cell migration	57/3563	176/18866	1.24668e-05	0.000108649	6.23032e-05	SOX9/NRP2/SPARC/NRP1/ANXA1/THBS1/GATA3/HBEGF/ANXA3/MAP4K4/VEGFC/PLK2/AMOTL1/MMP9/TGFB2/AKT3/MAPRE2/HAS2/FGFBP1/RIN2/ATOH8/HIF1A/ITGA2/SRC/RRAS/EDN1/PDGFB/CTSH/TGFBR2/GATA2/JUN/SMOC2/HMOX1/PTGS2/SEMA5A/FGF10/RAB25/FGFR1/SRPX2/FGF7/RHOJ/ABL1/FGF2/TEK/MAP3K3/ANGPT1/NOS3/PRKD1/BMPR2/RHOB/ETS1/ENPP2/FOXC2/AGT/BMP4/ITGA3/VEGFA	57
BP	GO:0050918	positive chemotaxis	28/3563	67/18866	1.24699e-05	0.000108649	6.23032e-05	F3/NRP1/VEGFC/CXCL10/ITGA2/LRP1/CXCL12/PDGFB/CCL5/CORO1A/CX3CL1/GPNMB/SEMA5A/FGF10/FGF8/HMGB2/PTPRJ/PLXNB3/FGF7/FGF2/HGF/ANGPT1/IL16/SCG2/VEGFB/BMP4/F2RL1/VEGFA	28
BP	GO:0030318	melanocyte differentiation	15/3563	26/18866	1.24895e-05	0.000108649	6.23032e-05	MYO5A/ZEB2/RAB27A/KITLG/SOX10/USP13/MEF2C/ADAMTS9/MITF/EDNRB/TYRP1/ENPP1/BCL2/GLI3/KIT	15
BP	GO:0090025	regulation of monocyte chemotaxis	15/3563	26/18866	1.24895e-05	0.000108649	6.23032e-05	GREM1/LYN/SLAMF8/AIF1/CXCL10/PLA2G7/SERPINE1/DUSP1/CXCL12/S100A7/CCR1/CCL5/S100A14/SLIT2/NBL1	15
BP	GO:0021536	diencephalon development	30/3563	74/18866	1.27591e-05	0.00011069	6.34736e-05	NRP2/NRP1/ZEB2/SRD5A1/SEMA3A/GATA2/SHH/PITX1/SEMA5A/CRH/PTN/FOXB1/WNT1/FGF10/FGF8/PAX6/HES1/CNTNAP2/PTCHD1/CDH1/SMO/GLI2/ADCYAP1/GLI1/MSX1/PITX2/ETS1/NR4A2/BMP4/SOX2	30
BP	GO:1903036	positive regulation of response to wounding	30/3563	74/18866	1.27591e-05	0.00011069	6.34736e-05	F3/ANXA1/F2R/THBS1/ITGB1/MYLK/HBEGF/HPSE/PDPN/PLEK/CXCR4/SERPINE1/LRP1/CLEC7A/SMOC2/THBD/CD36/PTN/F2/XBP1/CLDN4/DUOX1/DUOX2/CLDN3/ADRA2A/SELP/FOXC2/CLDN1/F12/F11R	30
BP	GO:0006469	negative regulation of protein kinase activity	74/3563	246/18866	1.38623e-05	0.00011993	6.87722e-05	CORO1C/SH2B3/LATS2/RGS2/CAV1/DUSP14/SFRP2/HEG1/LYN/TNFAIP3/NCK1/WWTR1/SOCS3/CD300A/THY1/RGS4/DUSP1/PLK1/TESC/PTPRC/SORL1/SERPINB3/PTPN22/DUSP7/SOCS1/CEBPA/APOE/EPHB2/TRIB3/IL1B/SFRP1/GADD45B/CDKN2B/UCHL1/DUSP10/ERRFI1/PTK6/DUSP2/CDKN2A/SFN/DUSP5/GPRC5A/BMP7/FABP4/DEFB114/DUSP21/IPO7/DNAJA1/CAMK2N1/PRKCD/PTPRJ/CDKN2C/CBLC/PKIA/DUSP4/CEACAM1/PKIG/ILK/ADARB1/ABL1/DUSP3/MYOCD/SPRY1/SMPD1/SLC8A1/IRAK3…	74
BP	GO:0072330	monocarboxylic acid biosynthetic process	74/3563	246/18866	1.38623e-05	0.00011993	6.87722e-05	DEGS1/DCN/DSE/VCAN/MYO5A/ANXA1/ALOX5AP/RBP1/ELOVL4/SDS/ALDH1A3/ACOT7/BGN/PTGS1/ELOVL5/EDN1/STARD4/LIPG/DHRS9/TRIB3/ALOX5/ABAT/SCD5/IL1B/MGLL/GSTM2/PLA2G4F/CD74/ACSBG1/CSPG4/SLC1A3/AKR1C3/PTGDS/PTGIS/PTGS2/GSTM4/GSTM1/ABCB11/ABCD2/CYP7A1/ACMSD/XBP1/AVP/OSBPL6/ADIPOR2/BRCA1/CBR1/SLC45A3/FADS3/FA2H/LIPH/LPL/FADS2/SLC27A2/CES1/CEACAM1/CYP1A1/CH25H/CYP27A1/PDK4/GATM/ACOX2/DSEL/OSBPL1A/TBXAS1/AVPR1A/EL…	74
BP	GO:0035116	embryonic hindlimb morphogenesis	16/3563	29/18866	1.38987e-05	0.00011993	6.87722e-05	TWIST1/TBX3/MSX2/SHH/OSR2/OSR1/PITX1/ALX4/FGF8/RSPO2/ZBTB16/AFF3/TBX4/MSX1/RARB/BMP4	16
BP	GO:0007612	learning	49/3563	145/18866	1.39189e-05	0.00011993	6.87722e-05	ITGB1/ADCY3/FYN/SYT11/HIF1A/TLR2/BTG2/ATXN1/EPHB2/JUN/FOSL1/PTGS2/DKK1/CRH/PTN/FOXB1/TBR1/NPAS4/SHANK1/DRD3/COMT/APP/CNTNAP2/SLC7A11/SNAP25/NTRK2/NRXN3/C1QL1/TH/MAP1A/ATP1A2/NRXN2/TACR2/PPP3CB/SRF/BCHE/CLDN5/NPTN/ARF4/SHANK3/MEIS2/SYNPO/NPTX2/AGT/PRKAR2B/FOS/PDE1B/KIT/EN1	49
BP	GO:0033135	regulation of peptidyl-serine phosphorylation	49/3563	145/18866	1.39189e-05	0.00011993	6.87722e-05	CAV1/SFRP2/NCK1/OSM/IL6/CD44/IL11/LIF/PLCL2/BDKRB2/CSF3/EGFR/GAS6/BCAR3/GPD1L/PTGS2/DKK1/HRC/IFNA16/IFNA21/IFNA7/IFNA8/OPRD1/IFNA2/IFNA4/IFNW1/AVP/MAD2L2/SH2D3A/APP/ARRB2/DMD/NTRK2/HCLS1/PLCL1/HGF/ANGPT1/CAMK1/PDE4D/SH2D3C/ATP2B4/RAMP3/PRKD1/BCL2/SNCA/RASSF2/TCL1A/VEGFA/TXN	49
BP	GO:0086005	ventricular cardiac muscle cell action potential	19/3563	38/18866	1.45598e-05	0.000125282	7.18412e-05	CAV1/DSC2/KCNJ8/BIN1/DSP/KCNE4/PKP2/KCNQ1/GPD1L/RNF207/TRPM4/CACNA1C/ANK2/RYR2/KCNH2/GJA5/NEDD4L/KCND3/JUP	19
BP	GO:0098739	import across plasma membrane	52/3563	157/18866	1.46473e-05	0.000125712	7.20878e-05	SLC39A14/SLC39A8/RGS2/SLC2A3/THBS1/ITGB1/KCNJ8/ATP1A1/TRPV2/PRNP/RGS4/FYN/SLC12A8/SLC7A1/SLC9A3R1/CACNA2D1/SLC6A14/ATP1A4/FOLR2/SLC1A4/SLC7A5/SLC9A2/ACSL5/SLC1A3/KCNJ15/CNGA3/SLC9A3/SLC36A4/SLC3A2/SLC31A1/SLC16A2/TRPM4/SLC7A11/IRS2/SLC2A10/SLC15A1/ABCC9/ATP1A2/SLC2A5/SLC9A9/KCNH2/SLC8A1/ATP2B4/SLC43A1/RAMP3/SLC6A9/AGT/SLC7A2/SLC2A1/SLC1A6/SLC39A4/SLC19A1	52
BP	GO:0048730	epidermis morphogenesis	17/3563	32/18866	1.46495e-05	0.000125712	7.20878e-05	SNAI1/TGFB2/IGFBP5/SHH/FOXQ1/NGFR/KLF4/FST/FGF10/KRT27/KRT71/FOXE1/SMO/FGF7/GLI2/BCL2/TMEM79	17
BP	GO:0030857	negative regulation of epithelial cell differentiation	24/3563	54/18866	1.48375e-05	0.000127153	7.29144e-05	SOX9/CAV1/TBX3/MMP9/MSX2/ZEB1/STAT1/XDH/ID1/OSR1/JAG1/FOXE3/EZH2/HES1/GRHL2/DLL1/SMO/ACVRL1/SPRY1/FRZB/SPRED1/YAP1/VEGFA/NOTCH4	24
BP	GO:0035690	cellular response to drug	29/3563	71/18866	1.49208e-05	0.000127521	7.31255e-05	MT2A/PDE4B/FBP1/SLAMF8/HMGA2/CXCR4/PRNP/MYC/EDN1/EGFR/GAS6/KCNQ1/IL1B/UCHL1/CD69/AIM2/CRHBP/SOX10/RAP2A/PPAT/CAD/TH/MEF2C/PPP1R14A/PDE2A/PPP3CB/PPP1R12A/KCNH2/PPP3CA	29
BP	GO:0050891	multicellular organismal water homeostasis	29/3563	71/18866	1.49208e-05	0.000127521	7.31255e-05	ADCY7/CYP4F12/ADCY9/SCNN1B/ADCY3/SCNN1G/HAS2/KRT16/CYP26B1/GRHL3/SFN/KRT1/AQP3/AKR1B1/ADCY8/AVP/STMN1/CLDN4/FA2H/GRHL1/AQP1/SRF/ADCY4/ADCY5/PRKAR2B/CLDN1/SCNN1A/LSR/TMEM79	29
BP	GO:0098657	import into cell	70/3563	230/18866	1.52189e-05	0.000129894	7.44863e-05	SLC39A14/SLC39A8/RGS2/SLC2A3/THBS1/ITGB1/KCNJ8/ATP1A1/TRPV2/ITGA4/PRNP/RGS4/EFNB2/IL10RA/FYN/SLC12A8/SLC7A1/TREM2/CACNA2D1/SLC6A14/ATP1A4/FOLR2/SLC1A4/SLC7A5/SLC22A3/SLC9A2/ACSL5/DNM1/SLC1A3/KCNJ15/MX1/CD36/CNGA3/CACNG2/SLC9A3/DRD3/SLC36A4/SLC3A2/SLC31A1/SLC16A2/TRPM4/SLC7A11/SNAP25/IRS2/SLC2A10/SLC27A2/SLC15A1/ABCC9/ATP1A2/GPM6B/ACTB/SLC2A5/SLC9A9/KCNH2/SLC8A1/ATP2B4/SLC43A1/RAMP3/SLC6A9/SNCA/AG…	70
BP	GO:0051047	positive regulation of secretion	96/3563	340/18866	1.53055e-05	0.000130457	7.48091e-05	INHBA/CD14/PANX1/TGFB3/FCER1G/RAB27A/RAB15/GPR68/PLA2G6/ITGB2/VEGFC/VSNL1/IL6/TGFB2/OXCT1/CACNA1D/CLEC5A/C1QTNF1/S100A8/ITGAM/SDCBP/CD38/SPP1/TNFSF4/HIF1A/TLR2/SORL1/JAK2/LRP1/CXCL12/SRC/MYH10/TREM2/EDN1/EGFR/GATA2/ABAT/IL1B/ADORA2B/IL33/NMU/HLA-F/KCNN4/GAL/CRH/IL1A/RETN/ABCB11/GALR1/ADCY8/NPY2R/OXT/DRD3/SCT/XBP1/AVP/STXBP1/ILDR1/SYTL2/TRPM4/SDC1/APLN/FGFR1/IRS2/BAIAP3/GJA1/SCIN/MYOM1/AQP1/ADCYAP…	96
BP	GO:0034599	cellular response to oxidative stress	89/3563	310/18866	1.53899e-05	0.000131	7.51204e-05	PDGFRB/STX2/SPHK1/ANXA1/SIRPA/TPM1/AXL/NCF2/UBQLN1/SOD2/DHRS2/TNFAIP3/ECT2/CYBB/AIF1/CCNA2/MELK/TXNRD1/MMP9/IL6/PDGFRA/NCOA7/MMP2/VNN1/FYN/GPX2/HIF1A/JAK2/GPR37/NOX4/ETV5/SRC/MMP3/EGFR/ALOX5/JUN/GJB2/DAPK1/SOD3/KLF4/AKR1C3/CYP1B1/HMOX1/LCN2/BMP7/CD36/PYCR1/WNT1/UCP1/FANCC/PRDX6/PARP1/VKORC1L1/SRXN1/EZH2/PCNA/PRKCD/G6PD/SLC7A11/GPX7/BNIP3/FBLN5/GPX3/LRRK2/ABL1/AQP1/KLF2/HGF/BTK/NFE2L1/NR4A3/FZD1/N…	89
BP	GO:0009914	hormone transport	92/3563	323/18866	1.57189e-05	0.000133621	7.66233e-05	SLC16A1/MYO5A/ANXA1/INHBA/FAM3B/GATA3/LYN/GPR68/PLA2G6/TBX3/VSNL1/OSM/IL6/ITPR2/DPP4/OXCT1/CACNA1D/C1QTNF1/FOXD1/ICA1/CD38/SPP1/IL11/HIF1A/JAK2/LRP1/LIF/EDN1/CCL5/FAM3D/ITPR3/EGFR/SLC7A5/ALOX5/ABAT/CPE/IL1B/SFRP1/NMU/SCG5/ADM/GAL/CRH/RETN/KCNG2/CRHBP/HTR1A/GALR1/G6PC2/ADCY8/NPFF/MTNR1B/SLC22A9/SCT/SLC25A5/SLC16A2/ILDR1/TRPM4/SNAP25/APLN/FGFR1/IRS2/BAIAP3/GJA1/CACNA1C/AGTR1/ADCYAP1/ADRA2A/TACR2/PP…	92
BP	GO:0050804	modulation of chemical synaptic transmission	122/3563	454/18866	1.57807e-05	0.000133966	7.68213e-05	CDH11/YWHAH/F2R/CCL2/SRGN/ITGB1/TYROBP/SERPINE2/SNCG/PLA2G6/EGR2/PLK2/ROR2/STAT3/LAMA2/LILRB2/PRNP/RGS4/MAP1B/CACNA1D/FYN/CD38/SYT11/JAK2/TSHZ3/LRP8/AKAP12/SRC/PLCL2/CDC20/EDN1/CALB2/ITPR3/EGFR/MCTP1/APOE/EPHB2/ABAT/DBN1/IL1B/ADORA2B/SNCAIP/NMU/CDH2/DNM1/SLC1A3/CA2/MME/CX3CL1/PTGS2/PLAT/PPP1R9A/TUBB2B/DKK1/CRH/PTN/RETN/CHRM2/CHRNB4/GRIK4/NPAS4/SHANK1/P2RY4/GRID2/LGI1/GRIN2B/ADCY8/NPY2R/CACNG2/HCR…	122
BP	GO:0006027	glycosaminoglycan catabolic process	26/3563	61/18866	1.65809e-05	0.000140571	8.06087e-05	DCN/LUM/VCAN/FMOD/HPSE/GPC6/BGN/CD44/IDUA/HMMR/GPC4/SDC2/HSPG2/PGLYRP3/CSPG4/LYG2/FUCA1/SDC1/PRELP/OGN/OMD/ARSB/FGF2/HPSE2/HEXB/SDC3	26
BP	GO:0071675	regulation of mononuclear cell migration	23/3563	51/18866	1.66124e-05	0.00014065	8.06541e-05	C5AR1/GREM1/THBS1/LYN/C3AR1/SLAMF8/AIF1/CXCL10/PLA2G7/CSF1R/SERPINE1/RARRES2/DUSP1/CSF1/CXCL12/S100A7/CCR1/CCL5/CMKLR1/S100A14/SLIT2/NBL1/PDGFD	23
BP	GO:0003177	pulmonary valve development	13/3563	21/18866	1.6814e-05	0.000141788	8.13065e-05	NOTCH2/TGFB2/HEYL/TNFRSF1B/SMAD6/ROBO1/JAG1/SLIT2/NFATC1/NOS3/GJA5/BMPR2/BMP4	13
BP	GO:0061042	vascular wound healing	13/3563	21/18866	1.6814e-05	0.000141788	8.13065e-05	TNFAIP3/HPSE/MCAM/CXCR4/SERPINE1/ALOX5/GATA2/SMOC2/XBP1/ADIPOR2/CD34/FOXC2/VEGFA	13
BP	GO:2000738	positive regulation of stem cell differentiation	13/3563	21/18866	1.6814e-05	0.000141788	8.13065e-05	SOX9/TGFB2/GATA6/BMP7/PTN/SP7/TACSTD2/RBM24/LTBP3/TBX5/HOXB4/BMP4/SEMA3C	13
BP	GO:0002367	cytokine production involved in immune response	38/3563	104/18866	1.72892e-05	0.000145216	8.3272e-05	TGFB3/FCER1G/NOD2/GATA3/IL6/DDX21/TGFB2/TNFRSF1B/SLC11A1/TNFSF4/TLR2/B2M/GAS6/DDX58/SLC7A5/RSAD2/IL1B/CD74/HMOX1/HLA-A/HLA-F/CD36/IFNA2/TNFRSF14/TRPM4/CD96/IL1R1/NLRP3/BTK/NR4A3/IRAK3/CLC/JAK3/LILRB1/GPRC5B/F2RL1/KIT/PRKCZ	38
BP	GO:0007200	phospholipase C-activating G protein-coupled receptor signaling pathway	38/3563	104/18866	1.72892e-05	0.000145216	8.3272e-05	F2R/C5AR1/TGM2/FPR1/C3AR1/SLC9A3R1/P2RY6/EDN1/CMKLR1/PLCE1/F2RL3/ADRA1B/CHRM2/NMUR1/NMBR/P2RY4/TRHR/NTSR2/CHRM1/MC3R/OPRD1/HCRT/HCRTR2/DRD3/F2/AGTR1/ADRA2A/PTGER3/HTR2B/F2RL2/GPR65/EDNRB/P2RY8/GNA14/AGT/GRP/F2RL1/GNA15	38
BP	GO:0032231	regulation of actin filament bundle assembly	38/3563	104/18866	1.72892e-05	0.000145216	8.3272e-05	S100A10/NRP1/FLNA/TPM1/TGFB3/ARHGEF10L/PLEK/SH3PXD2B/TGFBR1/CD47/NOX4/WAS/RDX/SFRP1/WNT11/ID1/CX3CL1/PPP1R9A/SHANK1/STMN1/TACSTD2/ARHGAP6/SYNPO2/ABL1/CGNL1/SORBS3/ARHGEF10/GPR65/SHANK3/SYNPO/RHOC/ARHGAP28/DLC1/EVL/PHLDB2/EPHA1/F11R/ARHGEF15	38
BP	GO:0010812	negative regulation of cell-substrate adhesion	28/3563	68/18866	1.74033e-05	0.000145981	8.37108e-05	CORO1C/COL1A1/POSTN/LGALS1/THBS1/MAP4K4/SERPINE1/GBP1/LRP1/SRC/MMP14/MMP12/JAG1/CX3CL1/CDKN2A/SPOCK1/WNT1/TACSTD2/ARHGAP6/FBLN1/APOD/FAM107A/ACVRL1/FZD7/DLC1/PHLDB2/FZD4/SEMA3E	28
BP	GO:0000302	response to reactive oxygen species	71/3563	235/18866	1.74449e-05	0.00014599	8.3716e-05	PDGFRB/SPHK1/COL1A1/ANXA1/SIRPA/TPM1/AXL/SOD2/TNFAIP3/ECT2/CAPN2/ADA/CCNA2/LDHA/MMP9/IL6/CRYAB/PDGFRA/MMP2/DUSP1/FYN/AREG/STAT1/GPR37/SRC/S100A7/EDN1/MMP3/EGFR/APOE/JUN/FOSL1/SOD3/KLF4/AKR1C3/CYP1B1/HMOX1/LCN2/CCL19/BMP7/CD36/PYCR1/UCP1/FANCC/EZH2/PCNA/PRKCD/SDC1/TXNIP/BNIP3/FBLN5/APOD/LRRK2/ABL1/AQP1/KLF2/HGF/BTK/NR4A3/PPP2CB/NOS3/SLC8A1/PKD2/BCL2/RHOB/ETS1/MAPK13/PDGFD/FOS/CCR7/TXN	71
BP	GO:0001910	regulation of leukocyte mediated cytotoxicity	30/3563	75/18866	1.74505e-05	0.00014599	8.3716e-05	ICAM1/IL7R/SERPINB9/TYROBP/HAVCR2/ITGAM/PTPRC/PVR/SERPINB4/RASGRP1/B2M/CXCL6/LAG3/FCGR2B/HLA-B/HLA-A/HLA-F/AZGP1/NCR3/CLEC12B/IL23R/ARRB2/CEACAM1/PPP3CB/P2RX7/CD1D/SLAMF6/LILRB1/SH2D1A/F2RL1	30
BP	GO:0099177	regulation of trans-synaptic signaling	122/3563	455/18866	1.76143e-05	0.000147165	8.439e-05	CDH11/YWHAH/F2R/CCL2/SRGN/ITGB1/TYROBP/SERPINE2/SNCG/PLA2G6/EGR2/PLK2/ROR2/STAT3/LAMA2/LILRB2/PRNP/RGS4/MAP1B/CACNA1D/FYN/CD38/SYT11/JAK2/TSHZ3/LRP8/AKAP12/SRC/PLCL2/CDC20/EDN1/CALB2/ITPR3/EGFR/MCTP1/APOE/EPHB2/ABAT/DBN1/IL1B/ADORA2B/SNCAIP/NMU/CDH2/DNM1/SLC1A3/CA2/MME/CX3CL1/PTGS2/PLAT/PPP1R9A/TUBB2B/DKK1/CRH/PTN/RETN/CHRM2/CHRNB4/GRIK4/NPAS4/SHANK1/P2RY4/GRID2/LGI1/GRIN2B/ADCY8/NPY2R/CACNG2/HCR…	122
BP	GO:0002706	regulation of lymphocyte mediated immunity	51/3563	154/18866	1.76833e-05	0.000147353	8.44976e-05	FCER1G/IL7R/GATA3/SERPINB9/CLCF1/HAVCR2/IL6/PTPRC/TNFRSF1B/PVR/TNFSF4/SERPINB4/RASGRP1/B2M/IL27RA/LAG3/WAS/FCGR2B/RSAD2/C3/IL1B/HLA-B/IL20RB/HLA-A/HLA-F/AZGP1/FOXJ1/NCR3/CLEC12B/IFNA2/IL23R/MAD2L2/EXOSC3/MSH2/TRPM4/ARRB2/CD96/CEACAM1/IL1R1/PPP3CB/P2RX7/NLRP3/BTK/CD1D/CD28/CLC/SLAMF6/LILRB1/SH2D1A/SUSD4/PRKCZ	51
BP	GO:0010977	negative regulation of neuron projection development	51/3563	154/18866	1.76833e-05	0.000147353	8.44976e-05	NRP1/YWHAH/VIM/LGALS1/PLK2/DPYSL3/THY1/GFI1/EFNB2/CDK5R1/SEMA3A/CD38/PMP22/SPP1/CTSZ/LRP1/B2M/SEMA3F/NTN1/SEMA6A/PTPRG/APOE/FSTL4/EPHB2/ZNF365/NGFR/ID1/KLK8/ITM2C/SEMA5A/SPOCK1/DKK1/RTN4RL2/KREMEN1/MAP2/RGMA/TBX6/SLIT2/MYLIP/RTN4R/LRRK2/NFATC4/TRAK2/PPP3CA/SEMA3G/STMN2/ARHGAP4/SEMA3B/SEMA3C/FKBP4/SEMA3E	51
BP	GO:0042471	ear morphogenesis	43/3563	123/18866	1.78918e-05	0.000148895	8.53818e-05	CTHRC1/SOX9/PRRX1/GATA3/TWIST1/ROR2/ALDH1A3/LRIG1/MAFB/COL11A1/ZEB1/SLC9A3R1/TBX1/SLITRK6/EDN1/NTN1/EPHB2/GATA2/GRHL3/LRIG3/OSR2/OSR1/SLC44A4/FZD2/GSC/WNT1/FGF10/POU4F3/NEUROG1/FGF8/POU3F4/FGFR1/SIX2/GLI2/EYA1/NR4A3/MSX1/FRZB/ITGA8/INSIG1/TFAP2A/GJB6/DLX5	43
BP	GO:0051147	regulation of muscle cell differentiation	59/3563	186/18866	1.79321e-05	0.000149034	8.54615e-05	RGS2/GREM1/SOD2/CAPN2/CXCL10/CD53/RGS4/EFNB2/CXCL9/DNMT1/EHD2/ZEB1/EREG/MMP14/TBX1/EDN1/PDGFB/CYP26B1/SHH/TMEM119/CDH2/GDF15/DKK1/CEACAM5/AKAP6/BMP10/XBP1/MAPK12/EZH2/SHOX2/CTH/ARRB2/G6PD/DLL1/RBPMS2/BOC/MEF2C/PRDM6/ABL1/RBM24/AKAP13/MYOCD/IGF1/PI16/FZD7/SRF/HDAC4/NFATC1/CAMK1/MSX1/EHD1/CDON/BCL2/NFATC2/MAPK11/ENG/SMARCD3/BMP4/KIT	59
BP	GO:0043116	negative regulation of vascular permeability	11/3563	16/18866	1.8281e-05	0.000151536	8.68966e-05	AKAP12/ADM/SLIT2/PTPRJ/CEACAM1/PDE2A/PDE3A/CLDN5/ANGPT1/VEGFA/DDAH1	11
BP	GO:1905153	regulation of membrane invagination	11/3563	16/18866	1.8281e-05	0.000151536	8.68966e-05	RAB31/CD300A/PPARG/SYT11/NCKAP1L/ITGA2/TREM2/GATA2/C3/CD36/F2RL1	11
BP	GO:0033628	regulation of cell adhesion mediated by integrin	22/3563	48/18866	1.84331e-05	0.000152597	8.75047e-05	SFRP2/LYN/ADA/PLAU/DPP4/SERPINE1/TGFB2/TESC/CXCL13/NCKAP1L/PODXL/LIF/JAM3/CCL5/CCL21/SNAI2/CD3E/CYP1B1/FOXC2/LPXN/MUC1/RAC3	22
BP	GO:0017015	regulation of transforming growth factor beta receptor signaling pathway	44/3563	127/18866	1.85977e-05	0.000153759	8.81712e-05	CD109/LOX/FBN1/CAV1/TGFB3/THBS1/EMILIN1/CAV2/CHST11/DKK3/ASPN/HTRA3/TGFBR1/VASN/SDCBP/ZEB1/SMAD6/TGFB1I1/HTRA1/TGFBR2/NPNT/LTBP1/TGFBR3/DAB2/BAMBI/CDKN2B/FBN2/WNT1/ONECUT1/IL17F/STRAP/HIPK2/IL17RD/SLC2A10/LRG1/PEG10/MYOCD/SPRY1/ENG/ITGA8/CDKN1C/SPRED1/ITGA3/LTBP4	44
BP	GO:0018209	peptidyl-serine modification	94/3563	333/18866	1.88786e-05	0.000155878	8.9386e-05	DCN/LATS2/CAV1/SFRP2/NEK6/NCK1/STK38L/PLK2/HMGA2/AURKA/OSM/IL6/BGN/TGFBR1/CAB39/AKT3/CCNB1/CD44/CDK5R1/MST1/PLK1/IL11/LIF/SRC/PLCL2/BDKRB2/CSF3/PDGFB/EGFR/GAS6/TTK/IL24/AURKB/TGFBR2/BCAR3/PNCK/GPD1L/PTGS2/DKK1/MAST1/HRC/IFNA16/IFNA21/IFNA7/IFNA8/TSSK2/OPRD1/IFNA2/IFNA4/IFNW1/AVP/MAD2L2/PRKDC/MAPK12/PARP1/CLSPN/SH2D3A/PRKCD/APP/HIPK2/STK32A/CDC7/PKN3/ARRB2/DMD/NTRK2/SGK2/HCLS1/LRRK2/PLCL1/ILK/HGF/…	94
BP	GO:0045445	myoblast differentiation	33/3563	86/18866	1.89825e-05	0.000156328	8.96442e-05	SOX9/GREM1/LGALS1/TBX3/CXCL10/TBX2/CXCL9/PRICKLE1/SHH/JAG1/IGFBP3/PITX1/MAPK12/SDC1/DLL1/ID3/BOC/SOX15/MEF2C/ILK/MBNL1/RANBP3L/RBM24/MYOCD/IGF1/SRF/EID2B/KCNAB1/CDON/BMP4/ZFP36L1/CXCL14/EPAS1	33
BP	GO:0097756	negative regulation of blood vessel diameter	33/3563	86/18866	1.89825e-05	0.000156328	8.96442e-05	EDNRA/CAV1/F2R/ICAM1/ACTA2/CD38/BDKRB2/EDN1/EGFR/COMP/PTGS2/ADM/ADRA1B/HTR1A/ADRA2B/AVP/TRPM4/APLN/GJA1/P2RX1/AGTR1/ATP1A2/ADRA2A/HTR2B/CHRM3/EDNRB/SLC8A1/ECE1/GJA5/BMPR2/SMTNL2/AGT/AVPR1A	33
BP	GO:0002791	regulation of peptide secretion	105/3563	381/18866	1.94634e-05	0.00016008	9.17959e-05	SLC16A1/ANXA1/CD14/F2R/PAM/PANX1/TGFB3/SRGN/LYN/GPR68/PLA2G6/VEGFC/VSNL1/TLR1/IL6/ITPR2/DPP4/TGFB2/LRRC32/OXCT1/CACNA1D/CLEC5A/S100A8/ICA1/CD38/SYT11/TNFSF4/HIF1A/TLR2/SORL1/JAK2/TLR8/LRP1/SRC/MYH10/TREM2/CCL5/FAM3D/SOCS1/ITPR3/EGFR/APOE/ALOX5/ABAT/FCGR2B/RSAD2/IL1B/IL33/SFRP1/CD74/NMU/KCNN4/KRT20/CRH/IL1A/KCNG2/CRHBP/G6PC2/ADCY8/NPY2R/NPFF/MTNR1B/DRD3/SCT/XBP1/SLC25A5/ILDR1/LLGL2/TRPM4/SNAP25/AP…	105
BP	GO:0050672	negative regulation of lymphocyte proliferation	31/3563	79/18866	2.00145e-05	0.000164399	9.42728e-05	LYN/TYROBP/CD86/PDCD1LG2/MNDA/CEBPB/CD274/VSIG4/HAVCR2/CD300A/IL2RA/LILRB2/PRNP/LRRC32/PLA2G2F/CTLA4/LST1/FCGR2B/SHH/IL20RB/GPNMB/GAL/FOXJ1/TNFRSF21/TNFRSF14/ERBB2/BTK/LILRB1/BMP4/VTCN1/INPP5D	31
BP	GO:0045214	sarcomere organization	21/3563	45/18866	2.02343e-05	0.000165812	9.50829e-05	TPM1/ITGB1/CFL2/CASQ1/EDN1/CAPN9/TNNT1/KRT8/TNNT3/CSRP3/MYH6/BMP10/KRT19/CSRP2/CASQ2/CSRP1/MEF2C/AKAP13/SRF/MYH3/FHOD3	21
BP	GO:0048645	animal organ formation	27/3563	65/18866	2.02389e-05	0.000165812	9.50829e-05	SULF1/WNT2/TGFBR2/SHH/GATA6/ROBO1/WNT11/AR/BMP7/DKK1/HAND2/FGF10/TBR1/FGF8/HES1/FGFR1/GLI2/MEF2C/GATA5/SOX17/SPRY1/EYA1/TBX5/AXIN2/GLI3/SMARCD3/BMP4	27
BP	GO:0031342	negative regulation of cell killing	14/3563	24/18866	2.0619e-05	0.000168708	9.67434e-05	IL7R/SERPINB9/HAVCR2/PTPRC/SERPINB4/FCGR2B/HLA-B/HLA-A/HLA-F/CLEC12B/ARRB2/CEACAM1/PPP3CB/LILRB1	14
BP	GO:0001708	cell fate specification	37/3563	101/18866	2.0749e-05	0.000169552	9.72277e-05	SOX9/NRP1/SFRP2/ITGB1/TBX3/TBX2/TBX1/FOXA1/SHH/WNT11/EVX1/AR/DKK1/GSC/PTCH2/LBX1/TBR1/MYL2/NKX6-2/TBX22/PAX6/TBX6/FGFR1/DLL1/SMO/SIX2/HOXD10/GLI2/FGF2/SOX17/FZD7/EYA1/TBX4/TBX5/CDON/GLI3/SOX2	37
BP	GO:0007219	Notch signaling pathway	61/3563	195/18866	2.09857e-05	0.000171266	9.82103e-05	SOX9/CDK6/POSTN/NOD2/SNAI1/NOTCH2/TBX2/STAT3/IL2RA/IL6ST/TGFB2/HEYL/STAT1/MYC/SRC/MMP14/FOXA1/CEBPA/EGFR/TSPAN5/PLN/CNTN1/TGFBR2/GATA2/SNAI2/ROBO1/JAG1/ELF3/BMP7/WNT1/FGF10/ONECUT1/PGAM2/BMP2K/DTX4/HES1/KRT19/LLGL2/APP/PLXND1/DLL1/MAGEA1/GATA5/TMEM100/FAT4/GDPD5/SORBS2/MFNG/NOS3/PTP4A3/CFD/ARRDC1/FOXC2/YAP1/EGFL7/PERP/KIT/TSPAN15/WWC1/NOTCH4/ZNF423	61
BP	GO:0071692	protein localization to extracellular region	125/3563	470/18866	2.10748e-05	0.000171772	9.85006e-05	SLC16A1/MYO5A/FBN1/ANXA1/CD14/F2R/PAM/PANX1/TGFB3/NOD2/FAM3B/SRGN/LYN/RAB15/LCP2/GPR68/SNCG/PLA2G6/VEGFC/ARFGAP3/PLEK/VSNL1/TLR1/LTBP2/IL6/ITPR2/DPP4/TGFB2/LRRC32/OXCT1/DYSF/CACNA1D/CLEC5A/ICA1/CD38/SYT11/TNFSF4/HIF1A/TLR2/SORL1/JAK2/TLR8/TNFSF13B/LRP1/SRC/MYH10/TREM2/CCL5/RCN3/FAM3D/SOCS1/ITPR3/EGFR/APOE/LTBP1/ALOX5/ABAT/FCGR2B/RSAD2/IL1B/COMP/IL33/SFRP1/NMU/FBN2/S100A12/KCNN4/GAL/KRT20/CRH/IL1A…	125
CC	GO:0062023	collagen-containing extracellular matrix	236/3663	427/19559	2.90622e-65	1.99948e-62	1.46229e-62	TNC/CTHRC1/ADAM19/COL3A1/COL6A3/COL5A2/COL1A2/TGFBI/DCN/COL15A1/ADAMTS2/ANXA5/SULF1/TIMP2/LAMA4/LUM/COL5A1/SPARC/S100A10/FN1/F3/COL6A2/COL6A1/COL1A1/VCAN/FBN1/POSTN/FMOD/ANXA1/NID2/AEBP1/ADAMTS4/ANGPTL2/SRPX/ANXA2/GREM1/LGALS1/MFGE8/EFEMP1/CCDC80/TGFB3/ICAM1/SFRP2/TGM2/THBS1/COL4A1/COL12A1/EMILIN1/C1QC/CTSB/ECM1/COL18A1/C1QB/SERPINB9/MXRA7/COL5A3/COL4A2/SERPINE2/C1QA/COL16A1/LOXL2/ASPN/ECM2/COL8A…	236
CC	GO:0005911	cell-cell junction	184/3663	493/19559	8.08642e-23	2.78173e-20	2.03437e-20	CLIC4/ACTN1/ITGA5/MYADM/PDLIM3/CDH11/YWHAH/FLNA/ANXA1/ANXA2/SAV1/PANX1/HEG1/DSC2/ECT2/ITGB1/CDC42EP1/NCK1/CNN3/LCP2/SH3KBP1/MYO1E/ATP1A1/CD53/AMOTL1/DSG3/DSP/PDLIM7/DPP4/COL13A1/TGFBR1/EFNB2/NEXN/PECAM1/SDCBP/PLXDC1/SHROOM3/PMP22/PVR/FRMD4B/PDZD2/PODXL/CDH3/TMEM65/JAM3/EVPL/AMOTL2/CALB2/SHROOM1/AHNAK/DDX58/WAS/PKP2/PDLIM4/DBN1/GJB2/CD2/FSCN1/NGFR/IQGAP3/DSC3/STEAP1/CLDN23/CDH2/TJP3/JAG1/GJC1/CORO…	184
CC	GO:0005925	focal adhesion	159/3663	415/19559	3.45776e-21	7.26699e-19	5.3146e-19	TNC/PALLD/MSN/CORO1C/ACTN1/PLAUR/ITGA5/ANXA5/FAP/PDGFRB/NRP1/FLNA/ANXA1/VIM/ITGA1/CAV1/ICAM1/PTPN12/TGM2/CAV2/DDR2/ITGB1/CDC42EP1/YWHAQ/HCK/CNN3/ITGB5/CAPN2/SH3KBP1/LAP3/AFAP1/MAP4K4/KIF23/ITGB2/CAPN5/EPB41L2/MCAM/TPM4/TSPAN4/SLA/DIXDC1/PLAU/GNA12/GSN/RRAS2/LAYN/PDLIM7/TLE2/ANXA6/THY1/ITGA4/L1CAM/DPP4/MRC2/RND3/ITGB8/EFNB2/LCP1/MAPRE2/ITGAV/CD44/NEXN/SDCBP/PTPRC/PARVB/ENAH/PVR/ITGA11/TGFB1I1/CD99…	159
CC	GO:0030055	cell-substrate junction	161/3663	423/19559	4.225e-21	7.26699e-19	5.3146e-19	TNC/PALLD/MSN/CORO1C/ACTN1/PLAUR/ITGA5/ANXA5/FAP/PDGFRB/NRP1/FLNA/ANXA1/VIM/ITGA1/CAV1/ICAM1/PTPN12/TGM2/CAV2/DDR2/ITGB1/CDC42EP1/YWHAQ/HCK/CNN3/ITGB5/CAPN2/SH3KBP1/LAP3/AFAP1/MAP4K4/KIF23/ITGB2/CAPN5/EPB41L2/MCAM/TPM4/TSPAN4/SLA/DIXDC1/PLAU/GNA12/GSN/RRAS2/LAYN/PDLIM7/TLE2/ANXA6/THY1/ITGA4/L1CAM/DPP4/MRC2/RND3/ITGB8/EFNB2/LCP1/MAPRE2/ITGAV/CD44/NEXN/SDCBP/PTPRC/PARVB/ENAH/PVR/ITGA11/TGFB1I1/CD99…	161
CC	GO:0098857	membrane microdomain	134/3663	330/19559	1.24827e-20	1.71762e-18	1.25615e-18	CORO1C/SULF1/MYADM/S100A10/ITGA1/CAV1/NPC1/CD14/F2R/ANXA2/TUBA1B/ICAM1/LAMP2/FAS/STOM/LYN/CAV2/ITGB1/HCK/LCP2/CAPN2/HPSE/PDPN/ITGB2/ATP1A1/TLR1/THY1/DPP4/TGFBR1/PRNP/DYSF/PGK1/ITGAM/EHD2/HAS2/PECAM1/SDCBP/TUBA1A/FYN/PTPRC/TNFRSF1B/RFTN1/SLC9A3R1/TLR2/JAK2/PODXL/LRP8/SRC/ATP1A4/CARD11/CD8A/EGFR/OLR1/AHNAK/PLSCR1/MALL/CNTN1/TGFBR2/CD48/KCNQ1/SELPLG/LYPD6/SHH/CD2/BIRC3/CDH2/MME/HMOX1/PTGIS/PTGS2/CD7…	134
CC	GO:0045121	membrane raft	133/3663	329/19559	2.77142e-20	3.1779e-18	2.32411e-18	CORO1C/SULF1/MYADM/S100A10/ITGA1/CAV1/NPC1/CD14/F2R/ANXA2/TUBA1B/ICAM1/LAMP2/FAS/STOM/LYN/CAV2/ITGB1/HCK/LCP2/CAPN2/HPSE/PDPN/ITGB2/ATP1A1/TLR1/THY1/DPP4/TGFBR1/PRNP/PGK1/ITGAM/EHD2/HAS2/PECAM1/SDCBP/TUBA1A/FYN/PTPRC/TNFRSF1B/RFTN1/SLC9A3R1/TLR2/JAK2/PODXL/LRP8/SRC/ATP1A4/CARD11/CD8A/EGFR/OLR1/AHNAK/PLSCR1/MALL/CNTN1/TGFBR2/CD48/KCNQ1/SELPLG/LYPD6/SHH/CD2/BIRC3/CDH2/MME/HMOX1/PTGIS/PTGS2/CD79A/MA…	133
CC	GO:0098589	membrane region	135/3663	343/19559	2.3267e-19	2.28682e-17	1.67243e-17	CORO1C/SULF1/MYADM/S100A10/ITGA1/CAV1/NPC1/CD14/F2R/ANXA2/TUBA1B/ICAM1/LAMP2/FAS/STOM/LYN/CAV2/ITGB1/HCK/LCP2/CAPN2/HPSE/PDPN/ITGB2/ATP1A1/TLR1/THY1/DPP4/TGFBR1/PRNP/DYSF/PGK1/ITGAM/EHD2/HAS2/PECAM1/SDCBP/TUBA1A/FYN/PTPRC/TNFRSF1B/RFTN1/SLC9A3R1/TLR2/JAK2/PODXL/LRP8/SRC/ATP1A4/CARD11/CD8A/EGFR/OLR1/AHNAK/PLSCR1/MALL/CNTN1/TGFBR2/CD48/KCNQ1/SELPLG/LYPD6/SHH/CD2/BIRC3/CDH2/MME/HMOX1/PTGIS/PTGS2/CD7…	135
CC	GO:0005788	endoplasmic reticulum lumen	124/3663	308/19559	7.92677e-19	6.81702e-17	4.98552e-17	TNC/COL3A1/COL6A3/COL5A2/CALU/COL1A2/PLAUR/COL15A1/COL5A1/FN1/COL6A2/COL6A1/COL1A1/VCAN/FSTL1/FBN1/PDGFC/FAM20C/ARSJ/LGALS1/MFGE8/THBS1/COL4A1/COL12A1/COL18A1/COL5A3/COL4A2/P4HA2/COL16A1/COL8A1/ARSI/COL10A1/SERPINA1/PDIA6/IL6/COL13A1/IGFBP7/SPON1/CTSC/COL11A1/SPP1/CASQ1/SPARCL1/CTSZ/ADAMTSL4/COL8A2/FKBP10/CSF1/B2M/FSTL3/SDC2/COL14A1/EDN1/PDGFB/RCN3/FMO1/GAS6/TSPAN5/IGFBP5/APOE/PRSS23/LTBP1/TIMP1/…	124
CC	GO:0005604	basement membrane	55/3663	103/19559	2.91534e-15	2.22862e-13	1.62986e-13	TNC/TGFBI/COL15A1/LAMA4/COL5A1/SPARC/FN1/FBN1/NID2/ANXA2/CCDC80/COL4A1/COL18A1/COL4A2/LOXL2/COL8A1/NID1/LAMA2/LAMA3/LAMC2/THBS2/SERPINF1/COL8A2/NTN1/HSPG2/NPNT/TIMP1/SMOC2/COL7A1/COL17A1/LAMB3/PTN/VWC2/MMRN2/APLP1/LAD1/NTN4/FBLN1/EFEMP2/NTNG2/HMCN1/THBS4/ADAMTS1/LAMB2/LAMC1/TIMP3/EGFLAM/COL4A4/LAMC3/ANG/MATN2/LOXL1/COL4A6/EGFL6/COL4A5	55
CC	GO:0009897	external side of plasma membrane	143/3663	417/19559	1.8926e-14	1.30211e-12	9.52275e-13	ITGA5/ANXA5/OSMR/F3/ANXA1/CTSK/ITGA1/CD14/MFGE8/ICAM1/FCER1G/IL7R/THBS1/CD163/HEG1/FAS/IL13RA1/CTSB/ITGB1/SERPINE2/CAPN2/ADA/CD86/LDLR/PDCD1LG2/ITGB2/MCAM/CXCL10/CD248/CD274/ANTXR2/IL2RA/MSR1/SCNN1B/IL6ST/THY1/CXCR4/PDGFRA/PRNP/SCNN1G/ANPEP/ITGAM/CXCL9/ITGAV/ANTXR1/PECAM1/PTPRC/ICOS/VCAM1/IL2RB/CTLA4/WNT2/ITGA2/TLR8/CD209/GPC4/B2M/CXCL12/CCR1/IL27RA/IL2RG/LAG3/CD83/CD8A/FOLR2/TNFRSF18/SLC7A5/ENPE…	143
CC	GO:0005581	collagen trimer	48/3663	87/19559	3.17822e-14	1.98783e-12	1.45377e-12	CTHRC1/COL3A1/COL6A3/COL5A2/COL1A2/DCN/COL15A1/LUM/COL5A1/LOX/COL6A2/COL6A1/COL1A1/COL4A1/COL12A1/EMILIN1/C1QC/COL18A1/C1QB/COL5A3/COL4A2/C1QA/COL16A1/COL8A1/COL10A1/MSR1/COLEC12/COL13A1/C1QTNF1/COL11A1/COL8A2/COL14A1/MARCO/COL7A1/COL17A1/COL19A1/MBL2/SCARA3/C1QL1/COL9A2/C1QTNF7/COL21A1/FCN1/C1QTNF3/COL4A4/C1QTNF6/COL4A6/COL4A5	48
CC	GO:0031252	cell leading edge	141/3663	421/19559	2.33767e-13	1.34027e-11	9.80182e-12	PALLD/CORO1C/ACTN1/ITGA5/FAP/PDGFRB/STX2/MYADM/CDK6/MYO5A/VIM/TPM1/ANXA2/ITGB1/FGD6/MYLK/MACF1/APBB2/PDPN/SAMSN1/AIF1/WIPF1/KITLG/PLEK/AMOTL1/TNFRSF12A/ATP6V1B2/GSN/DPYSL3/LAYN/PDLIM7/THY1/CXCR4/ACTA2/DPP4/DYSF/LCP1/ITGAV/CD44/MYO10/ANTXR1/TESC/IQGAP2/PARVB/ENAH/SLC9A3R1/FRMD4B/PODXL/GDPD2/SGCE/SRC/MYH10/PLEKHO1/ACTG2/MYO1G/DDX58/PDLIM4/DBN1/RDX/TUBB3/FSCN1/RAC2/LIMA1/PLA2G4F/PLCE1/CDH2/CSPG4/COR…	141
CC	GO:0043292	contractile fiber	92/3663	238/19559	4.30026e-13	2.27583e-11	1.66439e-11	PALLD/CALD1/CORO1C/ACTN1/PDE4B/PDLIM3/FLNA/TPM1/DEK/TPM4/BIN1/PDLIM7/CRYAB/ACTA2/MMP2/BAG3/CAB39/CACNA1D/NEXN/CDK5R1/PECAM1/FBXO32/PARVB/CFL2/CASQ1/SVIL/FLNC/MYL9/TPM2/AHNAK/TNNI2/NPNT/TNNC1/PDLIM4/CMYA5/DES/LMOD1/TNNT1/MYH11/KRT8/TNNT3/ACTC1/HRC/MYH1/CSRP3/MYH6/MYL2/MYH7/MYH13/SCN1A/BMP10/MYLK2/TRIM54/ENO1/KRT19/CSRP2/DMD/SYNPO2/CASQ2/PGM5/CACNA1C/CSRP1/PARVA/TMOD1/ABCC9/ILK/MYOM1/ANK2/PPP1R12B/…	92
CC	GO:0031983	vesicle lumen	114/3663	328/19559	3.17531e-12	1.56044e-10	1.1412e-10	ACTN1/TIMP2/SPARC/FN1/ANXA2/TGFB3/THBS1/CRISPLD2/RAB27A/ISLR/SRGN/ECM1/PROS1/HPSE/ADA/CHI3L1/VEGFC/MNDA/SERPINB1/SERPINA1/GSN/SERPING1/PYGB/DOCK2/SERPINE1/RARRES2/TGFB2/CAB39/CDA/CXCL1/LYZ/S100A8/OSCAR/PRDX4/SERPINA3/SDCBP/CTSC/CTSZ/FAM3C/HK3/ARHGAP9/SERPINB3/B2M/BIN2/RNASE2/S100A7/F13A1/S100A9/PDGFB/EGFR/GAS6/CTSH/GGH/ALOX5/TIMP1/S100P/C3/COTL1/PTX3/PLAC8/SLPI/HSPA6/IDH1/OLFM4/S100A12/LCN2/TCN1/…	114
CC	GO:0098636	protein complex involved in cell adhesion	26/3663	36/19559	3.99446e-12	1.83212e-10	1.33989e-10	ITGA5/ITGA1/EMILIN1/LYN/ITGB1/ITGB5/ITGB2/ITGA4/ITGB8/ITGAX/ITGAM/ITGAV/ITGA11/CTLA4/ITGA2/JAM3/NPNT/ITGBL1/ITGAL/JAM2/ITGA7/ITGA9/CD28/ITGA8/ITGB4/ITGA3	26
CC	GO:0060205	cytoplasmic vesicle lumen	113/3663	326/19559	4.81269e-12	2.05887e-10	1.50572e-10	ACTN1/TIMP2/SPARC/FN1/ANXA2/TGFB3/THBS1/CRISPLD2/RAB27A/ISLR/SRGN/ECM1/PROS1/HPSE/ADA/CHI3L1/VEGFC/MNDA/SERPINB1/SERPINA1/GSN/SERPING1/PYGB/DOCK2/SERPINE1/RARRES2/TGFB2/CAB39/CDA/CXCL1/LYZ/S100A8/OSCAR/PRDX4/SERPINA3/SDCBP/CTSC/CTSZ/FAM3C/HK3/ARHGAP9/SERPINB3/B2M/BIN2/RNASE2/S100A7/F13A1/S100A9/PDGFB/GAS6/CTSH/GGH/ALOX5/TIMP1/S100P/C3/COTL1/PTX3/PLAC8/SLPI/HSPA6/IDH1/OLFM4/S100A12/LCN2/TCN1/RETN/…	113
CC	GO:0030017	sarcomere	81/3663	207/19559	5.08733e-12	2.05887e-10	1.50572e-10	PALLD/CORO1C/ACTN1/PDE4B/PDLIM3/FLNA/TPM1/TPM4/BIN1/PDLIM7/CRYAB/MMP2/BAG3/CAB39/CACNA1D/NEXN/FBXO32/PARVB/CFL2/CASQ1/FLNC/MYL9/TPM2/TNNI2/TNNC1/PDLIM4/CMYA5/DES/LMOD1/TNNT1/KRT8/TNNT3/ACTC1/HRC/MYH1/CSRP3/MYH6/MYL2/MYH7/SCN1A/BMP10/MYLK2/TRIM54/ENO1/KRT19/CSRP2/DMD/SYNPO2/CASQ2/PGM5/CACNA1C/CSRP1/PARVA/TMOD1/ABCC9/ILK/MYOM1/ANK2/PPP1R12B/RYR2/JPH2/FHL3/FBXL22/PDLIM2/HABP4/PPP3CB/PDLIM5/HDAC4/PPP…	81
CC	GO:0030016	myofibril	86/3663	227/19559	8.80445e-12	3.36525e-10	2.46113e-10	PALLD/CALD1/CORO1C/ACTN1/PDE4B/PDLIM3/FLNA/TPM1/TPM4/BIN1/PDLIM7/CRYAB/MMP2/BAG3/CAB39/CACNA1D/NEXN/FBXO32/PARVB/CFL2/CASQ1/SVIL/FLNC/MYL9/TPM2/AHNAK/TNNI2/TNNC1/PDLIM4/CMYA5/DES/LMOD1/TNNT1/KRT8/TNNT3/ACTC1/HRC/MYH1/CSRP3/MYH6/MYL2/MYH7/MYH13/SCN1A/BMP10/MYLK2/TRIM54/ENO1/KRT19/CSRP2/DMD/SYNPO2/CASQ2/PGM5/CACNA1C/CSRP1/PARVA/TMOD1/ABCC9/ILK/MYOM1/ANK2/PPP1R12B/RYR2/JPH2/FHL3/VCL/FBXL22/PDLIM2/HA…	86
CC	GO:0034774	secretory granule lumen	111/3663	322/19559	1.10118e-11	3.98742e-10	2.91613e-10	ACTN1/TIMP2/SPARC/FN1/ANXA2/TGFB3/THBS1/CRISPLD2/RAB27A/ISLR/SRGN/ECM1/PROS1/HPSE/CHI3L1/VEGFC/MNDA/SERPINB1/SERPINA1/GSN/SERPING1/PYGB/DOCK2/SERPINE1/RARRES2/TGFB2/CAB39/CDA/CXCL1/LYZ/S100A8/OSCAR/PRDX4/SERPINA3/SDCBP/CTSC/CTSZ/FAM3C/HK3/ARHGAP9/SERPINB3/B2M/BIN2/RNASE2/S100A7/F13A1/S100A9/PDGFB/GAS6/CTSH/GGH/ALOX5/TIMP1/S100P/C3/COTL1/PTX3/PLAC8/SLPI/HSPA6/IDH1/OLFM4/S100A12/LCN2/TCN1/RETN/DEFA…	111
CC	GO:0030018	Z disc	57/3663	128/19559	1.77534e-11	6.10716e-10	4.46638e-10	PALLD/ACTN1/PDE4B/PDLIM3/FLNA/BIN1/PDLIM7/CRYAB/BAG3/CAB39/CACNA1D/NEXN/FBXO32/PARVB/CFL2/CASQ1/FLNC/MYL9/PDLIM4/DES/KRT8/HRC/CSRP3/MYH6/MYH7/SCN1A/BMP10/TRIM54/KRT19/CSRP2/DMD/SYNPO2/CASQ2/PGM5/CACNA1C/CSRP1/PARVA/ANK2/PPP1R12B/RYR2/JPH2/FHL3/FBXL22/PDLIM2/PPP3CB/PDLIM5/HDAC4/PPP1R12A/SORBS2/SLC8A1/ATP2B4/PPP3CA/SYNPO/FHOD3/JUP/SLC2A1/FHL2	57
CC	GO:0045177	apical part of cell	138/3663	433/19559	2.47473e-11	8.1077e-10	5.92944e-10	CLIC4/MSN/FAP/PDGFRB/SLC39A14/OSMR/FN1/SLC39A8/SLC16A1/ANXA1/CTSK/MYO1B/C5AR1/RAB27A/STC1/CTSB/DDR2/CYP4F12/UPK2/PDPN/LDLR/ATP1A1/AMOTL1/ATP6V1B2/SLCO2B1/ASPM/UPK1A/SCNN1B/THY1/REEP6/DPP4/SCNN1G/SNX10/ACVR1/CD44/KCNE4/SHROOM3/SLC7A1/VCAM1/SLC9A3R1/NOX4/PODXL/LRP1/P2RY6/AMOTL2/ITPR3/EGFR/SHROOM1/RHCG/UPK3A/HOMER2/SLC7A5/ENPEP/SLC23A2/RDX/LMO7/ATP8B1/ABCC5/CDH2/CSPG4/JAG1/CA2/ERBB3/PLAT/SLC44A4/UPK…	138
CC	GO:0005884	actin filament	53/3663	118/19559	6.0456e-11	1.89062e-09	1.38268e-09	PALLD/ACTN1/PDLIM3/MYO5A/FLNA/ANXA1/TPM1/MYO1B/PLS3/EHBP1/HCK/AIF1/WIPF1/TPM4/DPYSL3/PDLIM7/LCP1/FYN/GAS7/SPECC1/GDPD2/SRC/JAM3/TPM2/RCSD1/WAS/PDLIM4/DBN1/COTL1/RAC2/CORO1A/POF1B/LMOD1/ACTC1/AMOT/DAPK3/GAS2L2/ACTN3/ARHGAP6/HCLS1/SMTN/TMOD1/AKAP13/TEK/PDLIM2/ACTB/PDLIM5/GNG12/PKD2/SMTNL2/GJB6/PLS1/RAC3	53
CC	GO:0042383	sarcolemma	58/3663	135/19559	6.9494e-11	2.07878e-09	1.52028e-09	CORO1C/COL6A3/COL6A2/COL6A1/ANXA1/CAV1/ANXA2/TGFB3/CAV2/ITGB1/ATP1A1/BIN1/SGCB/LAMA2/BGN/DYSF/CACNA1D/CASQ1/SGCE/FLNC/CACNA2D1/AHNAK/RDX/CDH2/DES/POPDC3/KRT8/SLC2A4/AKAP6/SCN1A/KRT19/BVES/DMD/PGM5/SGCD/CACNA1C/SGCA/POPDC2/ANK2/AQP1/ATP1A2/SLMAP/RYR2/VCL/SCN1B/PPP3CB/DTNA/CACNB2/SLC2A5/UTRN/SLC8A1/SSPN/ATP2B4/PPP3CA/KCND3/SNTB1/PDE9A/SLC2A1	58
CC	GO:0031674	I band	59/3663	140/19559	1.22261e-10	3.50482e-09	2.56319e-09	PALLD/ACTN1/PDE4B/PDLIM3/FLNA/BIN1/PDLIM7/CRYAB/BAG3/CAB39/CACNA1D/NEXN/FBXO32/PARVB/CFL2/CASQ1/FLNC/MYL9/PDLIM4/DES/KRT8/ACTC1/HRC/CSRP3/MYH6/MYH7/SCN1A/BMP10/TRIM54/KRT19/CSRP2/DMD/SYNPO2/CASQ2/PGM5/CACNA1C/CSRP1/PARVA/ANK2/PPP1R12B/RYR2/JPH2/FHL3/FBXL22/PDLIM2/PPP3CB/PDLIM5/HDAC4/PPP1R12A/SORBS2/SLC8A1/ATP2B4/PPP3CA/SYNPO/SMTNL2/FHOD3/JUP/SLC2A1/FHL2	59
CC	GO:0008305	integrin complex	22/3663	31/19559	3.24231e-10	8.92284e-09	6.52558e-09	ITGA5/ITGA1/EMILIN1/LYN/ITGB1/ITGB5/ITGB2/ITGA4/ITGB8/ITGAX/ITGAM/ITGAV/ITGA11/ITGA2/NPNT/ITGBL1/ITGAL/ITGA7/ITGA9/ITGA8/ITGB4/ITGA3	22
CC	GO:0016324	apical plasma membrane	116/3663	361/19559	5.50925e-10	1.45783e-08	1.06616e-08	MSN/PDGFRB/SLC39A14/OSMR/FN1/SLC39A8/SLC16A1/ANXA1/CTSK/RAB27A/STC1/CTSB/DDR2/CYP4F12/UPK2/PDPN/ATP1A1/AMOTL1/ATP6V1B2/SLCO2B1/ASPM/UPK1A/SCNN1B/THY1/DPP4/SCNN1G/CD44/KCNE4/SHROOM3/SLC7A1/SLC9A3R1/NOX4/PODXL/P2RY6/AMOTL2/EGFR/SHROOM1/RHCG/UPK3A/SLC7A5/ENPEP/SLC23A2/RDX/LMO7/ATP8B1/ABCC5/CDH2/CSPG4/JAG1/ERBB3/SLC44A4/UPK1B/CEACAM6/MUC20/MAL/CD36/CEACAM5/CLCA4/KIAA1614/ABCB11/P2RY4/UMOD/ADCY8/SLC17…	116
CC	GO:0042641	actomyosin	39/3663	79/19559	6.68491e-10	1.69593e-08	1.24029e-08	PALLD/ACTN1/PDLIM3/MYO5A/TPM1/MYLK/TPM4/PDLIM7/BAG3/LCP1/NOX4/MYH10/MYL9/PDLIM4/DBN1/FSCN1/LIMA1/MYH6/MYH7/MYH14/MST1R/SYNPO2/PGM5/SORBS1/ILK/ZYX/FAM107A/FHL3/TEK/PDLIM2/ROR1/PDLIM5/HDAC4/LPP/MYH9/SYNPO/CDC42BPA/PRKCZ/ABLIM3	39
CC	GO:0032432	actin filament bundle	38/3663	76/19559	6.90205e-10	1.69593e-08	1.24029e-08	PALLD/ACTN1/PDLIM3/TPM1/PLS3/MYLK/TPM4/PDLIM7/CRYAB/BAG3/LCP1/NOX4/MYH10/MYL9/PDLIM4/FSCN1/LIMA1/MYH6/MYH7/MYH14/MST1R/SYNPO2/PGM5/SORBS1/ILK/ZYX/FAM107A/FHL3/TEK/PDLIM2/ROR1/PDLIM5/LPP/MYH9/SYNPO/PLS1/PRKCZ/ABLIM3	38
CC	GO:0042581	specific granule	63/3663	160/19559	8.47522e-10	2.01067e-08	1.47047e-08	DEGS1/PLAUR/TIMP2/SLC2A3/RAB27A/STOM/CD93/CYBB/HPSE/ANXA3/CHI3L1/C3AR1/ITGB2/CD53/PLAU/DOCK2/CXCL1/CLEC5A/LYZ/ITGAM/ITGAV/OSCAR/TNFRSF1B/CD47/CTSZ/ATP11A/B2M/OLR1/GGH/CD59/LAIR1/PTX3/ITGAL/SLPI/OLFM4/LCN2/CD36/TCN1/RETN/CHRNB4/DEFA4/CEACAM8/PRG3/ACAA1/TMEM63A/PTPRJ/SNAP25/LRG1/SLC27A2/CEACAM1/P2RX1/ATP8B4/VCL/SLC2A5/STXBP2/SPTAN1/CKAP4/LTF/ADAM8/JUP/TMC6/CRISP3/QPCT	63
CC	GO:0070820	tertiary granule	64/3663	164/19559	9.61569e-10	2.2052e-08	1.61274e-08	TNFAIP6/TIMP2/SIRPA/SLC2A3/LAMP2/FCER1G/STOM/CD93/CYBB/FPR1/ITGB2/CD53/CD300A/MMP9/PLAU/DSP/LILRB2/CDA/CXCL1/CLEC5A/ITGAX/LYZ/ITGAM/OSCAR/CD47/METTL7A/SLC11A1/PGM1/ATP11A/NCKAP1L/B2M/OLR1/CTSH/GGH/CD59/LAIR1/PTX3/IDH1/OLFM4/PKP1/PRSS3/TCN1/CHRNB4/SERPINB12/CEACAM8/PRG3/NRAS/TMEM63A/SNAP25/LRG1/DSG1/CEACAM1/ATP8B4/STXBP2/FTH1/SPTAN1/TBC1D10C/LTF/ADAM8/TMC6/CSTB/CRISP3/ALDOC/QPCT	64
CC	GO:0016323	basolateral plasma membrane	86/3663	246/19559	1.03065e-09	2.28739e-08	1.67284e-08	MSN/SLC39A14/STX2/SLC39A8/SLC16A1/ANXA1/C5AR1/ANXA2/NOD2/HEPH/SLC7A7/PDPN/LDLR/ATP1A1/DSP/SLC14A1/AQP9/CD44/CD38/SLC7A1/RHBG/LRP1/P2RY6/PDGFB/EGFR/TGFA/RHCG/SLC7A5/KCNQ1/SLC23A2/ABCC5/CDH2/SLC1A3/CA2/SLCO1B3/ERBB3/MUC20/CEACAM5/AQP3/CLCA2/P2RY4/UMOD/SLC22A6/ADCY8/MLC1/SLC22A9/OTOF/SLC3A2/RAB17/PROM2/TACSTD2/ARRB2/CLDN4/CXADR/SLC4A11/ERBB2/CLDN7/MST1R/CEACAM1/CA9/ANK2/AQP1/ADRA2A/TEK/CD34/CHRM3/CD…	86
CC	GO:0001725	stress fiber	35/3663	68/19559	1.18227e-09	2.46486e-08	1.80264e-08	PALLD/ACTN1/PDLIM3/TPM1/MYLK/TPM4/PDLIM7/BAG3/LCP1/NOX4/MYH10/MYL9/PDLIM4/FSCN1/LIMA1/MYH6/MYH7/MYH14/MST1R/SYNPO2/PGM5/SORBS1/ILK/ZYX/FAM107A/FHL3/TEK/PDLIM2/ROR1/PDLIM5/LPP/MYH9/SYNPO/PRKCZ/ABLIM3	35
CC	GO:0097517	contractile actin filament bundle	35/3663	68/19559	1.18227e-09	2.46486e-08	1.80264e-08	PALLD/ACTN1/PDLIM3/TPM1/MYLK/TPM4/PDLIM7/BAG3/LCP1/NOX4/MYH10/MYL9/PDLIM4/FSCN1/LIMA1/MYH6/MYH7/MYH14/MST1R/SYNPO2/PGM5/SORBS1/ILK/ZYX/FAM107A/FHL3/TEK/PDLIM2/ROR1/PDLIM5/LPP/MYH9/SYNPO/PRKCZ/ABLIM3	35
CC	GO:0030863	cortical cytoskeleton	47/3663	106/19559	1.22225e-09	2.47326e-08	1.80878e-08	CALD1/MYADM/FLNA/MPP1/ANLN/CAPN2/EPB41L2/GSN/CFL2/SHROOM3/GYPC/CALB2/SHROOM1/RTKN/DBN1/RDX/COTL1/CAP2/CDH2/CORO1A/PVALB/PPP1R9A/BSN/SPTA1/EPB42/GYS2/SPTBN5/KRT19/LLGL2/RIMS3/MLPH/CDH1/SELE/HCLS1/TMOD1/DSTN/AKAP13/ACTB/CLDN5/UTRN/MYH9/SPTAN1/DLC1/SHROOM2/SPTBN1/SLC2A1/PLS1	47
CC	GO:0031091	platelet alpha granule	42/3663	91/19559	2.07077e-09	4.07054e-08	2.97692e-08	CD109/ACTN1/SPARC/FN1/TGFB3/THBS1/ISLR/SRGN/PROS1/SERPINE2/VEGFC/SERPINA1/SERPING1/SERPINE1/TGFB2/SERPINA3/PECAM1/THBS2/PCDH7/F13A1/PDGFB/GAS6/TIMP1/CD36/TREML1/STXBP1/APP/SCCPDH/A2M/IGF1/HGF/MMRN1/VWF/VEGFB/LHFPL2/SELP/CFD/SNCA/SERPINA5/CLU/VEGFA/F5	42
CC	GO:0030864	cortical actin cytoskeleton	38/3663	80/19559	4.40962e-09	8.42727e-08	6.16315e-08	CALD1/MYADM/ANLN/CAPN2/EPB41L2/GSN/CFL2/SHROOM3/CALB2/SHROOM1/RTKN/DBN1/RDX/COTL1/CAP2/CDH2/CORO1A/PVALB/PPP1R9A/SPTA1/GYS2/SPTBN5/KRT19/LLGL2/MLPH/CDH1/HCLS1/DSTN/AKAP13/CLDN5/UTRN/MYH9/SPTAN1/DLC1/SHROOM2/SPTBN1/SLC2A1/PLS1	38
CC	GO:0030667	secretory granule membrane	98/3663	306/19559	1.42217e-08	2.64446e-07	1.93398e-07	CD109/DEGS1/PLAUR/SPARC/FCGR2A/GLIPR1/RAB31/SIRPA/CAV1/CD14/SLC2A3/C5AR1/PAM/LAMP2/FCER1G/RAB27A/STOM/CD93/CAV2/TYROBP/CYBB/FPR1/C3AR1/ITGB2/CD53/CD300A/PLAU/DSP/ITPR2/LILRB2/LILRB3/CLEC5A/ITGAX/VNN1/ANPEP/ITGAM/MOXD1/ITGAV/CD44/PECAM1/IQGAP2/PTPRC/ICA1/TNFRSF1B/CD38/CD47/SLC11A1/ATP11A/TLR2/NCKAP1L/PCDH7/ITPR3/OLR1/CD59/LAIR1/CPE/FCGR3B/HLA-B/LAMP3/ITGAL/MME/PKP1/CEACAM6/CD36/CHRNB4/SERPINB12/SP…	98
CC	GO:0098644	complex of collagen trimers	16/3663	21/19559	1.73003e-08	3.13226e-07	2.29073e-07	COL3A1/COL5A2/COL1A2/LUM/COL5A1/COL1A1/COL4A1/COL5A3/COL4A2/COL16A1/COL8A1/COL11A1/COL7A1/COL4A4/COL4A6/COL4A5	16
CC	GO:0030027	lamellipodium	70/3663	201/19559	4.25645e-08	7.50881e-07	5.49145e-07	PALLD/CORO1C/FAP/STX2/ITGB1/FGD6/MYLK/APBB2/PDPN/AIF1/KITLG/AMOTL1/GSN/DPYSL3/ACTA2/DPP4/DYSF/ITGAV/CD44/MYO10/ANTXR1/TESC/IQGAP2/PARVB/ENAH/PODXL/GDPD2/MYH10/ACTG2/MYO1G/PDLIM4/DBN1/RDX/TUBB3/FSCN1/RAC2/PLCE1/CDH2/CSPG4/CORO1A/PPP1R9A/APBB1IP/ACTC1/AMOT/FGD1/WASF1/PTPRM/APP/FGD3/PLXND1/CDH1/PARVA/ILK/ACTB/ITSN1/SORBS2/APBB1/PKD2/SH3BP1/CDC42BPA/ABI3/STMN2/EVL/WASF3/PLEK2/RAB3IP/RAC3/ARHGEF6/FGD5…	70
CC	GO:0001726	ruffle	64/3663	179/19559	5.19471e-08	8.9349e-07	6.5344e-07	PALLD/CORO1C/ACTN1/ITGA5/FAP/PDGFRB/MYADM/CDK6/MYO5A/TPM1/ANXA2/ITGB1/FGD6/MACF1/PDPN/SAMSN1/AIF1/WIPF1/PLEK/TNFRSF12A/ATP6V1B2/GSN/LAYN/PDLIM7/LCP1/ITGAV/MYO10/TESC/SLC9A3R1/FRMD4B/PODXL/SRC/PLEKHO1/DDX58/RDX/FSCN1/LIMA1/PLA2G4F/CSPG4/PTK6/ARHGEF4/AMOT/FGD1/KIF18A/S100A6/SH3YL1/KSR1/FGD3/PTPRJ/EPS8L1/EPS8L3/TLN1/FAM107A/RASGRP2/ARF4/SH2D3C/S100B/MYH9/PSD/DLC1/PDE9A/WWC1/FGD5/EPS8	64
CC	GO:0005912	adherens junction	60/3663	166/19559	8.60091e-08	1.44327e-06	1.05552e-06	PDLIM3/CDH11/ANXA1/ANXA2/DSC2/CDC42EP1/CNN3/MYO1E/PDLIM7/EFNB2/NEXN/SDCBP/SHROOM3/PVR/FRMD4B/CDH3/SHROOM1/PKP2/PDLIM4/CDH2/JAG1/POF1B/PKP1/CDH20/CDCA3/CD99L2/PTPRM/PLEKHA7/CXADR/TMEM47/DLL1/CDH1/KRT18/CEACAM1/TRIM29/DCHS1/PGM5/SORBS1/ARHGAP24/TLN1/ZYX/VCL/HMCN1/PDLIM2/IGSF21/CDH5/ACTB/PDLIM5/CDH19/STXBP6/MYH9/SH3BP1/BMPR2/SHROOM2/BAIAP2L1/FAT2/PKP3/JUP/VEGFA/ESAM	60
CC	GO:0044853	plasma membrane raft	45/3663	113/19559	1.41323e-07	2.31501e-06	1.69304e-06	CORO1C/CAV1/F2R/CAV2/HCK/LCP2/ITGB2/ATP1A1/ITGAM/EHD2/HAS2/JAK2/LRP8/SRC/CD8A/TGFBR2/SELPLG/CDH2/HMOX1/PTGIS/PTGS2/MAL/ADRA1B/AKAP6/SLC22A6/ADCY8/LYPD4/MLC1/KIF18A/BVES/CDH1/SMO/SELE/LRRK2/KCNMA1/ATP1A2/NOS3/ATP2B4/BMPR2/SPRED1/DLC1/PLVAP/MS4A1/TFPI/SLC2A1	45
CC	GO:0001533	cornified envelope	24/3663	45/19559	1.99379e-07	3.19006e-06	2.333e-06	ANXA1/DSC2/DSG3/DSP/PI3/SPRR1B/EVPL/SCEL/PKP2/TGM1/DSC3/SPRR2G/PKP1/CST6/CNFN/KRT1/SPRR3/SPRR1A/DSG1/IVL/PKP3/JUP/CSTA/PPL	24
CC	GO:0014704	intercalated disc	26/3663	51/19559	2.04426e-07	3.19649e-06	2.3377e-06	ACTN1/YWHAH/DSC2/ITGB1/ATP1A1/DSP/TMEM65/PKP2/CDH2/GJC1/DES/AKAP6/MYH1/SCN1A/CXADR/GJA1/PGM5/ANK2/ATP1A2/VCL/SCN1B/SLC8A1/GJA5/VAMP5/JUP/SLC2A1	26
CC	GO:0005938	cell cortex	94/3663	305/19559	2.10271e-07	3.21482e-06	2.35111e-06	CALD1/CORO1C/MYADM/FLNA/MPP1/CAV1/ANLN/ANXA2/ECT2/CAPN2/EPB41L2/MELK/GSN/TRAK1/ITPR2/RND3/LAMC2/MYO10/AGTRAP/PLA2G4C/CFL2/SHROOM3/CTSZ/SPIRE1/AKAP12/GYPC/BIN2/MYH10/CALB2/SHROOM1/SPIRE2/RTKN/DBN1/FRY/RDX/TNFAIP2/COTL1/CAP2/FSCN1/RAC2/CDH2/CORO1A/PVALB/PPP1R9A/KIAA1614/BSN/SPTA1/OR2C1/EPB42/GYS2/ENO1/CNKSR1/SPTBN5/KRT19/LLGL2/GPSM1/RIMS3/MLPH/CDH1/SCIN/SELE/HCLS1/TMOD1/FNBP1/DSTN/AKAP13/HMCN1/PHLD…	94
CC	GO:0005901	caveola	35/3663	82/19559	4.77205e-07	7.13732e-06	5.21977e-06	CORO1C/CAV1/F2R/CAV2/HCK/ATP1A1/EHD2/JAK2/LRP8/SRC/TGFBR2/HMOX1/PTGIS/PTGS2/ADRA1B/AKAP6/SLC22A6/ADCY8/MLC1/KIF18A/BVES/CDH1/SMO/SELE/LRRK2/KCNMA1/ATP1A2/NOS3/ATP2B4/BMPR2/SPRED1/DLC1/PLVAP/TFPI/SLC2A1	35
CC	GO:0031253	cell projection membrane	102/3663	344/19559	5.16529e-07	7.5422e-06	5.51587e-06	MSN/CORO1C/PLAUR/ITGA5/FAP/CYBRD1/TPM1/ITGB1/MACF1/PDPN/AIF1/PLEK/GNA12/THY1/DPP4/LCP1/ITGAV/CD44/MYO10/ANTXR1/TESC/SLC9A3R1/PODXL/SYTL1/SGCE/SRC/PLEKHO1/GPR161/DDX58/SLC7A5/S100P/FSCN1/LIMA1/PLA2G4F/ATP8B1/CSPG4/CNGA1/ARHGEF4/MUC20/CD36/PDE6H/TACR3/GABRA6/GABRA1/UMOD/GNAT2/KCNH1/SLC17A3/OPRD1/SLC9A3/PKD1L1/TAS2R4/SH3YL1/ARL13B/RAB25/CNTNAP2/PROM2/KSR1/PLXND1/PTPRJ/SLC7A11/DHRS3/BVES/DMD/EPS8L1/G…	102
CC	GO:0005614	interstitial matrix	11/3663	13/19559	5.262e-07	7.5422e-06	5.51587e-06	TNC/CCDC80/ECM2/ADAMTSL4/COL14A1/ABI3BP/NAV2/SMOC2/VWC2/VIT/EGFLAM	11
CC	GO:0045178	basal part of cell	31/3663	69/19559	5.45836e-07	7.66398e-06	5.60493e-06	FAP/SLC16A1/ITGA1/KRT14/SLC7A1/ITGA2/EDN1/EGFR/SLC7A5/SLC23A2/SLC1A3/ERBB3/MUC20/CLCA2/SLC3A2/TACSTD2/CLDN4/ERBB2/MST1R/CEACAM1/AQP1/TEK/PHLDB1/CD34/CHRM3/CLDN11/ITGA9/PKD2/SLC6A9/BMPR2/PHLDB2	31
CC	GO:0031093	platelet alpha granule lumen	30/3663	67/19559	9.05171e-07	1.24552e-05	9.10888e-06	ACTN1/SPARC/FN1/TGFB3/THBS1/ISLR/SRGN/PROS1/VEGFC/SERPINA1/SERPING1/SERPINE1/TGFB2/SERPINA3/F13A1/PDGFB/GAS6/TIMP1/APP/SCCPDH/A2M/IGF1/HGF/MMRN1/VWF/VEGFB/CFD/CLU/VEGFA/F5	30
CC	GO:1904724	tertiary granule lumen	26/3663	55/19559	1.34156e-06	1.80979e-05	1.32356e-05	TNFAIP6/TIMP2/MMP9/CDA/CXCL1/LYZ/OSCAR/METTL7A/PGM1/B2M/CTSH/GGH/PTX3/IDH1/OLFM4/PRSS3/TCN1/PRG3/LRG1/FTH1/SPTAN1/LTF/CSTB/CRISP3/ALDOC/QPCT	26
CC	GO:0005796	Golgi lumen	40/3663	103/19559	1.46858e-06	1.94304e-05	1.42102e-05	DCN/LUM/VCAN/FMOD/PROS1/MMP11/GPC6/BGN/GPC4/MMP14/SDC2/PDGFB/HSPG2/GAS6/WNT7B/MUC16/SOD3/ABCC5/CSPG4/WNT5B/DEFB1/MUC20/WNT1/MUC7/DEFA4/UMOD/AGRP/PROZ/F2/APP/SDC1/HS3ST1/PRELP/OGN/F10/OMD/PCSK5/SDC3/PODXL2/MUC1	40
CC	GO:0030139	endocytic vesicle	92/3663	313/19559	2.74649e-06	3.56526e-05	2.6074e-05	SPHK1/SPARC/RAB31/VIM/CAV1/NCF2/RAB23/LAMP2/CD163/NOD2/ITGB5/HBEGF/CYBB/ANXA3/SH3KBP1/LDLR/MYO1E/ROR2/GSN/MSR1/TLR1/COLEC12/DPP4/DYSF/PIK3C2B/ITGAV/EHD2/HLA-DPA1/HLA-DRA/TAP2/TAP1/SLC11A1/SYT11/CTLA4/TLR2/RAB32/GNLY/LRP1/B2M/HLA-DPB1/GPR161/HLA-DQA1/STAB1/EGFR/APOE/WAS/HLA-DQB1/RAC2/CD74/HLA-B/WNT7B/MARCO/CORO1A/WNT5B/HLA-A/HLA-F/HLA-DQB2/RAB38/CD36/FZD2/AMOT/WNT1/AMELX/CPNE6/CACNG2/DRD3/STXBP1/R…	92
CC	GO:0031225	anchored component of membrane	57/3663	171/19559	3.5896e-06	4.57342e-05	3.3447e-05	CD109/PLAUR/CD14/GAS1/NOD2/PSCA/GPC6/THY1/PRNP/VNN1/RHBG/NT5E/GPC4/FOLR2/CNTN1/CD48/CD59/LYPD6/MSLN/FCGR3B/CD2/CNTN3/ULBP2/LY6E/CD52/CEACAM6/CEACAM5/RTN4RL2/ALPI/UMOD/CEACAM8/LYPD4/TECTB/TREH/RGMA/RTN4R/PRSS21/DPEP2/LYNX1/LY6D/CPM/NEGR1/RECK/NTNG2/NCAM1/IGSF21/PRND/XPNPEP2/LSAMP/GFRA3/VNN2/TFPI/LYPD3/CD24/RAB27B/CEACAM7/ITLN1	57
CC	GO:0098858	actin-based cell projection	69/3663	220/19559	4.22463e-06	5.28463e-05	3.86483e-05	CLIC4/MSN/MYO5A/MPP1/MYO1B/ARL4C/ITGB1/PDPN/MYO1E/KITLG/CDH23/ATP6V1B2/PDGFRA/ACTA2/LCP1/ITGAV/CD44/MYO10/ANTXR1/IQGAP2/ENAH/VCAM1/SLC9A3R1/PODXL/SYTL1/JAM3/MYO1F/FOXA1/ACTG2/CALB2/MYO1G/HOMER2/SLC7A5/S100P/RDX/TUBB3/PLEKHG6/FSCN1/ATP8B1/CA2/PVALB/PPP1R9A/MUC20/ACTC1/AKR1B1/TMC1/TMC2/PCDH15/MAP2/APP/PROM2/CXADR/DMD/GAP43/CEACAM1/AOC3/CA9/LRRK2/TEK/ANGPT1/UTRN/APBB1/PALM/RHOC/TBC1D10C/PROM1/ITGA3/…	69
CC	GO:0019897	extrinsic component of plasma membrane	57/3663	172/19559	4.40005e-06	5.40577e-05	3.95343e-05	GNB4/S100A10/CDH11/ANXA1/ANXA2/MFGE8/GNG2/RGS1/LYN/CAV2/HCK/SERPINE2/SLA/CDH23/GNA12/RACGAP1/FYN/GNG11/WNT2/CDH3/SYTL1/SRC/PLEKHA4/EPN3/GNG4/CDH26/CDH2/ERRFI1/PTK6/SRMS/GNAT2/CDH20/KPNA2/S100A6/PCSK9/SYTL2/SNAP25/CDH1/DCHS1/GNAO1/CDH5/DTNA/FCN1/GNAL/SHANK3/CDH19/GNG12/KCNAB1/ATP2A2/PPP3CA/GNAZ/GNG7/SYTL3/GNA14/JUP/GNA15/ST14	57
CC	GO:0042611	MHC protein complex	15/3663	25/19559	5.74987e-06	6.94019e-05	5.0756e-05	HLA-DPA1/HLA-DRA/HLA-DMB/B2M/HLA-DPB1/HLA-DQA1/HLA-DQB1/CD74/HLA-B/HLA-A/HLA-F/HLA-DOA/HLA-DQB2/HLA-DMA/HLA-DOB	15
CC	GO:0035580	specific granule lumen	27/3663	62/19559	6.00539e-06	7.12363e-05	5.20975e-05	TIMP2/RAB27A/HPSE/CHI3L1/DOCK2/CXCL1/LYZ/OSCAR/CTSZ/B2M/GGH/PTX3/SLPI/OLFM4/LCN2/TCN1/RETN/DEFA4/PRG3/ACAA1/LRG1/VCL/SPTAN1/LTF/JUP/CRISP3/QPCT	27
CC	GO:0030427	site of polarized growth	61/3663	191/19559	7.88209e-06	9.19132e-05	6.72193e-05	PALLD/TIMP2/NRP1/MYO5A/FLNA/GPRIN1/APBB2/TRPV2/DPYSL3/TRAK1/THY1/CRTAC1/ITGA4/L1CAM/MAP1B/CDK5R1/CTSZ/TSHZ3/LRP1/MYH10/MAPK8IP3/STMN3/DBN1/FRY/TUBB3/FSCN1/NGFR/KIF5C/PPP1R9A/TRPM1/MAP2/APP/RTN4R/SNAP25/CXADR/GAP43/NDRG2/MYH14/NEFL/BASP1/BOC/HCLS1/LRRK2/OLFM1/TRAK2/GDPD5/SLC2A13/UTRN/APBB1/PREX1/CPEB4/SNCA/FEZ1/STMN2/ANG/ARHGAP4/ITGA3/FLRT3/FKBP4/RAC3/EPS8	61
CC	GO:0030666	endocytic vesicle membrane	54/3663	164/19559	9.58106e-06	0.000109863	8.03464e-05	RAB31/CAV1/RAB23/LAMP2/CD163/HBEGF/CYBB/ANXA3/LDLR/ROR2/MSR1/TLR1/COLEC12/HLA-DPA1/HLA-DRA/TAP2/TAP1/SLC11A1/TLR2/RAB32/LRP1/B2M/HLA-DPB1/GPR161/HLA-DQA1/STAB1/APOE/HLA-DQB1/RAC2/CD74/HLA-B/WNT7B/MARCO/CORO1A/WNT5B/HLA-A/HLA-F/HLA-DQB2/RAB38/CD36/FZD2/WNT1/CACNG2/RAPGEF1/SMO/SGIP1/RAB9B/NOS3/TYRP1/ATP6V0D1/ATP6V0E2/RAB11FIP1/FZD4/RAB20	54
CC	GO:0044291	cell-cell contact zone	30/3663	74/19559	1.07608e-05	0.000121368	8.87602e-05	ACTN1/YWHAH/DSC2/ITGB1/ATP1A1/DSP/PECAM1/TMEM65/JAM3/AHNAK/PKP2/CDH2/GJC1/DES/AKAP6/MYH1/SCN1A/CXADR/GJA1/PGM5/JAM2/ANK2/ATP1A2/VCL/SCN1B/SLC8A1/GJA5/VAMP5/JUP/SLC2A1	30
CC	GO:0005775	vacuolar lumen	56/3663	173/19559	1.17058e-05	0.000129897	9.49979e-05	DCN/LUM/PDGFRB/VCAN/FMOD/CTSK/ANXA2/LAMP2/CTSB/HPSE/MNDA/GPC6/PYGB/BGN/LYZ/SERPINA3/SDCBP/IDUA/LIPA/CTSC/SERPINB3/GPC4/RNASE2/S100A7/SDC2/SERPINB13/HSPG2/GGH/C3/CD74/EPDR1/CSPG4/PLAC8/RETN/PSMD1/TUBB/PRDX6/PRKCD/FUCA1/IMPDH1/SDC1/PRELP/OGN/CTSG/OMD/ARSB/TPP1/CYB5R3/SMPD1/FTL/HEXB/SDC3/TCN2/CTSF/PRSS2/DSN1	56
CC	GO:0002102	podosome	16/3663	29/19559	1.24415e-05	0.00013587	9.93661e-05	PALLD/PTPN12/GSN/SH3PXD2B/LCP1/VCAM1/SVIL/BIN2/SRC/RHOU/FSCN1/SCIN/VCL/SH3PXD2A/LPXN/ADAM8	16
MF	GO:0005201	extracellular matrix structural constituent	103/3593	169/18352	2.56666e-32	2.98245e-29	2.3181e-29	TNC/CTHRC1/COL3A1/COL6A3/COL5A2/COL1A2/TGFBI/DCN/COL15A1/LAMA4/LUM/COL5A1/SPARC/FN1/COL6A2/COL6A1/COL1A1/VCAN/FBN1/POSTN/FMOD/NID2/AEBP1/SRPX/MFGE8/EFEMP1/THBS1/COL4A1/COL12A1/EMILIN1/ECM1/COL18A1/COL5A3/COL4A2/COL16A1/CHI3L1/ASPN/COL8A1/COL10A1/NID1/LAMA2/LTBP2/LAMA3/BGN/COL13A1/FGL2/LAMC2/IGFBP7/SPON1/FBLN2/COL11A1/THBS2/COL8A2/MFAP2/TFPI2/MFAP5/MGP/COL14A1/HSPG2/PCOLCE/DPT/ABI3BP/NPNT/LTBP1/ED…	103
MF	GO:0005539	glycosaminoglycan binding	113/3593	232/18352	1.03211e-23	5.99656e-21	4.66079e-21	TNFAIP6/DCN/SULF2/SULF1/NRP2/COL5A1/FN1/NRP1/VCAN/FSTL1/FBN1/POSTN/CCDC80/THBS1/CRISPLD2/NOD2/COL5A3/SERPINE2/HBEGF/ECM2/HAPLN3/CXCL10/DPYSL3/LTBP2/LAYN/ANXA6/CCL8/BGN/COL13A1/PRNP/LAMC2/CD44/CXCL11/FGFBP1/PTPRC/COL11A1/THBS2/HMMR/TLR2/CXCL13/CXCL6/RSPO3/TREM2/STAB1/PCOLCE/LIPG/ABI3BP/NAV2/APOE/TGFBR2/TGFBR3/SHH/RNASE7/COMP/PGLYRP3/SFRP1/SMOC2/MMP7/SOD3/PCOLCE2/GPNMB/SEMA5A/BMP7/PTN/FGF10/RSPO1/H…	113
MF	GO:0003779	actin binding	164/3593	437/18352	8.77998e-19	3.40078e-16	2.64324e-16	PALLD/CALD1/MSN/CORO1C/ACTN1/KLHL5/PDLIM3/MYO5A/YWHAH/FLNA/TPM1/MYO1B/ANLN/PANX1/PLS3/NOD2/SSH3/ITGB1/MYLK/STK38L/CNN3/MACF1/FMNL2/DIAPH3/AFAP1/MYO1E/AIF1/EPB41L2/WIPF1/MICAL2/TPM4/BIN1/DIXDC1/GSN/TAGLN/PDLIM7/ANXA6/CXCR4/MAP1B/LCP1/GBP1/NEXN/MYO10/CDK5R1/ANTXR1/IQGAP2/GAS7/PARVB/CFL2/ENAH/SHROOM3/SPIRE1/SVIL/FLNC/MYH10/MYO1F/TPM2/EGFR/SHROOM1/TNS1/RCSD1/MYO1G/SPIRE2/HOMER2/CNN1/TNNI2/WAS/TNNC1/P…	164
MF	GO:0008201	heparin binding	82/3593	169/18352	1.85748e-17	5.39597e-15	4.19398e-15	NRP2/COL5A1/FN1/NRP1/FSTL1/FBN1/POSTN/CCDC80/THBS1/CRISPLD2/COL5A3/SERPINE2/HBEGF/ECM2/CXCL10/LTBP2/CCL8/COL13A1/LAMC2/CXCL11/FGFBP1/PTPRC/COL11A1/THBS2/CXCL13/CXCL6/RSPO3/PCOLCE/LIPG/ABI3BP/NAV2/APOE/TGFBR3/COMP/SFRP1/SMOC2/MMP7/SOD3/PCOLCE2/GPNMB/BMP7/PTN/FGF10/RSPO1/ELSPBP1/F2/HDGF/APP/SLIT2/APLP1/RTN4R/FGFR1/LIPH/LPL/SLIT3/NELL2/FGF7/PRELP/PLA2G5/CTSG/CHRD/ADAMTS5/FGF2/ADAMTS8/RSPO2/THBS4/ADA…	82
MF	GO:0005178	integrin binding	71/3593	144/18352	9.05331e-16	2.10399e-13	1.63531e-13	COL3A1/ACTN1/TGFBI/ITGA5/FAP/TIMP2/COL5A1/FN1/FBN1/MFGE8/ICAM1/SFRP2/THBS1/EMILIN1/LYN/ITGB1/ITGB5/COL16A1/ECM2/ITGB2/TSPAN4/LAMA3/THY1/ITGA4/ITGB8/LCP1/ITGAX/ITGAM/ITGAV/SPP1/VCAM1/ITGA2/CXCL12/SRC/MMP14/JAM3/EGFR/NPNT/EDIL3/PTPRZ1/IL1B/COMP/ITGBL1/CDH26/CX3CL1/GPNMB/PTN/ACTN3/ICAM4/CXADR/ADAM23/TSPAN8/FBLN5/JAM2/TLN1/ILK/ADAMTS5/FGF2/ADAMTS8/IGF1/THBS4/LAMB2/VWF/UTRN/MYH9/ESM1/ITGB4/ITGA3/F11R/…	71
MF	GO:1901681	sulfur compound binding	107/3593	262/18352	1.41409e-15	2.51314e-13	1.95332e-13	NRP2/COL5A1/FN1/NRP1/FSTL1/FBN1/POSTN/CCDC80/THBS1/CRISPLD2/COL5A3/SERPINE2/HBEGF/ECM2/CXCL10/DPYSL3/ACOT7/LTBP2/ANXA6/CCL8/COL13A1/LAMC2/CXCL11/FGFBP1/PTPRC/COL11A1/THBS2/CXCL13/ITGA2/LRP1/CXCL6/RSPO3/PCOLCE/LIPG/ABI3BP/NAV2/APOE/TGFBR3/COMP/GSTM2/SFRP1/SMOC2/MMP7/SOD3/PCOLCE2/FST/GSTM4/GPNMB/SEMA5A/GSTM3/BMP7/GSTM1/PTN/FGF10/RSPO1/GAL3ST3/TKTL2/GLRA1/ELSPBP1/F2/MGST2/HDGF/PC/ACOT11/APP/SOAT1/SL…	107
MF	GO:0048018	receptor ligand activity	169/3593	487/18352	1.51394e-15	2.51314e-13	1.95332e-13	FBN1/PDGFC/INHBA/GREM1/EFEMP1/TGFB3/SFRP2/CCL2/STC1/FAM3B/HBEGF/PTHLH/VEGFC/IL32/CLCF1/CXCL10/KITLG/CXCL2/CCL4/OSM/IL6/CCL8/DPP4/TGFB2/BMP1/CXCL1/CXCL9/CXCL5/CXCL11/CCL18/SEMA3A/SPP1/IL11/CCL11/AREG/TNFSF4/FAM3C/CXCL13/WNT2/EREG/CCL13/TNFSF13B/CSF1/CXCL12/CXCL16/LIF/SEMA3F/CCL24/CXCL6/EDN1/CSF3/PDGFB/CCL5/FAM3D/BMP3/C10orf99/CCL20/GAS6/SEMA6A/TGFA/IL15/CCL21/IL24/TIMP1/SECTM1/SHH/CSF2/IL1B/TNFRSF…	169
MF	GO:0030546	signaling receptor activator activity	170/3593	492/18352	1.9614e-15	2.84893e-13	2.21431e-13	FBN1/PDGFC/INHBA/GREM1/EFEMP1/TGFB3/SFRP2/CCL2/STC1/FAM3B/HBEGF/PTHLH/VEGFC/IL32/CLCF1/CXCL10/KITLG/CXCL2/CCL4/OSM/IL6/CCL8/DPP4/TGFB2/BMP1/CXCL1/CXCL9/CXCL5/CXCL11/CCL18/SEMA3A/SPP1/IL11/CCL11/AREG/TNFSF4/FAM3C/CXCL13/WNT2/EREG/CCL13/TNFSF13B/CSF1/CXCL12/CXCL16/LIF/SEMA3F/CCL24/CXCL6/EDN1/CSF3/PDGFB/CCL5/FAM3D/BMP3/C10orf99/CCL20/GAS6/SEMA6A/TGFA/IL15/CCL21/IL24/TIMP1/SECTM1/SHH/CSF2/IL1B/TNFRSF…	170
MF	GO:0005518	collagen binding	44/3593	70/18352	2.64981e-15	3.4212e-13	2.65911e-13	TGFBI/DCN/LUM/LOX/SPARC/FN1/COL6A2/COL6A1/NID2/CTSK/AEBP1/ITGA1/THBS1/CTSB/DDR2/ITGB1/COL5A3/ASPN/ECM2/MMP9/NID1/MRC2/C1QTNF1/CD44/ANTXR1/LRRC15/SPARCL1/ITGA11/ITGA2/COL14A1/MMP12/PDGFB/PCOLCE/ABI3BP/COMP/PODN/COCH/PCOLCE2/MMP13/CRTAP/VWF/SERPINH1/ITGA9/ITGA3	44
MF	GO:0019838	growth factor binding	67/3593	136/18352	6.1292e-15	7.12213e-13	5.53564e-13	COL3A1/CD109/COL1A2/NRP2/PDGFRB/COL5A1/OSMR/COL6A1/COL1A1/NRP1/TGFB3/THBS1/COL4A1/HTRA3/IL2RA/LTBP2/IL6ST/PDGFRA/IL1R2/TGFBR1/LRRC32/IL10RA/ACVR1/ITGAV/VASN/DUSP1/IGFBP7/FGFBP1/IL2RB/CXCL13/HTRA1/FGFR3/IL2RG/PDGFB/EGFR/IGFBP5/FSTL4/TGFBR2/LTBP1/IGFBP6/TGFBR3/NGFR/ERBB3/IGFBP3/CD36/PTN/FGFR1/LIFR/ERBB2/SRPX2/NTRK2/A2M/IL1R1/NLRP7/ACVRL1/TEK/GHR/LTBP3/BMPR2/ENG/ESM1/ITGB4/IGFBP4/IL11RA/LTBP4/IL1RN/…	67
MF	GO:0005125	cytokine activity	96/3593	235/18352	3.97049e-14	4.19428e-12	3.25998e-12	INHBA/GREM1/TGFB3/CCL2/FAM3B/IL32/CLCF1/CXCL10/KITLG/CXCL2/CCL4/OSM/IL6/CCL8/TGFB2/BMP1/CXCL1/CXCL9/CXCL5/CXCL11/CCL18/SPP1/IL11/CCL11/AREG/TNFSF4/FAM3C/CXCL13/WNT2/CCL13/TNFSF13B/CSF1/CXCL12/CXCL16/LIF/CCL24/CXCL6/EDN1/CSF3/CCL5/FAM3D/BMP3/C10orf99/CCL20/IL15/CCL21/IL24/TIMP1/SECTM1/CSF2/IL1B/TNFRSF11B/IL33/WNT7B/WNT11/CXCL3/CX3CL1/WNT5B/CCL19/TNFSF10/BMP7/GDF15/IL1A/WNT1/VSTM1/IL25/IL27/IFNA16/…	96
MF	GO:0030414	peptidase inhibitor activity	80/3593	189/18352	5.63769e-13	5.45917e-11	4.24311e-11	COL6A3/CD109/TIMP2/ANXA2/PROS1/SERPINB9/SERPINE2/SERPINB1/BIN1/SERPINA1/SPINK1/SERPING1/PI3/PI15/SERPINE1/PRNP/SERPINB2/PTTG1/SERPINA3/BIRC5/CST7/SERPINF1/SERPINB4/SERPINB7/SERPINB3/TFPI2/SERPINB13/LEF1/GAS6/TIMP1/C3/BIRC3/SLPI/SERPINB5/RARRES1/COL7A1/SPINK4/CST6/SPOCK1/A2ML1/CST9/SERPINB12/CST8/CSTL1/LCN1/R3HDML/SERPINA2/SPP2/CST9L/WFDC11/CRB2/AMBP/AVP/APP/WFDC2/A2M/NLRP7/RECK/ITIH5/PI16/WFDC1/S…	80
MF	GO:0019955	cytokine binding	63/3593	135/18352	8.9382e-13	7.98938e-11	6.2097e-11	CD109/NRP2/OSMR/NRP1/GREM1/TGFB3/THBS1/IL13RA1/ITGB1/PDPN/CSF1R/IL2RA/IL6ST/CXCR4/ITGA4/IL1R2/TGFBR1/LRRC32/IL10RA/ACVR1/GBP1/ITGAV/VASN/TNFRSF1B/IL2RB/CCR1/IL27RA/IL2RG/TGFBR2/LTBP1/TGFBR3/COMP/CD74/IL20RB/IL13RA2/CD36/IL17F/IL23R/TNFRSF14/IL12RB2/IL20RA/LIFR/IL22RA1/A2M/IL1R1/NBL1/NLRP7/CHRD/FGF2/ACVRL1/GHR/LTBP3/ZFP36/BMPR2/ENG/CD4/EBI3/CCR7/KIT/IL11RA/LTBP4/IL1RN/FZD4	63
MF	GO:0030020	extracellular matrix structural constituent conferring tensile strength	29/3593	41/18352	1.71931e-12	1.42703e-10	1.10915e-10	COL3A1/COL6A3/COL5A2/COL1A2/COL15A1/COL5A1/COL6A2/COL6A1/COL1A1/COL4A1/COL12A1/COL18A1/COL5A3/COL4A2/COL16A1/COL8A1/COL10A1/COL13A1/COL11A1/COL8A2/COL14A1/COL7A1/COL17A1/COL19A1/COL9A2/COL21A1/COL4A4/COL4A6/COL4A5	29
MF	GO:0004866	endopeptidase inhibitor activity	77/3593	183/18352	2.19989e-12	1.70418e-10	1.32456e-10	COL6A3/CD109/TIMP2/ANXA2/PROS1/SERPINB9/SERPINE2/SERPINB1/BIN1/SERPINA1/SPINK1/SERPING1/PI3/SERPINE1/PRNP/SERPINB2/PTTG1/SERPINA3/BIRC5/CST7/SERPINF1/SERPINB4/SERPINB7/SERPINB3/TFPI2/SERPINB13/LEF1/GAS6/TIMP1/C3/BIRC3/SLPI/SERPINB5/RARRES1/COL7A1/SPINK4/CST6/SPOCK1/A2ML1/CST9/SERPINB12/CST8/CSTL1/LCN1/SERPINA2/SPP2/CST9L/WFDC11/CRB2/AMBP/AVP/APP/WFDC2/A2M/NLRP7/RECK/ITIH5/WFDC1/SERPINH1/TIMP3/LXN…	77
MF	GO:0005126	cytokine receptor binding	102/3593	271/18352	2.80745e-12	2.03891e-10	1.58473e-10	ITGA5/SH2B3/OSMR/GREM1/TGFB3/CCL2/IL13RA1/GATA3/ECM1/VEGFC/CLCF1/CXCL10/KITLG/CXCL2/CCL4/STAT3/OSM/IL6ST/IL1RAP/IL6/CCL8/TGFBR1/TGFB2/CXCL1/CXCL9/CXCL5/CXCL11/CCL18/SDCBP/NES/IL11/CCL11/SMAD6/TNFSF4/STAT1/CXCL13/JAK2/CCL13/TNFSF13B/CSF1/CXCL12/CXCL16/LIF/CCL24/CXCL6/IL27RA/CSF3/CCL5/C10orf99/CCL20/CD300LF/IL15/CCL21/TGFBR2/TGFBR3/CSF2/IL1B/BAMBI/IL33/CXCL3/CX3CL1/DEFB1/S100A14/CCL19/TNFSF10/IL1A/…	102
MF	GO:0001664	G protein-coupled receptor binding	108/3593	293/18352	3.00309e-12	2.0527e-10	1.59545e-10	CTHRC1/FLNA/SAV1/CCL2/FPR1/CXCL10/CXCL2/CCL4/GNA12/ROR2/STAT3/CCL8/PRNP/CXCL1/CXCL9/CXCL5/CXCL11/CCL18/SDCBP/FYN/NES/CCL11/SLC9A3R1/STAT1/CXCL13/JAK2/WNT2/CCL13/CXCL12/CXCL16/CCL24/CXCL6/BDKRB2/RSPO3/EDN1/CCL5/C10orf99/CCL20/CCL21/HOMER2/C3/BAMBI/SFRP1/NMU/WNT7B/WNT11/UCHL1/CXCL3/DNM1/MARCO/CX3CL1/WNT5B/ADM/GAL/DEFB1/S100A14/CCL19/CRH/WNT1/PTCH2/ASIP/SHANK1/RSPO1/PMCHL2/GNAT2/GPHB5/WNT8A/INSL5/HC…	108
MF	GO:0061134	peptidase regulator activity	90/3593	229/18352	3.34311e-12	2.15816e-10	1.67742e-10	COL6A3/CD109/TIMP2/FN1/CAV1/ANXA2/SFRP2/PROS1/SERPINB9/SERPINE2/SERPINB1/BIN1/SERPINA1/SPINK1/SERPING1/PI3/PI15/SERPINE1/PRNP/SERPINB2/PTTG1/SERPINA3/CTSC/BIRC5/CST7/SERPINF1/SERPINB4/SERPINB7/SERPINB3/TFPI2/SERPINB13/LEF1/PCOLCE/GAS6/CTSH/TIMP1/C3/BIRC3/SLPI/PCOLCE2/SERPINB5/CASP1/RARRES1/COL7A1/SPINK4/CST6/SPOCK1/A2ML1/MAL/CST9/SERPINB12/CST8/CSTL1/LCN1/R3HDML/SERPINA2/SPP2/CST9L/WFDC11/CRB2/AM…	90
MF	GO:0061135	endopeptidase regulator activity	78/3593	192/18352	1.32937e-11	8.13017e-10	6.31913e-10	COL6A3/CD109/TIMP2/ANXA2/SFRP2/PROS1/SERPINB9/SERPINE2/SERPINB1/BIN1/SERPINA1/SPINK1/SERPING1/PI3/SERPINE1/PRNP/SERPINB2/PTTG1/SERPINA3/BIRC5/CST7/SERPINF1/SERPINB4/SERPINB7/SERPINB3/TFPI2/SERPINB13/LEF1/GAS6/TIMP1/C3/BIRC3/SLPI/SERPINB5/RARRES1/COL7A1/SPINK4/CST6/SPOCK1/A2ML1/CST9/SERPINB12/CST8/CSTL1/LCN1/SERPINA2/SPP2/CST9L/WFDC11/CRB2/AMBP/AVP/APP/WFDC2/A2M/NLRP7/RECK/ITIH5/WFDC1/SERPINH1/TIM…	78
MF	GO:0050840	extracellular matrix binding	34/3593	57/18352	3.20132e-11	1.85996e-09	1.44565e-09	TGFBI/DCN/SPARC/ANXA2/LGALS1/THBS1/ECM1/ITGB1/CD248/NID1/BGN/OLFML2A/ITGAV/FBLN2/LRRC15/COL11A1/SPP1/SPARCL1/ITGA2/BCAM/SHH/SMOC2/TINAGL1/SLIT2/NTN4/ELN/ADAMTS5/ITGA9/CLEC14A/ADAMTS15/SPOCK2/ITGA3/LYPD3/VEGFA	34
MF	GO:0043394	proteoglycan binding	25/3593	36/18352	1.13594e-10	6.28555e-09	4.88541e-09	TNC/COL5A1/FN1/CTSK/THBS1/CTSB/COL5A3/HPSE/NID1/SDCBP/PTPRC/ITGA2/LRP1/APOE/COMP/FST/GPNMB/SEMA5A/PTN/SLIT2/LPL/CHRD/HPSE2/CFH/PTPRF	25
MF	GO:0098631	cell adhesion mediator activity	33/3593	60/18352	1.19324e-09	6.30245e-08	4.89855e-08	PALLD/ANXA1/SIRPA/ITGA1/ANXA2/DSC2/EMILIN1/ITGB1/CDC42EP1/CNN3/DSP/NEXN/CD47/ITGA11/ITGA2/JAM3/PKP2/BCAM/IZUMO1/NRCAM/CXADR/PLXNB3/KRT18/TRIM29/CD200/PDLIM5/NPTN/STXBP6/BAIAP2L1/IGSF9/PKP3/JUP/ESAM	33
MF	GO:0070851	growth factor receptor binding	57/3593	141/18352	8.97717e-09	4.53542e-07	3.52513e-07	ITGA5/PDGFRB/PDGFC/GREM1/EFEMP1/GATA3/LYN/ECM1/HBEGF/VEGFC/IL6ST/IL1RAP/IL6/PDGFRA/SDCBP/FYN/IL11/AREG/SLC9A3R1/JAK2/EREG/SRC/IL27RA/CSF3/PDGFB/TGFA/CD300LF/PLSCR1/CSF2/IL1B/AGR2/IL1A/FGF10/IL9/IL3/FGF8/IL23R/FGF3/APP/PTPRJ/CBLC/VAV3/FGF7/IL1R1/FGF2/CDH5/NPTN/ARF4/VEGFB/NRTN/PDGFD/MS4A1/ESM1/FAM83B/FLRT3/VEGFA/IL1RN	57
MF	GO:0051015	actin filament binding	75/3593	206/18352	1.13059e-08	5.47392e-07	4.25457e-07	CORO1C/ACTN1/MYO5A/FLNA/TPM1/MYO1B/PANX1/PLS3/MACF1/FMNL2/MYO1E/AIF1/TPM4/BIN1/GSN/TAGLN/ANXA6/LCP1/NEXN/MYO10/CDK5R1/ANTXR1/IQGAP2/GAS7/CFL2/SHROOM3/SVIL/MYH10/MYO1F/TPM2/EGFR/SHROOM1/RCSD1/MYO1G/TNNC1/DBN1/CTNNAL1/COTL1/FSCN1/LIMA1/IQGAP3/CORO1A/POF1B/PPP1R9A/VILL/MYH11/GAS2L2/MYH1/MYH6/MYH7/SPTA1/MYH13/ABL2/CORO6/MYH14/SCIN/HCLS1/TMOD1/TLN1/MYOM1/ABL1/DSTN/CACNB2/UTRN/MYH9/MYH3/SHROOM2/CORO2A/…	75
MF	GO:0033218	amide binding	120/3593	381/18352	1.59946e-08	7.43427e-07	5.77824e-07	INHBA/CD14/TMEM158/FKBP5/VIPR1/NOD2/C1QA/APBB2/LDLR/ITGB2/PPARG/SRD5A1/ACOT7/MSR1/TLR1/CRYAB/LILRB2/LDLRAD3/PRNP/TGFB2/RAMP1/ANPEP/ACVR1/ITGAM/KDELR3/HLA-DPA1/HLA-DRA/TAP1/TLR2/SORL1/GPR37/ITGA2/FKBP10/CD209/LRP1/HLA-DPB1/TREM2/HLA-DQA1/HSPG2/TYMS/CD300LF/FOLR2/APOE/SLC7A5/ENPEP/EPHB2/FCGR2B/HLA-DQB1/DHCR24/GSTM2/NGFR/CD74/HLA-B/MARCO/MME/HLA-A/GSTM4/ITM2C/HLA-F/ITM2A/GSTM3/CD36/GSTM1/GLP2R/GUCY2…	120
MF	GO:0004857	enzyme inhibitor activity	120/3593	383/18352	2.228e-08	9.95746e-07	7.73938e-07	COL6A3/CD109/ANXA5/TIMP2/ANXA1/ANXA2/PROS1/SERPINB9/NCK1/SERPINE2/ANXA3/SOCS3/PPP1R14C/SERPINB1/BIN1/SERPINA1/SPINK1/SERPING1/PI3/PI15/SERPINE1/PRNP/SERPINB2/PTTG1/SERPINA3/TESC/IQGAP2/BIRC5/CST7/SERPINF1/SERPINB4/SERPINB7/FBXO5/SERPINB3/TFPI2/PARP9/SERPINB13/SOCS1/LEF1/GAS6/PLN/TRIB3/SH3RF2/TIMP1/RTKN/FRY/C3/BIRC3/CDKN2B/SCG5/SLPI/SERPINB5/CDKN2A/SFN/RARRES1/COL7A1/SPINK4/CST6/SPOCK1/A2ML1/PTN/C…	120
MF	GO:0004867	serine-type endopeptidase inhibitor activity	43/3593	98/18352	3.49658e-08	1.50482e-06	1.16962e-06	COL6A3/CD109/ANXA2/SERPINB9/SERPINE2/SERPINB1/SERPINA1/SPINK1/SERPING1/PI3/SERPINE1/SERPINB2/SERPINA3/SERPINF1/SERPINB4/SERPINB7/SERPINB3/TFPI2/SERPINB13/SLPI/SERPINB5/COL7A1/SPINK4/SPOCK1/A2ML1/SERPINB12/SERPINA2/WFDC11/AMBP/APP/WFDC2/A2M/RECK/ITIH5/WFDC1/SERPINH1/AGT/SERPINA5/TFPI/SPINK5/SPINT1/SPINT2/PAPLN	43
MF	GO:0042277	peptide binding	100/3593	308/18352	4.70316e-08	1.95181e-06	1.51703e-06	INHBA/CD14/TMEM158/VIPR1/NOD2/C1QA/APBB2/LDLR/ITGB2/PPARG/MSR1/TLR1/CRYAB/LILRB2/LDLRAD3/PRNP/TGFB2/RAMP1/ANPEP/ACVR1/ITGAM/KDELR3/HLA-DPA1/HLA-DRA/TAP1/TLR2/SORL1/GPR37/ITGA2/CD209/LRP1/HLA-DPB1/TREM2/HLA-DQA1/HSPG2/APOE/SLC7A5/ENPEP/EPHB2/FCGR2B/HLA-DQB1/DHCR24/GSTM2/NGFR/CD74/HLA-B/MARCO/MME/HLA-A/GSTM4/ITM2C/HLA-F/ITM2A/GSTM3/CD36/GSTM1/GLP2R/GUCY2C/NMUR1/CRHBP/IAPP/GRIN2B/GALR1/MC3R/OPRD1/HC…	100
MF	GO:0005516	calmodulin binding	71/3593	200/18352	8.83769e-08	3.54117e-06	2.75236e-06	CALD1/SPHK1/MYO5A/RGS2/AEBP1/GEM/MYO1B/FAS/RGS1/MYLK/CNN3/MYO1E/PLA2G6/ASPM/RGS4/ADCY3/MYO10/IQGAP2/RRAD/AKAP12/MYH10/MYO1F/EGFR/MYO1G/CNN1/KCNQ1/PNCK/DAPK1/NGFR/IQGAP3/KCNN4/MYH11/PCP4/MYH1/MYH6/MYH7/MYH13/KCNH1/IQCF3/ADCY8/IQCF2/SRY/MYLK2/CDK5RAP2/MAP2/TRPM4/CTH/GAP43/MYH14/CEACAM1/CACNA1C/PDE1A/RASGRF2/RYR2/PPP3CB/ITPKB/REM1/PPP3CC/CAMK1/NOS3/SLC8A1/ATP2B4/PPP3CA/MYH9/MYH3/SPTAN1/SPTBN1/SNTB1/…	71
MF	GO:0140375	immune receptor activity	53/3593	135/18352	9.3276e-08	3.61289e-06	2.8081e-06	OSMR/F3/C5AR1/FCER1G/IL7R/IL13RA1/FPR1/C3AR1/IL2RA/IL6ST/IL1RAP/IL15RA/CXCR4/LILRB2/IL1R2/IL10RA/CD44/HLA-DPA1/HLA-DRA/IL2RB/CCR1/IL27RA/IL2RG/HLA-DQA1/CTSH/FCGR2B/CMKLR1/HLA-DQB1/CSF2RB/CD74/IL20RB/IL13RA2/HLA-DOA/HLA-DQB2/IL23R/IL9R/IL12RB2/IL20RA/IL17RD/LIFR/IL22RA1/PIGR/IL1R1/GHR/GFRA3/LILRB1/CD4/CR2/EBI3/HLA-DOB/CCR7/IL11RA/FZD4	53
MF	GO:0098632	cell-cell adhesion mediator activity	27/3593	51/18352	1.1123e-07	4.16932e-06	3.24058e-06	PALLD/ANXA1/SIRPA/ANXA2/DSC2/CDC42EP1/CNN3/DSP/NEXN/CD47/JAM3/PKP2/IZUMO1/NRCAM/CXADR/PLXNB3/KRT18/TRIM29/CD200/PDLIM5/NPTN/STXBP6/BAIAP2L1/IGSF9/PKP3/JUP/ESAM	27
MF	GO:0008009	chemokine activity	26/3593	49/18352	1.79834e-07	6.53021e-06	5.07557e-06	CCL2/CXCL10/CXCL2/CCL4/CCL8/CXCL1/CXCL9/CXCL5/CXCL11/CCL18/CCL11/CXCL13/CCL13/CXCL12/CXCL16/CCL24/CXCL6/CCL5/C10orf99/CCL20/CCL21/CXCL3/CX3CL1/CCL19/CCL23/CXCL14	26
MF	GO:0019199	transmembrane receptor protein kinase activity	36/3593	80/18352	2.06291e-07	7.26393e-06	5.64585e-06	NRP2/PDGFRB/NRP1/AXL/EFEMP1/DDR2/CSF1R/ROR2/PDGFRA/TGFBR1/ACVR1/FGFR3/EGFR/TGFBR2/EPHB2/LTBP1/TGFBR3/EPHB6/PDGFRL/ERBB3/INSRR/BMPR1B/FGFR1/EPHB3/ERBB2/NTRK2/MST1R/EPHA3/ACVRL1/TEK/TIE1/BMPR2/ENG/EPHA1/KIT/LTBP4	36
MF	GO:0050431	transforming growth factor beta binding	16/3593	23/18352	2.69773e-07	9.2199e-06	7.16612e-06	CD109/TGFB3/THBS1/TGFBR1/LRRC32/ACVR1/ITGAV/VASN/TGFBR2/LTBP1/TGFBR3/CD36/ACVRL1/LTBP3/ENG/LTBP4	16
MF	GO:0002020	protease binding	52/3593	137/18352	4.31533e-07	1.43269e-05	1.11355e-05	COL3A1/COL1A2/FAP/TIMP2/FN1/F3/COL1A1/ADAMTS4/ANXA2/PANX1/ECM1/TNFAIP3/ITGB1/SERPINB9/LDLR/BIN1/SERPINA1/DPP4/SERPINE1/PRNP/ITGAV/CDK5R1/SERPINB4/SERPINB3/ADAMTSL4/LRP1/BDKRB2/SERPINB13/TIMP1/COMP/LCN2/A2ML1/ACR/ALPI/CD70/NTRK2/A2M/IL1R1/NLRP7/VWF/SLC2A13/CD28/TIMP3/BCL2/SH3PXD2A/SERPINA5/SELL/ITGA3/TNFRSF10A/CSTA/KIT/CSTB	52
MF	GO:0042379	chemokine receptor binding	32/3593	70/18352	6.24492e-07	2.01572e-05	1.56671e-05	CCL2/CXCL10/CXCL2/CCL4/STAT3/CCL8/CXCL1/CXCL9/CXCL5/CXCL11/CCL18/NES/CCL11/STAT1/CXCL13/CCL13/CXCL12/CXCL16/CCL24/CXCL6/CCL5/C10orf99/CCL20/CCL21/CXCL3/CX3CL1/DEFB1/S100A14/CCL19/CCL23/CXCL14/TFF2	32
MF	GO:0001540	amyloid-beta binding	34/3593	77/18352	7.69432e-07	2.41643e-05	1.87816e-05	C1QA/APBB2/LDLR/ITGB2/MSR1/CRYAB/LILRB2/LDLRAD3/PRNP/TGFB2/ITGAM/TLR2/SORL1/ITGA2/LRP1/TREM2/HSPG2/APOE/EPHB2/FCGR2B/NGFR/CD74/MARCO/ITM2C/ITM2A/CD36/IAPP/GRIN2B/BCHE/BACE1/APBB1/RAMP3/CLU/FZD4	34
MF	GO:0042562	hormone binding	36/3593	84/18352	8.91764e-07	2.72692e-05	2.11948e-05	INHBA/VIPR1/NR3C1/ATP1A1/ALDH1A3/RAMP1/ACVR1/EGFR/CTSH/SULT2B1/ALDH1A1/THRB/AR/GLP2R/GUCY2C/MLNR/CRHBP/MTNR1A/GALR1/MC5R/MC3R/HCRTR2/GALR3/RXFP2/ADIPOR2/ATP1A2/THRA/GHR/CALCRL/EDNRB/ECE1/SLC40A1/AVPR1A/EBI3/CRYM/NPR2	36
MF	GO:0008083	growth factor activity	58/3593	162/18352	9.3957e-07	2.73233e-05	2.12369e-05	PDGFC/INHBA/EFEMP1/TGFB3/HBEGF/VEGFC/CLCF1/KITLG/OSM/IL6/TGFB2/BMP1/CXCL1/IL11/AREG/EREG/CSF1/CXCL12/LIF/CSF3/PDGFB/BMP3/TGFA/TIMP1/CSF2/CLEC11A/JAG1/BMP7/GDF15/DKK1/PTN/FGF10/AMELX/IL9/IL3/BMP10/CSH1/FGF8/FGF3/PROK1/F2/HDGF/RABEP2/TFF1/FGF7/OGN/FGF2/IGF1/THBS4/HGF/VEGFB/BMP6/INHBB/NRTN/PDGFD/AGT/BMP4/VEGFA	58
MF	GO:0004222	metalloendopeptidase activity	43/3593	108/18352	9.40561e-07	2.73233e-05	2.12369e-05	ADAM19/ADAMTS2/ADAMTS4/ADAM12/PAPPA/ADAMTS12/MMP9/MMP11/MMP2/BMP1/ADAMTS14/MMEL1/ADAMTSL4/ADAMDEC1/MMP14/MMP12/MMP3/MMP7/MMP1/MME/MMP13/MMP10/MMP26/MMP20/MMP27/SPG7/ADAM23/MMP28/ADAMTS9/ADAMTS5/ADAMTS6/ADAM33/ADAMTS8/ADAMTS1/ADAMTS16/TLL1/ECE1/MMP19/ADAMTS15/MMP15/ADAMTSL5/ADAM8/PAPLN	43
MF	GO:0004175	endopeptidase activity	127/3593	440/18352	1.39189e-06	3.94481e-05	3.06608e-05	ADAM19/ADAMTS2/FAP/F3/C1S/CTSK/ADAMTS4/C1R/ADAM12/CTSB/PAPPA/ADAMTS12/CAPN2/USP1/HTRA3/CAPN5/MMP9/PLAU/MMP11/DPP4/MMP2/BMP1/MST1/ADAMTS14/KLK6/CTSC/CTSZ/MMEL1/ADAMTSL4/CFI/ADAMDEC1/HTRA1/MMP14/MMP12/PSMB9/MMP3/TMPRSS2/GZMA/GZMB/TPSB2/KLK5/CTSH/PRSS23/KLK7/CASP14/CTSE/KLK10/SFRP1/MMP7/MMP1/CFB/UCHL1/GZMH/GZMK/MME/KLK8/CASP1/PLAT/C2/CAPNS2/PRSS3/KLK11/MMP13/TMPRSS4/MMP10/PRSS8/ACR/USP29/USP26/MMP26…	127
MF	GO:0038024	cargo receptor activity	32/3593	73/18352	1.95936e-06	5.29958e-05	4.11907e-05	CD163/LOXL2/LDLR/ITGB2/MRC1/MSR1/COLEC12/ITGAM/SORL1/CFI/LRP1/LRP8/CXCL16/SCARF2/STAB1/TMPRSS2/OLR1/FOLR2/DAB2/CD6/MARCO/CD36/TMPRSS4/PGBD1/ILDR1/LRP12/SCARA3/LOXL3/SCARA5/ENPP1/ENPP2/LOXL4	32
MF	GO:0004252	serine-type endopeptidase activity	59/3593	169/18352	1.96112e-06	5.29958e-05	4.11907e-05	FAP/F3/C1S/C1R/HTRA3/MMP9/PLAU/DPP4/MMP2/MST1/KLK6/CTSC/CFI/HTRA1/MMP3/TMPRSS2/GZMA/GZMB/TPSB2/KLK5/CTSH/PRSS23/KLK7/KLK10/MMP7/MMP1/CFB/GZMH/GZMK/KLK8/PLAT/C2/PRSS3/KLK11/TMPRSS4/PRSS8/ACR/PROZ/F2/PCSK9/PRSS21/KLK13/TMPRSS11D/CTSG/F10/PCSK5/TPP1/HGF/CMA1/PCSK1/CFD/TPSD1/LTF/ADAM8/PRSS22/F12/ST14/PRSS2/RHBDL2	59

## Sheet: KEGG
ID	Description	GeneRatio	BgRatio	pvalue	p.adjust	qvalue	geneID	Count
hsa04514	Cell adhesion molecules	80/1868	149/8112	2.73144e-16	9.06838e-14	5.54914e-14	VCAN/ICAM1/ITGB1/CD86/PDCD1LG2/ITGB2/CD274/ITGA4/L1CAM/ITGB8/ITGAM/ITGAV/PECAM1/PTPRC/ICOS/HLA-DPA1/PVR/HLA-DRA/VCAM1/CTLA4/CD99/HLA-DMB/CDH3/HLA-DPB1/SDC2/SIGLEC1/JAM3/HLA-DQA1/CD8A/CNTN1/HLA-DQB1/SELPLG/CD2/HLA-B/CD6/CLDN23/CDH2/ITGAL/HLA-A/HLA-F/HLA-DOA/CLDN16/CD99L2/PTPRM/CNTNAP2/SDC1/CLDN4/NRCAM/CLDN7/NRXN3/CDH1/SELE/CLDN3/NEGR1/JAM2/NTNG2/NCAM1/NRXN2/CNTNAP1/CDH5/CD34/CLDN5/CLDN11/ITGA9/CD2…	80
hsa04060	Cytokine-cytokine receptor interaction	120/1868	295/8112	4.2905e-12	5.67201e-10	3.47082e-10	OSMR/INHBA/TGFB3/IL7R/CCL2/FAS/IL13RA1/IL32/CLCF1/CXCL10/CXCL2/CCL4/CSF1R/TNFRSF12A/OSM/IL2RA/IL6ST/IL1RAP/IL6/IL15RA/CXCR4/CCL8/IL1R2/TGFBR1/TGFB2/CXCL1/IL10RA/ACVR1/CXCL9/CXCL5/CXCL11/CCL18/TNFRSF1B/IL11/CCL11/IL2RB/TNFSF4/CXCL13/CCL13/TNFSF13B/CSF1/CXCL12/CXCL16/LIF/CCL24/CXCL6/CCR1/IL27RA/IL2RG/CSF3/TNFRSF19/CCL5/BMP3/CCL20/IL15/TNFRSF18/CCL21/IL24/TGFBR2/CSF2/IL1B/CSF2RB/TNFRSF11B/IL33/NGFR/…	120
hsa04610	Complement and coagulation cascades	49/1868	85/8112	5.33305e-12	5.67201e-10	3.47082e-10	PLAUR/F3/C1S/C1R/F2R/C5AR1/C1QC/PROS1/C1QB/C1QA/C3AR1/ITGB2/VSIG4/SERPINA1/PLAU/SERPING1/SERPINE1/SERPINB2/ITGAX/ITGAM/CFI/F13A1/BDKRB2/CD59/C3/CFB/THBD/PLAT/C2/F2RL3/MBL2/C9/F13B/F2/A2M/C7/F10/BDKRB1/F2RL2/VWF/CFD/SERPINA5/CR2/CLU/TFPI/CFH/C8G/F12/F5	49
hsa04512	ECM-receptor interaction	50/1868	88/8112	6.83374e-12	5.67201e-10	3.47082e-10	TNC/COL6A3/COL1A2/ITGA5/LAMA4/FN1/COL6A2/COL6A1/COL1A1/ITGA1/THBS1/COL4A1/ITGB1/COL4A2/ITGB5/LAMA2/LAMA3/ITGA4/ITGB8/LAMC2/ITGAV/CD44/THBS2/CD47/SPP1/HMMR/ITGA11/ITGA2/HSPG2/NPNT/COMP/CD36/LAMB3/GP9/SDC1/SV2A/COL9A2/ITGA7/THBS4/LAMB2/LAMC1/VWF/ITGA9/ITGA8/COL4A4/LAMC3/COL4A6/ITGB4/ITGA3/COL4A5	50
hsa04933	AGE-RAGE signaling pathway in diabetic complications	54/1868	100/8112	1.50366e-11	9.98431e-10	6.10961e-10	COL3A1/COL1A2/FN1/F3/COL1A1/TGFB3/ICAM1/CCL2/COL4A1/COL4A2/CYBB/VEGFC/STAT3/IL6/SERPINE1/MMP2/TGFBR1/TGFB2/EGR1/AKT3/VCAM1/STAT1/PIK3CD/JAK2/NOX4/EDN1/PLCD1/PLCD3/MAPK10/TGFBR2/JUN/IL1B/PLCE1/THBD/IL1A/CDK4/NRAS/MAPK12/PRKCD/SELE/AGTR1/PLCD4/NFATC1/NOS3/VEGFB/BCL2/MAPK11/COL4A4/MAPK13/AGT/COL4A6/PRKCZ/VEGFA/COL4A5	54
hsa04151	PI3K-Akt signaling pathway	135/1868	354/8112	4.69024e-11	2.59526e-09	1.5881e-09	TNC/GNB4/COL6A3/COL1A2/ITGA5/LAMA4/PDGFRB/OSMR/FN1/COL6A2/COL6A1/COL1A1/CDK6/YWHAH/PDGFC/ITGA1/F2R/IL7R/THBS1/GNG2/COL4A1/ITGB1/YWHAQ/COL4A2/ITGB5/VEGFC/KITLG/CSF1R/PIK3AP1/OSM/IL2RA/LAMA2/LAMA3/IL6/PDGFRA/ITGA4/ITGB8/AKT3/LAMC2/ITGAV/THBS2/SPP1/ITGA11/AREG/IL2RB/TLR2/GNG11/PIK3CD/MYC/JAK2/ITGA2/EREG/CSF1/CREB3L1/FGFR3/IL2RG/CSF3/PDGFB/EGFR/TGFA/CCNE2/CCND2/GNG4/COMP/NGFR/ERBB3/LAMB3/CHRM2/FGF10/…	135
hsa05166	Human T-cell leukemia virus 1 infection	94/1868	222/8112	7.30752e-11	3.46585e-09	2.12083e-09	NRP1/ADCY7/TGFB3/ICAM1/ITGB2/EGR2/CCNA2/ADCY9/IL2RA/IL6/IL15RA/IL1R2/MAD2L1/TGFBR1/TGFB2/EGR1/CCNB2/ADCY3/AKT3/PTTG1/MSX2/BUB1B/HLA-DPA1/HLA-DRA/CHEK1/IL2RB/SPI1/PIK3CD/MYC/HLA-DMB/B2M/HLA-DPB1/CREB3L1/CDC20/IL2RG/HLA-DQA1/IL15/MAPK10/CCNE2/TGFBR2/CCND2/HLA-DQB1/JUN/CSF2/FOSL1/CCNA1/HLA-B/MMP7/CDKN2B/ITGAL/CD3E/HLA-A/CDKN2A/HLA-F/HLA-DOA/TNFRSF13C/PPP3R2/ADCY8/SLC25A31/RAN/CDK4/NRAS/RANBP1/SLC25A…	94
hsa05414	Dilated cardiomyopathy	51/1868	96/8112	1.22936e-10	5.10186e-09	3.12194e-09	ITGA5/ITGA1/TPM1/ADCY7/TGFB3/ITGB1/ITGB5/TPM4/SGCB/ADCY9/LAMA2/ITGA4/ITGB8/TGFB2/ADCY3/CACNA1D/ITGAV/ITGA11/ITGA2/CACNA2D1/TPM2/PLN/TNNC1/DES/ACTC1/MYH6/MYL2/MYH7/ADCY8/CACNG2/CACNA1F/DMD/ADRB1/SGCD/CACNA1C/SGCA/RYR2/IGF1/ITGA7/ACTB/CACNB2/ADCY4/ITGA9/SLC8A1/ADCY5/ATP2A2/ITGA8/AGT/ITGB4/ATP2A1/ITGA3	51
hsa04640	Hematopoietic cell lineage	52/1868	99/8112	1.40681e-10	5.18958e-09	3.17561e-09	ITGA5/ITGA1/CD14/IL7R/KITLG/CSF1R/IL2RA/IL6/ITGA4/IL1R2/ANPEP/ITGAM/CD44/CD38/HLA-DPA1/HLA-DRA/IL11/ITGA2/HLA-DMB/CSF1/HLA-DPB1/CSF3/HLA-DQA1/CD8A/CD37/CD59/CD7/HLA-DQB1/CSF2/CD2/IL1B/CD3E/MME/HLA-DOA/CD36/IL1A/GP9/IL3/IL9R/IL1R1/CD34/CD1D/CD19/CD4/CR2/HLA-DMA/MS4A1/HLA-DOB/ITGA3/KIT/CD24/IL11RA	52
hsa04510	Focal adhesion	86/1868	201/8112	2.52452e-10	8.38141e-09	5.12876e-09	TNC/COL6A3/ACTN1/COL1A2/ITGA5/LAMA4/PDGFRB/FN1/COL6A2/COL6A1/COL1A1/FLNA/PDGFC/ITGA1/CAV1/THBS1/COL4A1/CAV2/ITGB1/MYLK/COL4A2/ITGB5/CAPN2/VEGFC/LAMA2/LAMA3/PDGFRA/ITGA4/ITGB8/AKT3/LAMC2/ITGAV/FYN/PARVB/THBS2/SPP1/ITGA11/PIK3CD/ITGA2/FLNC/SRC/MYL9/PDGFB/EGFR/MAPK10/CCND2/JUN/COMP/BIRC3/RAC2/LAMB3/MYL2/MYLK2/RAPGEF1/ERBB2/VAV3/COL9A2/PARVA/TLN1/ILK/ZYX/PPP1R12B/VCL/IGF1/ITGA7/THBS4/HGF/LAMB2/ACTB/L…	86
hsa05323	Rheumatoid arthritis	49/1868	93/8112	4.16084e-10	1.25582e-08	7.68461e-09	CTSK/TGFB3/ICAM1/CCL2/CD86/ITGB2/CXCL2/ATP6V1B2/IL6/TGFB2/CXCL1/CXCL5/HLA-DPA1/HLA-DRA/IL11/ACP5/CTLA4/TLR2/TNFSF13B/HLA-DMB/CSF1/CXCL12/CXCL6/HLA-DPB1/HLA-DQA1/CCL5/MMP3/CCL20/IL15/HLA-DQB1/JUN/CSF2/IL1B/MMP1/CXCL3/ITGAL/HLA-DOA/IL1A/PTH/TEK/ANGPT1/CD28/ATP6V0D1/LTB/HLA-DMA/HLA-DOB/FOS/ATP6V0E2/VEGFA	49
hsa05150	Staphylococcus aureus infection	48/1868	96/8112	6.12504e-09	1.69459e-07	1.03696e-07	FCGR2A/C1S/C1R/C5AR1/ICAM1/C1QC/C1QB/C1QA/FPR1/C3AR1/ITGB2/KRT14/ITGAM/HLA-DPA1/HLA-DRA/KRT16/CFI/HLA-DMB/HLA-DPB1/HLA-DQA1/FCGR2B/HLA-DQB1/SELPLG/FCGR3B/C3/CFB/ITGAL/C2/HLA-DOA/DEFB1/KRT20/KRT13/KRT23/KRT36/KRT27/KRT35/DEFA4/MBL2/KRT33A/KRT19/KRT18/DSG1/SELP/CFD/HLA-DMA/HLA-DOB/CFH/KRT15	48
hsa05416	Viral myocarditis	34/1868	60/8112	1.78639e-08	4.32679e-07	2.64765e-07	CAV1/ICAM1/CD86/ITGB2/SGCB/LAMA2/PRF1/FYN/HLA-DPA1/HLA-DRA/HLA-DMB/HLA-DPB1/HLA-DQA1/HLA-DQB1/RAC2/HLA-B/ITGAL/HLA-A/HLA-F/HLA-DOA/MYH6/MYH7/ABL2/CXADR/DMD/SGCD/SGCA/ABL1/ACTB/CD28/HLA-DMA/HLA-DOB/BID/RAC3	34
hsa05410	Hypertrophic cardiomyopathy	45/1868	90/8112	1.82455e-08	4.32679e-07	2.64765e-07	ITGA5/ITGA1/TPM1/TGFB3/ITGB1/ITGB5/TPM4/SGCB/LAMA2/IL6/ITGA4/ITGB8/TGFB2/CACNA1D/ITGAV/ITGA11/ITGA2/EDN1/CACNA2D1/TPM2/TNNC1/DES/ACTC1/MYH6/MYL2/MYH7/CACNG2/CACNA1F/DMD/SGCD/CACNA1C/SGCA/RYR2/IGF1/ITGA7/ACTB/CACNB2/ITGA9/SLC8A1/ATP2A2/ITGA8/AGT/ITGB4/ATP2A1/ITGA3	45
hsa04020	Calcium signaling pathway	93/1868	240/8112	2.16226e-08	4.78581e-07	2.92854e-07	EDNRA/PDGFRB/SPHK1/PDGFC/F2R/ADCY7/MYLK/VEGFC/ADCY9/ITPR2/CXCR4/PDGFRA/ADCY3/CACNA1D/MST1/CD38/CASQ1/BDKRB2/FGFR3/PDGFB/PLCD1/PLCD3/ITPR3/EGFR/PLN/MCOLN3/TNNC1/ADORA2B/PLCE1/CALML5/ERBB3/CALML3/ADRA1B/CHRM2/HRC/FGF10/LTB4R2/TACR3/PPP3R2/TRHR/ADCY8/CHRM1/MYLK2/SLC25A31/FGF8/FGF3/CACNA1F/SLC25A5/FGFR1/ERBB2/NTRK2/MST1R/ADRB1/FGF7/CASQ2/CACNA1C/PDE1A/P2RX1/PTGFR/ADRB3/AGTR1/PLCD4/FGF2/RYR2/BDKRB1/PT…	93
hsa05412	Arrhythmogenic right ventricular cardiomyopathy	40/1868	77/8112	2.85373e-08	5.92148e-07	3.62348e-07	ITGA5/ITGA1/DSC2/ITGB1/ITGB5/SGCB/DSP/LAMA2/ITGA4/ITGB8/CACNA1D/ITGAV/ITGA11/ITGA2/TCF7L1/CACNA2D1/LEF1/PKP2/CDH2/DES/ACTN3/CACNG2/CACNA1F/DMD/GJA1/SGCD/CACNA1C/SGCA/RYR2/ITGA7/ACTB/CACNB2/ITGA9/SLC8A1/ATP2A2/ITGA8/ITGB4/ATP2A1/ITGA3/JUP	40
hsa04810	Regulation of actin cytoskeleton	84/1868	218/8112	1.4011e-07	2.73627e-06	1.67438e-06	MSN/ACTN1/ITGA5/PDGFRB/FN1/PDGFC/ITGA1/F2R/SSH3/ITGB1/MYLK/ITGB5/DIAPH3/ITGB2/GNA12/GSN/RRAS2/CXCR4/PDGFRA/ITGA4/ITGB8/ITGAX/ITGAM/ITGAV/IQGAP2/CFL2/ENAH/ITGA11/PIK3CD/NCKAP1L/MRAS/ITGA2/CXCL12/SRC/MYH10/BDKRB2/RRAS/MYL9/FGFR3/PDGFB/EGFR/RDX/RAC2/IQGAP3/ITGAL/ARHGEF4/MYH11/CHRM2/FGF10/INSRR/MYL2/CHRM1/MYLK2/FGF8/MOS/FGF3/F2/FGD1/NRAS/WASF1/FGD3/FGFR1/MYH14/VAV3/SCIN/FGF7/PPP1R12B/FGF2/VCL/BDKRB1/…	84
hsa04659	Th17 cell differentiation	49/1868	108/8112	2.1694e-07	4.00135e-06	2.44851e-06	GATA3/STAT3/IL2RA/IL6ST/IL1RAP/IL6/TGFBR1/HLA-DPA1/HLA-DRA/IL2RB/HIF1A/STAT1/JAK2/HLA-DMB/HLA-DPB1/IL27RA/IL2RG/HLA-DQA1/MAPK10/TGFBR2/HLA-DQB1/JUN/IL1B/CD3E/HLA-DOA/IL27/PPP3R2/IL17F/IL23R/MAPK12/AHR/IL1R1/PPP3CB/NFATC1/PPP3CC/RORA/PPP3CA/JAK1/NFATC2/MAPK11/RXRA/MAPK13/JAK3/CD4/HLA-DMA/CD247/EBI3/HLA-DOB/FOS	49
hsa05418	Fluid shear stress and atherosclerosis	59/1868	139/8112	2.34469e-07	4.09703e-06	2.50706e-06	CAV1/NCF2/ICAM1/CCL2/CAV2/MMP9/IL1R2/MMP2/AKT3/ACVR1/ITGAV/DUSP1/PECAM1/VCAM1/PIK3CD/SRC/SDC2/EDN1/PDGFB/MAPK10/JUN/IL1B/GSTM2/RAC2/THBD/CALML5/HMOX1/PLAT/GSTM4/GSTM3/IL1A/CALML3/GSTM1/GSTA1/NPPC/MGST2/MAPK12/BMPR1B/SDC1/GSTA4/IL1R1/SELE/MEF2C/KLF2/CDH5/ACTB/NOS3/GSTO2/BCL2/MAPK11/BMPR2/GSTM5/MAPK13/BMP4/FOS/PRKCZ/VEGFA/TXN/RAC3	59
hsa04974	Protein digestion and absorption	47/1868	103/8112	3.10186e-07	5.14908e-06	3.15083e-06	COL3A1/COL6A3/COL5A2/COL1A2/COL15A1/COL5A1/COL6A2/COL6A1/COL1A1/COL4A1/COL12A1/COL18A1/COL5A3/COL4A2/COL16A1/SLC7A7/COL8A1/ATP1A1/COL10A1/DPP4/CPA3/COL13A1/COL11A1/COL8A2/COL14A1/ATP1A4/KCNQ1/MME/KCNN4/COL7A1/PRSS3/COL17A1/COL19A1/SLC9A3/SLC36A4/SLC3A2/COL9A2/SLC15A1/ELN/ATP1A2/COL21A1/SLC8A1/XPNPEP2/COL4A4/COL4A6/PRSS2/COL4A5	47
hsa05205	Proteoglycans in cancer	79/1868	205/8112	3.28331e-07	5.19076e-06	3.17634e-06	MSN/COL1A2/PLAUR/DCN/ITGA5/LUM/FN1/COL1A1/FLNA/CAV1/THBS1/FAS/CAV2/ITGB1/ITGB5/HBEGF/HPSE/TWIST1/MMP9/PLAU/STAT3/RRAS2/ITPR2/MMP2/TGFB2/AKT3/ITGAV/CD44/HIF1A/TLR2/PIK3CD/MYC/WNT2/MRAS/TWIST2/ITGA2/FLNC/SRC/RRAS/SDC2/ITPR3/HSPG2/EGFR/SHH/RDX/PLCE1/WNT7B/WNT11/ERBB3/WNT5B/FZD2/WNT1/WNT8A/NRAS/MAPK12/SDC1/FGFR1/ERBB2/SMO/VAV3/HOXD10/HCLS1/HSPB2/ANK2/PPP1R12B/FGF2/IGF1/HPSE2/FZD7/HGF/ACTB/ITPR1/PPP1R…	79
hsa04380	Osteoclast differentiation	55/1868	128/8112	3.70143e-07	5.5858e-06	3.41807e-06	FCGR2A/CTSK/SIRPA/NCF2/TYROBP/LCP2/SOCS3/CSF1R/PPARG/LILRB2/LILRB3/TGFBR1/TGFB2/AKT3/OSCAR/LILRA5/FYN/SPI1/ACP5/STAT1/PIK3CD/CSF1/TREM2/SOCS1/MAPK10/TGFBR2/FCGR2B/LILRB4/JUN/FCGR3B/FOSL1/IL1B/TNFRSF11B/IL1A/PPP3R2/MAPK12/BLNK/IL1R1/MITF/PPP3CB/BTK/NFATC1/PPP3CC/PPP3CA/LILRB5/JAK1/NFATC2/MAPK11/GAB2/MAPK13/LILRB1/NCF4/FOSB/FOS/FHL2	55
hsa04022	cGMP-PKG signaling pathway	67/1868	167/8112	4.6703e-07	6.74147e-06	4.12525e-06	EDNRA/RGS2/ADCY7/MYLK/KCNJ8/ATP1A1/ADCY9/GNA12/ITPR2/ADCY3/AKT3/CACNA1D/BDKRB2/CREB3L1/MYL9/ATP1A4/ITPR3/PLN/KCNMB1/CALML5/CNGA1/CALML3/ADRA1B/MYH6/MYH7/PPP3R2/ADCY8/OPRD1/MYLK2/SLC25A31/ADRA2B/CACNA1F/NPPC/SLC25A5/IRS2/ADRB1/CACNA1C/MEF2C/ADRB3/KCNMA1/AGTR1/ATP1A2/PRKG1/MEF2D/ADRA2A/PDE2A/PPP3CB/SRF/CREB5/ITPR1/PDE3A/PPP1R12A/NFATC4/NFATC1/PPP3CC/EDNRB/ADCY4/NOS3/SLC8A1/ADCY5/ATP2B4/ATP2A2/PPP3C…	67
hsa04010	MAPK signaling pathway	104/1868	294/8112	7.00112e-07	9.68488e-06	5.92639e-06	PDGFRB/FLNA/PDGFC/CDC25B/CD14/TGFB3/FAS/MAP4K4/VEGFC/KITLG/CSF1R/GNA12/RRAS2/IL1RAP/PDGFRA/TGFBR1/TGFB2/IRAK1/AKT3/CACNA1D/DUSP1/PLA2G4C/AREG/MYC/RASGRP1/MRAS/EREG/CSF1/FLNC/RRAS/FGFR3/CACNA2D1/DUSP7/PDGFB/MAPK8IP3/EGFR/TGFA/MAPK10/TGFBR2/JUN/IL1B/RAC2/PLA2G4F/NGFR/GADD45B/DUSP10/HSPA6/ERBB3/PTPRR/DUSP2/DUSP5/IL1A/FGF10/PPP3R2/CACNG2/FGF8/PLA2G4D/FGF3/CACNA1F/STK3/NRAS/MAPK12/STMN1/ARRB2/FGFR1/ER…	104
hsa04926	Relaxin signaling pathway	54/1868	129/8112	1.27915e-06	1.69872e-05	1.03948e-05	GNB4/COL3A1/COL1A2/COL1A1/ADCY7/GNG2/COL4A1/COL4A2/VEGFC/MMP9/ADCY9/ACTA2/MMP2/TGFBR1/ADCY3/AKT3/GNG11/PIK3CD/SRC/CREB3L1/EDN1/EGFR/MAPK10/TGFBR2/JUN/GNG4/MMP1/MMP13/RXFP3/ADCY8/INSL5/RXFP2/NRAS/MAPK12/ARRB2/GNAO1/CREB5/EDNRB/ADCY4/NOS3/ADCY5/GNG12/VEGFB/MAPK11/GNG7/COL4A4/CREB3L2/MAPK13/COL4A6/FOS/GNA15/PRKCZ/VEGFA/COL4A5	54
hsa05169	Epstein-Barr virus infection	76/1868	202/8112	1.63309e-06	2.08533e-05	1.27606e-05	CDK6/VIM/ICAM1/FAS/ENTPD1/LYN/TNFAIP3/CCNA2/RUNX3/CXCL10/STAT3/IL6/IRAK1/AKT3/CD44/HLA-DPA1/HLA-DRA/TAP2/TAP1/TLR2/STAT1/PIK3CD/MYC/HLA-DMB/B2M/HLA-DPB1/HLA-DQA1/DDX58/MAPK10/CCNE2/CCND2/HLA-DQB1/JUN/CCNA1/GADD45B/HLA-B/ITGAL/CD3E/ENTPD3/HLA-A/HLA-F/HLA-DOA/RBPJL/IFNA16/IFNA21/IFNA7/IFNA8/IFNA2/IFNA4/PSMD2/PSMD1/CDK4/SAP30/MAPK12/HES1/E2F2/E2F1/BLNK/NCOR2/BTK/JAK1/BCL2/MAPK11/CD19/MAPK13/JAK3/CR2…	76
hsa05146	Amoebiasis	45/1868	102/8112	1.75937e-06	2.15401e-05	1.31808e-05	COL3A1/ACTN1/COL1A2/LAMA4/FN1/COL1A1/CD14/TGFB3/COL4A1/SERPINB9/COL4A2/ITGB2/CXCL2/LAMA2/LAMA3/IL6/IL1R2/TGFB2/CXCL1/LAMC2/ITGAM/TLR2/SERPINB4/PIK3CD/SERPINB3/SERPINB13/CSF2/IL1B/CXCL3/LAMB3/C9/IL1R1/CTSG/VCL/LAMB2/LAMC1/GNAL/CD1D/COL4A4/GNA14/LAMC3/COL4A6/C8G/GNA15/COL4A5	45
hsa04218	Cellular senescence	62/1868	156/8112	1.81663e-06	2.15401e-05	1.31808e-05	CDK6/TGFB3/CAPN2/CCNA2/RRAS2/IL6/ITPR2/FOXM1/SERPINE1/TGFBR1/TGFB2/CCNB2/AKT3/CACNA1D/CCNB1/CHEK1/PIK3CD/MYC/MRAS/RRAS/ITPR3/CCNE2/TGFBR2/CCND2/CCNA1/GADD45B/HLA-B/CDKN2B/CALML5/HLA-A/CDKN2A/IGFBP3/HLA-F/IL1A/CALML3/PPP3R2/SLC25A31/CDK4/NRAS/MAPK12/SLC25A5/RBL1/MYBL2/E2F2/CDC25A/E2F1/HIPK2/PPP3CB/ITPR1/NFATC4/NFATC1/PPP3CC/PPP3CA/NFATC2/MAPK11/ETS1/MAPK13/ZFP36L1/GADD45G/CCNE1/LIN9/E2F3	62
hsa04110	Cell cycle	52/1868	126/8112	3.32877e-06	3.81086e-05	2.33195e-05	CDK6/YWHAH/CDC25B/TGFB3/YWHAQ/CCNA2/MCM6/MAD2L1/TGFB2/CCNB2/PTTG1/CCNB1/BUB1B/PLK1/CHEK1/MYC/BUB1/MCM4/MCM2/CDC20/TTK/CCNE2/CCND2/CCNA1/GADD45B/CDKN2B/CDKN2A/SFN/MAD2L2/PRKDC/CDK4/PKMYT1/CDC25C/RBL1/PCNA/ESPL1/MCM5/SMC3/E2F2/TFDP1/CDC25A/E2F1/CDC6/CDC7/CDKN2C/ABL1/CDKN1C/GADD45G/SKP2/CCNE1/MCM7/E2F3	52
hsa04145	Phagosome	60/1868	152/8112	3.44877e-06	3.81664e-05	2.33548e-05	TUBB6/ITGA5/FCGR2A/C1R/CD14/NCF2/TUBA1B/LAMP2/THBS1/ITGB1/ITGB5/CYBB/TUBA1C/ITGB2/MRC1/ATP6V1B2/MSR1/COLEC12/MRC2/ITGAM/ITGAV/TUBA1A/THBS2/HLA-DPA1/HLA-DRA/TAP2/TAP1/TLR2/ITGA2/CD209/HLA-DMB/CLEC7A/HLA-DPB1/HLA-DQA1/OLR1/FCGR2B/HLA-DQB1/FCGR3B/C3/COMP/TUBB3/HLA-B/MARCO/CORO1A/HLA-A/HLA-F/HLA-DOA/TUBB2B/CD36/MBL2/TUBB/SEC61G/THBS4/ACTB/ATP6V0D1/DYNC1I1/NCF4/HLA-DMA/HLA-DOB/ATP6V0E2	60
hsa05222	Small cell lung cancer	41/1868	92/8112	3.68344e-06	3.94484e-05	2.41393e-05	LAMA4/FN1/CDK6/COL4A1/ITGB1/COL4A2/LAMA2/LAMA3/AKT3/LAMC2/ITGAV/PIK3CD/CKS1B/MYC/ITGA2/CKS2/CCNE2/BIRC3/GADD45B/CDKN2B/PTGS2/LAMB3/CDK4/E2F2/E2F1/LAMB2/LAMC1/RARB/BCL2/TRAF4/COL4A4/RXRA/LAMC3/GADD45G/COL4A6/ITGA3/SKP2/CCNE1/TRAF5/E2F3/COL4A5	41
hsa05167	Kaposi sarcoma-associated herpesvirus infection	72/1868	194/8112	5.40748e-06	5.54859e-05	3.3953e-05	GNB4/CDK6/ICAM1/GNG2/FAS/LYN/HCK/CD86/CXCL2/STAT3/IL6ST/IL6/ITPR2/AKT3/CXCL1/HIF1A/STAT1/GNG11/PIK3CD/MYC/JAK2/SRC/TCF7L1/CCR1/PDGFB/ITPR3/LEF1/MAPK10/MICB/JUN/CSF2/C3/GNG4/CLEC2B/HLA-B/CXCL3/CALML5/HLA-A/PTGS2/HLA-F/CALML3/IFNA16/PPP3R2/IFNA21/IFNA7/IFNA8/IFNA2/IFNA4/CDK4/NRAS/MAPK12/E2F2/E2F1/FGF2/PPP3CB/ITPR1/NFATC4/NFATC1/PPP3CC/GNG12/PPP3CA/JAK1/ZFP36/PREX1/NFATC2/MAPK11/GNG7/MAPK13/FOS/BID/…	72
hsa05163	Human cytomegalovirus infection	81/1868	225/8112	5.59584e-06	5.54859e-05	3.3953e-05	GNB4/CDK6/ADCY7/GNG2/CCL2/FAS/CCL4/ADCY9/GNA12/STAT3/IL6/ITPR2/CXCR4/PDGFRA/ADCY3/AKT3/IL10RA/ITGAV/TAP2/TAP1/GNG11/PIK3CD/MYC/B2M/CXCL12/SRC/CCR1/CREB3L1/CCL5/ITPR3/EGFR/GNG4/IL1B/RAC2/HLA-B/CALML5/CX3CL1/HLA-A/PTGS2/CDKN2A/HLA-F/CALML3/IFNA16/PPP3R2/IFNA21/IFNA7/ADCY8/IFNA8/IFNA2/IFNA4/CDK4/NRAS/MAPK12/E2F2/E2F1/IL1R1/PTGER2/AKAP13/GNAO1/PTGER3/PPP3CB/CREB5/ITPR1/NFATC4/NFATC1/PPP3CC/ADCY4/ADCY…	81
hsa04668	TNF signaling pathway	47/1868	112/8112	5.68229e-06	5.54859e-05	3.3953e-05	ICAM1/NOD2/CCL2/FAS/TNFAIP3/SOCS3/VEGFC/CXCL10/CEBPB/CXCL2/MMP9/IL6/AKT3/CXCL1/CXCL5/TNFRSF1B/VCAM1/PIK3CD/CSF1/LIF/CXCL6/MMP14/CREB3L1/EDN1/CCL5/MMP3/CCL20/IL15/MAPK10/JUN/CSF2/IL1B/IRF1/BIRC3/CXCL3/JAG1/CX3CL1/PTGS2/MAPK12/SELE/CREB5/MAPK11/CREB3L2/MAPK13/FOS/TRAF5/MAP3K8	47
hsa04061	Viral protein interaction with cytokine and cytokine receptor	43/1868	100/8112	6.68582e-06	6.34198e-05	3.88079e-05	CCL2/CXCL10/CXCL2/CCL4/CSF1R/IL2RA/IL6ST/IL6/CXCR4/CCL8/CXCL1/IL10RA/CXCL9/CXCL5/CXCL11/CCL18/TNFRSF1B/CCL11/IL2RB/CXCL13/CCL13/CSF1/CXCL12/CCL24/CXCL6/CCR1/IL2RG/CCL5/CCL20/CCL21/IL24/IL20RB/CXCL3/CX3CL1/CCL19/TNFSF10/TNFRSF14/IL20RA/IL22RA1/CCL23/CXCL14/CCR7/TNFRSF10A	43
hsa05140	Leishmaniasis	35/1868	77/8112	1.09847e-05	0.000101304	6.19898e-05	FCGR2A/NCF2/TGFB3/ITGB1/CYBB/ITGB2/ITGA4/TGFB2/IRAK1/ITGAM/HLA-DPA1/HLA-DRA/TLR2/STAT1/JAK2/HLA-DMB/HLA-DPB1/HLA-DQA1/HLA-DQB1/JUN/FCGR3B/C3/IL1B/EEF1A2/PTGS2/HLA-DOA/IL1A/MAPK12/JAK1/MAPK11/MAPK13/NCF4/HLA-DMA/HLA-DOB/FOS	35
hsa04270	Vascular smooth muscle contraction	53/1868	134/8112	1.1836e-05	0.000106204	6.49887e-05	CALD1/EDNRA/ADCY7/MYLK/PLA2G6/ADCY9/GNA12/ITPR2/ACTA2/ADCY3/RAMP1/CACNA1D/PLA2G4C/PLA2G2F/MYH10/MYL9/EDN1/ACTG2/ITPR3/KCNMB1/ADORA2B/PLA2G4F/CALML5/ADM/MYH11/CALML3/ADRA1B/ADCY8/MYLK2/PLA2G4D/CACNA1F/NPPC/AVP/PRKCD/MYH14/PLA2G2A/CACNA1C/PLA2G5/KCNMA1/AGTR1/PPP1R14A/PPP1R12B/PRKG1/ITPR1/PPP1R12A/CALCRL/ADCY4/ADCY5/MYH9/RAMP3/AGT/AVPR1A/NPR2	53
