# Supplementary material for: Development and validation of a glycolysis-associated gene signature for predicting the prognosis, immune landscape, and drug sensitivity in bladder cancer
Source: Front Immunol. 2025 Jan 10;15:1430583. doi: 10.3389/fimmu.2024.1430583 (PMC11757262; doi:10.3389/fimmu.2024.1430583)
Supplement: Supplementary File S6 — According to merge cohort, uniCox regression revealed 1223 molecular_typing-related DE-genes with significant prognostic significance. [file Table6.xlsx]

## Sheet: Sheet1
Gene ID	HR	HR.95L	HR.95H	Pvalue
CLIC4	1.17295	1.07256	1.28273	0.000475287
TNC	1.12612	1.06929	1.18597	6.93287e-06
PALLD	1.13327	1.05108	1.22189	0.00112585
GNB4	1.13145	1.03358	1.2386	0.00746464
CALD1	1.15875	1.08087	1.24223	3.31037e-05
CTHRC1	1.10956	1.05101	1.17137	0.000170811
TNFAIP6	1.14629	1.06796	1.23036	0.000156359
COL3A1	1.12529	1.05986	1.19477	0.000112442
COL6A3	1.11332	1.0433	1.18803	0.00119847
CD109	1.21012	1.12965	1.29633	5.57389e-08
ACTN1	1.18642	1.08021	1.30308	0.000353773
TUBB6	1.12316	1.04956	1.20193	0.000783416
DEGS1	1.22452	1.11242	1.34792	3.55185e-05
COL5A2	1.1589	1.08294	1.24018	2.00999e-05
CALU	1.29259	1.14196	1.46309	4.91099e-05
COL1A2	1.12162	1.05453	1.19298	0.000265195
TGFBI	1.09994	1.0343	1.16975	0.00241298
NFIL3	1.18021	1.05791	1.31665	0.00299242
DCN	1.08728	1.02341	1.15515	0.00674911
FILIP1L	1.11312	1.02907	1.20404	0.00746855
EDNRA	1.20329	1.10068	1.31547	4.71604e-05
ITGA5	1.13467	1.05617	1.219	0.000552016
SULF2	1.08734	1.02314	1.15556	0.00699867
COL15A1	1.12768	1.04198	1.22042	0.00288445
ADAMTS2	1.11641	1.03863	1.20003	0.00280405
ANXA5	1.18164	1.07031	1.30455	0.000947001
FAP	1.12776	1.0545	1.2061	0.000450555
NRP2	1.21501	1.11066	1.32917	2.13114e-05
TIMP2	1.13376	1.05925	1.2135	0.000294954
LAMA4	1.12527	1.02954	1.22991	0.00927989
LUM	1.09986	1.03425	1.16963	0.00241883
PDGFRB	1.19659	1.10194	1.29938	1.96699e-05
PRRX1	1.08512	1.02325	1.15073	0.00638857
SLC39A14	1.17788	1.06395	1.30401	0.00160934
COL5A1	1.14015	1.07259	1.21197	2.57191e-05
GFPT2	1.14725	1.0712	1.22869	8.6599e-05
LOX	1.16009	1.08184	1.244	3.07635e-05
SPHK1	1.14828	1.07164	1.23039	8.72588e-05
MYADM	1.12855	1.04741	1.21597	0.00148975
SPARC	1.14205	1.04976	1.24245	0.00200483
S100A10	1.15225	1.0668	1.24455	0.00031257
FN1	1.16562	1.0911	1.24523	5.44982e-06
COL6A2	1.09479	1.03258	1.16075	0.00241308
PDLIM3	1.07715	1.01839	1.13931	0.00941514
COL6A1	1.10857	1.0398	1.18187	0.00160679
COL1A1	1.13222	1.06534	1.20329	6.40341e-05
CDK6	1.13784	1.05358	1.22884	0.00100351
SLC16A1	1.10809	1.03308	1.18854	0.00410434
VCAN	1.11105	1.04001	1.18695	0.00178776
MYO5A	1.22491	1.08679	1.38058	0.000889288
CDH11	1.10358	1.0305	1.18183	0.00480807
FSTL1	1.18992	1.08248	1.30804	0.000316711
FBN1	1.20713	1.1143	1.30769	4.00888e-06
POSTN	1.08956	1.03668	1.14513	0.000727227
MTHFD2	1.20287	1.08413	1.33463	0.000495603
YWHAH	1.20682	1.04784	1.38991	0.00909634
EMP1	1.26335	1.15987	1.37605	8.26071e-08
FLNA	1.11872	1.04157	1.20159	0.00208966
RGS2	1.10967	1.03462	1.19018	0.00358782
FER1L4	0.890843	0.840195	0.944544	0.000108694
ANXA1	1.16213	1.0867	1.2428	1.14367e-05
NID2	1.18586	1.08084	1.30108	0.000314335
PDGFC	1.14681	1.05513	1.24645	0.00127164
VIM	1.12031	1.03437	1.21338	0.00527141
AEBP1	1.10429	1.04727	1.16442	0.000245068
EMP3	1.10407	1.02719	1.18671	0.00718082
FAM20C	1.14243	1.0591	1.23232	0.000568859
ADAMTS4	1.17066	1.05998	1.29289	0.00187416
PRR16	1.14028	1.03568	1.25544	0.00749383
GEM	1.09311	1.02268	1.16838	0.00879195
PPFIBP2	0.894975	0.840012	0.953534	0.000600532
TPM1	1.14678	1.05867	1.24221	0.000785713
SRPX	1.10002	1.03489	1.16924	0.00220233
NNMT	1.08132	1.0207	1.14555	0.00790389
NPC1	1.23699	1.08196	1.41424	0.00185263
CDC25B	1.15759	1.06359	1.25989	0.00070733
DPYSL2	1.20628	1.09833	1.32484	8.83093e-05
F2R	1.1649	1.05744	1.28329	0.00199584
SLC2A3	1.17931	1.09667	1.26817	8.6116e-06
ANLN	1.25108	1.13727	1.37627	4.15922e-06
ANXA2	1.28667	1.14479	1.44613	2.35362e-05
MSRB3	1.09964	1.03371	1.16978	0.00260571
ALDH1L2	1.21216	1.10333	1.33173	6.10578e-05
MT1X	1.09933	1.03143	1.1717	0.0035997
LGALS1	1.15037	1.06342	1.24444	0.000477294
PNMA1	1.16865	1.05665	1.29253	0.00243027
MFGE8	1.1791	1.07537	1.29284	0.000453769
EFEMP1	1.11637	1.06185	1.17368	1.63611e-05
TMEM158	1.13494	1.06026	1.21488	0.000267367
CCDC80	1.13899	1.06568	1.21735	0.000125981
OLFML2B	1.17063	1.08934	1.258	1.78532e-05
DUSP14	1.30938	1.15362	1.48617	3.02539e-05
ADCY7	1.19852	1.09046	1.31728	0.000172508
TGFB3	1.14107	1.05458	1.23465	0.0010335
TEAD4	1.21483	1.10498	1.3356	5.71084e-05
TUBA1B	1.2612	1.09974	1.44636	0.000899167
SFRP2	1.0613	1.0246	1.09931	0.000922226
PLS3	1.22104	1.09005	1.36777	0.000562429
LAMP2	1.18872	1.0486	1.34757	0.00690181
RGS20	1.13779	1.04127	1.24324	0.00431321
ADAM12	1.10647	1.02919	1.18954	0.00616418
MCFD2	1.25102	1.07537	1.45535	0.00371659
THBS1	1.10624	1.02566	1.19316	0.00888586
ST3GAL6	1.34037	1.1846	1.51663	3.36126e-06
RBP1	1.09949	1.03514	1.16784	0.00205304
CRISPLD2	1.13337	1.04698	1.22689	0.00196925
FAM126A	1.22216	1.07982	1.38325	0.0014953
NOD2	1.1494	1.03491	1.27654	0.00929328
DSC2	1.13136	1.06447	1.20245	7.20394e-05
STC1	1.15089	1.0559	1.25444	0.00138651
FAM83D	1.13077	1.03288	1.23794	0.00780776
FAM3B	0.915659	0.872163	0.961324	0.00038746
COL4A1	1.20732	1.09364	1.33283	0.000188517
COL12A1	1.10341	1.02598	1.18669	0.00802658
ISLR	1.10079	1.0447	1.1599	0.000320032
COPZ2	1.12428	1.02997	1.22723	0.00878151
CHSY1	1.29687	1.09842	1.53117	0.00215598
EHBP1	1.31933	1.14473	1.52055	0.000130068
ARL4C	1.15837	1.06625	1.25844	0.000506691
ECM1	1.16747	1.07739	1.26507	0.00015702
PROS1	1.16589	1.0614	1.28066	0.0013559
TM4SF1	1.16789	1.09309	1.24781	4.31059e-06
COL18A1	1.23754	1.1261	1.36	9.56244e-06
SLFN11	1.11487	1.03358	1.20255	0.00487636
CYP4F12	0.898031	0.848703	0.950226	0.00019059
PAPPA	1.18796	1.06533	1.32471	0.0019462
CDC42EP1	1.21926	1.09341	1.35959	0.0003616
TMEM45A	1.11495	1.05424	1.17915	0.000139388
MXRA7	1.23594	1.10909	1.3773	0.000126106
NUAK1	1.14427	1.04466	1.25337	0.0037299
TPST1	1.19393	1.08099	1.31868	0.00047244
LMCD1	1.12623	1.03681	1.22336	0.00485785
YWHAQ	1.2539	1.08005	1.45573	0.00296672
COL5A3	1.16768	1.06957	1.2748	0.00053651
COL4A2	1.18494	1.08047	1.29953	0.000314208
CNN3	1.32236	1.17935	1.4827	1.70969e-06
SERPINE2	1.14506	1.07579	1.21878	2.09324e-05
ST3GAL5	0.875674	0.816298	0.939369	0.000210649
ACOXL	0.86973	0.803263	0.941697	0.000579664
GPRIN1	1.22504	1.08817	1.37914	0.000785895
P4HA2	1.23188	1.08834	1.39435	0.000969219
ADAMTS12	1.12917	1.03966	1.22638	0.00394058
PTHLH	1.0814	1.02935	1.13607	0.00187275
WWTR1	1.22524	1.07684	1.39409	0.00204326
CAPN2	1.23856	1.10159	1.39257	0.000346333
COL16A1	1.11319	1.03864	1.19309	0.00243129
DCBLD2	1.14848	1.06485	1.23867	0.000331986
TUBA1C	1.224	1.0502	1.42657	0.00968868
NOTCH2	1.18744	1.04542	1.34875	0.00820738
GPR68	1.15214	1.05612	1.25688	0.00142374
TRAM2	1.18784	1.05349	1.33932	0.00494114
CDKN3	1.15307	1.05146	1.26449	0.00247587
KRT6B	1.06126	1.02418	1.09968	0.00105
NDE1	1.20444	1.05649	1.37311	0.00540588
DIAPH3	1.16927	1.05574	1.29501	0.00269255
ASPN	1.09578	1.03344	1.16187	0.00220718
FBP1	0.892378	0.846937	0.940256	1.95273e-05
PRC1	1.20446	1.08554	1.33641	0.000452455
LDLR	1.22319	1.12713	1.32743	1.37849e-06
ECM2	1.1623	1.04503	1.29273	0.00557714
RRM1	1.29986	1.13799	1.48477	0.000111171
PLA2G6	0.756251	0.641526	0.891493	0.000873893
KIF23	1.18516	1.05962	1.32557	0.00294144
TBX3	0.914797	0.865052	0.967403	0.00179832
CAPN5	0.902425	0.845053	0.963691	0.00218751
LRRC42	1.26352	1.09555	1.45724	0.00130987
EGR2	1.15645	1.05899	1.26288	0.0012119
TNFAIP8L3	1.16599	1.05077	1.29385	0.0038176
COL8A1	1.12007	1.04562	1.19982	0.00123272
PLK2	1.12737	1.03411	1.22905	0.00650207
MCAM	1.17345	1.05645	1.3034	0.0028376
HMGA2	1.10951	1.03246	1.1923	0.00465695
TPX2	1.14588	1.04744	1.25358	0.00296516
ARSI	1.18573	1.08291	1.29832	0.00023223
KCNJ8	1.155	1.04795	1.27298	0.0036861
CD248	1.14185	1.05414	1.23686	0.00114216
PHLDA1	1.11996	1.03596	1.21076	0.00439651
ATP1A1	1.30206	1.12889	1.50179	0.000288942
ATP8B2	1.18931	1.08105	1.30841	0.000370316
FNDC1	1.08651	1.02963	1.14653	0.00249217
COL10A1	1.07806	1.02442	1.1345	0.00389357
AURKA	1.16834	1.05833	1.28979	0.00204581
SPINK1	0.95345	0.926836	0.980828	0.000966217
TXNRD1	1.13716	1.04018	1.24318	0.0047131
GULP1	1.17917	1.06958	1.29999	0.000927983
ATF7IP2	0.870896	0.800184	0.947858	0.00137717
AMOTL1	1.19978	1.06978	1.34557	0.00185283
KRTAP5-9	0.860663	0.774759	0.956093	0.00516014
ELOVL4	1.18585	1.09597	1.2831	2.24867e-05
KLF10	1.17816	1.04101	1.33339	0.00941982
DSG3	1.06675	1.02741	1.10758	0.000749305
TNFRSF12A	1.12325	1.02836	1.2269	0.0098489
MMP9	1.07972	1.02644	1.13577	0.00297045
GNA12	1.28355	1.11505	1.47752	0.000507801
MMP11	1.08897	1.03548	1.14521	0.000909974
TCF4	1.272	1.1374	1.42254	2.48715e-05
GSN	1.15243	1.03651	1.28131	0.00871522
KLHDC7A	0.910241	0.84911	0.975772	0.00801558
DPYSL3	1.12007	1.05794	1.18586	9.84894e-05
KCTD9	1.22057	1.05626	1.41044	0.00689411
MORC4	1.20277	1.06146	1.36289	0.00378708
DSP	1.11953	1.04896	1.19485	0.000676605
NID1	1.17508	1.07337	1.28642	0.000478087
TAGLN	1.11027	1.04948	1.17457	0.000271249
ASPM	1.1874	1.0797	1.30584	0.000399049
LAMA2	1.24193	1.12056	1.37644	3.6385e-05
DACT1	1.12373	1.03107	1.22472	0.00789005
ACOT7	1.17927	1.04275	1.33366	0.00861935
PLEKHH1	0.866045	0.790932	0.94829	0.00188991
OSBPL10	1.19473	1.07143	1.33221	0.00136756
LTBP2	1.12344	1.03645	1.21773	0.00464533
CERK	1.16076	1.04838	1.28519	0.00411475
ZBED2	1.10697	1.03253	1.18678	0.0042205
TLE2	0.902617	0.840215	0.969655	0.00506274
PYGB	1.17712	1.04412	1.32707	0.00768163
ANXA6	1.13738	1.03659	1.24797	0.00654948
NEIL3	1.19813	1.04976	1.36748	0.00736619
ACAT1	1.18428	1.05671	1.32726	0.00363249
PDIA6	1.20665	1.06031	1.37318	0.00440239
RUNX2	1.21804	1.10397	1.3439	8.43729e-05
KIF11	1.16576	1.05161	1.2923	0.0035339
THY1	1.16271	1.0721	1.26098	0.000270686
CRTAC1	0.920349	0.876164	0.966762	0.000944471
ARHGAP21	1.20331	1.04671	1.38334	0.00927446
PI3	1.04227	1.0113	1.07419	0.00713686
PI15	1.15285	1.05724	1.2571	0.00128133
BCAT1	1.12782	1.0555	1.20509	0.000374361
CRYAB	1.13079	1.06268	1.20326	0.000105381
PDGFRA	1.13318	1.0364	1.23899	0.00605026
FOXM1	1.18075	1.07155	1.30109	0.000792241
FAM43A	1.23775	1.12244	1.3649	1.91153e-05
ACTA2	1.13013	1.06174	1.20293	0.000122593
FKBP9	1.17107	1.04915	1.30717	0.00487437
PLOD1	1.37519	1.20011	1.57581	4.53172e-06
BGN	1.14364	1.06749	1.22521	0.000134664
LDLRAD3	1.1354	1.03191	1.24928	0.00920953
SERPINE1	1.11227	1.04416	1.18481	0.000964976
GRK5	1.15062	1.03483	1.27937	0.00952361
OLFML2A	1.12909	1.03424	1.23264	0.00669037
COL13A1	1.25271	1.09741	1.43	0.000848875
CDCA5	1.15538	1.04645	1.27565	0.00425566
MFAP3L	0.876803	0.80898	0.950312	0.00137097
PRNP	1.12366	1.03364	1.22151	0.00620818
BAG3	1.23871	1.07566	1.42647	0.00295013
EGR1	1.103	1.02662	1.18506	0.00741631
CCNB2	1.15677	1.04702	1.27802	0.00419111
ADCY3	1.25065	1.09036	1.4345	0.00139271
LRIG1	1.1031	1.02702	1.18481	0.0071182
EFNB2	1.15685	1.05315	1.27077	0.00236113
HEYL	1.30926	1.18528	1.44621	1.10323e-07
MAP1B	1.1829	1.09453	1.27839	2.23153e-05
KRT14	1.04365	1.01272	1.07551	0.00537368
LRRC32	1.19892	1.09313	1.31495	0.000118541
B4GALT5	1.22924	1.07556	1.40487	0.00245358
WDHD1	1.19315	1.04651	1.36032	0.00830276
SERPINB2	1.10156	1.05389	1.15139	1.82395e-05
HES2	1.11559	1.05119	1.18393	0.000311687
CDA	1.15112	1.07238	1.23564	9.9045e-05
CCNB1	1.14804	1.03771	1.2701	0.0074083
S100A8	1.06182	1.02557	1.09935	0.000712877
UAP1	1.1918	1.05875	1.34158	0.00367051
ENDOD1	1.23688	1.11419	1.37307	6.64117e-05
DTL	1.19128	1.0615	1.33693	0.00293941
CENPN	1.17776	1.04445	1.32809	0.00759551
ZNF552	0.834668	0.744586	0.935648	0.00192552
KCNE4	1.15806	1.03659	1.29377	0.009444
PAQR4	1.23573	1.10415	1.38299	0.000228928
HSD17B2	0.920031	0.874738	0.967669	0.00121235
DEGS2	0.891066	0.826163	0.961068	0.00279805
CENPF	1.16067	1.05137	1.28133	0.00315007
FOXD1	1.14797	1.06438	1.23814	0.000347117
VASN	1.17253	1.06941	1.2856	0.000702213
BUB1B	1.19076	1.06579	1.33038	0.00202655
CPA4	1.11136	1.041	1.18648	0.00155666
CPXM1	1.09855	1.02872	1.17312	0.00503469
ELOVL5	1.16211	1.03944	1.29924	0.00829851
AGTRAP	1.24052	1.07951	1.42554	0.0023774
TESC	0.913687	0.865961	0.964043	0.000974526
FGFBP1	1.07175	1.03031	1.11486	0.000573274
TUBA1A	1.1226	1.03538	1.21718	0.00507288
KIF2C	1.14995	1.0359	1.27656	0.00874486
NES	1.18015	1.08124	1.28811	0.000208049
SLC12A8	1.20647	1.09379	1.33075	0.000175361
GOLT1A	0.869753	0.808878	0.93521	0.000163722
TMC7	0.838556	0.76113	0.923858	0.000367727
GAS7	1.15302	1.04699	1.26979	0.00381803
KLK6	1.09568	1.04264	1.1514	0.000306465
KDELR3	1.16206	1.06422	1.26889	0.000816628
PLXDC1	1.26892	1.12972	1.42527	5.88795e-05
COL11A1	1.091	1.03376	1.1514	0.00153753
THBS2	1.07821	1.02216	1.13732	0.00569322
SYDE1	1.18034	1.05379	1.32208	0.0041637
TTLL3	0.825356	0.719737	0.946475	0.00600744
GPRC5C	0.890768	0.827121	0.959314	0.00222732
HMMR	1.13991	1.03498	1.25548	0.0078638
PVR	1.31268	1.1565	1.48995	2.5563e-05
PRR11	1.23598	1.10093	1.38759	0.000332172
IL11	1.11711	1.03015	1.21141	0.0074006
SPARCL1	1.10585	1.02696	1.1908	0.00770808
NSUN6	0.84186	0.745887	0.950182	0.00531277
CDCA2	1.17165	1.04596	1.31244	0.00621591
ITGA11	1.12092	1.02967	1.22025	0.00841664
ECHDC2	0.851047	0.756408	0.957527	0.00732837
FABP6	0.908809	0.861223	0.959024	0.000492662
SMAD6	0.84114	0.765867	0.92381	0.000298286
PRICKLE1	1.15205	1.04821	1.26618	0.003315
KRT16	1.05669	1.01644	1.09852	0.00538098
SLC9A3R1	1.22521	1.09886	1.36608	0.000254438
ATOH8	0.879252	0.805552	0.959695	0.00396395
TGFB1I1	1.14004	1.04607	1.24245	0.00282444
ATP11A	1.2078	1.0568	1.38037	0.00559461
SERPINF1	1.0945	1.02248	1.17159	0.0093189
ZNF521	1.14577	1.03756	1.26527	0.0071769
CD99	1.16881	1.04931	1.30192	0.00458695
MMEL1	0.846657	0.749891	0.955908	0.00718431
SERPINB7	1.15831	1.08042	1.24182	3.50924e-05
AIFM3	0.829722	0.726397	0.947744	0.00594264
PLAGL1	1.13805	1.03427	1.25223	0.00803071
ARHGAP29	1.20777	1.0927	1.33495	0.000219626
STEAP4	1.1402	1.04954	1.23869	0.0019101
SERPINB3	1.04865	1.01264	1.08594	0.00770649
ADAMTSL4	1.1225	1.04004	1.21151	0.00299415
SPRR1B	1.06448	1.02798	1.10229	0.000448908
HOXB3	0.869422	0.799124	0.945905	0.00114283
FKBP10	1.16528	1.08276	1.25409	4.46862e-05
LRP1	1.1581	1.03964	1.29007	0.00767535
HTRA1	1.15043	1.06213	1.24608	0.000583671
GALNT6	1.13567	1.03893	1.24143	0.0050991
PBK	1.1486	1.04567	1.26166	0.00382386
P2RY6	1.11559	1.02871	1.2098	0.00818889
SVIL	1.18574	1.07321	1.31006	0.000811376
LRP8	1.24703	1.1221	1.38586	4.14889e-05
STX19	1.16408	1.04026	1.30265	0.00810105
CXCL12	1.09743	1.03508	1.16353	0.0018365
ETV5	1.16976	1.06213	1.28831	0.00145325
FLNC	1.0979	1.04046	1.1585	0.000656955
MYH10	1.26882	1.12679	1.42876	8.47103e-05
SCARF2	1.21217	1.09984	1.33597	0.000105278
CPNE8	1.1357	1.0382	1.24236	0.00545877
MFAP5	1.13079	1.06653	1.19891	3.82029e-05
FSTL3	1.16577	1.07715	1.26167	0.000143359
CXCL6	1.08995	1.02548	1.15848	0.00562812
MMP14	1.17814	1.05249	1.31878	0.0043852
S100A7	1.04961	1.01869	1.08147	0.00150409
BDKRB2	1.13223	1.03322	1.24072	0.00781307
COL14A1	1.13638	1.05602	1.22286	0.000634304
CDC20	1.14565	1.05203	1.24759	0.00177054
FXYD6	1.08802	1.02079	1.15968	0.00953182
JAM3	1.17475	1.07648	1.28199	0.00030229
DENND2D	0.85097	0.782869	0.924995	0.000149449
CACNA2D1	1.11951	1.03009	1.21669	0.00786386
S100A9	1.06136	1.01914	1.10533	0.00403409
SLC6A14	1.0918	1.02489	1.16308	0.0064892
SERPINB13	1.06542	1.01701	1.11615	0.0075691
CARD11	0.81952	0.754753	0.889846	2.15478e-06
TNFRSF19	1.10169	1.02819	1.18045	0.005979
RCN3	1.16167	1.07222	1.25859	0.000246839
FAM3D	0.92928	0.879954	0.981372	0.00839725
ACTG2	1.07745	1.03263	1.12422	0.000579321
KLF15	0.828294	0.746202	0.919417	0.00040369
CYP26B1	1.19379	1.09908	1.29667	2.67041e-05
TPM2	1.09632	1.02713	1.17018	0.00569556
HOXB5	0.860087	0.79575	0.929625	0.000144954
HSPG2	1.18862	1.06322	1.32881	0.00238482
EGFR	1.1612	1.073	1.25666	0.000208905
PCOLCE	1.11471	1.03056	1.20574	0.00669756
GAS6	1.10647	1.0276	1.1914	0.00733116
LIPG	1.15277	1.07002	1.24192	0.000183395
KIF20A	1.14029	1.03211	1.25982	0.00984152
RHCG	1.06323	1.01673	1.11185	0.00720219
AHNAK	1.26004	1.12712	1.40864	4.82479e-05
TSPAN5	1.13767	1.03323	1.25267	0.00865852
HOMER2	1.17167	1.04841	1.30943	0.00521278
IGFBP5	1.07169	1.01684	1.12951	0.00979881
ABCC3	0.91635	0.858863	0.977686	0.00822634
CHST3	1.15519	1.04888	1.27227	0.00340349
PTMS	1.18098	1.05435	1.32282	0.00404741
CNTN1	1.09977	1.02821	1.17631	0.00560116
SLC1A4	1.1595	1.04777	1.28314	0.00420051
SLC7A5	1.11297	1.03217	1.2001	0.00538042
SETBP1	1.25645	1.13589	1.38981	9.17757e-06
SCEL	1.16975	1.10262	1.24097	1.99794e-07
LTBP1	1.17997	1.04754	1.32913	0.00643498
TRIB3	1.18804	1.0895	1.2955	9.6122e-05
ALOX5	0.889236	0.824513	0.95904	0.00232941
GATA2	0.907307	0.844404	0.974896	0.00796578
STMN3	1.18193	1.09027	1.28131	4.94695e-05
RTKN	1.22881	1.11058	1.35962	6.5497e-05
DBN1	1.14192	1.04252	1.25079	0.00428665
KLK7	1.08779	1.02124	1.15868	0.00898702
XG	1.11995	1.03314	1.21404	0.00592081
NPAS2	0.86276	0.789282	0.943079	0.00115249
FRY	0.886183	0.813192	0.965725	0.00586532
RASL12	1.12039	1.03473	1.21314	0.00509158
ZNF365	1.14993	1.04555	1.26473	0.00400809
PTPRZ1	1.10133	1.03041	1.17713	0.00448434
CYP4Z2P	0.851607	0.753839	0.962054	0.00983113
RDX	1.16974	1.05631	1.29536	0.0025913
JUN	1.16665	1.05513	1.28996	0.00263989
DHCR24	1.2153	1.12219	1.31614	1.62948e-06
CPE	1.15155	1.06682	1.24301	0.000296067
SIDT1	0.872531	0.790183	0.963462	0.00702053
CDCA7L	1.12746	1.0531	1.20706	0.000568442
FOSL1	1.12324	1.04059	1.21246	0.00287988
GNG4	1.13631	1.05811	1.2203	0.000444122
SBSN	1.06084	1.01692	1.10666	0.00619158
HOXB6	0.875762	0.803196	0.954883	0.00264636
MOGAT2	0.77589	0.686663	0.876711	4.683e-05
SNAI2	1.11633	1.03778	1.20082	0.00311582
CAP2	1.15413	1.0528	1.26523	0.00223373
COMP	1.10536	1.05557	1.15749	2.04431e-05
PGLYRP3	1.13986	1.04159	1.2474	0.00442965
MFAP4	1.07724	1.02085	1.13674	0.00668056
STC2	1.17073	1.07258	1.27786	0.000417983
TUBB3	1.14084	1.04627	1.24395	0.00284188
CTSE	0.90811	0.865486	0.952834	8.50427e-05
APCDD1L	1.12698	1.04198	1.21891	0.00280926
ALDH1A1	1.06726	1.01588	1.12125	0.00972008
GCLM	1.15243	1.05186	1.26261	0.00232522
SFRP1	1.0957	1.03112	1.16431	0.00318849
ITGBL1	1.14312	1.06005	1.23271	0.000511101
SNCAIP	1.13928	1.0381	1.25032	0.00599647
C6orf15	1.19168	1.09064	1.30207	0.000104645
CLEC11A	1.13521	1.03739	1.24225	0.00580843
OSR2	1.1349	1.0355	1.24384	0.00681119
SMOC2	1.09008	1.02605	1.15811	0.0052292
GADD45B	1.15228	1.04816	1.26674	0.00335176
ACSL5	0.912688	0.853112	0.976424	0.00798541
ERN2	0.899142	0.840304	0.9621	0.00207755
WNT11	1.12701	1.04422	1.21637	0.00212998
SOD3	1.1067	1.02923	1.19001	0.00618123
UCHL1	1.09103	1.03599	1.14899	0.000971169
CDH2	1.13649	1.0567	1.22231	0.000571112
CSPG4	1.16502	1.07258	1.26543	0.000293263
DNM1	1.18123	1.08418	1.28696	0.000140156
GPR160	0.903932	0.846735	0.964993	0.00245818
PDGFRL	1.15856	1.06357	1.26203	0.0007463
FBN2	1.09701	1.0391	1.15816	0.000820441
GOLGA8A	0.885637	0.810144	0.968165	0.00754751
DES	1.04299	1.01074	1.07627	0.00862945
PTPRR	0.895015	0.833454	0.961123	0.00228418
SPOCD1	0.894476	0.842154	0.950049	0.000287664
PCOLCE2	1.11561	1.03876	1.19814	0.0026616
SPRR2G	1.09874	1.02803	1.1743	0.00552727
KLK8	1.10991	1.03523	1.18998	0.00334262
PAQR8	0.869721	0.79952	0.946087	0.00115155
KCNJ15	0.904097	0.849891	0.961761	0.00139396
DUSP2	0.878637	0.81476	0.947521	0.00078012
TNNT1	1.0932	1.03309	1.1568	0.00201465
ZIC2	1.13358	1.05802	1.21453	0.000367231
ADM	1.12804	1.0401	1.22341	0.00362018
CILP	1.07929	1.01879	1.14338	0.00952747
IGFL2	1.15944	1.07953	1.24526	4.90124e-05
MYH11	1.06864	1.02438	1.11482	0.00209762
COL7A1	1.09529	1.02587	1.16941	0.00643733
SPINK4	0.897893	0.832464	0.968463	0.00526953
TUBB2B	1.08059	1.02352	1.14084	0.00511495
HLA-DQB2	0.898334	0.833566	0.968135	0.00498231
CST6	1.07667	1.02053	1.13589	0.00685491
KRT4	1.08016	1.03884	1.12313	0.000106946
HAS3	0.932272	0.884496	0.982629	0.00897936
KRT1	1.08826	1.03734	1.14168	0.000541777
SRMS	0.888312	0.84388	0.935083	6.07606e-06
DKK1	1.07524	1.02535	1.12757	0.00276757
TMPRSS4	0.936075	0.894811	0.979243	0.00408041
PYCR1	1.1978	1.09752	1.30725	5.21207e-05
ARID3A	1.13076	1.04492	1.22366	0.00228242
AKR1B1	1.14291	1.05143	1.24236	0.00170093
PRSS8	1.1115	1.03636	1.19209	0.00307475
WWC2	0.920094	0.875599	0.966849	0.000991117
KIF24	0.914619	0.87073	0.960721	0.000375084
FRRS1	0.925879	0.881035	0.973006	0.00236332
CLIC3	1.10162	1.04831	1.15764	0.000131332
ZSWIM4	0.908904	0.863361	0.95685	0.000270865
SOX21	0.948762	0.913627	0.985247	0.00629649
RTN4RL2	0.927999	0.887958	0.969845	0.000898301
SPRR3	1.06371	1.02219	1.10691	0.0023648
KLHL11	0.927822	0.887686	0.969773	0.000899077
HAND2	0.940036	0.902377	0.979267	0.00303399
F2RL3	0.92697	0.883655	0.972409	0.00189721
AMOT	0.942957	0.908572	0.978642	0.00194114
SLC45A1	0.933912	0.893514	0.976136	0.00244146
MAST1	0.926764	0.887229	0.968061	0.000627887
SLC2A4	0.933991	0.896689	0.972845	0.00102389
TMEM130	0.93168	0.894303	0.970619	0.000705473
GSC	0.92861	0.892091	0.966624	0.000296569
C22orf23	0.9122	0.866584	0.960217	0.000446487
DAPK3	0.928509	0.888503	0.970315	0.000963301
KRT23	1.06632	1.02446	1.1099	0.00167617
RETN	0.928187	0.888917	0.969191	0.000728062
KIAA1614	0.923566	0.882944	0.966058	0.000530987
PURB	0.942387	0.91183	0.973967	0.000418015
ZBTB32	0.91221	0.872766	0.953436	4.6159e-05
DSCR4	0.926221	0.889949	0.963971	0.000169759
ADRA1B	0.940555	0.903193	0.979463	0.00304294
CRYBB1	0.931085	0.892074	0.971802	0.00107651
LRRC3	0.916449	0.877542	0.957081	8.08385e-05
CHRNE	0.929145	0.892438	0.967361	0.00035215
POLR3E	0.925278	0.889409	0.962593	0.000118162
TNFRSF13C	0.921233	0.881316	0.962957	0.000283287
TMEM26	0.936041	0.901486	0.97192	0.000573056
DLEU7	0.925422	0.886556	0.965991	0.000399284
AKAP6	0.9342	0.896732	0.973235	0.00111815
CCDC87	0.927578	0.88907	0.967753	0.0005105
FOXB1	0.936152	0.899794	0.97398	0.00109676
CHRM2	0.936108	0.899455	0.974255	0.00119607
KRT3	0.9413	0.907765	0.976074	0.00108185
GLP2R	0.931029	0.893625	0.969998	0.000635477
C20orf144	0.926917	0.887979	0.967562	0.000528309
NCR3	0.922244	0.885949	0.960026	7.76882e-05
GAS2L2	0.922252	0.8854	0.960638	0.000100222
HOXD12	0.933251	0.89694	0.971032	0.000645359
HBQ1	0.936585	0.899709	0.974972	0.00139012
THEG	0.931902	0.89668	0.968507	0.000333521
BSN	0.934796	0.899681	0.971281	0.000557285
WNT1	0.927064	0.889977	0.965695	0.000277167
CETP	0.920481	0.879831	0.963009	0.000323621
RP1L1	0.930607	0.89397	0.968746	0.000449131
ABCB11	0.929115	0.892615	0.967108	0.000323663
ASB10	0.9312	0.894989	0.968876	0.000427639
VSTM1	0.926555	0.889826	0.9648	0.000218649
NLRP6	0.925203	0.88754	0.964463	0.00024597
CYP2F1	0.933286	0.896634	0.971435	0.000730762
TRIML1	0.941919	0.906681	0.978527	0.00209962
KRTAP3-1	0.939541	0.903021	0.977539	0.00204927
ABCD2	0.924647	0.887247	0.963624	0.000200074
HRC	0.931945	0.894115	0.971375	0.000857329
VENTX	0.93418	0.899849	0.969821	0.000365136
FGF10	0.936575	0.90039	0.974214	0.00111609
LTB4R2	0.918565	0.877668	0.961367	0.000256698
PTCH2	0.918659	0.878235	0.960944	0.00021982
MLANA	0.924754	0.886831	0.964298	0.000250643
CNGA3	0.932879	0.897503	0.969649	0.000427384
AANAT	0.923677	0.8852	0.963826	0.000255019
CHRNB4	0.928539	0.890645	0.968045	0.000487286
RETNLB	0.931372	0.89676	0.96732	0.000233635
GUCY2C	0.9184	0.87828	0.960353	0.00018768
BTN1A1	0.92728	0.891078	0.964953	0.000202557
TREML2	0.936263	0.90168	0.972172	0.000604326
ZP4	0.932752	0.897045	0.969881	0.00047317
CRYGN	0.932345	0.896864	0.969229	0.000401872
COL19A1	0.928115	0.890868	0.96692	0.000357509
CST9	0.930337	0.8947	0.967395	0.000290825
KCNG2	0.928937	0.891691	0.967738	0.000414489
NEUROG2	0.932309	0.89623	0.969841	0.00050008
UCP1	0.928292	0.893927	0.963979	0.00011061
DKKL1	0.931858	0.897935	0.967063	0.00019138
RNF148	0.928545	0.892159	0.966415	0.000278074
SLC5A4	0.93076	0.89553	0.967376	0.000267688
HPD	0.926799	0.889085	0.966114	0.000335326
PYGM	0.932176	0.896771	0.96898	0.000378068
TPO	0.930587	0.893934	0.968742	0.000449914
SERPINB12	0.944514	0.90902	0.981395	0.00348998
KCNK16	0.931517	0.895996	0.968447	0.00034861
LBX1	0.940091	0.904144	0.977468	0.0018991
PITX3	0.934091	0.898991	0.970561	0.000484733
SPZ1	0.9331	0.898324	0.969223	0.000352787
KRTAP17-1	0.931737	0.895444	0.969502	0.000486951
KAAG1	0.926588	0.891109	0.963481	0.000129431
MYH1	0.930218	0.893085	0.968894	0.000500774
ZSCAN10	0.931492	0.895297	0.969151	0.000448794
TMC1	0.927692	0.889901	0.967088	0.000404614
IDI2	0.932936	0.897887	0.969354	0.000380735
KRT36	0.934846	0.900471	0.970532	0.000423806
TBR1	0.930295	0.894256	0.967786	0.000337917
IL25	0.931438	0.896275	0.967981	0.000297545
NMUR1	0.930642	0.894307	0.968453	0.000403907
ACR	0.930947	0.894681	0.968684	0.000416582
ADARB2	0.928915	0.892388	0.966937	0.000314978
KCNA7	0.932644	0.89737	0.969305	0.000392918
CST8	0.932472	0.896811	0.96955	0.000440939
ZNF549	0.920256	0.882745	0.959361	9.08161e-05
SOX14	0.938333	0.902224	0.975888	0.00147798
AMELX	0.934502	0.898978	0.971431	0.000613042
RLBP1	0.931679	0.895564	0.969251	0.000451051
KRT27	0.934147	0.899257	0.97039	0.000452145
C9orf43	0.923573	0.885646	0.963125	0.000202301
GADL1	0.932805	0.897051	0.969985	0.000486223
GYPE	0.929516	0.893008	0.967517	0.000349925
MLNR	0.928771	0.891523	0.967575	0.000402686
KRTAP3-3	0.935486	0.90171	0.970528	0.000378884
STH	0.93375	0.898891	0.969961	0.000413777
FOXE3	0.92796	0.891875	0.965505	0.000220159
GRIK4	0.924259	0.887083	0.962993	0.000169734
ASIP	0.932347	0.895608	0.970594	0.000637756
DMRTA1	0.919317	0.881792	0.958438	7.60838e-05
GPR45	0.934054	0.899969	0.969429	0.000321967
NPAS4	0.932771	0.898541	0.968305	0.000263851
CHAT	0.933017	0.897588	0.969845	0.000447794
SMCP	0.942179	0.910888	0.974544	0.000547675
APOL5	0.928881	0.892518	0.966726	0.00029369
TMC2	0.931678	0.896722	0.967997	0.000286741
XKR7	0.931257	0.894964	0.969022	0.000445588
SHANK1	0.934576	0.899082	0.971471	0.000614563
UTS2R	0.934517	0.899294	0.971119	0.000550218
FNDC7	0.929933	0.893846	0.967476	0.000321423
LCTL	0.933251	0.89779	0.970112	0.000473654
DCST1	0.922704	0.883926	0.963184	0.000240365
OPN4	0.931809	0.895419	0.969678	0.000511041
KRT73	0.932551	0.897335	0.969148	0.000377181
OBP2A	0.935608	0.900865	0.971691	0.000566069
PCDHGC4	0.932024	0.895717	0.969803	0.000515699
CCDC70	0.932257	0.897175	0.968711	0.000338003
KRT71	0.935414	0.899826	0.972409	0.00074148
C1orf127	0.932385	0.895455	0.970837	0.000685412
PNPLA5	0.935813	0.90213	0.970754	0.000389686
LHX5	0.93349	0.894548	0.974128	0.00154761
RSPO1	0.932495	0.895877	0.970611	0.00062765
GAL3ST3	0.930563	0.894772	0.967785	0.000322696
CRHBP	0.929499	0.892206	0.968351	0.000466537
PDE6H	0.932468	0.896169	0.970237	0.000557534
PCDHA2	0.930355	0.894523	0.967623	0.000315303
GRK1	0.929039	0.893288	0.966221	0.000236674
ALPI	0.931046	0.89622	0.967226	0.000239561
TREML1	0.930579	0.89592	0.966578	0.000202976
KRTAP1-5	0.932072	0.896197	0.969383	0.000443507
MUC7	0.931299	0.894761	0.969328	0.000491227
TRIM50	0.931386	0.895499	0.96871	0.000391568
SLC6A7	0.932582	0.897536	0.968996	0.000354887
PCDHGC5	0.933835	0.897075	0.9721	0.000834991
RXFP3	0.932268	0.89659	0.969365	0.000427049
UROC1	0.931948	0.896438	0.968865	0.000376833
CSRP3	0.929216	0.892964	0.96694	0.000299466
MYH6	0.933268	0.897583	0.970371	0.000516608
ONECUT1	0.933069	0.898028	0.969477	0.000389376
PCDHB1	0.929852	0.89348	0.967704	0.000353533
CRYBA2	0.938847	0.903254	0.975842	0.00137374
OR3A2	0.934372	0.899016	0.971119	0.000562652
PHOSPHO1	0.92949	0.891404	0.969204	0.000614074
PAQR9	0.929772	0.892966	0.968095	0.000410225
MAGEB6	0.930158	0.893141	0.96871	0.000475373
KRT35	0.931657	0.895345	0.969442	0.000483067
INSRR	0.936053	0.900623	0.972878	0.000788904
RCVRN	0.931734	0.895633	0.96929	0.000453126
GPR31	0.928989	0.892601	0.966861	0.000302664
CSTL1	0.935773	0.900103	0.972856	0.000814518
NLRP13	0.930322	0.894559	0.967515	0.000304817
ALX4	0.928483	0.891846	0.966625	0.000303243
TAS2R40	0.931105	0.894982	0.968687	0.000406523
MTNR1A	0.929655	0.893668	0.967091	0.000293177
KCNK4	0.933097	0.898061	0.969499	0.000390686
OR10H2	0.92947	0.893275	0.967131	0.000307231
CALR3	0.932243	0.897048	0.968819	0.000352587
HTR1A	0.931037	0.89503	0.968492	0.000384001
HTR3C	0.931075	0.894432	0.96922	0.00049012
MYL2	0.940642	0.90838	0.97405	0.000589254
TACR3	0.932541	0.895812	0.970776	0.000657684
KRTAP4-7	0.931192	0.895309	0.968514	0.000377079
LCN1	0.935623	0.899638	0.973047	0.000882891
DNAJC5G	0.931007	0.894832	0.968645	0.00040709
IAPP	0.929838	0.893657	0.967484	0.000327601
CPNE6	0.930015	0.894364	0.967086	0.000274632
BEST4	0.918431	0.879963	0.958581	9.71351e-05
AFM	0.929172	0.892316	0.967552	0.000374653
KRTAP4-12	0.930289	0.893976	0.968077	0.000375103
NMBR	0.930198	0.894506	0.967314	0.000289313
DDX4	0.929486	0.893481	0.966942	0.000285893
KRT72	0.936747	0.900326	0.974641	0.00124018
PRNT	0.930562	0.894198	0.968405	0.000402375
KRTAP9-4	0.932168	0.896751	0.968984	0.000379082
ANP32C	0.935382	0.903049	0.968874	0.000197885
OR6B1	0.931362	0.895573	0.968581	0.000375511
OR10J1	0.932923	0.898198	0.96899	0.00033372
TPH2	0.930261	0.893622	0.968403	0.000421893
MYH7	0.930016	0.894376	0.967076	0.000273522
CLEC12B	0.927445	0.892129	0.96416	0.000143222
SPACA3	0.931867	0.895564	0.969643	0.000500539
CLDN16	0.928314	0.889198	0.969149	0.000707459
IL27	0.936672	0.904946	0.969511	0.000198349
HAPLN4	0.935818	0.901582	0.971353	0.000485825
PCDHGB6	0.937439	0.903502	0.97265	0.000594778
DEFA4	0.932713	0.898097	0.968663	0.000306232
RNASE11	0.931914	0.896216	0.969035	0.000402645
RBPJL	0.927289	0.890702	0.965379	0.000237414
IFNA16	0.934549	0.900808	0.969554	0.000308617
CCDC42	0.930953	0.895862	0.967418	0.000262549
PPEF2	0.93131	0.896496	0.967476	0.00025124
SCGB1D1	0.931618	0.896063	0.968584	0.000360098
HORMAD2	0.93057	0.894673	0.967907	0.000336877
IRGC	0.930194	0.893916	0.967944	0.000363641
MBL2	0.92849	0.891804	0.966685	0.00030944
ASB15	0.93027	0.894031	0.967979	0.000363444
P2RY4	0.933711	0.899299	0.96944	0.000343732
ACTN3	0.933747	0.898954	0.969887	0.000403005
USP29	0.931114	0.895553	0.968088	0.000327705
GRID2	0.92939	0.892357	0.96796	0.000416135
PMCHL2	0.932696	0.897157	0.969642	0.000439179
TAAR5	0.932466	0.897296	0.969016	0.000364652
FAM9A	0.930405	0.893921	0.968378	0.000408832
POU4F3	0.933132	0.896987	0.970733	0.000595458
RNF133	0.928341	0.891532	0.96667	0.000315599
TEKT1	0.937218	0.903937	0.971723	0.00043984
OR5I1	0.931311	0.895233	0.968843	0.000415286
SNCB	0.938539	0.905271	0.973029	0.00057138
HBBP1	0.929617	0.893038	0.967695	0.000366295
SLC32A1	0.929562	0.892716	0.967929	0.000400782
SPTA1	0.934976	0.900337	0.970948	0.000481936
HTN3	0.933971	0.897809	0.97159	0.000697644
IL9	0.931148	0.895068	0.968683	0.000403131
DEFB114	0.930976	0.894745	0.968675	0.000413415
USP26	0.932547	0.897046	0.969453	0.000420931
GP9	0.93185	0.895952	0.969188	0.000429329
R3HDML	0.93066	0.895559	0.967136	0.000248767
SLC13A1	0.930199	0.89408	0.967776	0.000342236
CRYAA	0.934539	0.900347	0.970028	0.000370672
LGI1	0.930759	0.894803	0.968159	0.000357207
C9	0.928879	0.892078	0.967197	0.000347442
GABRA6	0.931961	0.896783	0.96852	0.000331602
GABRA1	0.931528	0.895312	0.969209	0.000455251
NKX1-1	0.931716	0.896252	0.968583	0.000354067
CTXN3	0.932478	0.896792	0.969583	0.000445672
PAPOLB	0.929661	0.892766	0.968082	0.000415595
GALNTL5	0.929155	0.892806	0.966984	0.000307519
UMOD	0.934835	0.901123	0.969808	0.000323223
GNAT2	0.931564	0.896333	0.96818	0.000313439
MYH13	0.934447	0.898703	0.971612	0.000656431
PCDH15	0.93251	0.895893	0.970623	0.000628965
OR6A2	0.930688	0.894488	0.968352	0.000387043
PPP3R2	0.930631	0.89428	0.968461	0.000405665
TAAR9	0.93078	0.894739	0.968273	0.000370638
IFNA21	0.933337	0.899032	0.968952	0.000305348
OR10C1	0.930456	0.894157	0.968228	0.000384877
KCNH1	0.930584	0.894119	0.968537	0.000419615
KRTAP4-4	0.930344	0.893866	0.96831	0.000403244
LECT2	0.930454	0.893765	0.96865	0.00044513
IQCF3	0.930801	0.894579	0.96849	0.000398718
TAAR1	0.929157	0.894174	0.965509	0.000175074
LMAN1L	0.931085	0.895232	0.968373	0.000365102
VWC2	0.930894	0.895113	0.968105	0.000342461
CDY1	0.932609	0.89731	0.969297	0.000394077
GRIN2B	0.932019	0.896837	0.968582	0.000335873
CYP7A1	0.933111	0.898865	0.968661	0.000284498
CHIA	0.927954	0.891156	0.966271	0.000292383
GAB4	0.930158	0.893583	0.96823	0.000404086
MYBPH	0.940283	0.906363	0.975473	0.00102095
SERPINA2	0.931295	0.895321	0.968714	0.000397995
GALR1	0.930091	0.893445	0.968241	0.000409912
SPIN2A	0.932161	0.895744	0.970058	0.000550041
C9orf57	0.929777	0.893971	0.967016	0.000279161
MMP26	0.930545	0.895104	0.967389	0.000279623
OR2W1	0.933719	0.899401	0.969345	0.000331222
OR11A1	0.932878	0.897821	0.969303	0.000377559
FSHR	0.93123	0.895181	0.968731	0.000404576
TAS2R41	0.933807	0.899118	0.969834	0.000391363
LUZP4	0.927747	0.891167	0.965828	0.000258198
SPATA19	0.933842	0.899581	0.969408	0.000331762
PGAM2	0.930627	0.893905	0.968857	0.000464796
TRHR	0.929992	0.893385	0.968098	0.000396575
TAS2R8	0.931133	0.894991	0.968735	0.000411627
C11orf42	0.931665	0.8965	0.96821	0.000311313
UBQLN3	0.939635	0.908487	0.971851	0.000294557
GPHB5	0.932224	0.896651	0.969208	0.000406953
NTSR2	0.9313	0.895501	0.968529	0.000372413
OR2J3	0.929354	0.892982	0.967207	0.000322092
G6PC2	0.932748	0.897408	0.969479	0.000411088
ACMSD	0.926376	0.889624	0.964648	0.000213437
ACTL7A	0.930842	0.894757	0.968383	0.000381494
DUSP21	0.931211	0.895109	0.96877	0.000411432
OR2S2	0.930334	0.893949	0.968201	0.000388802
WDR64	0.932485	0.897166	0.969195	0.000387892
WNT8A	0.930388	0.894142	0.968103	0.000372431
SIX6	0.92997	0.893126	0.968334	0.000431308
HTN1	0.932799	0.896023	0.971084	0.000699705
F13B	0.928909	0.892276	0.967047	0.000327876
TAS1R2	0.930528	0.894236	0.968293	0.000389118
OR8D1	0.929663	0.893437	0.967357	0.00032251
SLC22A6	0.929674	0.893398	0.967422	0.000329473
PHOX2B	0.934281	0.900189	0.969663	0.000338014
DEFB127	0.932551	0.897378	0.969103	0.000371
IFNA7	0.930376	0.89431	0.967896	0.000346754
SHOX	0.932996	0.897524	0.96987	0.000453375
MMP20	0.929419	0.893385	0.966907	0.000285601
MC5R	0.933211	0.898236	0.969549	0.000390161
OR2F2	0.930917	0.89486	0.968427	0.000382671
SCN1A	0.932025	0.896087	0.969403	0.000450011
TRPM1	0.930979	0.894961	0.968445	0.000381301
ADCY8	0.933301	0.897433	0.970602	0.000555907
CHRM1	0.931195	0.895352	0.968473	0.000371472
IQCF2	0.92933	0.892433	0.967753	0.000391504
HRH4	0.9324	0.896731	0.969487	0.00043634
LMX1A	0.929547	0.892884	0.967714	0.000373068
RFPL1	0.928616	0.891876	0.966871	0.00032357
CEACAM8	0.929824	0.893812	0.967287	0.000305808
OR2C1	0.934572	0.901005	0.969389	0.000288043
OR5K1	0.932008	0.896461	0.968964	0.00038665
DEFB121	0.930211	0.894751	0.967076	0.000264045
BOLL	0.932569	0.897834	0.968648	0.000312463
EPB42	0.929902	0.893483	0.967806	0.000363397
IZUMO1	0.92773	0.890851	0.966134	0.000289308
KLHL1	0.930907	0.894844	0.968423	0.000382782
IFNA8	0.930485	0.894447	0.967974	0.000350116
TSSK2	0.931472	0.895517	0.96887	0.000408502
C12orf50	0.929186	0.892332	0.967562	0.000375194
NEUROG1	0.936294	0.901392	0.972546	0.000683238
ARL5C	0.929089	0.892201	0.967502	0.000373261
MMP27	0.932922	0.898604	0.968551	0.00028232
TTLL2	0.931392	0.895791	0.968408	0.000351118
MSH4	0.928687	0.891913	0.966976	0.000331908
TTTY12	0.928417	0.890709	0.967722	0.000446553
GRK7	0.928713	0.891717	0.967245	0.000362965
CCDC116	0.92848	0.891567	0.966921	0.000336873
CRYGA	0.929907	0.893656	0.96763	0.000341127
OR10A4	0.930529	0.894482	0.968029	0.000354432
NPY2R	0.929806	0.893277	0.967829	0.000372164
MAGEB3	0.930416	0.894251	0.968045	0.000363123
PRG3	0.929971	0.89351	0.96792	0.000373949
KRTAP9-8	0.931767	0.896289	0.968648	0.00035936
FAM71B	0.931718	0.896041	0.968815	0.000384715
SRY	0.924827	0.888375	0.962774	0.000139525
LIM2	0.929106	0.892126	0.967619	0.000387544
DDI1	0.933072	0.89827	0.969222	0.000354406
SPO11	0.93243	0.896822	0.969452	0.000428942
ABCC12	0.931092	0.894753	0.968907	0.000439634
MC3R	0.93144	0.895059	0.969299	0.000476029
OR2K2	0.928716	0.891781	0.967182	0.000354955
LY6G6E	0.934409	0.899222	0.970972	0.000531897
DMRTB1	0.934929	0.900822	0.970327	0.000387288
OR12D3	0.933702	0.899248	0.969476	0.000349001
TNP2	0.931698	0.895874	0.968954	0.000405496
IL3	0.932259	0.897113	0.968781	0.000346744
FIGLA	0.931257	0.895418	0.968529	0.000375141
NOX3	0.932511	0.897301	0.969103	0.000373489
CDH20	0.93141	0.896518	0.967661	0.000264824
ZNF157	0.932723	0.898888	0.967832	0.000220492
KCNA6	0.935269	0.901509	0.970294	0.000360192
CCDC83	0.930141	0.893573	0.968207	0.000401952
DEFB123	0.931502	0.896377	0.968004	0.000296764
CDX4	0.930122	0.89357	0.968168	0.000397887
CA5A	0.932583	0.897206	0.969354	0.000404057
CDC14C	0.933553	0.899511	0.968883	0.000285786
SLC17A3	0.93017	0.894109	0.967686	0.000332984
TAAR8	0.935012	0.901482	0.969789	0.000310536
KRT84	0.931928	0.895862	0.969445	0.000463631
BMP10	0.930829	0.894777	0.968335	0.00037579
OR2C3	0.931394	0.895677	0.968535	0.000367431
ZNF804B	0.930505	0.893849	0.968664	0.000443792
ZSWIM2	0.930666	0.894928	0.967832	0.000322533
ZNF491	0.929065	0.894162	0.96533	0.000165869
C8orf17	0.930514	0.894432	0.968051	0.000358123
DYDC1	0.931694	0.895463	0.969392	0.000472123
SLC17A6	0.931944	0.896213	0.9691	0.000410073
FAM47A	0.932811	0.898142	0.968818	0.000319068
PRM3	0.933629	0.899228	0.969345	0.000336496
OPRD1	0.933662	0.898604	0.970089	0.000439565
CRYBA4	0.930724	0.894488	0.968429	0.000395155
TRPM5	0.932055	0.895718	0.969865	0.00052413
OR2B3	0.93084	0.895441	0.967639	0.000291302
IFNA2	0.931488	0.895875	0.968517	0.000359257
FAM47B	0.931041	0.895355	0.968149	0.000339325
SP7	0.933838	0.898747	0.970298	0.000460206
LYPD4	0.929526	0.89385	0.966626	0.00025238
TFDP3	0.932037	0.896587	0.968889	0.000374506
TKTL2	0.929688	0.893059	0.967819	0.000378059
TIMD4	0.922776	0.885198	0.961949	0.000151374
CACNG2	0.93098	0.895695	0.967654	0.000285755
SPP2	0.93127	0.895453	0.968519	0.000372912
OR6W1P	0.930966	0.895345	0.968006	0.000326232
OR52A1	0.932095	0.897263	0.96828	0.000295968
MYLK2	0.930322	0.89574	0.966239	0.000186261
PPP1R3A	0.932766	0.89765	0.969255	0.000378041
RAG2	0.931414	0.895582	0.96868	0.000385584
INSL5	0.931759	0.896489	0.968417	0.000330669
SLC25A31	0.937463	0.904758	0.971351	0.000364806
C15orf32	0.934108	0.89971	0.969821	0.000369786
GUCA2B	0.93331	0.897297	0.970768	0.000586721
VN1R5	0.938672	0.907017	0.971431	0.000299189
C11orf40	0.931177	0.89558	0.968189	0.000336341
HCRT	0.931214	0.89625	0.967541	0.000262319
C17orf50	0.916155	0.876832	0.957242	9.14233e-05
FAM24A	0.931077	0.895129	0.968469	0.000378326
CASP12	0.927954	0.890203	0.967307	0.000417896
VN1R2	0.932278	0.89703	0.968911	0.000362435
IL17F	0.932193	0.897178	0.968575	0.000324962
CSH1	0.934392	0.900338	0.969734	0.00034038
LDHAL6B	0.931768	0.896489	0.968434	0.000332339
PCDHGB8P	0.930412	0.893807	0.968516	0.000428174
IFNA4	0.932443	0.897161	0.969112	0.000379125
CRX	0.934245	0.900401	0.969361	0.000302813
NPFF	0.936526	0.903877	0.970355	0.000292194
ISX	0.93107	0.896157	0.967343	0.000249643
PTH	0.931896	0.896186	0.969028	0.000402967
TAS2R7	0.932078	0.89683	0.968711	0.000348664
ARSF	0.934693	0.8991	0.971695	0.000650749
OR51M1	0.934136	0.899311	0.970309	0.000440002
ACTL6B	0.934472	0.899216	0.97111	0.00055239
OR2A4	0.933568	0.89884	0.969638	0.000379311
NANOS2	0.930145	0.8939	0.96786	0.000355831
OR7C2	0.936233	0.903189	0.970486	0.000325567
ZIM3	0.935403	0.902145	0.969886	0.000299924
ICAM4	0.937341	0.904748	0.971108	0.000338902
FGF8	0.932345	0.895443	0.970768	0.000674335
MAT1A	0.926724	0.889424	0.965588	0.000282696
MTNR1B	0.934705	0.899786	0.97098	0.000509042
TAS2R13	0.931457	0.895058	0.969336	0.000480694
OXT	0.927177	0.89105	0.964769	0.000192463
TMCO2	0.929334	0.89313	0.967005	0.000300498
PXT1	0.928091	0.891905	0.965745	0.000235287
IFNW1	0.932405	0.897319	0.968862	0.000348359
KIF2B	0.931854	0.896585	0.968511	0.000336695
GCM2	0.933931	0.899883	0.969266	0.000309234
UNC93A	0.934134	0.898445	0.97124	0.000607562
HCRTR2	0.937608	0.904928	0.971468	0.000371986
ADRA2B	0.938455	0.903577	0.974678	0.00101169
CRYGB	0.934315	0.899932	0.970012	0.000383013
CST9L	0.929844	0.893501	0.967665	0.000349108
ASB11	0.932715	0.897959	0.968817	0.000324448
TECTB	0.931078	0.895779	0.967767	0.000292919
BPESC1	0.93548	0.902256	0.969927	0.00030035
NKX6-2	0.932332	0.896756	0.96932	0.000415956
OR2L13	0.933698	0.898392	0.970391	0.000486176
MLC1	0.929888	0.893134	0.968154	0.000411069
AGRP	0.9255	0.888018	0.964565	0.000242264
DEFB108B	0.935216	0.901515	0.970176	0.000347596
SLC22A9	0.928122	0.891571	0.966172	0.00027401
HHATL	0.929513	0.893617	0.966851	0.000275166
CCDC54	0.935652	0.900426	0.972255	0.000681251
SLC7A13	0.929659	0.894222	0.9665	0.000234753
C22orf31	0.932786	0.897328	0.969645	0.000433337
GALR3	0.92834	0.892521	0.965596	0.000212367
OR7A17	0.934029	0.899762	0.969602	0.0003454
GLRA1	0.935241	0.901969	0.969739	0.000291668
TBX22	0.937899	0.905332	0.971637	0.000376921
IL23R	0.92928	0.893289	0.966722	0.000273393
LRRC19	0.926919	0.890216	0.965135	0.000231864
AQP10	0.93424	0.899906	0.969885	0.000370069
ARHGDIG	0.938041	0.905071	0.972212	0.000458943
MRGPRX2	0.928784	0.891605	0.967515	0.000393613
POU3F4	0.934385	0.900347	0.96971	0.000337715
PDCL2	0.932591	0.897239	0.969337	0.000400953
GYS2	0.928245	0.892233	0.965711	0.000225849
GABRR3	0.929261	0.892759	0.967255	0.000332839
PLA2G4D	0.928087	0.88962	0.968218	0.000549562
MOGAT3	0.928075	0.89193	0.965684	0.000230705
WFDC11	0.92852	0.891828	0.966722	0.000311892
ABCG5	0.929118	0.893188	0.966494	0.000258543
TREH	0.930107	0.893836	0.967849	0.000356687
KIAA0408	0.951251	0.926177	0.977004	0.000245481
RPPH1	0.948228	0.920381	0.976918	0.000473242
GPR61	0.927634	0.891076	0.965692	0.000250574
TEX12	0.926712	0.89015	0.964776	0.000210544
SLC9A3	0.916764	0.876448	0.958935	0.000152217
ELSPBP1	0.942241	0.912367	0.973093	0.000295455
RXFP2	0.929642	0.894383	0.966291	0.000217202
SPDYA	0.914806	0.874871	0.956564	9.23359e-05
MOS	0.947781	0.920531	0.975837	0.000314161
CRB2	0.94025	0.909846	0.97167	0.00023918
TULP2	0.942935	0.913755	0.973047	0.000248777
KRT33A	0.924766	0.887549	0.963544	0.000190049
TAAR2	0.946159	0.91829	0.974874	0.000285462
SOX10	0.934125	0.899382	0.970211	0.000425445
AFP	0.936177	0.900866	0.972873	0.000774046
PLSCR2	0.926483	0.88949	0.965015	0.000239823
CRYBA1	0.925845	0.888656	0.96459	0.00023002
PROZ	0.919503	0.880657	0.960061	0.000138586
KCNV2	0.940348	0.909914	0.9718	0.000248187
TAS2R3	0.935718	0.902081	0.97061	0.000375084
DRD3	0.943788	0.913385	0.975202	0.000534157
LYG2	0.929329	0.892709	0.967451	0.000352604
ACY1	0.935826	0.906032	0.9666	5.87474e-05
FGF3	0.941028	0.907344	0.975964	0.00108261
OMP	0.925664	0.888805	0.964051	0.000194626
APOF	0.93901	0.908422	0.970629	0.000195872
PKD1L1	0.925066	0.888469	0.963171	0.00015558
OTOF	0.933646	0.900045	0.968502	0.000241247
SCT	0.931688	0.893497	0.971511	0.000921587
TRIM54	0.934185	0.89833	0.971471	0.000650966
INSL6	0.931673	0.895898	0.968877	0.000396131
AMBP	0.931822	0.897131	0.967854	0.000264416
SFT2D3	0.960602	0.933248	0.988759	0.00639325
CACNA1F	0.925551	0.888943	0.963668	0.000171734
NPPC	0.93402	0.896737	0.972852	0.00102261
PDE6C	0.942975	0.914361	0.972484	0.000187971
PTPRCAP	0.95139	0.922685	0.980987	0.00143214
PROK1	0.936778	0.900963	0.974018	0.001025
F2	0.926141	0.891189	0.962465	9.26522e-05
TAS2R4	0.930833	0.896567	0.966409	0.000180096
SPG7	0.932228	0.900253	0.965339	8.11521e-05
AVP	0.937126	0.904999	0.970393	0.000263721
DND1	0.956952	0.926804	0.988081	0.00705694
PSMD2	1.28546	1.09227	1.51282	0.00250961
PSMD1	1.57343	1.28941	1.92001	8.09898e-06
MSH6	1.22175	1.05769	1.41126	0.00648389
OSBPL6	1.33563	1.16296	1.53393	4.17636e-05
B4GALNT1	1.29631	1.1472	1.46479	3.14593e-05
COPS3	1.28142	1.09747	1.49621	0.00171089
ENO1	1.36364	1.17065	1.58845	6.786e-05
PCMT1	1.27639	1.06601	1.52829	0.00791864
CDCA4	1.27768	1.11726	1.46112	0.000343805
ABL2	1.43728	1.2232	1.68882	1.04131e-05
DENND1A	1.27648	1.06482	1.53021	0.00831581
CSE1L	1.3051	1.11329	1.52996	0.00102646
USP13	1.24347	1.08878	1.42013	0.00130479
NCAPD2	1.19459	1.04746	1.36239	0.00801566
ADIPOR2	1.37251	1.1476	1.6415	0.000525041
KIF1B	1.36687	1.16386	1.60528	0.000139112
TEX2	1.27792	1.07682	1.51658	0.00499699
PSRC1	1.17604	1.04698	1.32101	0.00625773
LRRC59	1.33449	1.12776	1.57911	0.000779218
MAFG	1.41232	1.19829	1.66459	3.83287e-05
CHAF1B	1.20716	1.06253	1.37147	0.0038335
RAD54L	1.17343	1.04196	1.32149	0.00833997
NUP188	1.2518	1.06515	1.47117	0.00640903
PRKDC	1.21081	1.05788	1.38585	0.00549172
KPNA2	1.21894	1.07552	1.38149	0.00193583
MRPL37	1.38965	1.17358	1.6455	0.000135451
PRDX6	1.42286	1.19752	1.6906	6.09696e-05
MTHFD1L	1.31466	1.12848	1.53155	0.000445945
DDX10	1.38485	1.16193	1.65055	0.000277032
SURF4	1.36237	1.13892	1.62966	0.000716652
TPI1	1.2498	1.07291	1.45585	0.0041865
MAP2	1.24518	1.14579	1.35319	2.3839e-07
STK3	1.28549	1.08411	1.52426	0.00386397
FANCE	1.20923	1.06171	1.37726	0.00420981
KIFC1	1.19356	1.05057	1.35602	0.00657537
NT5DC3	1.25192	1.09176	1.43559	0.00129616
POLD2	1.32656	1.13059	1.5565	0.000530391
TMEM51	0.812205	0.717369	0.919578	0.00102552
SSRP1	1.32215	1.11306	1.57051	0.00147514
TMEM109	1.53808	1.29635	1.82488	8.00313e-07
PRMT5	1.32381	1.13606	1.54259	0.000324857
MAPK12	1.29414	1.14054	1.46842	6.3337e-05
CD99L2	1.20029	1.05769	1.3621	0.00466588
MAP7D1	1.28176	1.11019	1.47984	0.00071006
CNKSR1	0.819489	0.73146	0.918113	0.0005959
CAD	1.33275	1.13583	1.5638	0.000429319
VKORC1L1	1.23637	1.05939	1.44292	0.00710323
SRXN1	1.2019	1.06086	1.36169	0.00388191
SH3YL1	0.843861	0.757797	0.939699	0.00198034
NUDT1	1.22739	1.06192	1.41865	0.00555209
RBL1	1.2197	1.05984	1.40367	0.00559242
STAP2	0.848732	0.76488	0.941776	0.00200011
PTPRM	0.890169	0.81588	0.971222	0.00887788
PIGS	1.33834	1.13643	1.57613	0.000478051
SLC3A2	1.29508	1.11875	1.49922	0.000535183
PCSK9	1.13139	1.04597	1.22379	0.00205508
RGMA	1.25206	1.11092	1.41113	0.000229894
ESPL1	1.17986	1.0487	1.32743	0.00594385
TBC1D16	1.24947	1.09268	1.42875	0.00113169
RAB17	0.824288	0.735013	0.924407	0.000953467
E2F2	1.17772	1.0582	1.31074	0.00273554
ZWINT	1.18157	1.04205	1.33977	0.00925811
IL9R	0.733272	0.647214	0.830774	1.11233e-06
KLHL3	0.815797	0.706677	0.941767	0.00545417
SAC3D1	1.24137	1.08197	1.42424	0.00204524
WDR62	1.19505	1.04934	1.36101	0.00723385
HNMT	0.85883	0.778785	0.947103	0.00229825
TNFRSF14	0.842335	0.757334	0.936876	0.00157024
E2F1	1.15193	1.03886	1.2773	0.00728969
CDC6	1.17184	1.03986	1.32059	0.00929584
IDI1	1.27772	1.11501	1.46418	0.000421396
HSH2D	0.835315	0.75154	0.928428	0.000846273
KSR1	1.26031	1.12851	1.40751	4.04215e-05
GPSM1	1.16475	1.04507	1.29813	0.0058341
SLC45A3	0.872131	0.788334	0.964836	0.00794234
IMPDH1	1.21981	1.075	1.38413	0.00205949
STK32A	0.813757	0.727653	0.910049	0.00030404
ZNF600	0.817933	0.717581	0.932319	0.00261837
TMEM159	0.853085	0.759825	0.957792	0.00714423
SLIT2	1.17286	1.0705	1.285	0.000621259
G6PD	1.17442	1.06049	1.3006	0.00201498
DOK7	0.855042	0.765783	0.954705	0.0053693
APLP1	1.20655	1.11118	1.31011	7.85159e-06
DZIP1	1.16025	1.03859	1.29616	0.00853833
CD96	0.810105	0.733811	0.894332	3.00777e-05
MLLT11	1.13655	1.04654	1.23431	0.00236172
TXNIP	0.866993	0.788044	0.953852	0.00339135
ARSD	0.874392	0.790221	0.967529	0.0093451
FGFR1	1.17965	1.0606	1.31205	0.00233384
C16orf74	0.87666	0.805671	0.953904	0.00224823
BLNK	0.846838	0.772613	0.928193	0.000382179
FOXE1	1.15089	1.04547	1.26695	0.00414148
EPHB3	1.15108	1.04665	1.26593	0.00373684
SV2A	1.12954	1.03983	1.227	0.00391542
SATB1	0.840649	0.756771	0.933825	0.00120963
HS3ST1	0.895636	0.82586	0.971307	0.00773394
CORO6	1.1476	1.03705	1.26992	0.00772213
PPP2R2B	0.83069	0.757401	0.911072	8.27648e-05
NEFL	1.13082	1.04652	1.2219	0.0018681
APOL1	0.883799	0.821807	0.950466	0.0008711
SCARA3	1.14407	1.04972	1.2469	0.00217756
LY75	0.832479	0.760479	0.911295	7.10997e-05
FADS2	1.14219	1.0596	1.23123	0.000517625
APOL4	0.856233	0.779793	0.940166	0.00114144
TMPRSS11D	1.13201	1.04499	1.22629	0.00238049
CES1	1.07951	1.03046	1.13091	0.00126277
MST1R	0.911136	0.85509	0.970854	0.00406377
DSG1	1.10798	1.03361	1.18771	0.00382203
PHGDH	1.18768	1.09482	1.28843	3.46106e-05
PEG10	1.09249	1.02991	1.15888	0.00329063
GJA1	1.13342	1.05119	1.22209	0.00111818
LGALS4	0.914589	0.860744	0.971802	0.00392815
TSPAN8	0.900231	0.846347	0.957547	0.000845373
UGT1A1	0.914082	0.878613	0.950983	8.62628e-06
NAT8B	0.917187	0.883199	0.952483	7.22932e-06
GJB4	0.927577	0.893796	0.962633	7.12794e-05
KCNH4	0.91411	0.877377	0.95238	1.77351e-05
LPIN3	0.915394	0.876541	0.95597	6.47375e-05
GLI4	0.907107	0.865871	0.950307	4.00534e-05
ZNF429	0.913378	0.873312	0.955282	7.52901e-05
C3orf62	0.900154	0.858883	0.943408	1.11915e-05
FGF7	1.14379	1.04109	1.25663	0.00512937
DCHS1	1.14128	1.04185	1.25021	0.00449227
CLIP3	1.11217	1.02839	1.20279	0.00780608
ELN	1.16955	1.07628	1.27089	0.000220946
EFEMP2	1.18296	1.07199	1.30542	0.000828161
OGN	1.10297	1.02667	1.18494	0.0073722
EFHD1	1.1247	1.04788	1.20715	0.00113119
MAP1A	1.19006	1.082	1.30892	0.000340336
PID1	1.15313	1.04427	1.27334	0.00486162
GLI2	1.26042	1.09995	1.44429	0.000865032
ARHGEF17	1.19808	1.04646	1.37167	0.00885071
ABCC9	1.36132	1.12687	1.64455	0.0013814
SEC23A	1.24047	1.07015	1.4379	0.00424034
F10	1.24334	1.06343	1.45368	0.0063118
PCSK5	1.14842	1.04105	1.26686	0.00572109
ADAMTS9	1.19271	1.05059	1.35406	0.00648301
TMEM100	1.16987	1.04107	1.3146	0.00838038
APOLD1	1.15832	1.04049	1.28948	0.00724921
LOXL3	1.23753	1.06196	1.44212	0.00633097
DSTN	1.2456	1.07185	1.44751	0.00416793
FHL3	1.20803	1.05059	1.38908	0.00798772
VCL	1.19307	1.04474	1.36245	0.00915772
DDIT4L	1.184	1.06313	1.3186	0.00211016
SORCS2	1.13429	1.03724	1.24042	0.00575801
BCL6B	1.22433	1.05765	1.41727	0.00671506
PDLIM2	1.29402	1.09962	1.52278	0.00191349
PLAC9	1.12739	1.03498	1.22806	0.00599635
ADAMTS1	1.11744	1.03379	1.20787	0.0051599
PLEKHG2	1.20125	1.0467	1.37862	0.00906854
CREB5	1.28052	1.08879	1.50601	0.00280956
LAMB2	1.1726	1.0522	1.30677	0.00396954
ACTB	1.35077	1.11154	1.6415	0.00250139
ARMC9	1.22025	1.05476	1.4117	0.00743055
DTNA	1.16653	1.0651	1.27763	0.000903852
ETV1	1.17742	1.05158	1.31831	0.00462565
AMPH	1.33554	1.13421	1.5726	0.000519236
ZHX3	1.2886	1.0842	1.53153	0.00401073
PTPRD	1.1592	1.03653	1.2964	0.00963472
CCDC102B	1.28043	1.1041	1.48493	0.00107569
FAM114A1	1.29287	1.09727	1.52334	0.00214697
GDPD5	1.21022	1.04883	1.39644	0.00897973
SORBS3	1.21459	1.06827	1.38095	0.00299417
PPP2CB	1.28291	1.08245	1.52049	0.00405499
F2RL2	1.17975	1.05639	1.31752	0.00335322
CCDC24	0.831333	0.724013	0.954561	0.00880909
VWF	1.23506	1.10574	1.3795	0.000183152
MORF4L1	1.33602	1.10983	1.60831	0.00220502
ARF4	1.30932	1.09854	1.56054	0.0026175
TLL1	1.21854	1.05064	1.41328	0.00897477
MSX1	1.13813	1.03241	1.25467	0.00928867
CYTL1	1.22317	1.10113	1.35874	0.000172351
NOS3	1.27192	1.08309	1.49368	0.00335343
SCG2	1.13182	1.04852	1.22175	0.00150045
NFIC	1.20494	1.05609	1.37476	0.00558555
PEA15	1.2208	1.05466	1.4131	0.0075161
DSEL	1.25264	1.12093	1.39984	7.06909e-05
LZTS1	1.20756	1.06577	1.36822	0.0030809
DKK2	1.19186	1.05806	1.34257	0.0038651
LTBP3	1.19773	1.05375	1.36137	0.00575881
REXO2	1.27538	1.07799	1.50892	0.0045776
RRBP1	1.41191	1.21925	1.63502	4.05992e-06
EHD1	1.22194	1.05275	1.41831	0.00838828
ATP2B4	1.1377	1.03138	1.25499	0.00996081
SLC7A6	1.29062	1.12031	1.48681	0.000410172
MPZL1	1.28491	1.09829	1.50325	0.00174275
VEGFB	1.22876	1.06093	1.42315	0.00597245
ZSCAN16	0.828464	0.736504	0.931906	0.00172008
VKORC1	1.37861	1.17002	1.62438	0.000125128
BMP6	1.2789	1.13557	1.44032	4.98428e-05
DIP2C	1.21431	1.06814	1.38049	0.0030053
STXBP6	1.14991	1.04792	1.26183	0.00320058
MYH9	1.26615	1.07942	1.48518	0.00374702
CHPF	1.2977	1.14129	1.47555	6.9838e-05
ENPP1	1.14622	1.04261	1.26012	0.00475478
MZF1	0.809488	0.695547	0.942094	0.00632144
CLSTN2	1.23726	1.09233	1.40143	0.000810517
SLC6A9	1.2426	1.09163	1.41445	0.00101422
TTLL7	1.16696	1.0382	1.31169	0.00963993
PALM	1.11197	1.02808	1.20271	0.00800606
ATP6V0D1	1.23892	1.0585	1.45008	0.0076297
FNDC4	1.13282	1.03332	1.24191	0.00784455
HOXB4	0.81657	0.720261	0.925758	0.00155228
FAAH2	0.828382	0.737876	0.92999	0.00142521
MAPK11	1.20592	1.06555	1.36479	0.00302199
GPR1	1.2505	1.10531	1.41475	0.000384971
ANKRD35	1.14505	1.04099	1.25951	0.00533067
NKD1	1.21455	1.07331	1.37439	0.00205965
INHBB	1.14379	1.03415	1.26506	0.00897494
SPTAN1	1.24869	1.08057	1.44298	0.00261114
GAB2	1.1845	1.05025	1.33592	0.00580245
FOXC2	1.21045	1.10377	1.32744	4.95839e-05
KCNK6	1.16846	1.03874	1.31438	0.0095168
CHMP4C	0.871832	0.789295	0.962999	0.0068722
EGFL7	1.16798	1.04966	1.29964	0.00438181
EPHX1	1.13924	1.03249	1.25703	0.00940555
SPTBN1	1.27537	1.13112	1.43802	7.13358e-05
C1QTNF6	1.21057	1.09362	1.34002	0.000227308
SUSD2	1.1535	1.07016	1.24332	0.000189616
INSIG1	1.1791	1.06894	1.30062	0.000993923
LPXN	0.883418	0.805963	0.968318	0.00810605
FN3K	0.895075	0.846689	0.946226	9.25394e-05
ATP2A1	0.910564	0.868359	0.954821	0.000109181
SOHLH2	0.92679	0.890367	0.964703	0.000201899
DRD4	0.925761	0.888669	0.964401	0.000217828
C8G	0.914771	0.873507	0.957984	0.000155173
ADAMTSL5	0.938637	0.89974	0.979216	0.00336119
CBX7	0.841139	0.740189	0.955857	0.00800005
SPINK5	1.12562	1.05105	1.20548	0.000715617
LYPD3	1.08222	1.02307	1.14478	0.00586499
SLC1A6	1.09662	1.04678	1.14884	0.000101812
RPS8	0.960062	0.936854	0.983845	0.00109655
DHCR7	1.24224	1.11064	1.38944	0.000146734
FASN	1.2509	1.12723	1.38815	2.50252e-05
PFKFB4	1.15303	1.03551	1.28389	0.0094283
SCD	1.17294	1.08223	1.27126	0.000102747
NXPH4	1.14754	1.06967	1.23109	0.00012396
APOBEC3G	0.826494	0.757501	0.90177	1.82874e-05
VTCN1	1.09396	1.03747	1.15351	0.000899896
DARS2	1.27388	1.09755	1.47854	0.00145036
DSN1	1.25045	1.07794	1.45056	0.00316816
RAC3	1.2534	1.12554	1.3958	3.88866e-05
ARHGEF6	0.858786	0.766914	0.961665	0.00836221
EGFL6	0.870395	0.788259	0.961089	0.00605589
