# Supplementary material for: Development and validation of a glycolysis-associated gene signature for predicting the prognosis, immune landscape, and drug sensitivity in bladder cancer
Source: Front Immunol. 2025 Jan 10;15:1430583. doi: 10.3389/fimmu.2024.1430583 (PMC11757262; doi:10.3389/fimmu.2024.1430583)
Supplement: Supplementary File S7 — The GSEA enrichment was performed for the HALLMARK, KEGG and GO terms in high-risk vs. low-risk group based on merge datasets. [file Table7.xlsx]

## Sheet: Hall_GSEA.result
ID	Description	setSize	enrichmentScore	NES	pvalue	p.adjust	qvalues	rank	leading_edge	core_enrichment
HALLMARK_EPITHELIAL_MESENCHYMAL_TRANSITION	HALLMARK_EPITHELIAL_MESENCHYMAL_TRANSITION	190	0.783184	3.01485	1e-10	1e-09	3.78947e-10	1296	tags=64%, list=10%, signal=59%	POSTN/COMP/CTHRC1/COL1A1/TNC/SFRP4/PTHLH/THBS2/FN1/COL5A1/GREM1/COL3A1/LOX/GAS1/COL5A2/TAGLN/SPP1/ITGA5/COL1A2/FBN2/COL11A1/CALD1/COL6A2/PRRX1/VCAN/SFRP1/SERPINE1/NNMT/COL6A3/FBN1/LUM/CXCL1/CXCL12/ACTA2/TPM2/FAP/SERPINE2/COL12A1/FLNA/DCN/FBLN2/DPYSL3/MYL9/MFAP5/MYLK/PDGFRB/THY1/GEM/CALU/BGN/ADAM12/TPM1/FSTL3/MGP/CDH11/RGS4/CXCL6/PLOD2/LGALS1/INHBA/GJA1/COL4A2/FOXC2/COL5A3/ECM1/COL4A1/PCOLCE2/PVR/…
HALLMARK_E2F_TARGETS	HALLMARK_E2F_TARGETS	169	0.689793	2.60604	1e-10	1e-09	3.78947e-10	3223	tags=75%, list=24%, signal=58%	CDC20/AURKA/BIRC5/TOP2A/MKI67/KIF2C/CCNB2/KIF4A/CENPE/DEPDC1/HMMR/MTHFD2/CDC25B/CDKN3/CDCA8/BUB1B/TRIP13/TK1/RRM2/PLK1/DIAPH3/CKS1B/SPAG5/MAD2L1/RACGAP1/MCM2/AURKB/ESPL1/SPC25/MYBL2/MELK/TFRC/KPNA2/CDC25A/RFC3/PTTG1/UBE2T/RAD51AP1/CCNE1/PRKDC/PLK4/ATAD2/NCAPD2/CHEK1/LMNB1/MYC/CDCA3/STMN1/TACC3/PRDX4/ASF1B/MCM4/SMC3/HMGB3/CENPM/BRCA1/CKS2/CDK4/HMGB2/SMC4/TIMELESS/GINS4/CSE1L/LBR/USP1/RAD21/NUP205/…
HALLMARK_G2M_CHECKPOINT	HALLMARK_G2M_CHECKPOINT	168	0.680929	2.57032	1e-10	1e-09	3.78947e-10	2862	tags=67%, list=21%, signal=53%	CDC20/TPX2/CENPF/AURKA/BIRC5/TOP2A/PRC1/MKI67/MT2A/KIF2C/KIF11/CCNB2/KIF4A/CENPE/HMMR/CCNA2/CDC25B/CDKN3/PBK/HOXC10/SLC7A5/SQLE/NUSAP1/CENPA/NEK2/KIF23/PLK1/UBE2C/E2F2/CKS1B/TTK/BUB1/MAD2L1/RACGAP1/MCM2/AURKB/ESPL1/KIF15/POLQ/RAD54L/EXO1/MYBL2/KPNA2/CDC25A/CDC6/TROAP/E2F1/PTTG1/NDC80/STIL/PLK4/GINS2/CHEK1/SMC2/LMNB1/MYC/DMD/STMN1/TACC3/HMGB3/NOTCH2/CKS2/CDK4/SMC4/RBL1/PRMT5/SLC12A2/LBR/CBX1/RASAL…
HALLMARK_MITOTIC_SPINDLE	HALLMARK_MITOTIC_SPINDLE	183	0.566624	2.1682	1e-10	1e-09	3.78947e-10	3474	tags=54%, list=26%, signal=41%	ANLN/TPX2/PALLD/CENPF/AURKA/FLNA/BIRC5/TOP2A/PRC1/KIF2C/KIF11/CCNB2/KIF4A/CENPE/NUSAP1/NEK2/KIF23/MYH10/PLK1/ECT2/TTK/BUB1/RACGAP1/ESPL1/KIF15/CDC42EP1/NDC80/KIF1B/LMNB1/GSN/SMC3/NOTCH2/ARHGAP29/SMC4/PLEKHG2/CKAP5/KIFAP3/RASAL2/WASF2/KIF3C/FBXO5/ABL1/TRIO/BRCA2/CDC27/BIN1/VCL/KIF5B/CENPJ/FSCN1/KIF22/TBCD/ACTN4/MYH9/CDK5RAP2/INCENP/LRPPRC/SPTBN1/SPTAN1/NET1/MYO1E/KIF3B/SASS6/CLIP1/APC/EPB41L2/SORB…
HALLMARK_ANGIOGENESIS	HALLMARK_ANGIOGENESIS	35	0.731541	2.16471	2.84685e-07	1.58158e-06	5.99337e-07	1439	tags=49%, list=11%, signal=43%	POSTN/COL3A1/COL5A2/SPP1/VCAN/THBD/LUM/CXCL6/KCNJ8/FSTL1/FGFR1/STC1/NRP1/APP/OLR1/MSX1/LPL
HALLMARK_MTORC1_SIGNALING	HALLMARK_MTORC1_SIGNALING	183	0.559348	2.14036	1e-10	1e-09	3.78947e-10	3026	tags=52%, list=22%, signal=41%	LDLR/SCD/DHCR24/FADS2/IGFBP5/BCAT1/AURKA/SLC2A3/ME1/TXNRD1/MTHFD2/TRIB3/PLOD2/SLC7A5/SQLE/DHCR7/NFIL3/INSIG1/RRM2/PLK1/BUB1/SLC9A3R1/MCM2/HMGCS1/SLC2A1/MLLT11/TFRC/CDC25A/NUPR1/IDI1/STARD4/STC1/ACLY/ELOVL5/G6PD/PHGDH/ACACA/SLC7A11/MCM4/PSAT1/ATP2A2/PGK1/SLC6A6/HMGCR/ADIPOR2/GMPS/ENO1/STIP1/NUP205/SSR1/PRDX1/LDHA/UCHL5/CACYBP/YKT6/ABCF2/PGM1/CCNF/DDIT4/SLC1A4/GPI/GSK3B/SHMT2/PSMB5/TPI1/EDEM1/ACSL3…
HALLMARK_HYPOXIA	HALLMARK_HYPOXIA	184	0.53853	2.06139	6.61247e-10	5.51039e-09	2.08815e-09	2148	tags=41%, list=16%, signal=35%	COL5A1/LOX/TMEM45A/SERPINE1/DCN/SLC2A3/CAV1/SRPX/MT2A/BGN/KDELR3/NDRG1/SULT2B1/NFIL3/TGFB3/TGFBI/STC2/MT1E/F3/ANGPTL4/PKP1/SLC2A1/RRAGD/AKAP12/HMOX1/ANXA2/PLAUR/STC1/TGM2/DTNA/IL6/NDST1/GPC4/P4HA2/JUN/PGF/ERRFI1/ALDOC/SDC2/PDGFB/PGK1/SLC6A6/PAM/ENO2/CHST3/ENO1/ADM/EGFR/EFNA3/GALK1/DPYSL4/IRS2/KLF7/LDHA/DUSP1/RORA/SCARB1/EFNA1/PFKP/PGM1/NR3C1/DDIT4/IER3/MYH9/HAS1/KLF6/GPI/CDKN1C/TPI1/GPC1/CSRP2/SA…
HALLMARK_CHOLESTEROL_HOMEOSTASIS	HALLMARK_CHOLESTEROL_HOMEOSTASIS	66	0.607227	1.9923	3.22593e-06	1.34414e-05	5.09358e-06	1978	tags=41%, list=15%, signal=35%	LDLR/SCD/FADS2/FASN/TRIB3/SQLE/DHCR7/NFIL3/HMGCS1/LSS/ANXA5/IDI1/PLAUR/STARD4/SREBF2/TNFRSF12A/ERRFI1/ALDOC/AVPR1A/HMGCR/FDPS/ACAT2/LPL/MVD/JAG1/ANTXR2/CTNNB1
HALLMARK_MYC_TARGETS_V1	HALLMARK_MYC_TARGETS_V1	162	0.520064	1.9595	3.75437e-08	2.34648e-07	8.89193e-08	3791	tags=54%, list=28%, signal=39%	CDC20/CCNA2/MAD2L1/MCM2/KPNA2/YWHAQ/DDX21/MYC/PRDX4/MCM4/TYMS/CDK4/RFC4/PGK1/PSMD1/CAD/USP1/CCT5/PSMD8/ODC1/PSMD3/DEK/CCT2/ILF2/CCT4/RAD23B/LDHA/NOLC1/AP3S1/SRM/CDK2/RRM1/RANBP1/PSMB2/TFDP1/MCM6/PSMD7/EIF4H/HDGF/SF3B3/EIF2S1/NME1/PCBP1/POLE3/CCT7/MCM5/PSMD14/TRIM28/PSMA7/POLD2/PCNA/VBP1/ETF1/PSMC4/ABCE1/CUL1/KPNB1/CSTF2/HSPD1/MCM7/DDX18/CANX/HSP90AB1/PRDX3/RAN/SNRPB2/GSPT1/GLO1/NCBP1/CNBP/RUVBL2/…
HALLMARK_MYOGENESIS	HALLMARK_MYOGENESIS	190	0.501398	1.93012	3.64411e-08	2.34648e-07	8.89193e-08	2231	tags=44%, list=17%, signal=37%	DES/COL1A1/AEBP1/COL3A1/SCD/TAGLN/ACTC1/COL6A2/MYH11/CRYAB/PTGIS/COL6A3/CD36/TPM2/COL15A1/HSPB8/EPHB3/MYLK/SPHK1/GPX3/FHL1/ADAM12/SMTN/COL4A2/CASQ2/APOD/SVIL/CNN3/ITGA7/STC2/SPARC/TNNT1/PRNP/SOD3/TEAD4/PDLIM7/FST/LAMA2/DTNA/TPD52L1/WWTR1/REEP1/NCAM1/DMD/ITGB5/BDKRB2/GSN/SORBS1/SLC6A8/ADCY9/NAV2/SGCD/APP/MAPK12/KCNH2/SGCA/FDPS/MRAS/ITGB1/CKB/PC/GJA5/COX7A1/LPIN1/EFS/BIN1/PTP4A3/HBEGF/GADD45B/PFKM/…
HALLMARK_UV_RESPONSE_DN	HALLMARK_UV_RESPONSE_DN	129	0.525656	1.92219	7.82711e-07	3.91356e-06	1.48303e-06	2632	tags=40%, list=20%, signal=32%	COL1A1/LDLR/COL3A1/COL5A2/EFEMP1/COL1A2/COL11A1/SERPINE1/IGFBP5/CAV1/PDGFRB/RGS4/MAP1B/INSIG1/GJA1/CAP2/MT1E/PMP22/F3/ANXA2/LTBP1/NRP1/HAS2/DAB2/ATP2B4/MYC/SNAI2/NOTCH2/SDC2/GRK5/PTGFR/RND3/MMP16/AKT3/PTPN21/SLC7A1/DUSP1/FZD2/NR3C1/NEK7/VLDLR/PIAS3/MGLL/APBB2/FYN/LAMC1/MAPK14/ITGB3/KCNMA1/ATRN/CDC42BPA
HALLMARK_GLYCOLYSIS	HALLMARK_GLYCOLYSIS	184	0.468432	1.79307	4.78895e-06	1.84191e-05	6.97985e-06	3153	tags=44%, list=23%, signal=34%	DSC2/COL5A1/VCAN/SOX9/AURKA/DCN/ME1/KDELR3/DEPDC1/HMMR/KIF20A/PLOD2/CENPA/TGFBI/TPST1/STC2/ANGPTL4/RRAGD/STC1/GPC4/PLOD1/P4HA2/CLDN3/G6PD/PYGB/STMN1/SDC2/PGK1/GFPT1/CHST6/PAM/CHPF/ENO2/ENO1/EGFR/GNE/EFNA3/PC/COPB2/MDH2/GALK1/DPYSL4/IRS2/PMM2/LDHA/KIF2A/GLCE/PFKP/DDIT4/IER3/NOL3/CHST1/B4GALT2/TPI1/IL13RA1/GPC1/SAP30/CTH/SLC25A13/PPP2CB/VLDLR/CXCR4/SDHC/TFF3/HDLBP/PRPS1/HSPA5/ALDOA/PSMC4/CLDN9/MXI1…
HALLMARK_APICAL_JUNCTION	HALLMARK_APICAL_JUNCTION	182	0.459883	1.75828	7.32498e-06	2.61606e-05	9.9135e-06	3311	tags=45%, list=25%, signal=34%	ACTG2/FLNC/DSC3/ACTC1/SGCE/VCAN/FBN1/CNTN1/MYL9/THY1/MMP9/CDH11/ACTN1/INSIG1/MYH10/CALB2/TGFBI/MMP2/COL16A1/MSN/NEXN/PPP2R2C/JAM3/SIRPA/CD99/SLIT2/NLGN2/BAIAP2/ADAM9/KRT31/NRTN/KCNH2/CLDN11/EGFR/ITGB1/MPZL1/SHC1/CD276/VWF/AKT3/TSPAN4/PECAM1/NEGR1/VCL/ADAMTS5/ADAM23/TRO/YWHAH/FSCN1/MVD/MAPK11/ACTN4/MYH9/NRXN2/TNFRSF11B/ICAM5/ICAM1/BMP1/SORBS3/EPB41L2/CD209/PIK3CB/MAPK14/LDLRAP1/ADAM15/PLCG1/CLDN9/…
HALLMARK_APICAL_SURFACE	HALLMARK_APICAL_SURFACE	42	0.563817	1.73003	0.00132614	0.00315748	0.00119652	1089	tags=33%, list=8%, signal=31%	RHCG/GAS1/SULF2/LYPD3/DCBLD2/SRPX/THY1/PCSK9/PLAUR/EPHB4/BRCA1/MAL/APP/ADIPOR2
HALLMARK_UNFOLDED_PROTEIN_RESPONSE	HALLMARK_UNFOLDED_PROTEIN_RESPONSE	94	0.498397	1.72428	0.000140005	0.000437516	0.000165796	3468	tags=54%, list=26%, signal=41%	KDELR3/MTHFD2/SLC7A5/CKS1B/STC2/PDIA6/EIF4G1/BAG3/PSAT1/WIPI1/HYOU1/SHC1/SSR1/EIF4EBP1/CCL2/YWHAZ/ATP6V0D1/DDX10/DNAJB9/NOLC1/EIF4A3/KIF5B/IFIT1/DCTN1/PREB/ATF6/SRPRB/DDIT4/EIF2S1/SLC1A4/EDEM1/CHAC1/SEC31A/CALR/DNAJC3/HSPA5/SDAD1/HSP90B1/CEBPG/CEBPB/ERN1/ARFGAP1/EDC4/SERP1/FKBP14/YIF1A/HSPA9/GOSR2/EIF4E/EXOC2/ATF3
HALLMARK_TNFA_SIGNALING_VIA_NFKB	HALLMARK_TNFA_SIGNALING_VIA_NFKB	181	0.430821	1.64619	0.000160464	0.000471953	0.000178845	2523	tags=33%, list=19%, signal=27%	TNC/LDLR/SERPINB2/SERPINE1/CXCL1/GFPT2/TNFAIP6/SLC2A3/SPHK1/GEM/CXCL6/INHBA/NFIL3/PLK2/F3/PLAU/EGR1/PLAUR/TNFSF9/IL6/EGR2/MXD1/JUN/PTX3/MYC/B4GALT5/KLF9/MSC/KLF4/CXCL2/OLR1/IL1B/DNAJB4/IER5/PHLDA1/CCL2/IRS2/DUSP5/DUSP1/EGR3/FOSL1/EFNA1/CLCF1/HBEGF/GADD45B/IER3/KLF10/SPSB1/KLF6/JAG1/SOCS3/ICAM1/PFKFB3/FOSB/MCL1/PANX1/LIF/AREG/NR4A3/TSC22D1
HALLMARK_KRAS_SIGNALING_UP	HALLMARK_KRAS_SIGNALING_UP	184	0.413639	1.58333	0.000682507	0.00170627	0.000646585	2271	tags=33%, list=17%, signal=28%	MMP11/PCP4/SPP1/PRRX1/SOX9/GFPT2/EMP1/DCBLD2/MMP9/TMEM158/INHBA/MMD/APOD/ITGBL1/SPON1/SERPINA3/ANGPTL4/PLAU/GPNMB/AKAP12/ADAM17/RBP4/SPARCL1/PLAUR/HOXD11/CPE/MAFB/GABRA3/NRP1/TSPAN7/SNAP25/EREG/ETV5/RGS16/MALL/WNT7A/KLF4/SCG5/MYCN/GPRC5B/IL1B/SLPI/GNG11/STRN/PCSK1N/PECAM1/LY96/HBEGF/ETV1/TMEM100/F13A1/PLAT/ANKH/EPB41L3/CXCR4/AMMECR1/GYPC/HSD11B1/EPHB2/TNNT2/CA2
HALLMARK_ANDROGEN_RESPONSE	HALLMARK_ANDROGEN_RESPONSE	88	0.45776	1.56711	0.00241684	0.005254	0.00199099	2623	tags=36%, list=20%, signal=29%	SCD/DHCR24/NDRG1/ACTN1/INSIG1/CDK6/HMGCS1/STEAP4/AKAP12/CENPN/ADAMTS1/FKBP5/IDI1/ELOVL5/HOMER2/SEC24D/HMGCR/SRF/PTPN21/PGM3/DNAJB9/UAP1/ANKH/ACSL3/GNAI3/RRP12/ARID5B/ITGAV/BMPR1B/TSC22D1/CAMKK2/LMAN1
HALLMARK_ESTROGEN_RESPONSE_LATE	HALLMARK_ESTROGEN_RESPONSE_LATE	190	0.404972	1.55893	0.000632981	0.00166574	0.000631227	1881	tags=31%, list=14%, signal=27%	S100A9/CLIC3/PCP4/PDLIM3/CDC20/CXCL12/SLC16A1/HSPB8/TOP2A/CAV1/KLK10/GAL/KIF20A/NMU/SLC7A5/SULT2B1/DHCR7/IMPA2/CYP26B1/SERPINA3/SLC9A3R1/FKBP5/CDC6/CPE/TPD52L1/PLAC1/STIL/PLK4/NRIP1/ELOVL5/GINS2/HOMER2/SLC24A3/ATP2B4/TFAP2C/MEST/RAB31/HSPA4L/PAPSS2/KLF4/TFPI2/DNAJC12/CCNA1/KLK11/SFN/CHST8/CKB/ACOX2/EGR3/RNASEH2A/SCARB1/NAB2/SERPINA1/SNX10/PTGER3/SLC1A4/NBL1/AMFR
HALLMARK_COAGULATION	HALLMARK_COAGULATION	135	0.423973	1.55566	0.00282248	0.00588017	0.00222827	1493	tags=29%, list=11%, signal=26%	COMP/FN1/SERPINB2/MMP11/ANXA1/SERPINE1/THBD/FBN1/KLK8/MMP9/CTSK/C1S/PROS1/MMP2/SPARC/F3/LRP1/PLAU/MMP3/THBS1/HTRA1/DUSP14/DPP4/TIMP3/GSN/CSRP1/LAMP2/ADAM9/PDGFB/TFPI2/MMP14/OLR1/TF/VWF/CAPN2/ACOX2/C1R/KLF7/PECAM1
HALLMARK_APOPTOSIS	HALLMARK_APOPTOSIS	157	0.393316	1.46894	0.00228911	0.00520251	0.00197148	2074	tags=28%, list=15%, signal=24%	ANXA1/TIMP2/LUM/DCN/EMP1/TOP2A/CAV1/GPX3/PDGFRB/BGN/CDC25B/MMP2/HMOX1/IL6/HGF/F2R/JUN/EREG/TIMP3/GSN/IGFBP6/TNFRSF12A/BRCA1/APP/HMGB2/AVPR1A/TGFB2/ENO2/CD14/CCNA1/IL1B/CDK2/EGR3/RETSAT/GADD45B/IER3/PLAT/SPTAN1/ANKH/IGF2R/PPP3R1/CTNNB1/PEA15/CTH
HALLMARK_HEDGEHOG_SIGNALING	HALLMARK_HEDGEHOG_SIGNALING	35	0.492308	1.45679	0.0400757	0.0646383	0.0244945	2543	tags=43%, list=19%, signal=35%	THY1/CDK5R1/CDK6/NRP2/SCG2/HEY1/DPYSL2/NRP1/CNTFR/CELSR1/CRMP1/MYH9/VLDLR/TLE3/NRCAM
HALLMARK_INFLAMMATORY_RESPONSE	HALLMARK_INFLAMMATORY_RESPONSE	191	0.372666	1.43438	0.00553617	0.0110723	0.00419584	1986	tags=26%, list=15%, signal=23%	LDLR/ITGA5/SERPINE1/TNFAIP6/DCBLD2/SPHK1/CXCL6/OSMR/INHBA/PVR/F3/PDPN/EMP3/PLAUR/TNFSF9/IL6/HAS2/KIF1B/MXD1/EREG/MYC/C5AR1/NOD2/FPR1/AQP9/ITGB8/AXL/ATP2A2/RGS16/SLC31A1/PCDH7/ADM/CD14/MMP14/OLR1/IL1B/P2RY2/CALCRL/CCL2/SLC7A1/CSF3/SLC31A2/BDKRB1/MSR1/HBEGF/CD82/KLF6/SELE/KCNJ2/ICAM1
HALLMARK_P53_PATHWAY	HALLMARK_P53_PATHWAY	172	0.37071	1.40724	0.00661784	0.0127266	0.00482272	2132	tags=25%, list=16%, signal=21%	TM4SF1/ADA/S100A10/KLK8/SPHK1/TRIB3/NDRG1/CDK5R1/STOM/PLK2/HMOX1/NUPR1/TPD52L1/TNFSF9/F2R/MXD1/JUN/BAIAP2/SLC7A11/HSPA4L/CLCA2/APP/RGS16/KLF4/SFN/IER5/IRAK1/NUDT15/RETSAT/HBEGF/DDIT4/IER3/SEC61A1/RAD51C/CD82/ZNF365/ZMAT3/RRAD/PPM1D/NOTCH1/AK1/INHBB/EPHX1
HALLMARK_PROTEIN_SECRETION	HALLMARK_PROTEIN_SECRETION	91	0.400281	1.37852	0.03381	0.05635	0.0213537	3464	tags=38%, list=26%, signal=29%	ATP6V1B1/CAV2/KIF1B/BNIP3/LAMP2/SEC24D/PAM/ATP1A1/EGFR/CLTC/COPB2/ANP32E/SCRN1/AP3S1/ARFGAP3/RAB22A/YKT6/AP2S1/GOLGA4/IGF2R/ARCN1/GBF1/TMED2/SEC31A/TMED10/ZW10/MAPK1/LMAN1/SCAMP3/CTSC/RAB2A/GLA/GOSR2/AP3B1/AP1G1
HALLMARK_ESTROGEN_RESPONSE_EARLY	HALLMARK_ESTROGEN_RESPONSE_EARLY	179	0.356227	1.35719	0.0181032	0.0323271	0.0122503	1957	tags=27%, list=15%, signal=23%	CLIC3/PDLIM3/FASN/CXCL12/SLC16A1/HSPB8/KLK10/SLC7A5/SULT2B1/DHCR7/TUBB2B/GJA1/CYP26B1/CALB2/LRIG1/OLFML3/SVIL/ENDOD1/SLC9A3R1/STC2/SLC2A1/FKBP5/TGM2/TPD52L1/REEP1/NRIP1/ELOVL5/SLC24A3/TFAP2C/MYC/RAB31/ADCY9/NAV2/PAPSS2/KLF4/CANT1/CELSR1/SFN/P2RY2/EGR3/SCARB1/GREB1/KLF10/SLC1A4/NBL1/AMFR/GAB2/MREG
HALLMARK_COMPLEMENT	HALLMARK_COMPLEMENT	189	0.3505	1.34924	0.0123942	0.0229523	0.00869772	2956	tags=32%, list=22%, signal=25%	S100A9/FN1/SERPINB2/S100A12/SERPINE1/TIMP2/CXCL1/CD36/ME1/C1S/CDK5R1/COL4A2/GNB4/PCSK9/F3/LRP1/ANXA5/PLAUR/IL6/PRSS3/DPP4/CSRP1/LAMP2/ZEB1/CDA/ADAM9/PDGFB/MMP13/TFPI2/ZFPM2/MMP14/OLR1/C1R/DUSP5/KIF2A/SERPINA1/SH2B3/PLAT/CPM/GRB2/DOCK9/PPP2CB/GNAI3/FYN/CA2/KCNIP3/DYRK2/HSPA5/C1QC/CALM1/RCE1/EHD1/GNG2/FCER1G/SERPING1/CTSC/CEBPB/RAF1/CALM3/TNFAIP3
HALLMARK_ADIPOGENESIS	HALLMARK_ADIPOGENESIS	175	0.350513	1.32919	0.0202641	0.0349382	0.0132397	3904	tags=42%, list=29%, signal=30%	CD36/COL15A1/HSPB8/MYLK/GPX3/ME1/DHCR7/COL4A1/LAMA4/ITGA7/STOM/ANGPTL4/SPARCL1/ACLY/SLC5A6/APOE/SORBS1/ANGPT1/ADIPOR2/NKIRAS1/YWHAG/LEP/MDH2/ACAA2/LPL/DNAJB9/UBQLN1/SCARB1/PGM1/RETSAT/PREB/OMD/ALDH2/PTGER3/RTN3/GPHN/PFKFB3/ARL4A/SDHC/MGLL/CHUK/ITSN1/TKT/CDKN2C/BCKDHA/GPAM/ALDOA/SLC19A1/GBE1/RNF11/GHITM/TALDO1/IDH3A/PRDX3/ETFB/POR/CIDEA/SLC25A1/NDUFAB1/VEGFB/ATP1B3/SLC1A5/APLP2/BAZ2A/ADIPOQ/DLD/IM…
HALLMARK_PI3K_AKT_MTOR_SIGNALING	HALLMARK_PI3K_AKT_MTOR_SIGNALING	98	0.378736	1.32369	0.047619	0.0744048	0.0281955	5372	tags=55%, list=40%, signal=33%	TRIB3/SLC2A1/E2F1/ACACA/CDK4/EGFR/SFN/CLTC/PITX2/PTPN11/PRKAR2A/CDK2/DUSP3/GSK3B/GRB2/CXCR4/MAP2K6/CALR/NCK1/PAK4/MAPK1/TIAM1/MAPKAP1/PLCG1/HSP90B1/RAF1/AKT1S1/ARHGDIA/ACTR2/PRKAA2/CDKN1B/EIF4E/RALB/RIT1/SQSTM1/PLCB1/PDK1/CFL1/GNGT1/MAPK8/CAB39/ARF1/ATF1/ACTR3/PLA2G12A/MAPK9/DDIT3/ADCY2/NFKBIB/ECSIT/AKT1/AP2M1/SMAD2/NOD1
HALLMARK_ALLOGRAFT_REJECTION	HALLMARK_ALLOGRAFT_REJECTION	185	-0.398941	-1.62522	0.000218718	0.00060755	0.00023023	1839	tags=35%, list=14%, signal=31%	ETS1/PTPRC/B2M/FASLG/RPS9/IGSF6/TLR2/HLA-DOB/IL12RB1/TAP1/PRF1/GZMB/TAPBP/CXCL9/TRAT1/CD247/IL18/NCF4/MAP4K1/ITK/IL2RB/IFNGR1/SIT1/CXCR3/IFNG/TLR3/CD8B/IL15/ZAP70/ITGAL/HLA-DQA1/LTB/HLA-E/CD3G/IL2RG/CD7/HLA-A/IRF7/C2/HLA-DMB/CD4/JAK2/IL7/FGR/LCK/PTPN6/CD3E/HLA-DRA/HLA-G/GBP2/CD8A/CD40/GZMA/CD3D/CD2/PSMB10/HLA-DOA/CTSS/CD96/HLA-DMA/CD74/LY75/IL9/MBL2/F2
HALLMARK_INTERFERON_GAMMA_RESPONSE	HALLMARK_INTERFERON_GAMMA_RESPONSE	184	-0.429071	-1.74718	1.57081e-05	5.23602e-05	1.98418e-05	2195	tags=46%, list=16%, signal=39%	PLSCR1/CCL5/TRIM14/ZBP1/SSPN/TRIM26/BPGM/STAT4/VAMP8/OGFR/IRF5/ISOC1/IL18BP/STAT2/EIF4E3/CD274/RBCK1/SP110/B2M/APOL6/SLC25A28/IRF2/VAMP5/DDX58/SRI/RNF213/UBE2L6/GPR18/CDKN1A/CD69/TAP1/PML/TAPBP/OAS3/PARP12/CXCL9/CASP8/IFI44L/PSME1/BANK1/TNFSF10/IFI44/MX2/LYSMD2/LGALS3BP/IL2RB/TRIM21/CFB/IL15/MVP/IFI35/OASL/HLA-DQA1/CFH/GCH1/CIITA/CASP4/SLAMF7/ITGB7/HLA-A/IRF7/PSMB9/OAS2/HLA-B/JAK2/IL7/PTPN6/BATF2…
HALLMARK_INTERFERON_ALPHA_RESPONSE	HALLMARK_INTERFERON_ALPHA_RESPONSE	83	-0.562951	-2.03402	1.85429e-06	8.42857e-06	3.19399e-06	2574	tags=60%, list=19%, signal=49%	PARP14/ISG15/HERC6/CXCL11/MX1/ISG20/IL4R/TMEM140/TRIM5/PROCR/CXCL10/PLSCR1/TRIM14/TRIM26/OGFR/STAT2/SP110/B2M/SLC25A28/IRF2/HLA-C/UBE2L6/TAP1/MOV10/PARP12/CASP8/IFI44L/PSME1/IFI44/LGALS3BP/TRIM21/IL15/IFI35/CCRL2/OASL/IRF7/PSMB9/IL7/BATF2/GBP2/GBP4/SAMD9L/TXNIP/BST2/IRF1/CASP1/PSMB8/OAS1/CD74/RTP4

## Sheet: KEGG_GSEA.result
ID	Description	setSize	enrichmentScore	NES	pvalue	p.adjust	qvalues	rank	leading_edge	core_enrichment
KEGG_ECM_RECEPTOR_INTERACTION	KEGG_ECM_RECEPTOR_INTERACTION	79	0.680764	2.31935	1e-10	4.55e-09	3.18421e-09	1202	tags=42%, list=9%, signal=38%	COMP/COL1A1/TNC/THBS2/FN1/COL5A1/COL3A1/COL5A2/SPP1/ITGA5/COL1A2/COL11A1/COL6A2/COL6A3/CD36/COL6A1/HMMR/COL4A2/COL5A3/COL4A1/LAMA4/SV2A/ITGA7/ITGA11/THBS1/THBS4/LAMA2/HSPG2/ITGB5/ITGB8/SDC2/ITGA1/ITGB1
KEGG_CELL_CYCLE	KEGG_CELL_CYCLE	112	0.617744	2.22195	1.33204e-10	4.84861e-09	3.39319e-09	2935	tags=54%, list=22%, signal=42%	CDC20/CCNB2/CCNA2/CDC25B/BUB1B/PLK1/TGFB3/CDK6/E2F2/TTK/BUB1/CCNB1/MAD2L1/MCM2/PKMYT1/ESPL1/CDC25A/YWHAQ/CDC6/E2F1/PTTG1/CCNE1/PRKDC/CDC25C/CHEK1/MYC/MCM4/SMC3/CCNE2/CDK4/MAD2L2/TGFB2/RBL1/CDKN2D/YWHAG/CCNA1/SFN/RAD21/ABL1/YWHAZ/CDC27/CDK2/YWHAH/TFDP1/STAG1/MCM6/GADD45B/GSK3B/CDKN1C/MCM5/CDKN2C/PCNA/RB1/DBF4/CUL1/MCM7/SMC1A/CDC7/SKP2/SMC1B
KEGG_FOCAL_ADHESION	KEGG_FOCAL_ADHESION	185	0.523721	2.01285	1.25657e-09	3.81159e-08	2.66745e-08	2514	tags=39%, list=19%, signal=32%	COMP/COL1A1/TNC/THBS2/FN1/COL5A1/COL3A1/FLNC/COL5A2/SPP1/ITGA5/COL1A2/COL11A1/COL6A2/COL6A3/COL6A1/FLNA/CAV1/MYL9/MYLK/PDGFRB/ACTN1/COL4A2/COL5A3/COL4A1/LAMA4/ITGA7/ITGA11/PDGFC/THBS1/CAV2/THBS4/LAMA2/HGF/PARVB/RAC3/JUN/PGF/ITGB5/ITGB8/PDGFB/MAP2K1/ITGA1/EGFR/PDGFRA/ITGB1/SHC1/VWF/CAPN2/AKT3/VCL/LAMB2/TLN1/ACTN4/ITGA2B/IGF1/GSK3B/MAPK3/CTNNB1/RAPGEF1/GRB2/CRKL/FYN/PPP1CB/TNXB/ITGAV/PAK4/LAMC1/PIK…
KEGG_DNA_REPLICATION	KEGG_DNA_REPLICATION	33	0.636605	1.83488	0.000331729	0.00418854	0.00293125	2740	tags=61%, list=20%, signal=48%	MCM2/RFC3/FEN1/MCM4/RFC4/POLE2/POLD1/PRIM1/RNASEH2A/MCM6/RNASEH1/POLE3/RPA1/RFC2/MCM5/POLA2/POLD2/PCNA/RFC1/MCM7
KEGG_GLIOMA	KEGG_GLIOMA	62	0.536067	1.74686	0.000738989	0.00722488	0.00505616	2934	tags=45%, list=22%, signal=35%	CALML3/CALML5/PDGFRB/CDK6/E2F2/E2F1/PDGFB/CDK4/MAP2K1/EGFR/PDGFRA/SHC1/AKT3/IGF1/MAPK3/GRB2/NRAS/KRAS/PIK3CB/CAMK2D/MAPK1/RB1/SHC4/CALM1/PLCG1/CAMK2B/RAF1/CALM3
KEGG_RENIN_ANGIOTENSIN_SYSTEM	KEGG_RENIN_ANGIOTENSIN_SYSTEM	17	0.697403	1.74307	0.00196062	0.0148681	0.0104051	3250	tags=65%, list=24%, signal=49%	MME/CPA3/ENPEP/ANPEP/CTSG/AGT/AGTR1/NLN/THOP1/CTSA/CMA1
KEGG_PATHOGENIC_ESCHERICHIA_COLI_INFECTION	KEGG_PATHOGENIC_ESCHERICHIA_COLI_INFECTION	44	0.552699	1.6927	0.00206246	0.0150147	0.0105077	2315	tags=39%, list=17%, signal=32%	TUBB6/TUBB3/TUBA1A/TUBB2B/TUBA1B/YWHAQ/TUBA1C/CD14/ITGB1/ABL1/YWHAZ/TUBB/LY96/CTNNB1/NCL/FYN/NCK1
KEGG_GAP_JUNCTION	KEGG_GAP_JUNCTION	76	0.495746	1.67825	0.000754246	0.00722488	0.00505616	2911	tags=38%, list=22%, signal=30%	TUBB6/TUBB3/PDGFRB/TUBA1A/TUBB2B/GJA1/PDGFC/ADCY7/TUBA1B/ADCY9/TUBA1C/PDGFB/PRKG1/MAP2K1/EGFR/PDGFRA/TUBB/ADCY3/MAPK3/GRB2/PRKX/NRAS/GNAI3/KRAS/MAPK1/ADCY5/HTR2C/ITPR1/RAF1
KEGG_P53_SIGNALING_PATHWAY	KEGG_P53_SIGNALING_PATHWAY	62	0.512106	1.66878	0.00243971	0.0158581	0.0110979	2060	tags=29%, list=15%, signal=25%	SERPINE1/CCNB2/RRM2/CDK6/CCNB1/THBS1/CCNE1/CHEK1/GTSE1/CCNE2/CDK4/SFN/CDK2/GADD45B/IGF1/CD82/ZMAT3/PPM1D
KEGG_OOCYTE_MEIOSIS	KEGG_OOCYTE_MEIOSIS	102	0.471978	1.66657	0.00034521	0.00418854	0.00293125	2935	tags=45%, list=22%, signal=36%	CALML3/CALML5/CDC20/AURKA/CCNB2/PLK1/BUB1/CCNB1/MAD2L1/PKMYT1/ESPL1/ADCY7/YWHAQ/PTTG1/CCNE1/CDC25C/SMC3/ADCY9/CCNE2/MAPK12/MAD2L2/MAP2K1/YWHAG/FBXO5/YWHAZ/PPP3CA/CDC27/CDK2/YWHAH/ADCY3/IGF1/MAPK3/PPP3R1/PPP2CB/PRKX/PPP1CB/CAMK2D/MAPK1/CALM1/CUL1/ADCY5/SMC1A/CAMK2B/ITPR1/CALM3/SMC1B
KEGG_STEROID_BIOSYNTHESIS	KEGG_STEROID_BIOSYNTHESIS	14	0.694636	1.65389	0.00509394	0.0284273	0.0198942	497	tags=29%, list=4%, signal=28%	DHCR24/SQLE/DHCR7/LSS
KEGG_ARRHYTHMOGENIC_RIGHT_VENTRICULAR_CARDIOMYOPATHY_ARVC	KEGG_ARRHYTHMOGENIC_RIGHT_VENTRICULAR_CARDIOMYOPATHY_ARVC	72	0.486665	1.63913	0.00239135	0.0158581	0.0110979	1978	tags=36%, list=15%, signal=31%	DES/DSC2/DSP/ITGA5/ACTN1/GJA1/ITGA7/TCF7L1/ITGA11/CACNA2D1/LAMA2/CDH2/DMD/ITGB5/ITGB8/SGCD/ATP2A2/SGCA/ITGA1/ITGB1/CACNA1C/SGCB/ACTN4/ITGA2B/DSG2/CTNNB1
KEGG_HOMOLOGOUS_RECOMBINATION	KEGG_HOMOLOGOUS_RECOMBINATION	24	0.590587	1.6004	0.00988797	0.0438929	0.0307174	2320	tags=42%, list=17%, signal=35%	RAD54L/RAD51/EME1/XRCC2/BLM/POLD1/BRCA2/RAD51C/RPA1/POLD2
KEGG_RENAL_CELL_CARCINOMA	KEGG_RENAL_CELL_CARCINOMA	65	0.474444	1.56896	0.00527781	0.0284273	0.0198942	4997	tags=62%, list=37%, signal=39%	TGFB3/SLC2A1/HGF/JUN/PGF/PDGFB/MAP2K1/TGFB2/PTPN11/AKT3/EPAS1/MAPK3/RAPGEF1/GRB2/CRKL/CUL2/ARNT2/EGLN1/NRAS/KRAS/PAK4/PIK3CB/MAPK1/ARNT/RAF1/PAK2/VEGFB/TGFB1/GAB1/AKT2/PIK3CA/FLCN/CDC42/CRK/HIF1A/RAP1B/EP300/SOS2/VEGFC/TGFA
KEGG_BLADDER_CANCER	KEGG_BLADDER_CANCER	39	0.518522	1.55006	0.00849152	0.0396271	0.0277321	3290	tags=49%, list=24%, signal=37%	MMP9/E2F2/MMP2/THBS1/E2F1/PGF/MYC/CDK4/MAP2K1/EGFR/MAPK3/NRAS/KRAS/MAPK1/RB1/RASSF1/RAF1/EGF/VEGFB
KEGG_VASCULAR_SMOOTH_MUSCLE_CONTRACTION	KEGG_VASCULAR_SMOOTH_MUSCLE_CONTRACTION	102	0.434171	1.53307	0.00413108	0.0242534	0.0169732	2934	tags=37%, list=22%, signal=29%	CALML3/CALML5/ACTG2/CALD1/MYH11/ACTA2/MYL9/MYLK/EDNRA/ADCY7/KCNMB1/KCNMB4/PPP1R12B/PPP1R14A/ADCY9/GNA12/AVPR1A/PRKG1/MAP2K1/CALCRL/AGTR1/CACNA1C/RAMP1/ADCY3/MAPK3/PLA2G5/NPR1/PRKX/PPP1CB/MAPK1/GNA13/KCNMA1/CALM1/ADCY5/PLA2G2A/ITPR1/RAF1/CALM3
KEGG_CHRONIC_MYELOID_LEUKEMIA	KEGG_CHRONIC_MYELOID_LEUKEMIA	71	0.456099	1.52901	0.00809091	0.0387512	0.0271191	2911	tags=38%, list=22%, signal=30%	TGFB3/CDK6/E2F2/E2F1/TGFBR1/MYC/CDK4/MAP2K1/TGFB2/SHC1/PTPN11/ABL1/AKT3/MAPK3/GAB2/GRB2/CRKL/NRAS/CHUK/KRAS/PIK3CB/MAPK1/RB1/SHC4/CBL/BCR/RAF1
KEGG_SPLICEOSOME	KEGG_SPLICEOSOME	88	0.438712	1.51164	0.00670761	0.0340206	0.0238085	5804	tags=62%, list=43%, signal=36%	HSPA2/HSPA6/EIF4A3/SF3B3/PRPF18/PPIL1/PCBP1/DHX38/CTNNBL1/PRPF4/EFTUD2/DHX8/PRPF19/SNW1/SNRPB2/SNRPB/SF3B2/USP39/NCBP1/SNRPD1/CHERP/DDX46/SF3A1/PPIH/SMNDC1/ZMAT2/CDC5L/PHF5A/SNRPC/PRPF38A/SF3A3/SNRPG/SNRPA/PRPF8/TXNL4A/DDX23/DHX16/CRNKL1/WBP11/LSM4/SNRPA1/NCBP2/LSM3/SF3B4/AQR/ISY1/SART1/LSM2/THOC2/RBM8A/LSM5/PRPF3/PRPF6/BUD31/SF3B5
KEGG_HYPERTROPHIC_CARDIOMYOPATHY_HCM	KEGG_HYPERTROPHIC_CARDIOMYOPATHY_HCM	81	0.437187	1.49666	0.014254	0.0589597	0.0412616	1812	tags=33%, list=13%, signal=29%	DES/ITGA5/ACTC1/TPM2/TPM1/TGFB3/ITGA7/ITGA11/CACNA2D1/LAMA2/IL6/DMD/ITGB5/ITGB8/SGCD/ATP2A2/TGFB2/SGCA/ITGA1/ITGB1/CACNA1C/TNNI3/SGCB/TPM4/ITGA2B/TPM3/IGF1
KEGG_DILATED_CARDIOMYOPATHY	KEGG_DILATED_CARDIOMYOPATHY	88	0.434263	1.49631	0.00777605	0.0382498	0.0267682	1812	tags=34%, list=13%, signal=30%	DES/ITGA5/ACTC1/TPM2/PLN/TPM1/TGFB3/ITGA7/ITGA11/ADCY7/CACNA2D1/LAMA2/DMD/ITGB5/ADCY9/ITGB8/SGCD/ATP2A2/TGFB2/SGCA/ITGA1/ITGB1/CACNA1C/TNNI3/SGCB/TPM4/ADCY3/ITGA2B/TPM3/IGF1
KEGG_MISMATCH_REPAIR	KEGG_MISMATCH_REPAIR	22	0.562214	1.49598	0.0328257	0.117143	0.0819795	2726	tags=50%, list=20%, signal=40%	EXO1/RFC3/RFC4/POLD1/MSH6/RPA1/RFC2/POLD2/PCNA/RFC1/MSH2
KEGG_PROSTATE_CANCER	KEGG_PROSTATE_CANCER	87	0.427765	1.47042	0.0115669	0.0501234	0.0350777	3526	tags=41%, list=26%, signal=31%	PDGFRB/E2F2/TCF7L1/PDGFC/FGFR1/E2F1/CCNE1/PDGFB/CCNE2/MAP2K1/EGFR/PDGFRA/CREB3L2/AKT3/CDK2/CREB3L1/IGF1/GSK3B/MAPK3/CTNNB1/GRB2/NRAS/CHUK/KRAS/PIK3CB/MAPK1/RB1/CREB5/HSP90B1/HSP90AB1/RAF1/FGFR2/CDKN1B/EGF/LEF1/AKT2
KEGG_SMALL_CELL_LUNG_CANCER	KEGG_SMALL_CELL_LUNG_CANCER	82	0.430239	1.46873	0.0135463	0.0573354	0.0401248	2483	tags=30%, list=18%, signal=25%	FN1/COL4A2/CDK6/COL4A1/E2F2/CKS1B/LAMA4/E2F1/LAMA2/CCNE1/MYC/CCNE2/CDK4/ITGB1/AKT3/CDK2/LAMB2/ITGA2B/RARB/PIAS3/CHUK/ITGAV/LAMC1/PIK3CB/RB1
KEGG_AXON_GUIDANCE	KEGG_AXON_GUIDANCE	123	0.395217	1.44766	0.00908165	0.0413215	0.0289179	3148	tags=41%, list=23%, signal=31%	CXCL12/EPHB3/SEMA3A/EFNB2/EPHA4/DPYSL2/SLIT2/EPHA3/NRP1/RAC3/EPHB4/CFL2/SEMA3D/PLXNA1/ITGB1/EFNA3/ABL1/PPP3CA/NFATC4/EFNA1/SEMA7A/SEMA3G/SEMA4F/GSK3B/MAPK3/PPP3R1/EPHA7/EPHA1/SRGAP2/NFATC3/SEMA5B/CXCR4/EPHB2/NRAS/GNAI3/FYN/NCK1/KRAS/PAK4/MAPK1/NTN1/SEMA6B/SEMA6C/ABLIM2/L1CAM/LIMK2/EPHB1/SRGAP1/SEMA4C/PPP3CB
KEGG_N_GLYCAN_BIOSYNTHESIS	KEGG_N_GLYCAN_BIOSYNTHESIS	43	0.473635	1.4469	0.0404025	0.132114	0.0924568	4750	tags=53%, list=35%, signal=35%	MAN1C1/RPN2/B4GALT2/STT3B/B4GALT3/GANAB/DOLPP1/RPN1/MAN1B1/DPM1/ALG3/DAD1/MGAT3/DDOST/MGAT2/STT3A/MGAT5/DPM2/ALG10/MAN1A2/ALG12/RFT1/ALG1
KEGG_PROGESTERONE_MEDIATED_OOCYTE_MATURATION	KEGG_PROGESTERONE_MEDIATED_OOCYTE_MATURATION	82	0.422373	1.44188	0.0169028	0.0668763	0.0468018	3005	tags=41%, list=22%, signal=32%	CCNB2/CCNA2/CDC25B/PLK1/BUB1/CCNB1/MAD2L1/PKMYT1/ADCY7/CDC25A/CDC25C/ADCY9/MAPK12/MAD2L2/MAP2K1/CCNA1/AKT3/CDC27/CDK2/MAPK11/ADCY3/PDE3A/IGF1/MAPK3/PRKX/GNAI3/KRAS/PIK3CB/MAPK1/MAPK14/ADCY5/HSP90AB1/RAF1/PDE3B
KEGG_WNT_SIGNALING_PATHWAY	KEGG_WNT_SIGNALING_PATHWAY	142	0.379003	1.41219	0.00531059	0.0284273	0.0198942	4283	tags=49%, list=32%, signal=34%	SFRP2/SFRP4/SFRP1/PRICKLE1/DKK1/TCF7L1/RAC3/WNT11/JUN/FZD7/MYC/DAAM2/WNT7A/FZD10/RUVBL1/DKK2/PPP3CA/WNT2/NFATC4/CACYBP/FZD1/FOSL1/FZD2/VANGL1/GSK3B/PPP3R1/TBL1X/CTNNB1/FZD9/NFATC3/PPP2CB/APC/PRKX/NKD1/SENP2/CSNK2A1/PRICKLE2/CAMK2D/CUL1/DVL2/CTNNBIP1/WNT2B/CAMK2B/AXIN2/WNT5B/SIAH1/LRP6/PPP3CB/TBL1XR1/LEF1/DVL3/PRKACA/WNT9A/FZD4/DVL1/FBXW11/CAMK2A/PPP2R1A/ROCK1/PLCB1/SFRP5/PPP2R5D/CHD8/WNT4/WNT10B/…
KEGG_NUCLEOTIDE_EXCISION_REPAIR	KEGG_NUCLEOTIDE_EXCISION_REPAIR	43	0.460033	1.40535	0.0456026	0.140672	0.0984463	5765	tags=70%, list=43%, signal=40%	RFC3/RFC4/POLE2/POLD1/RAD23B/POLE3/RPA1/RFC2/POLD2/PCNA/CUL4A/RFC1/ERCC4/POLE/RAD23A/GTF2H3/ERCC1/POLD3/LIG1/RPA3/ERCC6/RPA2/DDB1/MNAT1/XPA/ERCC8/RFC5/POLE4/RPA4/CUL4B
KEGG_PATHWAYS_IN_CANCER	KEGG_PATHWAYS_IN_CANCER	310	0.347747	1.40444	0.00275961	0.0173189	0.0121202	2919	tags=33%, list=22%, signal=26%	FN1/BIRC5/PDGFRB/MMP9/SMO/COL4A2/TGFB3/CDK6/COL4A1/E2F2/CKS1B/LAMA4/MMP2/TCF7L1/SLC2A1/FGFR1/RAD51/E2F1/LAMA2/IL6/TGFBR1/CCNE1/HGF/RAC3/WNT11/JUN/FZD7/FGF7/PGF/MYC/GLI3/PDGFB/CCNE2/CDK4/WNT7A/MAP2K1/TGFB2/KITLG/FZD10/EGFR/PDGFRA/ITGB1/CCNA1/GLI2/ABL1/AKT3/BRCA2/WNT2/CDK2/TFG/FZD1/EPAS1/FZD2/LAMB2/ITGA2B/TPM3/IGF1/RUNX1T1/MSH6/GSK3B/MAPK3/CTNNB1/FZD9/GRB2/FGF12/CRKL/CUL2/RARB/APC/ARNT2/PIAS3/EGLN1…
KEGG_MELANOMA	KEGG_MELANOMA	71	0.415634	1.39336	0.037526	0.128863	0.0901818	2911	tags=37%, list=22%, signal=29%	PDGFRB/CDK6/E2F2/PDGFC/FGFR1/E2F1/HGF/FGF7/PDGFB/CDK4/MAP2K1/EGFR/PDGFRA/AKT3/IGF1/MAPK3/FGF12/NRAS/KRAS/FGF18/PIK3CB/MAPK1/RB1/FGF19/FGF11/RAF1
KEGG_COLORECTAL_CANCER	KEGG_COLORECTAL_CANCER	62	0.424155	1.38218	0.0422848	0.135015	0.0944869	3526	tags=40%, list=26%, signal=30%	BIRC5/TGFB3/TCF7L1/TGFBR1/RAC3/JUN/MYC/MAP2K1/TGFB2/AKT3/MSH6/GSK3B/MAPK3/CTNNB1/APC/KRAS/PIK3CB/MAPK1/MSH2/AXIN2/RAF1/APPL1/TGFB1/LEF1/AKT2
KEGG_MELANOGENESIS	KEGG_MELANOGENESIS	96	0.392903	1.3743	0.0382826	0.129026	0.0902962	3775	tags=49%, list=28%, signal=35%	CALML3/CALML5/TCF7L1/ADCY7/WNT11/FZD7/ADCY9/WNT7A/MAP2K1/KITLG/FZD10/CREB3L2/WNT2/FZD1/CREB3L1/FZD2/ADCY3/GSK3B/MAPK3/CTNNB1/FZD9/PRKX/TYRP1/NRAS/GNAI3/EDNRB/KRAS/CAMK2D/MAPK1/CALM1/DVL2/GNAO1/WNT2B/ADCY5/CAMK2B/MC1R/RAF1/WNT5B/CALM3/EDN1/LEF1/DVL3/PRKACA/WNT9A/FZD4/DVL1/CAMK2A
KEGG_NEUROTROPHIN_SIGNALING_PATHWAY	KEGG_NEUROTROPHIN_SIGNALING_PATHWAY	120	0.373953	1.36201	0.0228005	0.0864518	0.0605013	3242	tags=36%, list=24%, signal=27%	CALML3/CALML5/YWHAQ/JUN/MAPK12/MAP2K1/YWHAG/SHC1/PTPN11/ABL1/IRAK1/YWHAZ/AKT3/IRS2/MAGED1/YWHAH/MAPK11/SH2B3/NGFR/GSK3B/MAPK3/RAPGEF1/GRB2/CRKL/NRAS/FRS2/KRAS/PIK3CB/CAMK2D/MAPK1/MAPK14/SHC4/NTRK2/CALM1/PLCG1/MAP3K3/CAMK2B/KIDINS220/RAF1/CALM3/ARHGDIA/SORT1/IRAK3
KEGG_ADHERENS_JUNCTION	KEGG_ADHERENS_JUNCTION	66	0.405353	1.34419	0.0406504	0.132114	0.0924568	5034	tags=61%, list=37%, signal=38%	ACTN1/TCF7L1/FGFR1/TGFBR1/RAC3/BAIAP2/SORBS1/SNAI2/SNAI1/EGFR/WASF2/PARD3/VCL/ACTN4/WASF3/MAPK3/CTNNB1/FYN/CSNK2A1/PTPN1/MAPK1/WASF1/FER/LMO7/TJP1/ACTB/LEF1/ACP1/YES1/IQGAP1/RHOA/CSNK2A2/CDC42/ACTN2/EP300/CTNNA1/PTPRJ/ERBB2/TCF7L2/SSX2IP
KEGG_TGF_BETA_SIGNALING_PATHWAY	KEGG_TGF_BETA_SIGNALING_PATHWAY	79	0.391298	1.33315	0.0490506	0.146348	0.102418	2622	tags=34%, list=19%, signal=28%	COMP/THBS2/DCN/INHBA/TGFB3/THBS1/THBS4/LTBP1/FST/TGFBR1/MYC/BMP6/TGFB2/RBL1/PITX2/TFDP1/BMP8B/MAPK3/SMURF1/INHBB/PPP2CB/ACVR1C/SMAD1/BMPR1B/MAPK1/CHRD/CUL1
KEGG_REGULATION_OF_ACTIN_CYTOSKELETON	KEGG_REGULATION_OF_ACTIN_CYTOSKELETON	194	0.345515	1.33307	0.0249455	0.0908017	0.0635454	3301	tags=41%, list=25%, signal=32%	FN1/ITGA5/MYL9/MYLK/PDGFRB/ACTN1/MYH10/DIAPH3/ITGA7/MSN/ITGA11/IQGAP3/PDGFC/FGFR1/ARHGEF4/FGD1/CHRM3/RAC3/F2R/FGF7/ENAH/BAIAP2/CFL2/ITGB5/BDKRB2/GSN/RDX/ITGB8/PDGFB/GNA12/MAP2K1/ITGA1/MRAS/EGFR/CD14/PDGFRA/FGFR4/ITGB1/WASF2/VCL/BDKRB1/ACTN4/MYH9/ITGA2B/MAPK3/DIAPH2/FGF12/CRKL/APC/NRAS/PPP1CB/KRAS/ITGAV/PAK4/NCKAP1/FGF18/PIK3CB/MAPK1/GNA13/GNG12/ITGB3/SSH2/TIAM1/PIP5K1A/WASF1/ARPC1A/FGF19/LIMK2/FG…
KEGG_PYRIMIDINE_METABOLISM	KEGG_PYRIMIDINE_METABOLISM	82	0.384325	1.31199	0.0480769	0.145833	0.102058	4085	tags=43%, list=30%, signal=30%	TXNRD1/TK1/RRM2/CDA/TYMS/CANT1/POLE2/CAD/POLD1/PRIM1/DTYMK/RRM1/POLR3A/POLR3G/NME1/DCK/POLE3/ENTPD1/POLA2/UMPS/POLD2/POLR2D/POLR1A/POLR2B/POLR3B/POLR3D/RRM2B/POLE/UPP1/POLR2C/POLR3F/NT5M/POLD3/POLR3H/POLR3K
KEGG_DRUG_METABOLISM_CYTOCHROME_P450	KEGG_DRUG_METABOLISM_CYTOCHROME_P450	55	-0.406636	-1.38172	0.0353511	0.123729	0.0865886	1709	tags=35%, list=13%, signal=30%	ADH1A/GSTO2/UGT2A3/CYP2C9/FMO5/GSTM2/UGT2B28/UGT2B17/GSTO1/CYP1A2/CYP2C8/GSTK1/ADH1C/ALDH3B1/UGT2B15/MGST2/MAOA/CYP3A5/UGT1A1
KEGG_VIRAL_MYOCARDITIS	KEGG_VIRAL_MYOCARDITIS	64	-0.410622	-1.44011	0.0236124	0.0877031	0.061377	1774	tags=41%, list=13%, signal=35%	CCND1/HLA-C/HLA-DOB/PRF1/CASP8/CXADR/ITGAL/HLA-DQA1/HLA-E/RAC2/HLA-A/HLA-DPA1/HLA-DMB/HLA-B/HLA-DPB1/HLA-DQB1/HLA-DRA/HLA-G/CD40/HLA-F/HLA-DOA/HLA-DMA/MYH1/MYH13/MYH6/MYH7
KEGG_MATURITY_ONSET_DIABETES_OF_THE_YOUNG	KEGG_MATURITY_ONSET_DIABETES_OF_THE_YOUNG	20	-0.541623	-1.48603	0.043117	0.135298	0.0946853	976	tags=20%, list=7%, signal=19%	HNF4G/HES1/IAPP/ONECUT1
KEGG_JAK_STAT_SIGNALING_PATHWAY	KEGG_JAK_STAT_SIGNALING_PATHWAY	147	-0.382694	-1.50257	0.00222127	0.0155489	0.0108815	1622	tags=21%, list=12%, signal=19%	IL21R/IL12RB1/JAK3/CTF1/STAT5A/PIK3R2/IL2RB/IFNGR1/IL20RA/IFNG/STAT6/IL15/IL2RG/IL23A/EPOR/JAK2/IL7/PTPN6/IL9R/TPO/IL9/IFNA8/IL23R/IFNA2/IFNA7/IL3/IFNW1/IFNA4/IFNA21/CSH1/IFNA16
KEGG_ABC_TRANSPORTERS	KEGG_ABC_TRANSPORTERS	43	-0.471994	-1.53913	0.0221713	0.085855	0.0600836	1658	tags=26%, list=12%, signal=22%	ABCG1/TAP1/ABCA7/ABCC5/ABCA6/ABCC4/ABCB11/ABCD2/ABCG5/ABCC12/ABCC3
KEGG_SYSTEMIC_LUPUS_ERYTHEMATOSUS	KEGG_SYSTEMIC_LUPUS_ERYTHEMATOSUS	46	-0.474126	-1.58013	0.0147141	0.0595105	0.041647	1236	tags=35%, list=9%, signal=32%	TRIM21/IFNG/HLA-DQA1/HLA-DPA1/C2/HLA-DMB/HLA-DPB1/HLA-DQB1/HLA-DRA/CD40/HLA-DOA/HLA-DMA/C8G/C9/ACTN3/GRIN2B
KEGG_STEROID_HORMONE_BIOSYNTHESIS	KEGG_STEROID_HORMONE_BIOSYNTHESIS	40	-0.506781	-1.61879	0.00672934	0.0340206	0.0238085	1518	tags=30%, list=11%, signal=27%	UGT2B28/HSD17B8/UGT2B17/COMT/CYP1A1/UGT2B15/AKR1C2/AKR1C3/CYP7A1/CYP3A5/UGT1A1/HSD17B2
KEGG_NATURAL_KILLER_CELL_MEDIATED_CYTOTOXICITY	KEGG_NATURAL_KILLER_CELL_MEDIATED_CYTOTOXICITY	120	-0.443523	-1.69511	0.000645061	0.00690594	0.00483296	1516	tags=28%, list=11%, signal=25%	PRF1/GZMB/VAV1/SYK/SHC3/HCST/CD247/PIK3R2/TNFSF10/PTK2B/TNFRSF10B/CD48/SH2D1A/IFNGR1/IFNG/ZAP70/ITGAL/HLA-E/PLCG2/RAC2/HLA-A/HLA-B/LCK/PTPN6/ICAM2/HLA-G/PPP3R2/IFNA8/IFNA2/IFNA7/IFNA4/IFNA21/NCR3/IFNA16
KEGG_METABOLISM_OF_XENOBIOTICS_BY_CYTOCHROME_P450	KEGG_METABOLISM_OF_XENOBIOTICS_BY_CYTOCHROME_P450	53	-0.510032	-1.72219	0.00359121	0.0217867	0.0152469	1543	tags=32%, list=11%, signal=29%	GSTM2/UGT2B28/UGT2B17/GSTO1/CYP1A2/CYP2C8/GSTK1/ADH1C/ALDH3B1/CYP1A1/UGT2B15/MGST2/AKR1C2/AKR1C3/CYP2F1/CYP3A5/UGT1A1
KEGG_RIG_I_LIKE_RECEPTOR_SIGNALING_PATHWAY	KEGG_RIG_I_LIKE_RECEPTOR_SIGNALING_PATHWAY	62	-0.50767	-1.76435	0.00164047	0.0129811	0.00908455	2296	tags=31%, list=17%, signal=26%	IRF3/NFKBIA/CXCL10/IL12A/MAPK13/IKBKB/DDX58/IKBKE/CASP10/CASP8/MAPK10/IRF7/IFNA8/IFNA2/IFNA7/IFNW1/IFNA4/IFNA21/IFNA16
KEGG_RIBOSOME	KEGG_RIBOSOME	64	-0.51467	-1.80503	0.000927272	0.00803636	0.00562406	3125	tags=56%, list=23%, signal=43%	RPS10/RPL30/RPL39/RPS17/RPL6/RPS11/RPL29/RPL36AL/RPL23A/RPS19/RPS25/RPL15/RPS4X/RPL19/RPL36A/RPS15/RPL9/RPL32/RPL31/RPS28/FAU/RPS9/RPL37A/RPS23/RPS4Y1/RPLP2/RPL12/RPL34/RPL36/RPL3/RPL37/RPS18/RPL14/RPS8/RPS6/RPL27A
KEGG_INTESTINAL_IMMUNE_NETWORK_FOR_IGA_PRODUCTION	KEGG_INTESTINAL_IMMUNE_NETWORK_FOR_IGA_PRODUCTION	43	-0.557365	-1.81752	0.00140593	0.0116309	0.00813959	1592	tags=40%, list=12%, signal=35%	HLA-DOB/ICOS/TNFRSF17/IL15/HLA-DQA1/ITGB7/HLA-DPA1/HLA-DMB/HLA-DPB1/HLA-DQB1/TNFSF13/HLA-DRA/CD40/TNFRSF13C/HLA-DOA/HLA-DMA/PIGR
KEGG_CYTOSOLIC_DNA_SENSING_PATHWAY	KEGG_CYTOSOLIC_DNA_SENSING_PATHWAY	49	-0.542177	-1.82374	0.000818886	0.00745187	0.00521501	914	tags=45%, list=7%, signal=42%	POLR1C/CCL4/IRF3/NFKBIA/CXCL10/CCL5/ZBP1/IKBKB/DDX58/IKBKE/IL18/IRF7/RIPK3/PYCARD/CASP1/AIM2/IFNA8/IFNA2/IFNA7/IFNA4/IFNA21/IFNA16
KEGG_PRIMARY_IMMUNODEFICIENCY	KEGG_PRIMARY_IMMUNODEFICIENCY	35	-0.63081	-1.9549	0.000371326	0.00422384	0.00295595	1589	tags=51%, list=12%, signal=45%	PTPRC/ICOS/TAP1/JAK3/RFX5/CD8B/ZAP70/IL2RG/CIITA/CD4/LCK/CD3E/CD8A/CD40/CD3D/TNFRSF13C/BLNK/RAG2
KEGG_REGULATION_OF_AUTOPHAGY	KEGG_REGULATION_OF_AUTOPHAGY	32	-0.65396	-1.96603	0.000167894	0.00254639	0.00178203	204	tags=22%, list=2%, signal=22%	IFNG/IFNA8/IFNA2/IFNA7/IFNA4/IFNA21/IFNA16
KEGG_ASTHMA	KEGG_ASTHMA	25	-0.683258	-1.97202	0.000273611	0.00383056	0.00268073	1048	tags=48%, list=8%, signal=44%	HLA-DOB/HLA-DQA1/HLA-DPA1/HLA-DMB/HLA-DPB1/HLA-DQB1/HLA-DRA/CD40/HLA-DOA/HLA-DMA/IL9/IL3
KEGG_TYPE_I_DIABETES_MELLITUS	KEGG_TYPE_I_DIABETES_MELLITUS	38	-0.66109	-2.07714	1.98425e-05	0.000328303	0.000229755	1805	tags=58%, list=13%, signal=50%	FASLG/HLA-C/HLA-DOB/PRF1/GZMB/IFNG/HLA-DQA1/HLA-E/HLA-A/HLA-DPA1/PTPRN2/HLA-DMB/HLA-B/HLA-DPB1/HLA-DQB1/GAD1/ICA1/HLA-DRA/HLA-G/HLA-F/HLA-DOA/HLA-DMA
KEGG_GRAFT_VERSUS_HOST_DISEASE	KEGG_GRAFT_VERSUS_HOST_DISEASE	32	-0.69855	-2.10009	1.22917e-05	0.000223709	0.000156557	1805	tags=59%, list=13%, signal=52%	FASLG/HLA-C/HLA-DOB/PRF1/GZMB/IFNG/HLA-DQA1/HLA-E/HLA-A/HLA-DPA1/HLA-DMB/HLA-B/HLA-DPB1/HLA-DQB1/HLA-DRA/HLA-G/HLA-F/HLA-DOA/HLA-DMA
KEGG_NEUROACTIVE_LIGAND_RECEPTOR_INTERACTION	KEGG_NEUROACTIVE_LIGAND_RECEPTOR_INTERACTION	246	-0.526454	-2.20876	1e-10	4.55e-09	3.18421e-09	785	tags=19%, list=6%, signal=18%	F2RL3/GZMA/LTB4R2/CHRM2/ADRA1B/DRD4/GLP2R/CHRNB4/NMUR1/ADRA2B/CHRNE/GRID2/VIPR1/MLNR/MTNR1B/TACR3/GRIK4/MTNR1A/GALR3/UTS2R/GABRA1/CHRM1/TRHR/MC3R/NPY2R/GALR1/HTR1A/HRH4/FSHR/TAAR9/NMBR/NTSR2/F2/MC5R/OPRD1/GRIN2B/TAAR5/GABRA6/P2RY4/RXFP2/CSH1/TAAR1/HCRTR2/GLRA1/TAAR8/DRD3/TAAR2
KEGG_TASTE_TRANSDUCTION	KEGG_TASTE_TRANSDUCTION	43	-0.713028	-2.32512	1.96147e-07	3.96653e-06	2.77588e-06	885	tags=28%, list=7%, signal=26%	SCNN1B/SCNN1G/TRPM5/ADCY8/TAS2R13/TAS2R40/TAS1R2/TAS2R8/TAS2R7/TAS2R41/TAS2R3/TAS2R4
KEGG_ANTIGEN_PROCESSING_AND_PRESENTATION	KEGG_ANTIGEN_PROCESSING_AND_PRESENTATION	67	-0.661139	-2.3288	1.14342e-08	2.9729e-07	2.08051e-07	1825	tags=49%, list=14%, signal=43%	B2M/LGMN/HLA-C/HLA-DOB/TAP1/TAPBP/RFX5/PSME1/CD8B/HLA-DQA1/HLA-E/CIITA/HLA-A/HLA-DPA1/HLA-DMB/CD4/HLA-B/HLA-DPB1/HLA-DQB1/HLA-DRA/HLA-G/CD8A/HLA-F/HLA-DOA/CTSS/HLA-DMA/CD74/IFNA8/IFNA2/IFNA7/IFNA4/IFNA21/IFNA16
KEGG_ALLOGRAFT_REJECTION	KEGG_ALLOGRAFT_REJECTION	32	-0.78948	-2.37345	1.65051e-08	3.7549e-07	2.62778e-07	1805	tags=62%, list=13%, signal=54%	FASLG/HLA-C/HLA-DOB/PRF1/GZMB/IFNG/HLA-DQA1/HLA-E/HLA-A/HLA-DPA1/HLA-DMB/HLA-B/HLA-DPB1/HLA-DQB1/HLA-DRA/HLA-G/CD40/HLA-F/HLA-DOA/HLA-DMA
KEGG_AUTOIMMUNE_THYROID_DISEASE	KEGG_AUTOIMMUNE_THYROID_DISEASE	45	-0.80186	-2.66342	1e-10	4.55e-09	3.18421e-09	1805	tags=58%, list=13%, signal=50%	FASLG/HLA-C/HLA-DOB/PRF1/GZMB/HLA-DQA1/HLA-E/HLA-A/HLA-DPA1/HLA-DMB/HLA-B/HLA-DPB1/HLA-DQB1/HLA-DRA/HLA-G/CD40/HLA-F/HLA-DOA/HLA-DMA/TPO/IFNA8/IFNA2/IFNA7/IFNA4/IFNA21/IFNA16
KEGG_OLFACTORY_TRANSDUCTION	KEGG_OLFACTORY_TRANSDUCTION	107	-0.717466	-2.7066	1e-10	4.55e-09	3.18421e-09	492	tags=26%, list=4%, signal=25%	CLCA4/OR3A2/OR2J3/OR6A2/CNGA3/OR2S2/OR2K2/OR10H2/OR10C1/OR8D1/OR10A4/OR2C3/OR2B3/OR5I1/OR2F2/OR6B1/OR51M1/OR5K1/OR2L13/OR10J1/OR52A1/OR12D3/OR2W1/OR2C1/OR11A1/OR7A17/OR2A4/OR7C2

## Sheet: GO_GSEA.result
ID	Description	setSize	enrichmentScore	NES	pvalue	p.adjust	qvalues	rank	leading_edge	core_enrichment
GOMF_EXTRACELLULAR_MATRIX_STRUCTURAL_CONSTITUENT	GOMF_EXTRACELLULAR_MATRIX_STRUCTURAL_CONSTITUENT	152	0.699393	2.62156	1e-10	2.21701e-08	1.7879e-08	774	tags=43%, list=6%, signal=41%	POSTN/COMP/CTHRC1/COL1A1/TNC/THBS2/AEBP1/FN1/COL5A1/COL3A1/COL5A2/COL10A1/ASPN/EFEMP1/MFAP2/COL1A2/FBN2/COL11A1/COL6A2/VCAN/COL6A3/FBN1/LUM/COL6A1/COL15A1/COL12A1/DCN/FBLN2/SRPX/MFAP5/COL8A1/EMILIN1/BGN/COL18A1/MGP/COL14A1/CILP/COL4A2/COL5A3/DPT/ECM1/COL4A1/LAMA4/NID1/TGFBI/SPON1/MFAP4/COL16A1/CHI3L1/NID2/SPARC/MFGE8/OGN/THBS1/PCOLCE/NPNT/COL8A2/LTBP1/LAMA2/HSPG2/FMOD/ELN/PODN/PRELP/EDIL3
GOBP_COLLAGEN_FIBRIL_ORGANIZATION	GOBP_COLLAGEN_FIBRIL_ORGANIZATION	47	0.802716	2.48973	1e-10	2.21701e-08	1.7879e-08	1164	tags=62%, list=9%, signal=57%	SFRP2/COMP/COL1A1/AEBP1/COL5A1/GREM1/COL3A1/LOX/COL5A2/MMP11/COL1A2/COL11A1/LUM/COL12A1/ADAMTS2/EMILIN1/COL14A1/FKBP10/FOXC2/COL5A3/DPT/DDR2/TGFBR1/FMOD/LOXL2/EFEMP2/ADAMTS14/TGFB2/CYP1B1
GOBP_EXTERNAL_ENCAPSULATING_STRUCTURE_ORGANIZATION	GOBP_EXTERNAL_ENCAPSULATING_STRUCTURE_ORGANIZATION	350	0.593918	2.43736	1e-10	2.21701e-08	1.7879e-08	1802	tags=42%, list=13%, signal=37%	SFRP2/POSTN/COMP/SULF1/COL1A1/TNC/AEBP1/FN1/COL5A1/GREM1/COL3A1/LOX/COL5A2/COL10A1/MMP11/SPP1/ITGA5/MFAP2/COL1A2/FBN2/COL11A1/COL6A2/MYH11/VCAN/SULF2/SERPINE1/COL6A3/SOX9/KLK7/TIMP2/FBN1/LUM/CCDC80/ADAMTSL4/FAP/COL6A1/COL15A1/COL12A1/ADAMTS2/DCN/FBLN2/CAV1/MFAP5/COL8A1/EMILIN1/BGN/COL18A1/MMP9/ADAM12/SPINK5/COL14A1/CTSK/SMOC2/FKBP10/COL4A2/FOXC2/COL5A3/DPT/ADAM19/COL4A1/LAMA4/OLFML2A/NID1/TGFBI/M…
GOMF_COLLAGEN_BINDING	GOMF_COLLAGEN_BINDING	60	0.744705	2.43031	1e-10	2.21701e-08	1.7879e-08	1502	tags=58%, list=11%, signal=52%	COMP/AEBP1/FN1/LOX/ASPN/COL6A2/LUM/COL6A1/DCN/MMP9/COL14A1/CTSK/COL5A3/PCOLCE2/NID1/TGFBI/NID2/ITGA11/SPARC/THBS1/LRRC15/PCOLCE/SPARCL1/DDR2/MRC2/PODN/COCH/ADAM9/PDGFB/MMP13/ECM2/ITGA1/ITGB1/VWF/C1QTNF1
GOCC_COLLAGEN_CONTAINING_EXTRACELLULAR_MATRIX	GOCC_COLLAGEN_CONTAINING_EXTRACELLULAR_MATRIX	376	0.581122	2.3953	1e-10	2.21701e-08	1.7879e-08	1811	tags=41%, list=13%, signal=36%	S100A7/S100A8/SFRP2/S100A9/POSTN/COMP/SULF1/CTHRC1/COL1A1/TNC/THBS2/AEBP1/FN1/PTN/COL5A1/GREM1/COL3A1/COL5A2/COL10A1/ASPN/EFEMP1/ANXA1/MFAP2/COL1A2/FBN2/COL11A1/COL6A2/VCAN/SFRP1/SERPINE1/COL6A3/TIMP2/FBN1/LUM/CCDC80/ADAMTSL4/CXCL12/COL6A1/COL15A1/SERPINE2/COL12A1/ADAMTS2/DCN/FBLN2/S100A10/SRPX/MFAP5/COL8A1/EMILIN1/BGN/COL18A1/MMP9/MGP/COL14A1/SMOC2/LGALS1/GPC6/KRT1/CILP/COL4A2/COL5A3/DPT/ECM1/AD…
GOMF_EXTRACELLULAR_MATRIX_STRUCTURAL_CONSTITUENT_CONFERRING_TENSILE_STRENGTH	GOMF_EXTRACELLULAR_MATRIX_STRUCTURAL_CONSTITUENT_CONFERRING_TENSILE_STRENGTH	38	0.773606	2.30813	3.21103e-09	4.78902e-07	3.86209e-07	575	tags=53%, list=4%, signal=51%	COL1A1/COL5A1/COL3A1/COL5A2/COL10A1/COL1A2/COL11A1/COL6A2/COL6A3/COL6A1/COL15A1/COL12A1/COL8A1/COL18A1/COL14A1/COL4A2/COL5A3/COL4A1/COL16A1/COL8A2
GOCC_EXTERNAL_ENCAPSULATING_STRUCTURE	GOCC_EXTERNAL_ENCAPSULATING_STRUCTURE	491	0.549896	2.30651	1e-10	2.21701e-08	1.7879e-08	1786	tags=37%, list=13%, signal=33%	S100A7/S100A8/SFRP2/S100A9/PI3/POSTN/COMP/SULF1/CTHRC1/COL1A1/TNC/THBS2/AEBP1/FN1/PTN/COL5A1/GREM1/COL3A1/LOX/COL5A2/COL10A1/MMP11/ASPN/EFEMP1/ANXA1/MFAP2/COL1A2/FBN2/COL11A1/COL6A2/VCAN/SFRP1/SERPINE1/COL6A3/TIMP2/FBN1/LUM/CCDC80/ADAMTSL4/CXCL12/COL6A1/COL15A1/SERPINE2/COL12A1/ADAMTS2/DCN/FBLN2/S100A10/SRPX/MFAP5/COL8A1/EMILIN1/BGN/COL18A1/MMP9/MGP/COL14A1/SMOC2/CD248/LGALS1/GPC6/KRT1/CILP/COL4A…
GOCC_CORNIFIED_ENVELOPE	GOCC_CORNIFIED_ENVELOPE	33	0.798081	2.30487	1.30798e-09	2.15611e-07	1.73879e-07	777	tags=52%, list=6%, signal=49%	SPRR1B/PI3/SPRR3/DSG3/SPRR1A/DSC2/DSP/ANXA1/SCEL/DSC3/KRT1/SPRR2G/PKP1/CNFN/TGM1/CST6/IVL
GOCC_COMPLEX_OF_COLLAGEN_TRIMERS	GOCC_COMPLEX_OF_COLLAGEN_TRIMERS	20	0.890428	2.28631	6.15136e-10	1.10092e-07	8.87831e-08	394	tags=60%, list=3%, signal=58%	COL1A1/COL5A1/COL3A1/COL5A2/COL1A2/COL11A1/LUM/COL8A1/COL4A2/COL5A3/COL4A1/COL16A1
GOCC_COLLAGEN_TRIMER	GOCC_COLLAGEN_TRIMER	72	0.676475	2.28103	1.52309e-09	2.44631e-07	1.97282e-07	916	tags=39%, list=7%, signal=36%	CTHRC1/COL1A1/COL5A1/COL3A1/LOX/COL5A2/COL10A1/COL1A2/COL11A1/COL6A2/COL6A3/LUM/COL6A1/COL15A1/COL12A1/DCN/COL8A1/EMILIN1/COL18A1/COL14A1/COL4A2/COL5A3/COL4A1/COL16A1/C1QTNF6/COL8A2/SCARA3/COLEC12
GOBP_MITOTIC_SISTER_CHROMATID_SEGREGATION	GOBP_MITOTIC_SISTER_CHROMATID_SEGREGATION	125	0.616674	2.24933	1e-10	2.21701e-08	1.7879e-08	2166	tags=43%, list=16%, signal=37%	CDC20/CENPF/PRC1/CDCA5/KIF2C/KIF4A/CENPE/CDCA8/BUB1B/TRIP13/NCAPG/KIF14/NUSAP1/NEK2/KIF23/PLK1/UBE2C/TTK/SPAG5/BUB1/CCNB1/MAD2L1/RACGAP1/NUF2/AURKB/ESPL1/CDT1/PSRC1/CDC6/PTTG1/KIFC1/ZWINT/NCAPH/NDC80/NCAPD2/SMC2/NEK6/TACC3/SMC4/MAD2L2/RAD21/FBXO5/KIF18A/CDC27/DUSP1/DSN1/KIF22/CDK5RAP2/INCENP/DYNC1LI1/PHF13/NCAPD3/APC/CENPK
GOBP_ENDODERMAL_CELL_DIFFERENTIATION	GOBP_ENDODERMAL_CELL_DIFFERENTIATION	40	0.730262	2.20352	1.21646e-07	1.19061e-05	9.60159e-06	1238	tags=48%, list=9%, signal=43%	FN1/COL5A1/COL5A2/ITGA5/COL11A1/COL6A1/COL12A1/COL8A1/MMP9/INHBA/COL4A2/DKK1/MMP2/ITGA7/SOX2/ITGB5/GATA6/MMP14/HMGA2
GOBP_SISTER_CHROMATID_SEGREGATION	GOBP_SISTER_CHROMATID_SEGREGATION	149	0.578045	2.15532	1e-10	2.21701e-08	1.7879e-08	1978	tags=40%, list=15%, signal=35%	CDC20/CENPF/TOP2A/PRC1/CDCA5/KIF2C/KIF4A/CENPE/CDCA8/BUB1B/TRIP13/NCAPG/KIF14/NUSAP1/NEK2/KIF23/PLK1/UBE2C/TTK/SPAG5/BUB1/CCNB1/MAD2L1/RACGAP1/NUF2/AURKB/ESPL1/CDT1/PSRC1/CDC6/PTTG1/KIFC1/ZWINT/NCAPH/NDC80/NCAPD2/SMC2/FEN1/NEK6/TACC3/SMC3/HORMAD1/SMC4/MAD2L2/RAD21/FBXO5/KIF18A/CDC27/DUSP1/DSN1/STAG1/KIF22/CDK5RAP2/INCENP/DYNC1LI1/RAD51C/MAPK15/PHF13/NCAPD3/CTNNB1
GOCC_CHROMOSOME_CENTROMERIC_REGION	GOCC_CHROMOSOME_CENTROMERIC_REGION	144	0.579132	2.1499	1.72179e-10	3.47912e-08	2.80573e-08	3051	tags=54%, list=23%, signal=42%	CENPF/BIRC5/TOP2A/CDCA5/KIF2C/CENPE/CDCA8/BUB1B/NCAPG/CENPA/NEK2/PLK1/DYNC1I1/TTK/SPAG5/BUB1/CCNB1/MAD2L1/NUF2/AURKB/SPC25/OIP5/CDT1/CENPN/ZWINT/NDC80/NCAPD2/SMC3/CENPM/CENPL/CENPI/SNAI1/NDE1/SMC4/CKAP5/CBX1/RAD21/KIF18A/NUP107/SUV39H2/SEC13/CENPO/DSN1/SUMO3/DCTN1/STAG1/KIF22/INCENP/DYNC1LI1/RASSF2/NCAPD3/SUV39H1/CLIP1/PPP2CB/APC/CENPK/DYNC1LI2/AHCTF1/BAZ1B/ZW10/CENPH/ESCO2/PELI1/CENPQ/NUP85/CBX5…
GOMF_GLYCOSAMINOGLYCAN_BINDING	GOMF_GLYCOSAMINOGLYCAN_BINDING	192	0.555745	2.14682	1e-10	2.21701e-08	1.7879e-08	1439	tags=32%, list=11%, signal=29%	POSTN/COMP/SULF1/FGFBP1/THBS2/FN1/PTN/COL5A1/COL11A1/VCAN/SFRP1/SULF2/FBN1/CCDC80/SERPINE2/DCN/TNFAIP6/DPYSL3/BGN/HMMR/LIPG/SMOC2/CXCL6/COL5A3/PCOLCE2/NRP2/FSTL1/CRISPLD2/PRNP/GPNMB/SOD3/ADAMTS1/THBS1/PCOLCE/FGFR1/THBS4/SLIT2/NRP1/PGLYRP3/PCSK6/PRELP/FGF7/PGF/NOD2/APOE/EFEMP2/ANXA6/APP/RSPO3/SUSD5/LTBP2/CTSG/ECM2/ADAMTS15/FGFR4/NELL2/RNASE7/RTN4R/EPYC/COL13A1/LPL
GOBP_PEPTIDE_CROSS_LINKING	GOBP_PEPTIDE_CROSS_LINKING	30	0.773603	2.14656	2.19773e-07	2.0245e-05	1.63265e-05	777	tags=50%, list=6%, signal=47%	SPRR1B/PI3/SPRR3/SPRR1A/FN1/COL3A1/DSP/ANXA1/DCN/BGN/KRT1/TGM1/THBS1/TGM2/IVL
GOCC_FIBRILLAR_COLLAGEN_TRIMER	GOCC_FIBRILLAR_COLLAGEN_TRIMER	12	0.945004	2.13367	4.72623e-09	6.88491e-07	5.55231e-07	394	tags=75%, list=3%, signal=73%	COL1A1/COL5A1/COL3A1/COL5A2/COL1A2/COL11A1/LUM/COL5A3/COL16A1
GOMF_HEPARIN_BINDING	GOMF_HEPARIN_BINDING	137	0.573305	2.11805	2.25935e-09	3.45185e-07	2.78373e-07	1785	tags=37%, list=13%, signal=33%	POSTN/COMP/FGFBP1/THBS2/FN1/PTN/COL5A1/COL11A1/SFRP1/FBN1/CCDC80/SERPINE2/LIPG/SMOC2/CXCL6/COL5A3/PCOLCE2/NRP2/FSTL1/CRISPLD2/GPNMB/SOD3/ADAMTS1/THBS1/PCOLCE/FGFR1/THBS4/SLIT2/NRP1/PCSK6/PRELP/FGF7/PGF/APOE/EFEMP2/APP/RSPO3/LTBP2/CTSG/ECM2/ADAMTS15/FGFR4/NELL2/RTN4R/COL13A1/LPL/ADAMTS5/APLP1/HBEGF/SMOC1/HDGF
GOBP_REGULATION_OF_MITOTIC_SISTER_CHROMATID_SEGREGATION	GOBP_REGULATION_OF_MITOTIC_SISTER_CHROMATID_SEGREGATION	39	0.701361	2.10968	1.35558e-06	8.84517e-05	7.13316e-05	2260	tags=56%, list=17%, signal=47%	CDC20/CENPF/BUB1B/TRIP13/PLK1/TTK/BUB1/CCNB1/MAD2L1/AURKB/CDT1/PTTG1/ZWINT/NDC80/MAD2L2/RAD21/FBXO5/DUSP1/CDK5RAP2/DYNC1LI1/APC/ZW10
GOBP_MITOTIC_NUCLEAR_DIVISION	GOBP_MITOTIC_NUCLEAR_DIVISION	223	0.530632	2.09339	1e-10	2.21701e-08	1.7879e-08	1977	tags=36%, list=15%, signal=31%	ANLN/CDC20/TPX2/CENPF/AURKA/FLNA/PRC1/MKI67/SPHK1/CDCA5/PDGFRB/KIF2C/KIF11/CCNB2/KIF4A/CENPE/CDCA8/BUB1B/TRIP13/NCAPG/KIF14/NUSAP1/NEK2/KIF23/PLK1/UBE2C/TTK/SPAG5/BUB1/CCNB1/MAD2L1/RACGAP1/PKMYT1/NUF2/AURKB/ESPL1/CCDC8/MYBL2/CDT1/CAV2/PSRC1/CDC6/PTTG1/KIFC1/ZWINT/NCAPH/NDC80/CDC25C/NCAPD2/CHEK1/SMC2/EREG/NEK6/TACC3/SMC3/PDGFB/NDE1/SMC4/MAD2L2/PRMT5/IL1B/RAD21/FBXO5/KIF18A/LPIN1/KIF2A/CDC27/DUSP1/…
GOBP_CHONDROCYTE_DEVELOPMENT	GOBP_CHONDROCYTE_DEVELOPMENT	24	0.78614	2.08802	3.1221e-06	0.000171551	0.000138347	389	tags=38%, list=3%, signal=36%	SFRP2/COMP/SULF1/PTHLH/COL11A1/SULF2/SOX9/ECM1/CHST11
GOBP_HOMOTYPIC_CELL_CELL_ADHESION	GOBP_HOMOTYPIC_CELL_CELL_ADHESION	75	0.611064	2.07388	8.20767e-07	5.77672e-05	4.65862e-05	1884	tags=39%, list=14%, signal=33%	COMP/DSC2/FN1/DSP/SERPINE2/FLNA/CEACAM5/MYL9/LGALS1/PDPN/PLAUR/CD99/STXBP1/XG/RDX/CSRP1/SLC7A11/PRKG1/ALOX12/PDGFRA/C1QTNF1/VCL/TLN1/ZNF703/MYH9/ITGA2B/SH2B3/TYRO3/DSG2
GOCC_CELL_SUBSTRATE_JUNCTION	GOCC_CELL_SUBSTRATE_JUNCTION	367	0.503601	2.0728	1e-10	2.21701e-08	1.7879e-08	3134	tags=43%, list=23%, signal=34%	S100A7/TNC/CNN1/FLNC/ITGA5/ANXA1/ACTC1/PALLD/FAP/FLNA/CAV1/MME/PDGFRB/THY1/FHL1/ACTN1/GJA1/KIF23/PVR/SH3KBP1/ITGBL1/SVIL/CNN3/MSN/ITGA11/TNS1/LRP1/PLAU/PGM5/EFNB2/SYNPO2/NEXN/AKAP12/CSPG4/ADAM17/YWHAQ/TGFB1I1/CDC42EP1/AHNAK/ANXA5/CAV2/MCAM/SCARF2/PLAUR/PDLIM7/DDR2/VIM/TGM2/CD99/HSPG2/MRC2/NRP1/PARVB/KLF11/CDH2/DAB2/DIXDC1/ENAH/DPP4/DMD/ITGB5/GSN/RDX/CORO1C/SORBS1/CSRP1/ADAM9/ITGB8/ANXA6/MAP4K4/GN…
GOBP_MICROTUBULE_CYTOSKELETON_ORGANIZATION_INVOLVED_IN_MITOSIS	GOBP_MICROTUBULE_CYTOSKELETON_ORGANIZATION_INVOLVED_IN_MITOSIS	107	0.581345	2.06889	2.26575e-08	2.89646e-06	2.33584e-06	3916	tags=64%, list=29%, signal=46%	CDC20/TPX2/AURKA/FLNA/PRC1/KIF11/KIF4A/CENPE/NUSAP1/CENPA/NEK2/GJA1/KIF23/PLK1/TTK/CCNB1/MAD2L1/RACGAP1/NUF2/PLK2/AURKB/ESPL1/SPC25/MYBL2/EML1/PSRC1/KIFC1/NDC80/STIL/STMN1/TACC3/SMC3/WDR62/FSD1/NDE1/CKAP5/ITGB1/CLTC/KIF2A/DCTN1/STAG1/CDK5RAP2/GOLGA2/KIF3B/MAP4/ZW10/CENPH/RAE1/BCCIP/KPNB1/SMC1A/ARHGEF10/PAFAH1B1/RAN/TACC2/NDEL1/PCNT/DYNC1H1/VCP/SPAST/CLASP2/LSM14A/CHMP2B/FBXW11/STAG2/DRG1/SPRY1/TP…
GOCC_CONDENSED_CHROMOSOME_CENTROMERIC_REGION	GOCC_CONDENSED_CHROMOSOME_CENTROMERIC_REGION	78	0.600789	2.05628	8.19504e-07	5.77672e-05	4.65862e-05	3568	tags=63%, list=27%, signal=46%	CENPF/BIRC5/KIF2C/CENPE/BUB1B/NCAPG/CENPA/NEK2/PLK1/DYNC1I1/SPAG5/BUB1/CCNB1/MAD2L1/NUF2/AURKB/SPC25/CDT1/CENPN/ZWINT/NDC80/NCAPD2/CENPM/NDE1/CKAP5/NUP107/CENPO/DSN1/INCENP/DYNC1LI1/RASSF2/NCAPD3/CENPK/AHCTF1/ZW10/CENPH/PELI1/NUP85/NUP133/ZWILCH/SMC1A/CEBPB/KNTC1/DCTN5/NDEL1/CFDP1/NUDCD2/NUP37/CLASP2
GOMF_TUBULIN_BINDING	GOMF_TUBULIN_BINDING	279	0.506324	2.03556	1e-10	2.21701e-08	1.7879e-08	3877	tags=52%, list=29%, signal=38%	S100A8/S100A9/FAM83D/CRYAB/TPX2/CENPF/BIRC5/PRC1/KIF2C/KIF11/RGS2/KIF4A/CENPE/KIF20A/DNM1/ARL4C/MAP1B/NDRG1/CDK5R1/KIF14/NUSAP1/GJA1/KIF23/PLK1/DYNC1I1/SPAG5/RACGAP1/CNN3/MAP1A/GJB6/KIF15/PRNP/CLIP3/EML1/KATNAL1/PSRC1/DPYSL2/KIFC1/MAP2/REEP1/KIF1B/DIXDC1/STMN3/LZTS1/STMN1/KIF1A/SMC3/GTSE1/FSD1/DIP2B/BRCA1/MAP4K4/KIF26B/NDE1/RAB11FIP5/MACF1/MAPRE2/TTLL7/SLC6A2/REEP2/CKAP5/SYT11/CAPN6/CCT5/KIF3C/SN…
GOCC_KINETOCHORE	GOCC_KINETOCHORE	97	0.582888	2.03424	2.49672e-07	2.23421e-05	1.80177e-05	3632	tags=63%, list=27%, signal=46%	CENPF/BIRC5/KIF2C/CENPE/BUB1B/CENPA/NEK2/PLK1/DYNC1I1/TTK/SPAG5/BUB1/CCNB1/MAD2L1/NUF2/AURKB/SPC25/CDT1/CENPN/ZWINT/NDC80/CENPM/CENPI/NDE1/CKAP5/KIF18A/NUP107/SEC13/CENPO/DSN1/SUMO3/DCTN1/KIF22/INCENP/DYNC1LI1/RASSF2/CLIP1/APC/CENPK/DYNC1LI2/AHCTF1/ZW10/CENPH/PELI1/CENPQ/NUP85/CBX5/NUP133/ZWILCH/SMC1A/PAFAH1B1/KNTC1/NUP160/DCTN5/XPO1/NDEL1/CFDP1/NUDCD2/NUP37/CLASP2/PPP1R12A
GOMF_INTEGRIN_BINDING	GOMF_INTEGRIN_BINDING	125	0.553486	2.01885	8.38827e-08	8.90578e-06	7.18203e-06	1986	tags=39%, list=15%, signal=34%	SFRP2/COMP/FN1/PTN/COL5A1/COL3A1/SPP1/ITGA5/TIMP2/FBN1/CXCL12/FAP/EMILIN1/THY1/ACTN1/ITGBL1/TGFBI/COL16A1/MFGE8/GPNMB/ADAM17/THBS1/NPNT/THBS4/JAM3/PTPRZ1/EDIL3/ITGB5/ADAM9/ITGB8/ECM2/EGFR/MMP14/ITGB1/IL1B/VWF/TSPAN4/ADAMTS5/LAMB2/ADAM23/TLN1/P4HB/SEMA7A/ACTN4/MYH9/JAM2/IGF1/ICAM5/ICAM1
GOBP_MITOTIC_SPINDLE_ORGANIZATION	GOBP_MITOTIC_SPINDLE_ORGANIZATION	87	0.584271	2.01706	3.09592e-07	2.65655e-05	2.14236e-05	3916	tags=64%, list=29%, signal=46%	CDC20/TPX2/AURKA/FLNA/PRC1/KIF11/KIF4A/CENPE/NEK2/KIF23/PLK1/TTK/CCNB1/RACGAP1/NUF2/PLK2/AURKB/SPC25/MYBL2/EML1/PSRC1/KIFC1/NDC80/STIL/STMN1/TACC3/SMC3/WDR62/FSD1/CKAP5/CLTC/KIF2A/DCTN1/STAG1/GOLGA2/KIF3B/MAP4/CENPH/RAE1/BCCIP/KPNB1/SMC1A/ARHGEF10/RAN/TACC2/PCNT/DYNC1H1/VCP/SPAST/CLASP2/LSM14A/CHMP2B/STAG2/DRG1/TPR/VPS4B
GOMF_MICROTUBULE_BINDING	GOMF_MICROTUBULE_BINDING	203	0.519261	2.01684	9.33153e-10	1.5798e-07	1.27403e-07	2950	tags=42%, list=22%, signal=33%	S100A8/S100A9/FAM83D/CRYAB/TPX2/CENPF/BIRC5/PRC1/KIF2C/KIF11/KIF4A/CENPE/KIF20A/DNM1/MAP1B/NDRG1/KIF14/NUSAP1/KIF23/PLK1/DYNC1I1/SPAG5/RACGAP1/CNN3/MAP1A/GJB6/KIF15/PRNP/CLIP3/EML1/KATNAL1/PSRC1/DPYSL2/KIFC1/MAP2/REEP1/KIF1B/LZTS1/KIF1A/GTSE1/FSD1/MAP4K4/KIF26B/NDE1/MACF1/MAPRE2/REEP2/CKAP5/CAPN6/KIF3C/GAS2L3/KIF18A/KLC3/KIF2A/CLIP4/KIF5B/DCTN1/KIF22/VASH2/MAST2/MAP6D1/CDK5RAP2/LRPPRC/GOLGA2/KIF3…
GOCC_SPINDLE	GOCC_SPINDLE	268	0.49947	2.00733	1e-10	2.21701e-08	1.7879e-08	3097	tags=44%, list=23%, signal=35%	FAM83D/CDC20/TPX2/CENPF/AURKA/ASPM/BIRC5/PRC1/SHCBP1/KIF2C/CKAP2L/KIF11/GEM/KIF4A/CENPE/CDC25B/KIF20A/CDCA8/BUB1B/KIF14/NUSAP1/NEK2/KIF23/PLK1/DYNC1I1/ECT2/TTK/SPAG5/CCNB1/MAD2L1/RACGAP1/PLK2/AURKB/ESPL1/KIF15/EML1/KATNAL1/PSRC1/CDC6/KIFC1/HSPA2/PLK4/CLTCL1/LATS2/NEK6/TACC3/SMC3/WDR62/APP/NDE1/MAP7D1/MAD2L2/MAPRE2/CKAP2/CKAP5/TOPBP1/CAPN6/KIFAP3/CBX1/RAD21/CLTC/CRMP1/FBXO5/KIF18A/PTP4A1/KIF2A/CDC…
GOMF_PROTEOGLYCAN_BINDING	GOMF_PROTEOGLYCAN_BINDING	32	0.703114	2.00167	2.18712e-05	0.000856256	0.000690524	876	tags=44%, list=7%, signal=41%	COMP/TNC/FN1/PTN/COL5A1/CTSK/COL5A3/NID1/LRP1/GPNMB/THBS1/FST/SLIT2/APOE
GOCC_CHROMOSOMAL_REGION	GOCC_CHROMOSOMAL_REGION	239	0.504006	2.00111	3.54439e-10	6.53001e-08	5.2661e-08	3051	tags=46%, list=23%, signal=37%	CENPF/BIRC5/TOP2A/CDCA5/KIF2C/CENPE/CDCA8/BUB1B/NCAPG/CENPA/NEK2/PLK1/DYNC1I1/TTK/SPAG5/BUB1/CCNB1/MAD2L1/MCM2/NUF2/AURKB/SPC25/OIP5/CDT1/CENPN/RAD51/ZWINT/RAD51AP1/NDC80/PRKDC/NCAPD2/CHEK1/FEN1/MCM4/SMC3/CENPM/CENPL/CENPI/SNAI1/NDE1/SMC4/RECQL4/CKAP5/CBX1/BLM/RAD21/POLD1/EZH2/BRCA2/KIF18A/NUP107/SUV39H2/SEC13/CENPO/DSN1/SUMO3/DCTN1/STAG1/MCM6/KIF22/PARP1/THOC5/DCLRE1B/INCENP/DYNC1LI1/RASSF2/NCAP…
GOBP_REGULATION_OF_MITOTIC_NUCLEAR_DIVISION	GOBP_REGULATION_OF_MITOTIC_NUCLEAR_DIVISION	92	0.573598	1.98559	1.01815e-06	6.78479e-05	5.47157e-05	1821	tags=40%, list=14%, signal=35%	CDC20/CENPF/AURKA/MKI67/SPHK1/PDGFRB/BUB1B/TRIP13/NUSAP1/NEK2/PLK1/TTK/BUB1/CCNB1/MAD2L1/PKMYT1/AURKB/ESPL1/CCDC8/CDT1/CAV2/ZWINT/NDC80/CDC25C/CHEK1/EREG/PDGFB/MAD2L2/PRMT5/IL1B/RAD21/FBXO5/CDC27/DUSP1/CDK5RAP2/IGF1/DYNC1LI1
GOBP_ENDODERM_FORMATION	GOBP_ENDODERM_FORMATION	48	0.637537	1.9845	1.42444e-05	0.000638814	0.000515169	1532	tags=46%, list=11%, signal=41%	FN1/COL5A1/COL5A2/ITGA5/COL11A1/COL6A1/COL12A1/COL8A1/MMP9/INHBA/COL4A2/DKK1/MMP2/ITGA7/SOX7/SOX2/ITGB5/GATA6/MMP14/HMGA2/DUSP5/DUSP1
GOBP_CHRONIC_INFLAMMATORY_RESPONSE	GOBP_CHRONIC_INFLAMMATORY_RESPONSE	18	0.784841	1.98444	7.65287e-05	0.00240892	0.00194267	537	tags=28%, list=4%, signal=27%	S100A8/S100A9/CCL11/GJA1/THBS1
GOCC_BASEMENT_MEMBRANE	GOCC_BASEMENT_MEMBRANE	80	0.58235	1.9827	1.72907e-06	0.000107237	8.64805e-05	1811	tags=41%, list=13%, signal=36%	TNC/FN1/PTN/COL5A1/FBN1/CCDC80/COL15A1/COL8A1/COL18A1/SMOC2/COL4A2/COL4A1/LAMA4/NID1/TGFBI/NID2/SPARC/ADAMTS1/COL8A2/THBS4/ANXA2/LAMA2/SERPINF1/HSPG2/LOXL2/EFEMP2/HMCN1/ENTPD2/LAMB2/APLP1/SMOC1/COL7A1/CASK
GOBP_SPINDLE_ORGANIZATION	GOBP_SPINDLE_ORGANIZATION	130	0.541529	1.97878	9.74057e-08	1.00873e-05	8.1349e-06	3916	tags=58%, list=29%, signal=42%	CDC20/TPX2/AURKA/FLNA/ASPM/PRC1/KIF11/CCNB2/KIF4A/CENPE/NEK2/KIF23/PLK1/TTK/SPAG5/CCNB1/RACGAP1/NUF2/PLK2/AURKB/ESPL1/SPC25/MYBL2/EML1/PSRC1/KIFC1/NDC80/STIL/STMN1/NEK6/TACC3/SMC3/WDR62/FSD1/MAPRE2/CKAP5/CLTC/FBXO5/KIF2A/TUBB/CENPJ/DCTN1/STAG1/MYH9/INCENP/GOLGA2/MAPK15/KIF3B/NEK7/MAP4/SAC3D1/CENPH/RAE1/MAPRE1/BCCIP/KPNB1/SMC1A/ARHGEF10/LIMK2/RAN/TPPP/TACC2/TUBGCP3/PCNT/DYNC1H1/VCP/SPAST/CEP63/CLA…
GOMF_CELL_ADHESION_MOLECULE_BINDING	GOMF_CELL_ADHESION_MOLECULE_BINDING	448	0.475228	1.97799	1e-10	2.21701e-08	1.7879e-08	2716	tags=36%, list=20%, signal=30%	SFRP2/POSTN/COMP/DSC2/FN1/PTN/COL5A1/COL3A1/DSP/SPP1/ITGA5/ANXA1/ANLN/CALD1/TIMP2/FBN1/FASN/PALLD/CXCL12/FAP/FLNA/EMILIN1/THY1/CCNB2/CDH11/NDRG1/CDK5R1/ACTN1/DIAPH3/PVR/DBN1/ITGBL1/TGFBI/CNN3/COL16A1/MSN/ITGA11/DCHS1/MFGE8/VASN/SPTBN2/GPNMB/PKP1/NOTCH3/NEXN/ADAM17/THBS1/CDC42EP1/AHNAK/NPNT/THBS4/ANXA2/JAM3/SIRPA/OLFM4/PTPRZ1/CPE/LRRC59/MYO1B/NLGN2/EDIL3/CDH2/BAIAP2/ITGB5/RDX/ADAM9/BAG3/ITGB8/MACF…
GOBP_METAPHASE_ANAPHASE_TRANSITION_OF_CELL_CYCLE	GOBP_METAPHASE_ANAPHASE_TRANSITION_OF_CELL_CYCLE	57	0.609082	1.97454	2.33686e-05	0.000898042	0.000724223	2260	tags=51%, list=17%, signal=43%	CDC20/CENPF/CENPE/BUB1B/TRIP13/PLK1/UBE2C/TTK/BUB1/CCNB1/MAD2L1/AURKB/ESPL1/CDT1/CDC6/ZWINT/NDC80/NEK6/TACC3/MAD2L2/RAD21/FBXO5/CDC27/DUSP1/CDK5RAP2/DYNC1LI1/MAPK15/APC/ZW10
GOBP_CHROMOSOME_SEGREGATION	GOBP_CHROMOSOME_SEGREGATION	243	0.496361	1.97033	7.63173e-10	1.32792e-07	1.0709e-07	3075	tags=41%, list=23%, signal=32%	FAM83D/CDC20/CENPF/BIRC5/TOP2A/PRC1/MKI67/CDCA5/KIF2C/GEM/KIF4A/CENPE/CDCA8/BUB1B/TRIP13/NCAPG/KIF14/NUSAP1/NEK2/KIF23/PLK1/ECT2/UBE2C/TTK/SPAG5/BUB1/CCNB1/MAD2L1/RACGAP1/NUF2/AURKB/ESPL1/SPC25/OIP5/CDT1/CENPN/PSRC1/CDC6/CDCA2/PTTG1/KIFC1/ZWINT/EME1/NCAPH/NDC80/CCNE1/NCAPD2/SMC2/FEN1/NEK6/TACC3/SMC3/BRCA1/CCNE2/HORMAD1/NDE1/SMC4/MAD2L2/RAD21/FBXO5/KIF18A/CDC27/DUSP1/DSN1/STAG1/KIF22/NR3C1/CDK5RAP…
GOBP_NUCLEAR_CHROMOSOME_SEGREGATION	GOBP_NUCLEAR_CHROMOSOME_SEGREGATION	196	0.508542	1.9695	1.62803e-08	2.16978e-06	1.74981e-06	3075	tags=44%, list=23%, signal=35%	FAM83D/CDC20/CENPF/TOP2A/PRC1/CDCA5/KIF2C/GEM/KIF4A/CENPE/CDCA8/BUB1B/TRIP13/NCAPG/KIF14/NUSAP1/NEK2/KIF23/PLK1/ECT2/UBE2C/TTK/SPAG5/BUB1/CCNB1/MAD2L1/RACGAP1/NUF2/AURKB/ESPL1/CDT1/PSRC1/CDC6/PTTG1/KIFC1/ZWINT/EME1/NCAPH/NDC80/CCNE1/NCAPD2/SMC2/FEN1/NEK6/TACC3/SMC3/CCNE2/HORMAD1/SMC4/MAD2L2/RAD21/FBXO5/KIF18A/CDC27/DUSP1/DSN1/STAG1/KIF22/CDK5RAP2/INCENP/DYNC1LI1/RAD51C/MAPK15/PHF13/NCAPD3/CTNNB1/…
GOBP_SPINDLE_ASSEMBLY	GOBP_SPINDLE_ASSEMBLY	78	0.575102	1.96836	5.58908e-06	0.000284634	0.000229542	3916	tags=56%, list=29%, signal=40%	CDC20/TPX2/AURKA/FLNA/PRC1/KIF11/CCNB2/KIF4A/NEK2/KIF23/PLK1/SPAG5/RACGAP1/AURKB/MYBL2/KIFC1/NEK6/SMC3/MAPRE2/FBXO5/KIF2A/TUBB/STAG1/INCENP/GOLGA2/MAPK15/KIF3B/NEK7/SAC3D1/MAPRE1/BCCIP/KPNB1/SMC1A/ARHGEF10/TUBGCP3/DYNC1H1/CEP63/CLASP2/LSM14A/CHMP2B/STAG2/DRG1/TPR/VPS4B
GOBP_REGULATION_OF_CHROMOSOME_SEPARATION	GOBP_REGULATION_OF_CHROMOSOME_SEPARATION	63	0.599708	1.96789	1.55883e-05	0.000668803	0.000539353	2483	tags=51%, list=18%, signal=42%	CDC20/CENPF/CENPE/BUB1B/TRIP13/PLK1/UBE2C/TTK/BUB1/CCNB1/MAD2L1/AURKB/ESPL1/CDT1/CDC6/PTTG1/ZWINT/NDC80/NEK6/TACC3/MAD2L2/RAD21/FBXO5/CDC27/DUSP1/CDK5RAP2/DYNC1LI1/MAPK15/APC/ZW10/CSNK2A1/RB1
GOBP_MONOCYTE_CHEMOTAXIS	GOBP_MONOCYTE_CHEMOTAXIS	52	0.61858	1.96628	0.000102573	0.0030117	0.00242878	1924	tags=31%, list=14%, signal=26%	S100A7/GREM1/S100A12/ANXA1/SERPINE1/CXCL12/CCL11/S100A14/CCL21/IL6/SLIT2/PDGFB/CCL2/DUSP1/NBL1/CCL8
GOBP_ATTACHMENT_OF_SPINDLE_MICROTUBULES_TO_KINETOCHORE	GOBP_ATTACHMENT_OF_SPINDLE_MICROTUBULES_TO_KINETOCHORE	25	0.728735	1.95594	2.29111e-05	0.000885894	0.000714426	650	tags=44%, list=5%, signal=42%	KIF2C/CENPE/NEK2/ECT2/SPAG5/CCNB1/RACGAP1/NUF2/AURKB/CDT1/NDC80
GOCC_PLATELET_ALPHA_GRANULE	GOCC_PLATELET_ALPHA_GRANULE	78	0.570401	1.95227	8.46339e-06	0.000410966	0.000331422	1812	tags=36%, list=13%, signal=31%	THBS2/FN1/CD109/ISLR/SERPINE1/CD36/SERPINE2/PROS1/ACTN1/TGFB3/SERPINA3/SPARC/THBS1/HGF/STXBP1/PDGFB/APP/PCDH7/TGFB2/SNCA/VWF/PECAM1/GAS6/ACTN4/F13A1/ITGA2B/SERPINA1/IGF1
GOBP_POST_EMBRYONIC_ANIMAL_MORPHOGENESIS	GOBP_POST_EMBRYONIC_ANIMAL_MORPHOGENESIS	12	0.859993	1.94173	2.05375e-05	0.000829979	0.000669333	110	tags=25%, list=1%, signal=25%	EFEMP1/MFAP2/FBN1
GOBP_KINETOCHORE_ORGANIZATION	GOBP_KINETOCHORE_ORGANIZATION	16	0.789645	1.94094	0.000180409	0.00461257	0.00371979	1025	tags=56%, list=8%, signal=52%	CENPF/CENPE/CENPA/NUF2/CDT1/CENPN/NDC80/SMC2/SMC4
GOMF_PROTEASE_BINDING	GOMF_PROTEASE_BINDING	116	0.533952	1.92956	2.09249e-06	0.000124832	0.00010067	1892	tags=31%, list=14%, signal=27%	COMP/COL1A1/SERPINB3/LDLR/FN1/COL3A1/COL1A2/SERPINB13/A2ML1/SERPINE1/SERPINB4/TIMP2/ADAMTSL4/FAP/CDK5R1/ECM1/F3/LRP1/PRNP/ANXA2/ADAMTS4/DPP4/TIMP3/SERPINB9/BDKRB2/SLC2A13/ITGB1/CLTC/VWF/BRCA2/BIN1/CSTA/SERPINA1/NOL3/AMFR/GSK3B
GOBP_NEGATIVE_REGULATION_OF_CHROMOSOME_ORGANIZATION	GOBP_NEGATIVE_REGULATION_OF_CHROMOSOME_ORGANIZATION	69	0.576918	1.92755	2.18396e-05	0.000856256	0.000690524	1821	tags=35%, list=14%, signal=30%	CDC20/CENPF/TOP2A/BUB1B/TRIP13/PLK1/TTK/BUB1/CCNB1/MAD2L1/MCM2/AURKB/ESPL1/CDT1/PTTG1/ZWINT/NDC80/MAD2L2/RAD21/FBXO5/DUSP1/PARP1/CDK5RAP2/DYNC1LI1
GOBP_REGENERATION	GOBP_REGENERATION	166	0.50797	1.92447	1.08727e-07	1.09849e-05	8.85877e-06	2000	tags=36%, list=15%, signal=31%	POSTN/TNC/PTN/SPP1/ANXA1/KLK6/PRRX1/SULF2/NNMT/CXCL12/AURKA/FLNA/KLK8/THY1/CCNA2/MAP1B/APOD/CCNB1/LRP1/GAP43/EPHA4/HMOX1/JAM3/IL6/HGF/SOX2/PTGFRN/FZD7/ANXA3/C5AR1/GLI3/GSN/TYMS/NEFL/AXL/CDK4/RGMA/WNT7A/KLF4/MAP2K1/PPAT/SGCA/PRMT5/CAD/ADM/EGFR/RTN4R/EZH2/CPT1A/PPP3CA/LPIN1/MTPN/GAS6/LAMB2/PTPN12/IGF1/KPNA1/NINJ2/IGF2R/FZD9
GOBP_GRANULOCYTE_CHEMOTAXIS	GOBP_GRANULOCYTE_CHEMOTAXIS	101	0.544385	1.92224	2.57342e-06	0.000147889	0.000119265	1120	tags=24%, list=8%, signal=22%	S100A7/S100A8/S100A9/S100A12/ANXA1/CXCL1/CCL11/CXCL6/S100A14/CCL21/SCG2/THBS1/RARRES2/THBS4/JAM3/SLIT2/CXCL5/DPP4/C5AR1/NOD2/MPP1/TGFB2/CXCL2/ITGA1
GOBP_CARTILAGE_DEVELOPMENT	GOBP_CARTILAGE_DEVELOPMENT	155	0.512223	1.92077	4.69389e-07	3.76993e-05	3.04025e-05	3014	tags=50%, list=22%, signal=39%	SFRP2/COMP/SULF1/COL1A1/PTHLH/GREM1/EFEMP1/COL11A1/PRRX1/SULF2/SOX9/LUM/CHRDL2/BGN/BARX2/MGP/ECM1/OSR2/TGFBI/CHST11/CHI3L1/ROR2/RUNX2/SLC39A14/ADAMTS12/TRPS1/HYAL1/STC1/TGFBR1/LOXL2/WNT11/SIX2/GLI3/SNAI2/TYMS/ITGB8/ANXA6/BMP6/SNAI1/PITX1/WNT7A/SRF/CREB3L2/GLI2/HMGA2/LEP/MSX1/PTPN11/EPYC/CYTL1/MATN3/SHOX2/GLG1/BMP8B/THRA/MAPK3/BMP1/RARB/EVC/SMAD1/CHSY1/FGF18/BMPR1B/SATB2/MAPK14/ZMPSTE24/WNT2B/SERP…
GOMF_EXTRACELLULAR_MATRIX_BINDING	GOMF_EXTRACELLULAR_MATRIX_BINDING	48	0.616142	1.9179	5.75416e-05	0.00189812	0.00153073	1958	tags=54%, list=15%, signal=46%	SPP1/COL11A1/LYPD3/DCN/FBLN2/BGN/SMOC2/CD248/LGALS1/ECM1/OLFML2A/NID1/TGFBI/SPARC/THBS1/LRRC15/SPARCL1/SLIT2/ELN/ADAM9/ADAMTS15/ITGB1/ADAMTS5/SMOC1/ITGA2B/GPC1
GOBP_CHONDROCYTE_DIFFERENTIATION	GOBP_CHONDROCYTE_DIFFERENTIATION	83	0.557617	1.91696	1.88965e-05	0.000778735	0.000628008	1663	tags=39%, list=12%, signal=34%	SFRP2/COMP/SULF1/PTHLH/GREM1/EFEMP1/COL11A1/SULF2/SOX9/ECM1/OSR2/TGFBI/CHST11/RUNX2/SLC39A14/ADAMTS12/TRPS1/TGFBR1/LOXL2/SIX2/GLI3/SNAI2/ANXA6/BMP6/WNT7A/CREB3L2/GLI2/HMGA2/PTPN11/CYTL1/SHOX2/GLG1
GOMF_PLATELET_DERIVED_GROWTH_FACTOR_BINDING	GOMF_PLATELET_DERIVED_GROWTH_FACTOR_BINDING	11	0.873268	1.91652	4.05847e-05	0.00142024	0.00114535	1198	tags=82%, list=9%, signal=75%	COL1A1/COL5A1/COL3A1/COL1A2/COL6A1/PDGFRB/COL4A1/PDGFB/PDGFRA
GOBP_OSSIFICATION	GOBP_OSSIFICATION	335	0.468721	1.91629	1.66836e-10	3.47912e-08	2.80573e-08	3067	tags=43%, list=23%, signal=34%	SFRP2/COMP/CTHRC1/COL1A1/TNC/PTHLH/PTN/GREM1/LOX/COL5A2/SPP1/ASPN/COL1A2/FBN2/COL11A1/VCAN/SFRP1/SOX9/FASN/TWIST1/IGFBP5/COL6A1/CHRDL2/MMP9/FSTL3/MGP/CDH11/SMO/FOXC2/ECM1/TGFB3/CDK6/OSR2/DKK1/MMP2/ITGA11/SPARC/DCHS1/MN1/ROR2/RUNX2/ATP6V1B1/NPNT/PDLIM7/DDR2/STC1/WWTR1/IL6/MRC2/HGF/CLEC11A/EGR2/WNT11/SOX2/SIX2/SLC24A3/DDX21/GLI3/GPM6B/SNAI2/TP53INP2/BMP6/TMEM38B/SNAI1/TWIST2/RRBP1/TGFB2/ENPP1/EGFR/…
GOBP_METAPHASE_PLATE_CONGRESSION	GOBP_METAPHASE_PLATE_CONGRESSION	52	0.602075	1.91381	0.000256354	0.0059918	0.00483206	650	tags=31%, list=5%, signal=29%	FAM83D/CENPF/CDCA5/KIF2C/GEM/CENPE/CDCA8/KIF14/SPAG5/CCNB1/NUF2/AURKB/CDT1/PSRC1/KIFC1/NDC80
GOBP_DNA_DEPENDENT_DNA_REPLICATION	GOBP_DNA_DEPENDENT_DNA_REPLICATION	116	0.529535	1.9136	3.47423e-06	0.000184429	0.000148732	2857	tags=45%, list=21%, signal=36%	MCM10/MCM2/POLQ/CDT1/RFC3/CDC6/RAD51/EME1/CCNE1/GINS2/DDX21/FEN1/MCM4/SLFN11/CCNE2/RFC4/RECQL4/TIMELESS/POLE2/GINS4/WDHD1/TOPBP1/BLM/FBXO5/GINS1/RECQL/POLD1/PRIM1/RFWD3/BRCA2/DONSON/HMGA1/MCM6/TIPIN/TRAIP/ZNF365/LIG3/POLE3/RPA1/RFC2/MCM5/POLA2/E2F7/SENP2/POLD2/PCNA/DBF4/RFC1/ZMPSTE24/MCM7/CDC7/NUCKS1
GOBP_POSITIVE_REGULATION_OF_MONOCYTE_CHEMOTAXIS	GOBP_POSITIVE_REGULATION_OF_MONOCYTE_CHEMOTAXIS	15	0.790877	1.91323	0.000148728	0.00399841	0.0032245	269	tags=27%, list=2%, signal=26%	S100A7/SERPINE1/CXCL12/S100A14
GOCC_SPINDLE_POLE	GOCC_SPINDLE_POLE	114	0.53246	1.9125	1.72616e-06	0.000107237	8.64805e-05	3042	tags=49%, list=23%, signal=38%	FAM83D/CDC20/TPX2/CENPF/AURKA/ASPM/PRC1/CKAP2L/KIF11/CDC25B/NEK2/PLK1/DYNC1I1/SPAG5/CCNB1/MAD2L1/PLK2/AURKB/EML1/KATNAL1/PSRC1/CDC6/PLK4/LATS2/NEK6/TACC3/SMC3/WDR62/NDE1/CKAP2/CKAP5/TOPBP1/RAD21/KIF2A/KLHL21/DCTN1/STAG1/CDK5RAP2/DYNC1LI1/GOLGA2/CTNNB1/NEK7/PPP2CB/ZW10/ODF2/RAE1/MAPK14/TBCCD1/RASSF1/CALM1/BCCIP/SMC1A/CALM3/KNTC1/VPS4A/SMC6
GOBP_MITOTIC_CELL_CYCLE_CHECKPOINT	GOBP_MITOTIC_CELL_CYCLE_CHECKPOINT	130	0.523375	1.91244	7.64704e-07	5.56989e-05	4.49182e-05	2399	tags=38%, list=18%, signal=31%	CDC20/CENPF/ARID3A/AURKA/BUB1B/TRIP13/PLK1/TTK/BUB1/CCNB1/MAD2L1/PLK2/AURKB/CDT1/CDC6/E2F1/ZWINT/EME1/NDC80/PRKDC/PLAGL1/CDC25C/CHEK1/GTSE1/BRCA1/MAD2L2/TOPBP1/BLM/HMGA2/SFN/RFWD3/DONSON/MDC1/CDK2/DUSP1/CLSPN/TFDP1/CDK5RAP2/DCLRE1B/DYNC1LI1/TIPIN/TNKS1BP1/FANCD2/APC/BRSK1/ZW10/E2F7/PCNA/CASP2
GOBP_NEURON_PROJECTION_REGENERATION	GOBP_NEURON_PROJECTION_REGENERATION	50	0.607351	1.91162	4.39835e-05	0.00152217	0.00122755	1312	tags=40%, list=10%, signal=36%	TNC/PTN/SPP1/PRRX1/FLNA/KLK8/THY1/MAP1B/APOD/LRP1/GAP43/EPHA4/JAM3/HGF/NEFL/RGMA/KLF4/MAP2K1/ADM/RTN4R
GOBP_ASTROCYTE_DEVELOPMENT	GOBP_ASTROCYTE_DEVELOPMENT	36	0.647756	1.91103	0.000182504	0.00462837	0.00373253	1172	tags=36%, list=9%, signal=33%	S100A8/S100A9/LDLR/SMO/CDK6/ROR2/LRP1/VIM/IL6/C5AR1/TSPAN2/APP/EGFR
GOMF_GROWTH_FACTOR_BINDING	GOMF_GROWTH_FACTOR_BINDING	124	0.525109	1.91079	1.95732e-06	0.000119035	9.59955e-05	3829	tags=51%, list=28%, signal=37%	FGFBP1/COL1A1/PTN/COL5A1/COL3A1/CD109/COL1A2/CD36/IGFBP5/COL6A1/PDGFRB/HTRA3/OSMR/TGFB3/COL4A1/NRP2/VASN/LRRC32/THBS1/FGFR1/LTBP1/HTRA1/TGFBR1/NRP1/PCSK6/IGFBP6/PDGFB/LTBP2/EGFR/PDGFRA/FGFR4/SHC1/GHR/DUSP1/GLG1/NGFR/GPC1/IGF2R/IGFBPL1/ACVR1C/TEK/ITGAV/ITGB3/NTRK2/IL1R1/NLRP7/ACVR2B/LTBP3/FGFR2/HYAL2/FURIN/SORT1/ACVR1/TRIM16/KAZALD1/KDR/IGFBP7/A2M/RHBDF2/IL6ST/ACVRL1/TWSG1/FGFBP2
GOBP_NEGATIVE_REGULATION_OF_METAPHASE_ANAPHASE_TRANSITION_OF_CELL_CYCLE	GOBP_NEGATIVE_REGULATION_OF_METAPHASE_ANAPHASE_TRANSITION_OF_CELL_CYCLE	37	0.641424	1.90819	0.000168388	0.00437669	0.00352957	2260	tags=57%, list=17%, signal=47%	CDC20/CENPF/BUB1B/TRIP13/PLK1/TTK/BUB1/CCNB1/MAD2L1/AURKB/CDT1/ZWINT/NDC80/MAD2L2/RAD21/FBXO5/DUSP1/CDK5RAP2/DYNC1LI1/APC/ZW10
GOBP_REGULATION_OF_NON_CANONICAL_WNT_SIGNALING_PATHWAY	GOBP_REGULATION_OF_NON_CANONICAL_WNT_SIGNALING_PATHWAY	23	0.720894	1.90176	0.000174511	0.00449851	0.00362781	1354	tags=43%, list=10%, signal=39%	SFRP2/SFRP4/SFRP1/DKK1/DACT1/DAB2/PLEKHA4/DAAM2/RSPO3/ABL1
GOBP_REGULATION_OF_EXTRACELLULAR_MATRIX_ORGANIZATION	GOBP_REGULATION_OF_EXTRACELLULAR_MATRIX_ORGANIZATION	36	0.643269	1.89779	0.000240326	0.00571257	0.00460688	2182	tags=56%, list=16%, signal=47%	AEBP1/SOX9/FAP/EMILIN1/LRP1/PDPN/DDR2/IL6/HAS2/DPP4/EFEMP2/FGFR4/AGT/ABL1/TIE1/TCF15/FSCN1/ANTXR1/NOTCH1/DAG1
GOBP_CELL_CYCLE_PHASE_TRANSITION	GOBP_CELL_CYCLE_PHASE_TRANSITION	497	0.452207	1.89567	1e-10	2.21701e-08	1.7879e-08	3934	tags=50%, list=29%, signal=37%	FAM83D/ANXA1/ANLN/CDC20/TPX2/BCAT1/CENPF/ARID3A/AURKA/CDCA5/MCM10/NES/FOXM1/CCNB2/FHL1/CENPE/HMMR/CCNA2/CDC25B/CDKN3/BUB1B/TRIP13/UBE2E2/INHBA/TUBA1A/KIF14/NEK2/RRM2/PLK1/CDK6/UBE2C/CKS1B/TTK/BUB1/CCNB1/MAD2L1/MCM2/PKMYT1/PLK2/IQGAP3/AURKB/MN1/ESPL1/GPNMB/MELK/DTL/CDT1/CDC25A/ADAMTS1/ADAM17/CDC6/E2F1/HYAL1/TPD52L1/ZWINT/SUSD2/HSPA2/NDC80/CCNE1/PRKDC/PLAGL1/PLK4/CDC25C/PPP1R12B/KLF11/DACT1/LATS2/C…
GOBP_CELL_CYCLE_G2_M_PHASE_TRANSITION	GOBP_CELL_CYCLE_G2_M_PHASE_TRANSITION	221	0.481182	1.89537	2.97793e-08	3.73076e-06	3.00865e-06	4173	tags=55%, list=31%, signal=38%	TPX2/CENPF/AURKA/NES/FOXM1/CCNB2/FHL1/HMMR/CCNA2/CDC25B/TUBA1A/KIF14/NEK2/PLK1/CCNB1/PKMYT1/AURKB/MELK/DTL/CDC25A/CDC6/TPD52L1/HSPA2/PLK4/CDC25C/PPP1R12B/CHEK1/PSMD2/GTSE1/BRCA1/FBXL7/APP/CDK4/NDE1/PSMC1/PSMD1/CKAP5/YWHAG/TOPBP1/BLM/MASTL/HMGA2/RAD21/PSMD11/FBXO5/PSMD8/PHLDA1/PSMD3/DONSON/CDK2/CLSPN/TUBB/PSMB2/CENPJ/DCTN1/PSMD7/CDK5RAP2/RAD51C/PSMB5/DYRK3/BACH1/PPM1D/BRSK1/PSMD14/PSMA7/ODF2/PPP1C…
GOBP_REGULATION_OF_WNT_SIGNALING_PATHWAY_PLANAR_CELL_POLARITY_PATHWAY	GOBP_REGULATION_OF_WNT_SIGNALING_PATHWAY_PLANAR_CELL_POLARITY_PATHWAY	14	0.797593	1.8951	0.000183755	0.0046413	0.00374296	1354	tags=57%, list=10%, signal=51%	SFRP2/SFRP1/DKK1/DACT1/DAB2/PLEKHA4/RSPO3/ABL1
GOBP_NEGATIVE_REGULATION_OF_JUN_KINASE_ACTIVITY	GOBP_NEGATIVE_REGULATION_OF_JUN_KINASE_ACTIVITY	13	0.819826	1.89289	0.000195919	0.00485074	0.00391186	90	tags=23%, list=1%, signal=23%	SFRP2/SERPINB3/SFRP1
GOBP_CELLULAR_TRANSITION_METAL_ION_HOMEOSTASIS	GOBP_CELLULAR_TRANSITION_METAL_ION_HOMEOSTASIS	100	0.535881	1.88965	1.64698e-05	0.000701816	0.000565977	1925	tags=30%, list=14%, signal=26%	S100A8/S100A9/MT1X/MT2A/MT1G/HEPH/MT1E/PRNP/SLC39A14/TFRC/CYBRD1/HMOX1/MYC/BMP6/APP/SLC39A8/SLC31A1/SLC39A7/MT1M/TF/ATP6V0D1/SLC6A9/ATP6V1A/SLC30A2/SLC31A2/TTC7A/FTL/SLC11A1/SLC30A4/MT1H
GOCC_PLATELET_ALPHA_GRANULE_LUMEN	GOCC_PLATELET_ALPHA_GRANULE_LUMEN	57	0.581995	1.88673	0.000115976	0.00331724	0.00267518	3792	tags=54%, list=28%, signal=39%	FN1/ISLR/SERPINE1/PROS1/ACTN1/TGFB3/SERPINA3/SPARC/THBS1/HGF/PDGFB/APP/TGFB2/VWF/GAS6/ACTN4/F13A1/SERPINA1/IGF1/ALDOA/APOOL/SERPINF2/FGG/PPBP/SERPING1/EGF/VEGFB/TGFB1/A2M/FGB/NHLRC2
GOCC_SARCOLEMMA	GOCC_SARCOLEMMA	124	0.518278	1.88593	3.56434e-06	0.000187622	0.000151307	1964	tags=33%, list=15%, signal=28%	DES/FLNC/ANXA1/COL6A2/SGCE/COL6A3/COL6A1/CAV1/BGN/TGFB3/KCNJ8/PGM5/SLC2A1/CACNA2D1/AHNAK/CAV2/LAMA2/CDH2/ATP2B4/DMD/RDX/CORO1C/DYSF/SGCD/CIB2/ALOX12/SGCA/ANK2/ATP1A2/ATP1A1/ITGB1/CACNA1C/PPP3CA/POPDC3/SGCB/BIN1/VCL/BVES/POPDC2/KCNJ2/PPP3R1
GOBP_MITOTIC_SPINDLE_ASSEMBLY	GOBP_MITOTIC_SPINDLE_ASSEMBLY	45	0.615636	1.88535	6.54857e-05	0.00213647	0.00172295	3916	tags=64%, list=29%, signal=46%	CDC20/TPX2/FLNA/PRC1/KIF11/KIF4A/NEK2/KIF23/PLK1/RACGAP1/AURKB/MYBL2/KIFC1/SMC3/KIF2A/STAG1/GOLGA2/KIF3B/BCCIP/KPNB1/SMC1A/ARHGEF10/CLASP2/LSM14A/CHMP2B/STAG2/DRG1/TPR/VPS4B
GOCC_ENDOPLASMIC_RETICULUM_LUMEN	GOCC_ENDOPLASMIC_RETICULUM_LUMEN	253	0.472223	1.88215	4.11338e-08	4.95504e-06	3.99598e-06	1645	tags=30%, list=12%, signal=27%	COL1A1/TNC/FN1/COL5A1/COL3A1/COL5A2/COL10A1/SPP1/COL1A2/COL11A1/COL6A2/VCAN/COL6A3/FBN1/ADAMTSL4/IGFBP5/RCN3/CES1/COL6A1/COL15A1/COL12A1/FAM20C/COL8A1/CALU/COL18A1/FSTL3/COL14A1/LGALS1/FKBP10/COL4A2/COL5A3/COL4A1/CASQ2/SPON1/FSTL1/COL16A1/STC2/PCSK9/MFGE8/ARSI/SCG2/PDGFC/THBS1/COL8A2/SPARCL1/LTBP1/PLAUR/IL6/BCHE/P4HA2/PDIA6/CDH2/P4HA3/APOE/ARSJ/TSPAN5/SDC2/PDGFB/APP/WNT7A/FOXRED2/HYOU1/CHRDL1/TF/…
GOCC_CONDENSED_CHROMOSOME	GOCC_CONDENSED_CHROMOSOME	153	0.501909	1.88133	9.83401e-07	6.69568e-05	5.39971e-05	3051	tags=44%, list=23%, signal=34%	CENPF/BIRC5/TOP2A/MKI67/KIF2C/CENPE/BUB1B/NCAPG/CENPA/NEK2/PLK1/DYNC1I1/SPAG5/BUB1/CCNB1/MAD2L1/NUF2/AURKB/SPC25/CDT1/CENPN/RAD51/ZWINT/HSPA2/NDC80/NCAPD2/CHEK1/SMC2/SMC3/CENPM/BRCA1/HORMAD1/HMGB2/NDE1/CKAP5/TOPBP1/KIFAP3/BLM/RAD21/BRCA2/NUP107/CENPO/DSN1/STAG1/INCENP/DYNC1LI1/LRPPRC/RASSF2/NCAPD3/FANCD2/SUV39H1/CENPK/AHCTF1/BAZ1B/ZW10/CENPH/EID3/PELI1/NUP85/NUP133/ZWILCH/SMC1A/CEBPB/SMC1B/KNTC1/…
GOBP_NUCLEOSOME_ASSEMBLY	GOBP_NUCLEOSOME_ASSEMBLY	53	0.586638	1.87508	0.000252769	0.00595242	0.00480031	2850	tags=47%, list=21%, signal=37%	SOX9/CENPA/MCM2/OIP5/CENPN/CHAF1B/ASF1B/CENPM/CENPL/CENPI/NAP1L3/HMGB2/RUVBL1/TSPYL5/CENPO/UBN1/HAT1/CENPK/HP1BP3/CENPH/CENPQ/ANP32B/GRWD1/NAP1L2/HIRA
GOBP_CONNECTIVE_TISSUE_DEVELOPMENT	GOBP_CONNECTIVE_TISSUE_DEVELOPMENT	207	0.479687	1.87283	2.76469e-07	2.43915e-05	1.96705e-05	1741	tags=33%, list=13%, signal=29%	SFRP2/COMP/SULF1/COL1A1/PTHLH/COL5A1/GREM1/LOX/EFEMP1/COL11A1/PRRX1/SULF2/SOX9/LUM/ACTA2/CHRDL2/PDGFRB/BGN/BARX2/MGP/FOXC2/ECM1/OSR2/TGFBI/CHST11/CHI3L1/ROR2/RUNX2/SLC39A14/EGR1/SH3PXD2B/ADAMTS12/TRPS1/HYAL1/STC1/TGFBR1/LOXL2/SERPINB7/WNT11/SIX2/FOXD1/GLI3/SNAI2/TYMS/ITGB8/ANXA6/BMP6/PDGFB/SNAI1/CDK4/PITX1/WNT7A/OXCT1/SRF/CREB3L2/GLI2/HMGA2/LEP/MSX1/SLC25A25/PTPN11/EPYC/KLF7/CYTL1/MATN3/SHOX2/GLG…
GOBP_BONE_DEVELOPMENT	GOBP_BONE_DEVELOPMENT	164	0.494835	1.86912	1.00306e-06	6.75609e-05	5.44842e-05	2458	tags=40%, list=18%, signal=33%	SFRP2/COMP/SULF1/COL1A1/SFRP4/GREM1/LOX/SULF2/SOX9/FBN1/TWIST1/BGN/INSIG1/GJA1/TGFB3/PLS3/CYP26B1/OSR2/DCHS1/PDGFC/SH3PXD2B/RAB23/ANXA2/STC1/HAS2/GLI3/GPR68/NOTCH2/ANXA6/BMP6/TMEM38B/MMP13/LRRC17/MMP14/SRF/LEP/WASF2/MSX1/PITX2/PTPN11/MMP16/EPYC/COL13A1/SKI/TFAP2A/SHOX2/NAB2/GLG1/XYLT1/TULP3/SH2B3/SNX10/IGF1/DLX5/MBTPS2/RARB/DYM/SMAD1/TEK/FAT4/CHSY1/SRD5A1/FGF18/VKORC1/TMEM119/BMPR1B
GOCC_CONDENSED_NUCLEAR_CHROMOSOME_KINETOCHORE	GOCC_CONDENSED_NUCLEAR_CHROMOSOME_KINETOCHORE	14	0.78624	1.86813	0.000265992	0.00619395	0.00499509	2501	tags=79%, list=19%, signal=64%	BUB1B/CENPA/PLK1/BUB1/CCNB1/NUF2/NDC80/CENPO/DSN1/CENPK/PELI1
GOBP_CELL_CYCLE_DNA_REPLICATION	GOBP_CELL_CYCLE_DNA_REPLICATION	52	0.587623	1.86787	0.000508034	0.00953672	0.00769085	4183	tags=73%, list=31%, signal=51%	MCM2/CDT1/RFC3/RAD51/FEN1/MCM4/RFC4/POLE2/FBXO5/GINS1/POLD1/PRIM1/BRCA2/DONSON/MCM6/TIPIN/POLE3/RPA1/RFC2/MCM5/POLA2/E2F7/SENP2/POLD2/PCNA/DBF4/RFC1/ZMPSTE24/MCM7/CDC7/GINS3/DBF4B/POLE/DACH1/TERF2/POLD3/LIG1/RPA3
GOBP_PLATELET_DEGRANULATION	GOBP_PLATELET_DEGRANULATION	111	0.523262	1.8667	7.63523e-06	0.000376591	0.000303701	2799	tags=41%, list=21%, signal=33%	FN1/CD109/ISLR/SERPINE1/CD36/FLNA/PROS1/ACTN1/ECM1/TGFB3/ENDOD1/SERPINA3/SPARC/THBS1/RARRES2/ANXA5/HGF/STXBP1/TIMP3/LAMP2/PDGFB/APP/P2RX1/PCDH7/TGFB2/TF/VWF/PECAM1/GAS6/VCL/TLN1/ACTN4/F13A1/ITGA2B/SERPINA1/IGF1/TAGLN2/FAM3C/ALDOA/APOOL/ITGB3/CALM1/SERPINF2/FGG/PPBP/SERPING1
GOBP_CELL_DIVISION	GOBP_CELL_DIVISION	470	0.447091	1.86624	1e-10	2.21701e-08	1.7879e-08	3063	tags=39%, list=23%, signal=31%	SFRP2/PTN/FAM83D/ANLN/CDC20/TPX2/CEP55/CENPF/AURKA/ASPM/BIRC5/TOP2A/PRC1/CDCA5/KIF2C/KIF11/CCNB2/KIF4A/CENPE/CCNA2/CDC25B/KIF20A/CDCA8/BUB1B/NCAPG/TUBA1A/KIF14/NUSAP1/CENPA/NEK2/KIF23/MYH10/PLK1/TGFB3/CDK6/ECT2/UBE2C/CKS1B/SPAG5/BUB1/CCNB1/MAD2L1/RACGAP1/SVIL/NUF2/PLK2/AURKB/ESPL1/SPC25/OIP5/CDT1/PDGFC/TUBA1B/CDC25A/PSRC1/CDC6/THBS4/CDCA2/PTTG1/KIFC1/ZWINT/SUSD2/NCAPH/NDC80/WWTR1/CCNE1/RTKN/PLK4/…
GOBP_PROTEIN_NITROSYLATION	GOBP_PROTEIN_NITROSYLATION	13	0.808192	1.86603	0.000354978	0.00761501	0.0061411	815	tags=31%, list=6%, signal=29%	S100A8/S100A9/ATP2B4/DMD
GOBP_CELL_CYCLE_CHECKPOINT	GOBP_CELL_CYCLE_CHECKPOINT	167	0.492185	1.86414	1.23491e-06	8.1426e-05	6.56657e-05	3173	tags=44%, list=24%, signal=34%	CDC20/CENPF/ARID3A/AURKA/BUB1B/TRIP13/PLK1/TTK/BUB1/CCNB1/MAD2L1/PLK2/AURKB/DTL/CDT1/CDC6/E2F1/ZWINT/EME1/NDC80/PRKDC/PLAGL1/CDC25C/CHEK1/GTSE1/BRCA1/HORMAD1/MAD2L2/TIMELESS/TOPBP1/BLM/HMGA2/SFN/PTPN11/RFWD3/DONSON/MDC1/CRY1/CDK2/DUSP1/CLSPN/TFDP1/THOC5/CDK5RAP2/DCLRE1B/DYNC1LI1/TIPIN/TNKS1BP1/WDR76/CLOCK/FANCD2/DOT1L/APC/BRSK1/ZW10/E2F7/PCNA/CASP2/CUL4A/MAPK14/BRIP1/MSH2/ZWILCH/CNOT3/PRPF19/FEM1…
GOBP_NEGATIVE_REGULATION_OF_CELLULAR_SENESCENCE	GOBP_NEGATIVE_REGULATION_OF_CELLULAR_SENESCENCE	17	0.748194	1.86175	0.000499736	0.00945724	0.00762676	1404	tags=59%, list=10%, signal=53%	TWIST1/CDK6/PLK2/PRKDC/BCL2L12/RBL1/HMGA2/FBXO5/ABL1/AKT3
GOBP_REGULATION_OF_CHROMOSOME_SEGREGATION	GOBP_REGULATION_OF_CHROMOSOME_SEGREGATION	75	0.548102	1.8602	0.000108744	0.00315357	0.00254319	3177	tags=55%, list=24%, signal=42%	CDC20/CENPF/MKI67/KIF2C/CENPE/BUB1B/TRIP13/PLK1/UBE2C/TTK/BUB1/CCNB1/MAD2L1/AURKB/ESPL1/CDT1/CDC6/PTTG1/ZWINT/NDC80/NEK6/TACC3/HORMAD1/MAD2L2/RAD21/FBXO5/CDC27/DUSP1/CDK5RAP2/DYNC1LI1/MAPK15/APC/ZW10/CSNK2A1/RB1/SIRT2/RCC2/KNTC1/SMC6/HECW2/ANAPC11
GOBP_MITOTIC_CHROMOSOME_CONDENSATION	GOBP_MITOTIC_CHROMOSOME_CONDENSATION	13	0.804104	1.85659	0.000456151	0.00898532	0.00724618	1977	tags=69%, list=15%, signal=59%	CDCA5/NCAPG/NUSAP1/NCAPH/NCAPD2/SMC2/SMC4/PHF13/NCAPD3
GOBP_CELL_FATE_COMMITMENT_INVOLVED_IN_FORMATION_OF_PRIMARY_GERM_LAYER	GOBP_CELL_FATE_COMMITMENT_INVOLVED_IN_FORMATION_OF_PRIMARY_GERM_LAYER	25	0.691014	1.85469	0.000165453	0.00433638	0.00349706	1063	tags=36%, list=8%, signal=33%	SFRP2/FOXC2/DKK1/SOX2/SIX2/FZD7/EYA2/GATA6/KLF4
GOBP_CELL_MATRIX_ADHESION	GOBP_CELL_MATRIX_ADHESION	195	0.477977	1.84784	7.38647e-07	5.4434e-05	4.38981e-05	2848	tags=39%, list=21%, signal=32%	POSTN/CEACAM6/FN1/GREM1/COL3A1/SGCE/SFRP1/SERPINE1/CD36/LYPD3/S100A10/EMILIN1/THY1/ACTN1/COL5A3/CDK6/APOD/NID1/ITGBL1/ITGA7/COL16A1/NID2/ITGA11/CCL21/LRP1/PLAU/ADAMTS12/THBS1/NPNT/JAM3/EPHA3/NRP1/ITGB5/CORO1C/GPM6B/SORBS1/EFEMP2/ADAM9/MAP4K4/MACF1/ECM2/ITGA1/MMP14/ITGB1/SRF/ADAMTS9/PPM1F/EPDR1/ABL1/COL13A1/VCL/DUSP3/ITGA2B/CASK/JAG1/GSK3B/EPHA1/DAG1/TEK/MUC4/BST1/ITGAV/PIK3CB/SNED1/ITGB3/MSLN/ADA…
GOCC_SPINDLE_MIDZONE	GOCC_SPINDLE_MIDZONE	31	0.657995	1.84774	0.000533309	0.00985442	0.00794706	1427	tags=45%, list=11%, signal=40%	AURKA/PRC1/GEM/CENPE/CDCA8/KIF14/PLK1/RACGAP1/AURKB/EML1/CDC6/APP/MAPRE2/KIF18A
GOBP_AMINOGLYCAN_BIOSYNTHETIC_PROCESS	GOBP_AMINOGLYCAN_BIOSYNTHETIC_PROCESS	102	0.521211	1.84478	1.74921e-05	0.000740342	0.000597046	2526	tags=43%, list=19%, signal=35%	VCAN/LUM/DCN/PDGFRB/BGN/GPC6/CHST11/OGN/CSPG4/HS3ST3A1/HYAL1/HSPG2/FMOD/NDST1/HAS2/GPC4/PRELP/B4GALT5/ST3GAL6/SDC2/ANGPT1/PDGFB/CHST6/CHPF/CHST3/IL1B/CLTC/DSE/GLCE/OMD/XYLT1/GPC2/GALNT5/B3GNT4/CHST1/HAS1/B4GALT2/GPC1/B4GALT3/AP2A1/ST3GAL2/CHSY1/CSPG5/DSEL
GOBP_MITOTIC_METAPHASE_PLATE_CONGRESSION	GOBP_MITOTIC_METAPHASE_PLATE_CONGRESSION	41	0.609553	1.84457	0.000507245	0.00953672	0.00769085	650	tags=29%, list=5%, signal=28%	CDCA5/KIF2C/CENPE/CDCA8/KIF14/CCNB1/NUF2/AURKB/CDT1/PSRC1/KIFC1/NDC80
GOBP_PLATELET_DERIVED_GROWTH_FACTOR_RECEPTOR_SIGNALING_PATHWAY	GOBP_PLATELET_DERIVED_GROWTH_FACTOR_RECEPTOR_SIGNALING_PATHWAY	52	0.57908	1.84072	0.000847287	0.0140037	0.0112932	2835	tags=50%, list=21%, signal=40%	LOX/PDGFRB/APOD/SLC9A3R1/PDGFRL/F3/LRP1/PDGFC/CSPG4/NRP1/PDGFB/PDGFRA/SNCA/PTPN11/ABL1/MYOCD/PTPN12/PLAT/RAPGEF1/MYO1E/ARID5B/PTPN1/NR4A3/CBL/FER/BCR
GOBP_REGULATION_OF_VASCULATURE_DEVELOPMENT	GOBP_REGULATION_OF_VASCULATURE_DEVELOPMENT	233	0.462759	1.83903	3.18347e-07	2.69476e-05	2.17318e-05	1432	tags=27%, list=11%, signal=25%	SFRP2/SULF1/THBS2/PTN/GREM1/ITGA5/SFRP1/SERPINE1/PTGIS/TWIST1/DCN/HSPB6/SPHK1/EMILIN1/CCL11/ADAM12/SPINK5/SMOC2/KRT1/COL4A2/FOXC2/ECM1/E2F2/CHI3L1/PLK2/SPARC/F3/ANGPTL4/GPNMB/ADAMTS1/THBS1/HMOX1/THBS4/HYAL1/SERPINF1/IL6/HSPG2/HGF/ATP2B4/PGF/ANXA3/C5AR1/ADM2/ITGB8/BRCA1/PGK1/GATA6/KLF4/TGFB2/SLC12A2/ADM/CYP1B1/ITGB1/NOS3/ADAMTS9/IL1B/HMGA2/LEP/EFNA3/ABL1/AKT3/TIE1/PLXND1
GOBP_EXTRACELLULAR_MATRIX_DISASSEMBLY	GOBP_EXTRACELLULAR_MATRIX_DISASSEMBLY	70	0.548713	1.83793	0.000181776	0.00462837	0.00373253	1658	tags=37%, list=12%, signal=33%	MMP11/KLK7/TIMP2/FAP/MMP9/CTSK/MMP2/PRSS2/LRP1/SH3PXD2B/MMP3/PDPN/DDR2/HTRA1/ADAMTS4/IL6/KLK5/DPP4/MMP13/CTSG/MMP14/FGFR4/MMP16/CAPN2/ADAMTS5/FSCN1
GOBP_REGULATION_OF_MONOCYTE_CHEMOTAXIS	GOBP_REGULATION_OF_MONOCYTE_CHEMOTAXIS	21	0.709063	1.83636	0.000667258	0.0117407	0.00946828	665	tags=29%, list=5%, signal=27%	S100A7/GREM1/SERPINE1/CXCL12/S100A14/SLIT2
GOBP_REGULATION_OF_CYCLIN_DEPENDENT_PROTEIN_KINASE_ACTIVITY	GOBP_REGULATION_OF_CYCLIN_DEPENDENT_PROTEIN_KINASE_ACTIVITY	89	0.531203	1.83429	3.79582e-05	0.00135097	0.00108948	2956	tags=44%, list=22%, signal=34%	CCNB2/CCNA2/CDKN3/CDK5R1/PLK1/CKS1B/CCNB1/PKMYT1/CDC25A/ADAM17/PSRC1/CDC6/CCNE1/CDC25C/LATS2/CKS2/PDGFB/CCNE2/CDK4/CCNYL1/EGFR/CDKN2D/CCNA1/BLM/SFN/HERC5/MYOCD/GTPBP4/CCNF/CDKN1C/APC/CDKN2C/BCCIP/DIRAS3/IPO7/CCNY/HSP90AB1/NR2F2/TNFAIP3
GOBP_PLATELET_AGGREGATION	GOBP_PLATELET_AGGREGATION	53	0.573292	1.83243	0.000493622	0.00944598	0.00761768	1841	tags=36%, list=14%, signal=31%	COMP/FN1/SERPINE2/FLNA/MYL9/PDPN/STXBP1/CSRP1/SLC7A11/PRKG1/ALOX12/PDGFRA/C1QTNF1/VCL/TLN1/MYH9/ITGA2B/SH2B3/TYRO3
GOBP_TISSUE_REGENERATION	GOBP_TISSUE_REGENERATION	58	0.561851	1.82872	0.000586374	0.0105537	0.00851103	2182	tags=40%, list=16%, signal=33%	POSTN/PTN/ANXA1/KLK6/APOD/CCNB1/GAP43/SOX2/PTGFRN/FZD7/GSN/WNT7A/SGCA/EZH2/PPP3CA/MTPN/PTPN12/IGF1/KPNA1/NINJ2/FZD9/NOTCH1/DAG1
GOBP_CHROMOSOME_SEPARATION	GOBP_CHROMOSOME_SEPARATION	81	0.533892	1.82799	7.32622e-05	0.00232951	0.00187863	2483	tags=42%, list=18%, signal=34%	CDC20/CENPF/TOP2A/CENPE/BUB1B/TRIP13/PLK1/UBE2C/TTK/BUB1/CCNB1/MAD2L1/AURKB/ESPL1/CDT1/CDC6/PTTG1/ZWINT/EME1/NDC80/NEK6/TACC3/MAD2L2/RAD21/FBXO5/CDC27/DUSP1/CDK5RAP2/DYNC1LI1/MAPK15/APC/ZW10/CSNK2A1/RB1
GOBP_REGULATION_OF_NEURON_PROJECTION_REGENERATION	GOBP_REGULATION_OF_NEURON_PROJECTION_REGENERATION	27	0.672201	1.82588	0.00035308	0.00760033	0.00612926	1312	tags=48%, list=10%, signal=44%	PTN/SPP1/PRRX1/FLNA/KLK8/THY1/LRP1/EPHA4/HGF/RGMA/KLF4/MAP2K1/RTN4R
GOBP_REGULATION_OF_RESPONSE_TO_WOUNDING	GOBP_REGULATION_OF_RESPONSE_TO_WOUNDING	137	0.494195	1.82578	1.50897e-05	0.000651876	0.000525703	1312	tags=29%, list=10%, signal=27%	PTN/SERPINB2/CD109/SPP1/ANXA1/SERPINE1/THBD/CD36/FAP/SERPINE2/FLNA/KLK8/CAV1/MYLK/SMOC2/KRT1/PROS1/GJA1/FOXC2/F3/LRP1/PLAU/THBS1/EPHA4/PLAUR/F2R/CLDN3/APOE/TNFRSF12A/PDGFB/RGMA/PRKG1/KLF4/MAP2K1/ALOX12/SLC12A2/PDGFRA/ITGB1/NOS3/RTN4R
GOBP_DNA_REPLICATION	GOBP_DNA_REPLICATION	217	0.465459	1.82519	9.51882e-07	6.5523e-05	5.28407e-05	4263	tags=51%, list=32%, signal=35%	MCM10/CCNA2/RRM2/MCM2/POLQ/EXO1/DTL/CDT1/RFC3/CDC6/RAD51/EME1/CCNE1/GINS2/CHEK1/JUN/EREG/DDX21/CHAF1B/FEN1/MCM4/SMC3/BRCA1/SLFN11/CCNE2/RFC4/RECQL4/TIMELESS/POLE2/GINS4/WDHD1/EGFR/TOPBP1/BLM/GLI2/FBXO5/GINS1/RECQL/POLD1/PRIM1/RFWD3/BRCA2/PTMS/SSRP1/DONSON/HMGA1/GTPBP4/CDK2/RRM1/CACYBP/CLSPN/RNASEH2A/MCM6/NFIX/BARD1/TIPIN/TRAIP/ZNF365/LIG3/POLE3/RPA1/RFC2/MCM5/POLA2/E2F7/SENP2/POLD2/PCNA/ESCO2/DBF…
GOBP_MESODERMAL_CELL_FATE_COMMITMENT	GOBP_MESODERMAL_CELL_FATE_COMMITMENT	14	0.768024	1.82484	0.000557687	0.0102145	0.00823743	1063	tags=43%, list=8%, signal=40%	SFRP2/FOXC2/DKK1/SIX2/EYA2/KLF4
GOBP_CELL_MIGRATION_INVOLVED_IN_SPROUTING_ANGIOGENESIS	GOBP_CELL_MIGRATION_INVOLVED_IN_SPROUTING_ANGIOGENESIS	49	0.582315	1.82464	0.000426276	0.00866952	0.0069915	3416	tags=59%, list=25%, signal=44%	FGFBP1/GREM1/ANXA1/FOXC2/PLK2/EFNB2/THBS1/HMOX1/SLIT2/NRP1/EPHB4/KLF4/SRF/ABL1/AKT3/MEOX2/EGR3/NOTCH1/PDCD10/RHOJ/STARD13/MAP3K3/GPLD1/HDAC5/ITGB1BP1/FGF2/PTGS2/NR4A1/KDR
GOBP_FORMATION_OF_PRIMARY_GERM_LAYER	GOBP_FORMATION_OF_PRIMARY_GERM_LAYER	97	0.522784	1.82448	5.32765e-05	0.00179421	0.00144694	1238	tags=33%, list=9%, signal=30%	SFRP2/FN1/COL5A1/COL5A2/ITGA5/COL11A1/COL6A1/COL12A1/COL8A1/TXNRD1/MMP9/INHBA/GJA1/COL4A2/FOXC2/DKK1/MMP2/ITGA7/SOX7/WNT11/SOX2/SIX2/FZD7/ITGB5/EYA2/SNAI1/GATA6/KLF4/MMP14/ITGB1/SRF/HMGA2
GOBP_NEGATIVE_REGULATION_OF_NUCLEAR_DIVISION	GOBP_NEGATIVE_REGULATION_OF_NUCLEAR_DIVISION	49	0.581549	1.82224	0.000448135	0.00892368	0.00719646	2354	tags=49%, list=18%, signal=41%	CDC20/CENPF/BUB1B/TRIP13/PLK1/TTK/BUB1/CCNB1/MAD2L1/AURKB/CDT1/ZWINT/NDC80/CHEK1/HORMAD1/MAD2L2/RAD21/FBXO5/DUSP1/CDK5RAP2/DYNC1LI1/APC/ZW10/LIF
GOBP_CENTROMERE_COMPLEX_ASSEMBLY	GOBP_CENTROMERE_COMPLEX_ASSEMBLY	26	0.676123	1.82213	0.000428828	0.00869314	0.00701055	2863	tags=58%, list=21%, signal=45%	CENPF/CENPE/CENPA/OIP5/CENPN/CENPM/CENPL/CENPI/RUVBL1/CENPO/CENPK/CENPH/RB1/CENPQ/HELLS
GOCC_MICROTUBULE	GOCC_MICROTUBULE	317	0.446557	1.82159	1.96155e-08	2.55982e-06	2.06436e-06	4240	tags=50%, list=32%, signal=35%	TUBB6/TPX2/AURKA/ASPM/BIRC5/TUBB3/PRC1/KIF2C/KIF11/KIF4A/CENPE/KIF20A/DNM1/MAP1B/NDRG1/TUBA1A/KIF14/TUBB2B/NEK2/KIF23/PLK1/DYNC1I1/SPAG5/RACGAP1/SVIL/MAP1A/BAG2/AURKB/ROR2/KIF15/CLIP3/TUBA1B/EML1/KATNAL1/PSRC1/DPYSL2/KIFC1/MAP2/REEP1/KIF1B/STMN1/NEK6/KIF1A/GTSE1/FSD1/TUBA1C/KIF26B/NDE1/RAB3D/MACF1/MAPRE2/TTLL7/CKAP2/REEP2/CKAP5/RASSF3/CAPN6/KIFAP3/CCT5/CLTC/KIF3C/GAS2L3/CCT2/KIF18A/CCT4/KLC3/KIF2…
GOBP_ORGANELLE_FISSION	GOBP_ORGANELLE_FISSION	352	0.44369	1.82128	7.80931e-09	1.11176e-06	8.96576e-07	1991	tags=30%, list=15%, signal=26%	ANLN/CDC20/TPX2/CENPF/AURKA/FLNA/DCN/TOP2A/PRC1/MKI67/SPHK1/CDCA5/PDGFRB/KIF2C/KIF11/CCNB2/KIF4A/CENPE/CDC25B/CDCA8/BUB1B/TRIP13/DNM1/NCAPG/KIF14/NUSAP1/NEK2/KIF23/PLK1/UBE2C/CYP26B1/TTK/SPAG5/BUB1/CCNB1/MAD2L1/RACGAP1/PKMYT1/NUF2/AURKB/ESPL1/RAD54L/CCDC8/MYBL2/CDT1/CAV2/PSRC1/CDC6/RAD51/PTTG1/KIFC1/ZWINT/EME1/RAD51AP1/NCAPH/HSPA2/NDC80/CCNE1/CDC25C/BNIP3/NCAPD2/CHEK1/SMC2/EREG/NEK6/TACC3/CORO1C/…
GOBP_FEMALE_MEIOTIC_NUCLEAR_DIVISION	GOBP_FEMALE_MEIOTIC_NUCLEAR_DIVISION	20	0.709171	1.82091	0.00104114	0.0165107	0.013315	1294	tags=45%, list=10%, signal=41%	AURKA/TOP2A/CCNB2/CDC25B/TRIP13/PLK1/TTK/EREG/FBXO5
GOBP_POSITIVE_REGULATION_OF_LOCOMOTION	GOBP_POSITIVE_REGULATION_OF_LOCOMOTION	461	0.436763	1.82084	1e-10	2.21701e-08	1.7879e-08	3453	tags=43%, list=26%, signal=33%	S100A7/POSTN/FGFBP1/COL1A1/SERPINB3/CEACAM6/FN1/PTN/DEFB1/ITGA5/ANXA1/SERPINE1/SOX9/TWIST1/IGFBP5/CXCL12/MYADM/FLNA/TNFAIP6/CAV1/MYLK/SPHK1/PDGFRB/THY1/CCL11/MMP9/SMOC2/SMO/S100A14/FOXC2/NRP2/SEMA3A/PLK2/SPARC/ROR2/F3/CCL21/LRP1/PLAU/GPNMB/SCG2/PDGFC/SYDE1/AKAP12/PDPN/ADAMTS1/ADAM17/THBS1/RARRES2/LRRC15/FGFR1/MCAM/HMOX1/THBS4/JAM3/DDR2/HYAL1/CD99/IL6/TGFBR1/SLIT2/HGF/NRP1/HAS2/F2R/WNT11/CLDN3/DAB…
GOBP_SPINDLE_MIDZONE_ASSEMBLY	GOBP_SPINDLE_MIDZONE_ASSEMBLY	10	0.842244	1.81914	0.000330648	0.00729288	0.00588131	435	tags=50%, list=3%, signal=48%	PRC1/KIF4A/KIF23/RACGAP1/AURKB
GOCC_SPINDLE_MICROTUBULE	GOCC_SPINDLE_MICROTUBULE	42	0.598951	1.81871	0.000739197	0.0125824	0.010147	2980	tags=52%, list=22%, signal=41%	AURKA/BIRC5/PRC1/KIF11/KIF4A/CENPE/PLK1/AURKB/PSRC1/CAPN6/KIFAP3/CLTC/KIF18A/KIF2A/KLHL21/KIF3B/ZW10/MAPRE1/CALM1/PAFAH1B1/CALM3/KNTC1
GOMF_CALCIUM_DEPENDENT_PROTEIN_BINDING	GOMF_CALCIUM_DEPENDENT_PROTEIN_BINDING	71	0.540383	1.81778	0.00029074	0.00656296	0.00529268	1776	tags=34%, list=13%, signal=29%	S100A7/S100A8/S100A9/S100A12/ANXA1/S100A10/S100A14/CASQ2/LRP8/S100A16/S100A7A/ANXA2/RAC3/SYT1/SNAP25/ATP2B4/ANXA3/STX2/ANXA6/CRNN/TNNI3/MYO1D/STMN2/TNNC2
GOBP_NEGATIVE_REGULATION_OF_TRANSMEMBRANE_RECEPTOR_PROTEIN_SERINE_THREONINE_KINASE_SIGNALING_PATHWAY	GOBP_NEGATIVE_REGULATION_OF_TRANSMEMBRANE_RECEPTOR_PROTEIN_SERINE_THREONINE_KINASE_SIGNALING_PATHWAY	111	0.509411	1.81729	2.13554e-05	0.000856256	0.000690524	927	tags=25%, list=7%, signal=24%	SFRP2/GREM1/CD109/ASPN/FBN2/SFRP1/PEG10/FBN1/CAV1/EMILIN1/FSTL3/HTRA3/CILP/TGFB3/RBPMS2/DKK1/CHST11/VASN/IL17RD/ADAM17/TGFB1I1/CAV2/LTBP1/FST/HTRA1/TGFBR1/SOSTDC1/BCL9L
GOBP_CORNIFICATION	GOBP_CORNIFICATION	87	0.525993	1.81587	6.84829e-05	0.00220361	0.00177709	2251	tags=47%, list=17%, signal=39%	SPRR1B/PI3/KRT14/KRT16/SPRR3/KRT6B/KRT23/DSG3/SPRR1A/DSC2/DSP/KRT4/DSC3/SPINK5/PRSS8/KRT1/CYP26B1/SPRR2G/PKP1/TGM1/KLK5/KRT24/LCE3D/PCSK6/IVL/KLK13/KRT31/KRT20/KRT5/DSG1/KRT33B/KRT78/CSTA/KRT80/DSG2/RPTN/KLK14/KLK12/KRT75/KRT10/KRT9
GOMF_SULFUR_COMPOUND_BINDING	GOMF_SULFUR_COMPOUND_BINDING	215	0.463884	1.81438	6.98699e-07	5.2103e-05	4.20182e-05	1785	tags=28%, list=13%, signal=25%	POSTN/COMP/FGFBP1/THBS2/FN1/PTN/COL5A1/COL11A1/SFRP1/FBN1/CCDC80/SERPINE2/DPYSL3/LIPG/SMOC2/CXCL6/COL5A3/PCOLCE2/NRP2/FSTL1/CRISPLD2/LRP1/GPNMB/SOD3/ADAMTS1/THBS1/PCOLCE/FGFR1/THBS4/FST/SLIT2/NRP1/PCSK6/PRELP/ACOT7/FGF7/PGF/APOE/EFEMP2/ANXA6/APP/RSPO3/LTBP2/CTSG/ECM2/ENPP1/ADAMTS15/FGFR4/NELL2/PC/RTN4R/COL13A1/LPL/SUV39H2/ADAMTS5/ACBD3/APLP1/HBEGF/SMOC1/HDGF
GOBP_REGULATION_OF_CELL_SUBSTRATE_JUNCTION_ORGANIZATION	GOBP_REGULATION_OF_CELL_SUBSTRATE_JUNCTION_ORGANIZATION	60	0.555961	1.81436	0.000494403	0.00944598	0.00761768	1590	tags=33%, list=12%, signal=30%	GREM1/SFRP1/S100A10/THY1/APOD/COL16A1/LRP1/THBS1/EPHA3/NRP1/CORO1C/GPM6B/MAP4K4/MACF1/MAPRE2/MMP14/PPM1F/ABL1/VCL/DUSP3
GOMF_WNT_PROTEIN_BINDING	GOMF_WNT_PROTEIN_BINDING	26	0.672973	1.81364	0.000451597	0.00892368	0.00719646	2000	tags=46%, list=15%, signal=39%	SFRP2/CTHRC1/SFRP4/SFRP1/ROR2/APCDD1L/FZD7/FZD10/FZD1/FZD2/RECK/FZD9
GOBP_ZINC_ION_HOMEOSTASIS	GOBP_ZINC_ION_HOMEOSTASIS	35	0.61833	1.81317	0.000889331	0.0145832	0.0117605	1925	tags=37%, list=14%, signal=32%	S100A8/S100A9/MT1X/MT2A/MT1G/MT1E/SLC39A14/SLC39A8/SLC39A7/MT1M/SLC30A2/SLC30A4/MT1H
GOBP_ATTACHMENT_OF_MITOTIC_SPINDLE_MICROTUBULES_TO_KINETOCHORE	GOBP_ATTACHMENT_OF_MITOTIC_SPINDLE_MICROTUBULES_TO_KINETOCHORE	10	0.839323	1.81283	0.000420761	0.00864147	0.00696888	650	tags=60%, list=5%, signal=57%	KIF2C/CENPE/NUF2/AURKB/CDT1/NDC80
GOMF_DNA_REPLICATION_ORIGIN_BINDING	GOMF_DNA_REPLICATION_ORIGIN_BINDING	13	0.785108	1.81273	0.00110487	0.017156	0.0138354	2740	tags=85%, list=20%, signal=67%	MCM10/MCM2/CDC6/MCM4/MCM6/MCM5/GRWD1/DHX9/MCM8/HSPD1/MCM7
GOBP_CELL_SUBSTRATE_ADHESION	GOBP_CELL_SUBSTRATE_ADHESION	309	0.444619	1.81098	7.26185e-08	7.98039e-06	6.43576e-06	2872	tags=40%, list=21%, signal=32%	POSTN/COL1A1/CEACAM6/FN1/PTN/GREM1/COL3A1/ITGA5/SGCE/SFRP1/SERPINE1/CCDC80/CD36/MYADM/LYPD3/FLNA/FBLN2/S100A10/EPHB3/COL8A1/EMILIN1/THY1/LGALS1/KIF14/ACTN1/COL5A3/CDK6/APOD/NID1/ITGBL1/ITGA7/COL16A1/NID2/ITGA11/CCL21/LRP1/PLAU/PDPN/ADAMTS12/THBS1/NPNT/JAM3/OLFM4/EPHA3/NRP1/PARVB/RAC3/HAS2/EDIL3/FZD7/ITGB5/CORO1C/GPM6B/SORBS1/EFEMP2/ADAM9/AXL/MAP4K4/ANGPT1/PDGFB/MACF1/ECM2/ITGA1/LIMS2/MMP14/ITGB1/…
GOBP_REGULATION_OF_CELL_MORPHOGENESIS_INVOLVED_IN_DIFFERENTIATION	GOBP_REGULATION_OF_CELL_MORPHOGENESIS_INVOLVED_IN_DIFFERENTIATION	78	0.528981	1.81051	0.000186802	0.00468051	0.00377458	3804	tags=50%, list=28%, signal=36%	POSTN/MYADM/FLNA/S100A10/DBN1/LRP8/PDPN/EPHA4/OLFM4/PRKDC/NRP1/RAC3/HAS2/CORO1C/LIMS2/ABL1/PTPRD/P4HB/ACTN4/CRKL/CALR/OPA1/DHX36/CSPG5/TIAM1/FGG/RELN/RCC2/CAMK2B/SPRY4/ILK/ACTR2/ITGB1BP1/KALRN/FBXO31/PREX1/ANKRD27/FGB/ITPKA
GOBP_CELL_CYCLE_G1_S_PHASE_TRANSITION	GOBP_CELL_CYCLE_G1_S_PHASE_TRANSITION	220	0.459361	1.80762	1.51293e-06	9.57272e-05	7.71988e-05	3934	tags=53%, list=29%, signal=38%	FAM83D/ANXA1/BCAT1/ARID3A/AURKA/MCM10/FHL1/CCNA2/CDKN3/UBE2E2/INHBA/KIF14/RRM2/CDK6/CCNB1/MCM2/PLK2/IQGAP3/MN1/GPNMB/CDT1/CDC25A/ADAMTS1/ADAM17/CDC6/E2F1/HYAL1/SUSD2/CCNE1/PRKDC/PLAGL1/CDC25C/KLF11/DACT1/LATS2/ATP2B4/MYC/RDX/MCM4/GTSE1/TYMS/EIF4G1/SLFN11/CCNE2/CDK4/KLF4/POLE2/RBL1/PPAT/EGFR/CDKN2D/CCNA1/SFN/FBXO5/EIF4EBP1/CCL2/EZH2/PRIM1/CRNN/PPP3CA/RFWD3/CDK2/TFDP1/MCM6/TNKS1BP1/E2F6/BACH1/POLE3…
GOBP_BONE_TRABECULA_MORPHOGENESIS	GOBP_BONE_TRABECULA_MORPHOGENESIS	12	0.799996	1.80627	0.000720856	0.0123088	0.00992636	391	tags=42%, list=3%, signal=40%	COL1A1/GREM1/FBN2/SFRP1/MMP2
GOBP_NEGATIVE_REGULATION_OF_MITOTIC_CELL_CYCLE	GOBP_NEGATIVE_REGULATION_OF_MITOTIC_CELL_CYCLE	255	0.452095	1.8039	3.03361e-07	2.63924e-05	2.12841e-05	2825	tags=37%, list=21%, signal=30%	GAS1/TIMP2/CDC20/FAP/CENPF/ARID3A/AURKA/FHL1/BUB1B/TRIP13/PLK1/CDK6/TTK/BUB1/CCNB1/MAD2L1/SLC9A3R1/PLK2/AURKB/GPNMB/CDT1/CDC6/E2F1/ZWINT/EME1/NDC80/PRKDC/PLAGL1/CDC25C/DACT1/CHEK1/PSMD2/GTSE1/BRCA1/SLFN11/FBXL7/CDK4/MAD2L2/KLF4/RBL1/PSMC1/PSMD1/EGFR/CDKN2D/TOPBP1/BLM/HMGA2/SFN/RAD21/PSMD11/FBXO5/PSMD8/ABL1/CCL2/EZH2/PSMD3/RFWD3/DONSON/MDC1/CDK2/DUSP1/CLSPN/PSMB2/TFDP1/PSMD7/CDK5RAP2/DCLRE1B/DYNC1…
GOBP_POSITIVE_REGULATION_OF_VASCULATURE_DEVELOPMENT	GOBP_POSITIVE_REGULATION_OF_VASCULATURE_DEVELOPMENT	131	0.492344	1.80346	1.50154e-05	0.000651876	0.000525703	1405	tags=28%, list=10%, signal=26%	SFRP2/GREM1/ITGA5/SERPINE1/PTGIS/TWIST1/HSPB6/SPHK1/CCL11/ADAM12/SMOC2/FOXC2/ECM1/CHI3L1/F3/ANGPTL4/THBS1/HMOX1/HYAL1/HGF/PGF/ANXA3/C5AR1/ADM2/ITGB8/BRCA1/GATA6/KLF4/ADM/CYP1B1/ITGB1/NOS3/IL1B/HMGA2/ABL1/AKT3/TIE1
GOBP_MYELOID_LEUKOCYTE_MIGRATION	GOBP_MYELOID_LEUKOCYTE_MIGRATION	180	0.470247	1.8009	3.285e-06	0.000178223	0.000143727	2771	tags=32%, list=21%, signal=25%	S100A7/S100A8/S100A9/GREM1/S100A12/ANXA1/SERPINE1/CXCL1/CXCL12/EMILIN1/CCL11/CXCL6/S100A14/ROR2/CCL21/SCG2/THBS1/RARRES2/THBS4/JAM3/SIRPA/CD99/IL6/SLIT2/CXCL5/XG/DPP4/PGF/C5AR1/NOD2/MPP1/PDGFB/TGFB2/CXCL2/ITGA1/MMP14/CCL2/CD99L2/PECAM1/DUSP1/NBL1/MAPK3/CCL8/GBF1/CD200/CCL18/EDNRB/BST1/LBP/CCR1/MAPK1/NUP85/CCL26/CCR7/FCER1G/PPBP/IL1R1
GOBP_REGULATION_OF_CELLULAR_RESPONSE_TO_GROWTH_FACTOR_STIMULUS	GOBP_REGULATION_OF_CELLULAR_RESPONSE_TO_GROWTH_FACTOR_STIMULUS	242	0.453024	1.80039	4.69436e-07	3.76993e-05	3.04025e-05	2121	tags=30%, list=16%, signal=26%	SFRP2/SULF1/FGFBP1/SFRP4/GREM1/LOX/CD109/ASPN/ITGA5/FBN2/SFRP1/SULF2/PEG10/FBN1/DCN/CAV1/EMILIN1/FSTL3/HTRA3/SMOC2/TGFB3/RBPMS2/FSTL1/CHST11/VASN/IL17RD/ADAM17/ADAMTS12/TGFB1I1/THBS1/FGFR1/CAV2/LTBP1/FST/HTRA1/TGFBR1/SLIT2/PCSK6/LATS2/DAB2/FOXD1/ATP2B4/SOSTDC1/BCL9L/NOTCH2/DKK3/IL1B/MSX1/AGT/CHRDL1/PELO/NEO1/ABL1/TMEM108/SKI/MYOCD/CREB3L1/GLG1/ZNF703/RASL11B/CDH5/CASK/NGFR/APLN/NBL1/NEDD4/CDKN1C/…
GOCC_ACTIN_FILAMENT_BUNDLE	GOCC_ACTIN_FILAMENT_BUNDLE	58	0.552162	1.79718	0.000932713	0.0150969	0.0121749	1810	tags=45%, list=13%, signal=39%	PDLIM3/CRYAB/PALLD/FLNA/MYL9/MYLK/TPM1/ACTN1/MYH10/PLS3/PGM5/SYNPO2/PDLIM7/NEBL/PDLIM4/SORBS1/BAG3/NOX4/PDLIM2/FHL3/FHOD1/FSCN1/TPM4/ACTN4/MYH9/TPM3
GOBP_BONE_MORPHOGENESIS	GOBP_BONE_MORPHOGENESIS	83	0.522701	1.79692	0.000148163	0.00399841	0.0032245	3047	tags=49%, list=23%, signal=38%	SFRP2/COMP/COL1A1/SFRP4/SOX9/TWIST1/INSIG1/TGFB3/CYP26B1/OSR2/RAB23/STC1/HAS2/GLI3/ANXA6/BMP6/MMP13/MMP14/MSX1/MMP16/COL13A1/SKI/TFAP2A/SHOX2/NAB2/GLG1/DLX5/RARB/TEK/CHSY1/FGF18/TMEM119/BMPR1B/ZMPSTE24/SERPINH1/MEF2D/AXIN2/LTBP3/LRP6/EXT2/FGFR2
GOBP_REGULATION_OF_MITOTIC_CELL_CYCLE	GOBP_REGULATION_OF_MITOTIC_CELL_CYCLE	476	0.43044	1.7965	2.82708e-10	5.36632e-08	4.32765e-08	3934	tags=46%, list=29%, signal=34%	GAS1/ANXA1/ANLN/TIMP2/CDC20/TPX2/FAP/CENPF/ARID3A/AURKA/MKI67/SPHK1/CDCA5/PDGFRB/FHL1/CENPE/HMMR/CDC25B/BUB1B/TRIP13/SMOC2/UBE2E2/TUBA1A/KIF14/NUSAP1/NEK2/PLK1/CDK6/UBE2C/CKS1B/TTK/BUB1/CCNB1/MAD2L1/SLC9A3R1/PKMYT1/PLK2/AURKB/ESPL1/GPNMB/CCDC8/DTL/CDT1/CDC25A/ADAMTS1/ADAM17/CAV2/CDC6/E2F1/HYAL1/ZWINT/EME1/HSPA2/NDC80/PRKDC/PLAGL1/PLK4/CDC25C/DACT1/CHEK1/EREG/PSMD2/NEK6/RDX/GTSE1/EIF4G1/BRCA1/SLFN…
GOMF_STRUCTURAL_MOLECULE_ACTIVITY_CONFERRING_ELASTICITY	GOMF_STRUCTURAL_MOLECULE_ACTIVITY_CONFERRING_ELASTICITY	11	0.818438	1.79619	0.000568227	0.0102872	0.00829609	669	tags=55%, list=5%, signal=52%	FBN2/FBN1/FBLN2/EMILIN1/AHNAK/ELN
GOBP_GRANULOCYTE_MIGRATION	GOBP_GRANULOCYTE_MIGRATION	124	0.493189	1.79464	3.537e-05	0.00127332	0.00102686	1493	tags=23%, list=11%, signal=21%	S100A7/S100A8/S100A9/S100A12/ANXA1/CXCL1/CCL11/CXCL6/S100A14/CCL21/SCG2/THBS1/RARRES2/THBS4/JAM3/CD99/SLIT2/CXCL5/XG/DPP4/C5AR1/NOD2/MPP1/TGFB2/CXCL2/ITGA1/CCL2/CD99L2/PECAM1
GOBP_NEGATIVE_REGULATION_OF_TRANSFORMING_GROWTH_FACTOR_BETA_RECEPTOR_SIGNALING_PATHWAY	GOBP_NEGATIVE_REGULATION_OF_TRANSFORMING_GROWTH_FACTOR_BETA_RECEPTOR_SIGNALING_PATHWAY	72	0.532229	1.79464	0.000571073	0.0103089	0.0083136	656	tags=25%, list=5%, signal=24%	CD109/ASPN/FBN2/PEG10/FBN1/CAV1/EMILIN1/HTRA3/TGFB3/CHST11/VASN/IL17RD/ADAM17/TGFB1I1/CAV2/LTBP1/HTRA1/TGFBR1
GOBP_REGULATION_OF_NUCLEAR_DIVISION	GOBP_REGULATION_OF_NUCLEAR_DIVISION	114	0.499576	1.79438	3.33287e-05	0.00121378	0.000978851	1821	tags=36%, list=14%, signal=31%	CDC20/CENPF/AURKA/MKI67/SPHK1/PDGFRB/BUB1B/TRIP13/NUSAP1/NEK2/PLK1/TTK/BUB1/CCNB1/MAD2L1/PKMYT1/AURKB/ESPL1/CCDC8/CDT1/CAV2/ZWINT/RAD51AP1/NDC80/CDC25C/CHEK1/EREG/PDGFB/HORMAD1/MAD2L2/PRMT5/IL1B/RAD21/MSX1/FBXO5/CDC27/DUSP1/CDK5RAP2/PDE3A/IGF1/DYNC1LI1
GOBP_FIBRINOLYSIS	GOBP_FIBRINOLYSIS	25	0.666888	1.78994	0.000494666	0.00944598	0.00761768	589	tags=36%, list=4%, signal=34%	SERPINB2/SERPINE1/THBD/FAP/KRT1/PROS1/PLAU/THBS1/PLAUR
GOCC_ADHERENS_JUNCTION	GOCC_ADHERENS_JUNCTION	149	0.479768	1.78888	5.63485e-06	0.000284651	0.000229556	3381	tags=42%, list=25%, signal=32%	DSC2/ANXA1/PDLIM3/CDH11/NDRG1/PVR/CNN3/DCHS1/PGM5/EFNB2/PKP1/NEXN/EPHA4/CDC42EP1/ANXA2/PDLIM7/PDLIM4/CDH2/BAIAP2/CDCA3/RDX/SORBS1/ARHGAP24/FRMD4B/LIN7A/HMCN1/PARD3/CD99L2/CDH19/PDLIM2/VCL/TLN1/TBCD/OXTR/MYH9/CDH5/TNKS1BP1/JAG1/CTNNB1/SHROOM3/MYO1E/NOTCH1/APC/DAG1/FRS2/STXBP6/PAK4/TMOD3/CDH24/ADAM15/DLG5/EPB41L5/FAT2/JUP/MPP7/ZYX/IGSF21/TJP1/NF2/LYN/ACTB/PDLIM5/LDB3
GOBP_MEMBRANE_RAFT_ASSEMBLY	GOBP_MEMBRANE_RAFT_ASSEMBLY	10	0.827662	1.78765	0.000703884	0.0122476	0.00987701	581	tags=40%, list=4%, signal=38%	S100A10/CAV1/CAV2/ANXA2
GOBP_REGULATION_OF_UBIQUITIN_PROTEIN_LIGASE_ACTIVITY	GOBP_REGULATION_OF_UBIQUITIN_PROTEIN_LIGASE_ACTIVITY	19	0.700745	1.78757	0.0016602	0.0233173	0.0188041	1870	tags=42%, list=14%, signal=36%	CDC20/PLK1/UBE2C/MAD2L1/BAG2/MAD2L2/FBXO5/GOLGA2
GOBP_RECOMBINATIONAL_REPAIR	GOBP_RECOMBINATIONAL_REPAIR	90	0.516744	1.78747	0.00020616	0.00502484	0.00405227	3134	tags=46%, list=23%, signal=35%	MCM2/POLQ/RAD54L/RAD51/RAD51AP1/GINS2/CHEK1/FEN1/MCM4/BRCA1/RECQL4/MAD2L2/TIMELESS/GINS4/XRCC2/BLM/RAD21/RECQL/RFWD3/BRCA2/MCM6/PARP1/RAD51C/ZNF365/LIG3/RPA1/MORF4L1/MCM5/PSMD14/FANCB/UBQLN4/MAGEF1/MCM8/MCM7/FIGNL1/CDC7/NUCKS1/RMI1/ERCC4/SMC6/ACTR2
GOBP_CELL_AGGREGATION	GOBP_CELL_AGGREGATION	19	0.700218	1.78623	0.00169011	0.0235264	0.0189728	2479	tags=53%, list=18%, signal=43%	COL11A1/SOX9/BARX2/MGP/ROR2/WNT7A/THRA/BMP1/BMPR1B/MAPK14
GOBP_REGULATION_OF_COAGULATION	GOBP_REGULATION_OF_COAGULATION	65	0.541499	1.78465	0.000348187	0.00754687	0.00608614	1209	tags=32%, list=9%, signal=30%	SERPINB2/SERPINE1/THBD/CD36/FAP/SERPINE2/CAV1/KRT1/PROS1/F3/PLAU/THBS1/ANXA5/PLAUR/F2R/APOE/PDGFB/PRKG1/ALOX12/PDGFRA/NOS3
GOBP_SKIN_DEVELOPMENT	GOBP_SKIN_DEVELOPMENT	288	0.443135	1.78378	1.17871e-07	1.17198e-05	9.45138e-06	1253	tags=24%, list=9%, signal=22%	SPRR1B/S100A7/PI3/KRT14/KRT16/SPRR3/KRT6B/COMP/KRT23/DSG3/COL1A1/SPRR1A/DSC2/COL5A1/COL3A1/COL5A2/CD109/DSP/DHCR24/KRT4/ANXA1/COL1A2/SCEL/DSC3/SERPINB13/SOX9/CLIC4/PALLD/IGFBP5/ADAMTS2/GAL/SPINK5/PRSS8/CTSK/SMO/KRT1/INHBA/COL5A3/TNFRSF19/CYP26B1/SPRR2G/ABCA12/PKP1/CNFN/TGM1/FST/KLK5/KRT24/LCE3D/PCSK6/IVL/FGF7/EREG/STMN1/SOSTDC1/ERRFI1/KLK13/ADAM9/KRT31/SNAI1/GATA6/MAP2K1/TGFB2/ALOX12/EGFR/SRF/GLI…
GOCC_NEUROMUSCULAR_JUNCTION	GOCC_NEUROMUSCULAR_JUNCTION	65	0.540587	1.78164	0.000380732	0.0081045	0.00653584	2667	tags=40%, list=20%, signal=32%	DES/POSTN/PTN/SERPINE2/CDK5R1/TUBA1A/SV2A/PDZRN3/EPHA4/LAMA2/F2R/NEFL/APP/ITGB1/LAMB2/SYNGR3/MYH9/DNAJC5/EPHA7/LRP4/CRKL/HDAC4/SPOCK1/SYNGR1/PRKAR1A/ASCC1
GOBP_REGULATION_OF_SYSTEMIC_ARTERIAL_BLOOD_PRESSURE_BY_CIRCULATORY_RENIN_ANGIOTENSIN	GOBP_REGULATION_OF_SYSTEMIC_ARTERIAL_BLOOD_PRESSURE_BY_CIRCULATORY_RENIN_ANGIOTENSIN	17	0.715558	1.78054	0.00226159	0.0290299	0.023411	1092	tags=41%, list=8%, signal=38%	CES1/MME/CPA3/ENPEP/F2R/PCSK5/CTSG
GOBP_POSITIVE_REGULATION_OF_DNA_BIOSYNTHETIC_PROCESS	GOBP_POSITIVE_REGULATION_OF_DNA_BIOSYNTHETIC_PROCESS	55	0.5517	1.77979	0.0006871	0.0120551	0.00972179	2463	tags=42%, list=18%, signal=34%	GREM1/PDGFRB/SMOC2/NEK2/AURKB/RFC3/HGF/MYC/PDGFB/RFC4/KLF4/FGFR4/CCT5/CCT2/CCT4/MAPK3/MAPK15/NEK7/PKIB/RFC2/CCT7/PCNA/MAPK1
GOBP_MUSCLE_CELL_MIGRATION	GOBP_MUSCLE_CELL_MIGRATION	69	0.532657	1.77967	0.000416951	0.00859138	0.00692849	2514	tags=39%, list=19%, signal=32%	POSTN/ANXA1/SERPINE1/IGFBP5/PDGFRB/TPM1/SMO/LRP1/PLAU/ADAMTS1/THBS4/SLIT2/NRP1/HAS2/PDGFB/PRKG1/PLXNA1/PLEKHO1/MYOCD/NOX4/IGF1/PLAT/NET1/DOCK7/HDAC4/NR4A3/ITGB3
GOMF_EXTRACELLULAR_MATRIX_STRUCTURAL_CONSTITUENT_CONFERRING_COMPRESSION_RESISTANCE	GOMF_EXTRACELLULAR_MATRIX_STRUCTURAL_CONSTITUENT_CONFERRING_COMPRESSION_RESISTANCE	21	0.686281	1.77736	0.00165993	0.0233173	0.0188041	764	tags=48%, list=6%, signal=45%	ASPN/VCAN/LUM/DCN/BGN/OGN/HSPG2/FMOD/PODN/PRELP
GOBP_DNA_CONFORMATION_CHANGE	GOBP_DNA_CONFORMATION_CHANGE	222	0.450417	1.77349	2.43091e-06	0.000142917	0.000115255	2891	tags=35%, list=21%, signal=28%	ANXA1/SOX9/TOP2A/CDCA5/NCAPG/NUSAP1/CENPA/CCNB1/MCM2/POLQ/RAD54L/OIP5/CENPN/RFC3/RAD51/NCAPH/NCAPD2/SMC2/CHAF1B/ASF1B/MCM4/HMGB3/NAV2/CENPM/CENPL/CENPI/NAP1L3/HMGB2/RFC4/SMC4/RECQL4/RUVBL1/BLM/HMGA2/DNMT1/RECQL/ABL1/TSPYL5/NOC2L/RAD23B/HMGA1/CENPO/MCM6/PARP1/GTF2F2/INCENP/UBN1/PHF13/NCAPD3/DDX1/POLE3/RPA1/SUV39H1/RFC2/HAT1/CENPK/MCM5/TRIM28/HP1BP3/CENPH/CHD1L/CUL4A/DHX36/ASCC3/CENPQ/ANP32B/GRWD1/…
GOBP_CELLULAR_RESPONSE_TO_VASCULAR_ENDOTHELIAL_GROWTH_FACTOR_STIMULUS	GOBP_CELLULAR_RESPONSE_TO_VASCULAR_ENDOTHELIAL_GROWTH_FACTOR_STIMULUS	55	0.54973	1.77344	0.000759189	0.0128877	0.0103932	3453	tags=44%, list=26%, signal=33%	GAS1/ANXA1/DCN/SPHK1/PDGFRB/MT1G/SMOC2/NRP2/ADAMTS12/NRP1/ATP2B4/PGF/PDGFRA/EGR3/NOTCH1/CADM4/PIK3CB/MAPK14/ERN1/ITGB1BP1/VEGFB/NR4A1/KDR/GAB1
GOBP_SKELETAL_SYSTEM_DEVELOPMENT	GOBP_SKELETAL_SYSTEM_DEVELOPMENT	419	0.428439	1.77336	2.16052e-09	3.38337e-07	2.7285e-07	2495	tags=36%, list=19%, signal=30%	SFRP2/COMP/SULF1/COL1A1/SFRP4/PTHLH/GREM1/COL3A1/LOX/COL5A2/COL10A1/EFEMP1/COL1A2/FBN2/COL11A1/PRRX1/VCAN/SFRP1/SULF2/SOX9/FBN1/LUM/TWIST1/CHRDL2/BGN/MMP9/BARX2/MGP/CDH11/HOXC10/INSIG1/GJA1/FOXC2/ECM1/TGFB3/PLS3/CYP26B1/OSR2/TGFBI/CHST11/MMP2/CHI3L1/HOXC9/DCHS1/ROR2/RUNX2/SLC39A14/PDGFC/SH3PXD2B/TEAD4/ADAMTS12/RAB23/FGFR1/RBP4/ANXA2/TRPS1/HOXD13/HYAL1/FST/STC1/HOXC6/ADAMTS4/TGFBR1/NDST1/LOXL2/HAS…
GOBP_MITOTIC_CYTOKINESIS	GOBP_MITOTIC_CYTOKINESIS	60	0.54316	1.77258	0.0010227	0.0163008	0.0131457	1143	tags=25%, list=8%, signal=23%	ANLN/CEP55/KIF4A/KIF20A/NUSAP1/CENPA/KIF23/MYH10/PLK1/ECT2/RACGAP1/ESPL1/RTKN/STMN1/CKAP2
GOBP_SEQUESTERING_OF_METAL_ION	GOBP_SEQUESTERING_OF_METAL_ION	14	0.745849	1.77215	0.00127548	0.0190683	0.0153776	5	tags=21%, list=0%, signal=21%	S100A7/S100A8/S100A9
GOBP_OVULATION	GOBP_OVULATION	14	0.745502	1.77133	0.0013064	0.0194841	0.0157129	1268	tags=50%, list=9%, signal=45%	TNFAIP6/RGS2/INHBA/ADAMTS1/NRIP1/EREG/LEP
GOBP_REGULATION_OF_CELL_CYCLE_PHASE_TRANSITION	GOBP_REGULATION_OF_CELL_CYCLE_PHASE_TRANSITION	364	0.430482	1.77112	6.6089e-08	7.39252e-06	5.96167e-06	3934	tags=48%, list=29%, signal=35%	FAM83D/ANXA1/ANLN/CDC20/TPX2/CENPF/ARID3A/AURKA/CDCA5/FHL1/CENPE/HMMR/CDC25B/BUB1B/TRIP13/UBE2E2/TUBA1A/KIF14/NEK2/PLK1/CDK6/UBE2C/TTK/BUB1/CCNB1/MAD2L1/PLK2/AURKB/MN1/ESPL1/GPNMB/DTL/CDT1/CDC25A/ADAMTS1/ADAM17/CDC6/E2F1/HYAL1/ZWINT/SUSD2/HSPA2/NDC80/PRKDC/PLAGL1/PLK4/CDC25C/DACT1/CHEK1/ATP2B4/PSMD2/NEK6/RDX/GTSE1/EIF4G1/BRCA1/SLFN11/FBXL7/APP/CDK4/NDE1/MAD2L2/KLF4/RBL1/PSMC1/PSMD1/CKAP5/EGFR/CDK…
GOBP_REGULATION_OF_CELL_SUBSTRATE_ADHESION	GOBP_REGULATION_OF_CELL_SUBSTRATE_ADHESION	188	0.459624	1.77054	5.37411e-06	0.00027593	0.000222523	2767	tags=38%, list=21%, signal=31%	POSTN/COL1A1/CEACAM6/FN1/PTN/GREM1/ITGA5/SFRP1/SERPINE1/CCDC80/CD36/MYADM/FLNA/FBLN2/S100A10/COL8A1/EMILIN1/THY1/LGALS1/CDK6/APOD/NID1/COL16A1/CCL21/LRP1/PLAU/PDPN/THBS1/NPNT/OLFM4/EPHA3/NRP1/RAC3/HAS2/EDIL3/FZD7/CORO1C/GPM6B/EFEMP2/MAP4K4/PDGFB/MACF1/ECM2/LIMS2/MMP14/PPM1F/ABL1/VCL/DUSP3/P4HB/TBCD/ACTN4/CASK/JAG1/GSK3B/EPHA1/CRKL/NOTCH1/EGFLAM/DAG1/CALR/TEK/SPOCK1/BST1/PIK3CB/CSPG5/ADAM15/FGG/EP…
GOCC_MIDBODY	GOCC_MIDBODY	152	0.472184	1.7699	1.95546e-05	0.00079539	0.000641439	581	tags=17%, list=4%, signal=17%	ANLN/CLIC4/CEP55/CENPF/AURKA/BIRC5/PRC1/SHCBP1/GEM/KIF4A/CENPE/KIF20A/CDCA8/KIF14/NEK2/KIF23/MYH10/PLK1/ECT2/SPAG5/RACGAP1/SVIL/AURKB/SLC2A1/PSRC1/ANXA2
GOBP_BONE_MINERALIZATION	GOBP_BONE_MINERALIZATION	94	0.508726	1.76937	0.000151563	0.00405723	0.00327194	2925	tags=43%, list=22%, signal=34%	COMP/PTHLH/PTN/GREM1/LOX/ASPN/COL1A2/FBN2/SOX9/TWIST1/MGP/ECM1/TGFB3/OSR2/ROR2/DDR2/WNT11/SLC24A3/GPM6B/BMP6/TMEM38B/ENPP1/LEP/TFAP2A/OMD/SNX10/KLF10/IGF1/ANKH/FZD9/TMEM119/CCR1/BMPR1B/IBSP/SBNO2/ZMPSTE24/AXIN2/ACVR2B/RSPO2/LTBP3
GOBP_REGULATION_OF_CHROMOSOME_ORGANIZATION	GOBP_REGULATION_OF_CHROMOSOME_ORGANIZATION	215	0.452073	1.76819	2.87332e-06	0.000160674	0.000129575	4328	tags=49%, list=32%, signal=34%	CDC20/CENPF/TOP2A/CDCA5/CENPE/BUB1B/TRIP13/NEK2/PLK1/UBE2C/TTK/BUB1/CCNB1/MAD2L1/MCM2/AURKB/ESPL1/CDT1/CDC6/PTTG1/ZWINT/NDC80/PHF19/MYC/FEN1/NEK6/TACC3/BRCA1/MAD2L2/IL1B/SREBF1/CCT5/RAD21/FBXO5/DNMT1/DNMT3B/CCT2/CCT4/RNF40/CDC27/DUSP1/JARID2/PARP1/CDK5RAP2/DYNC1LI1/MAPK3/MAPK15/CTNNB1/MYB/NEK7/PKIB/CCT7/APC/TRIM28/ZW10/LIF/WDR5/DHX36/USP7/MAPK1/RB1/ARRB1/SMG6/AXIN2/SNW1/NAP1L2/MORC2/KNTC1/ERCC4/S…
GOBP_NEGATIVE_REGULATION_OF_WOUND_HEALING	GOBP_NEGATIVE_REGULATION_OF_WOUND_HEALING	66	0.53407	1.76707	0.000621367	0.010995	0.00886691	1824	tags=36%, list=14%, signal=32%	SERPINB2/CD109/SERPINE1/THBD/FAP/SERPINE2/KRT1/PROS1/GJA1/PLAU/THBS1/PLAUR/CLDN3/APOE/PDGFB/PRKG1/ALOX12/SLC12A2/PDGFRA/NOS3/C1QTNF1/SH2B3/CASK/PLAT
GOBP_NUCLEOBASE_METABOLIC_PROCESS	GOBP_NUCLEOBASE_METABOLIC_PROCESS	27	0.649467	1.76412	0.00112122	0.0173415	0.013985	2463	tags=52%, list=18%, signal=42%	ADA/CDA/TYMS/PPAT/GMPS/CAD/RRM1/SHMT2/PAICS/GART/CPS1/UMPS/PRPS1/MAPK1
GOMF_CADHERIN_BINDING	GOMF_CADHERIN_BINDING	273	0.437928	1.76283	7.8737e-07	5.66907e-05	4.5718e-05	3959	tags=45%, list=29%, signal=32%	ANXA1/ANLN/CALD1/FASN/FLNA/CCNB2/CDH11/NDRG1/CDK5R1/DIAPH3/DBN1/CNN3/DCHS1/VASN/SPTBN2/PKP1/NOTCH3/CDC42EP1/AHNAK/ANXA2/OLFM4/LRRC59/MYO1B/CDH2/BAIAP2/RDX/BAG3/MACF1/ENO1/RUVBL1/FMNL2/CKAP5/EGFR/ITGB1/GPRC5A/SFN/UBFD1/WASF2/PTPN11/PRDX1/YWHAZ/LDHA/CDH19/MICALL1/RANBP1/PRDX6/VCL/KIF5B/YKT6/TLN1/SND1/PFKP/FSCN1/ERC1/EIF4H/MYH9/PPFIBP1/CDH5/TNKS1BP1/SPTBN1/GOLGA2/SPTAN1/CTNNB1/DOCK9/PCBP1/CRKL/TAGLN…
GOCC_KINESIN_COMPLEX	GOCC_KINESIN_COMPLEX	42	0.579978	1.7611	0.00178565	0.0242876	0.0195866	1693	tags=43%, list=13%, signal=38%	KIF2C/KIF11/KIF20A/KIF14/KIF23/KIF15/KIFC1/KIF1B/KIF1A/KIF26B/NDE1/KIFAP3/KIF3C/KIF18A/KLC3/KIF2A/KIF5B/KIF22
GOBP_MEMBRANE_BIOGENESIS	GOBP_MEMBRANE_BIOGENESIS	37	0.591846	1.76069	0.00192495	0.0257098	0.0207336	2213	tags=38%, list=16%, signal=32%	S100A10/CAV1/CLIP3/CAV2/ANXA2/NLGN2/CDH2/STX2/SYT11/PTPRD/SPTBN1/NRXN2/LRP4/EPHB2
GOBP_NEGATIVE_REGULATION_OF_RESPONSE_TO_WOUNDING	GOBP_NEGATIVE_REGULATION_OF_RESPONSE_TO_WOUNDING	81	0.513419	1.75789	0.000288946	0.00655781	0.00528852	1824	tags=36%, list=14%, signal=31%	SERPINB2/CD109/SPP1/SERPINE1/THBD/FAP/SERPINE2/KLK8/KRT1/PROS1/GJA1/PLAU/THBS1/EPHA4/PLAUR/CLDN3/APOE/PDGFB/RGMA/PRKG1/ALOX12/SLC12A2/PDGFRA/NOS3/RTN4R/C1QTNF1/SH2B3/CASK/PLAT
GOBP_CHROMATIN_ASSEMBLY_OR_DISASSEMBLY	GOBP_CHROMATIN_ASSEMBLY_OR_DISASSEMBLY	115	0.487425	1.75643	0.00010289	0.0030117	0.00242878	4761	tags=53%, list=35%, signal=35%	SOX9/CENPA/MCM2/OIP5/CENPN/CHAF1B/ASF1B/CENPM/CENPL/CENPI/NAP1L3/HMGB2/RUVBL1/HMGA2/DNMT1/TSPYL5/NOC2L/HMGA1/SUV39H2/CENPO/SMARCD2/UBN1/POLE3/SUV39H1/HAT1/CENPK/BAZ1B/TRIM28/HP1BP3/SMARCA4/CENPH/CENPQ/ANP32B/NFE2/GRWD1/SIRT2/SUPT16H/NAP1L2/HIRA/HELLS/LIN54/MORC2/SMARCB1/PAF1/ARID1A/SPTY2D1/BAZ2A/SMARCC1/TPR/NASP/TLK2/SET/DNMT3A/TAL1/CHAF1A/HIRIP3/NAP1L5/CABIN1/TLK1/IPO4/PADI4
GOCC_PIGMENT_GRANULE	GOCC_PIGMENT_GRANULE	98	0.500783	1.75457	0.000116965	0.00333031	0.00268572	3761	tags=56%, list=28%, signal=41%	MYH11/FASN/CALU/GGH/STOM/GPNMB/SLC2A1/TFRC/ANXA2/MYO5A/SERPINF1/PDIA6/ANXA6/ATP1A1/MMP14/ITGB1/CLTC/ATP6V0A1/PRDX1/YWHAZ/CCT4/P4HB/SND1/DNAJC5/SLC1A4/MREG/GANAB/TYRP1/TMED10/HSPA5/SYNGR1/GNA13/ITGB3/RPN1/RAB1A/PDIA4/SLC3A2/RAB7A/AHCY/HSP90B1/CANX/HSP90AB1/RAN/ATP6V1B2/CNP/RAB2A/ATP1B3/SLC1A5/NCSTN/GCHFR/RAB32/RAB5C/ANKRD27/TPP1/SDCBP
GOBP_NEGATIVE_REGULATION_OF_COAGULATION	GOBP_NEGATIVE_REGULATION_OF_COAGULATION	48	0.56339	1.7537	0.00110164	0.017156	0.0138354	1824	tags=42%, list=14%, signal=36%	SERPINB2/SERPINE1/THBD/FAP/SERPINE2/KRT1/PROS1/PLAU/THBS1/ANXA5/PLAUR/APOE/PDGFB/PRKG1/ALOX12/PDGFRA/NOS3/C1QTNF1/SH2B3/PLAT
GOBP_REGULATION_OF_CELL_CYCLE_G2_M_PHASE_TRANSITION	GOBP_REGULATION_OF_CELL_CYCLE_G2_M_PHASE_TRANSITION	170	0.462405	1.7518	2.18121e-05	0.000856256	0.000690524	4173	tags=55%, list=31%, signal=39%	TPX2/CENPF/AURKA/FHL1/HMMR/CDC25B/TUBA1A/KIF14/NEK2/PLK1/CCNB1/AURKB/DTL/CDC25A/CDC6/HSPA2/PLK4/CDC25C/CHEK1/PSMD2/GTSE1/BRCA1/FBXL7/APP/CDK4/NDE1/PSMC1/PSMD1/CKAP5/YWHAG/TOPBP1/BLM/HMGA2/RAD21/PSMD11/FBXO5/PSMD8/PSMD3/DONSON/CDK2/CLSPN/TUBB/PSMB2/CENPJ/DCTN1/PSMD7/CDK5RAP2/RAD51C/PSMB5/DYRK3/BRSK1/PSMD14/PSMA7/ODF2/AVEN/CEP250/MAPRE1/PSMC4/CEP152/CUL1/PSMC2/RCC2/CDC7/PSMD5/PAFAH1B1/MTA3/VPS4A/AC…
GOCC_CYCLIN_DEPENDENT_PROTEIN_KINASE_HOLOENZYME_COMPLEX	GOCC_CYCLIN_DEPENDENT_PROTEIN_KINASE_HOLOENZYME_COMPLEX	35	0.597197	1.7512	0.00178745	0.0242876	0.0195866	2838	tags=51%, list=21%, signal=41%	CCNB2/CCNA2/CDK6/CKS1B/CCNB1/CCNE1/CKS2/CCNE2/CDK4/CDKN2D/CCNA1/CDK2/CCNF/PCNA/RB1/BCCIP/CCNY/SNW1
GOBP_CELL_SUBSTRATE_JUNCTION_ORGANIZATION	GOBP_CELL_SUBSTRATE_JUNCTION_ORGANIZATION	92	0.505474	1.74977	0.000249578	0.00589945	0.00475759	1615	tags=29%, list=12%, signal=26%	KRT14/FN1/GREM1/ITGA5/SFRP1/S100A10/THY1/ACTN1/APOD/COL16A1/LRP1/THBS1/EPHA3/NRP1/CORO1C/GPM6B/SORBS1/MAP4K4/MACF1/MAPRE2/MMP14/PPM1F/ABL1/KRT5/VCL/DUSP3/TLN1
GOBP_DNA_UNWINDING_INVOLVED_IN_DNA_REPLICATION	GOBP_DNA_UNWINDING_INVOLVED_IN_DNA_REPLICATION	14	0.736278	1.74941	0.00175567	0.024012	0.0193644	2740	tags=71%, list=20%, signal=57%	MCM2/RAD51/MCM4/RECQL4/BLM/RECQL/HMGA1/MCM6/RPA1/MCM7
GOBP_ARTERY_MORPHOGENESIS	GOBP_ARTERY_MORPHOGENESIS	57	0.539586	1.74925	0.0011898	0.0180458	0.0145529	1487	tags=33%, list=11%, signal=30%	COMP/PRRX1/MYLK/PDGFRB/FKBP10/FOXC2/LRP1/HEY1/TGFBR1/NRP1/WNT11/APOE/EFEMP2/TGFB2/SRF/ADAMTS9/GJA5/AKT3/MYOCD
GOBP_CHROMATIN_REMODELING_AT_CENTROMERE	GOBP_CHROMATIN_REMODELING_AT_CENTROMERE	19	0.685362	1.74833	0.00300628	0.0351988	0.0283859	2863	tags=63%, list=21%, signal=50%	CENPA/OIP5/CENPN/CENPM/CENPL/CENPI/RUVBL1/CENPO/CENPK/CENPH/CENPQ/HELLS
GOCC_NUCLEAR_CHROMOSOME	GOCC_NUCLEAR_CHROMOSOME	172	0.459584	1.74814	2.67726e-05	0.00102258	0.000824659	3412	tags=43%, list=25%, signal=33%	BIRC5/TOP2A/MCM10/BUB1B/CENPA/NEK2/PLK1/BUB1/CCNB1/MCM2/NUF2/RAD51/HSPA2/NDC80/GINS2/NCAPD2/CHEK1/JUN/SMC2/MCM4/SMC3/BRCA1/HORMAD1/TIMELESS/POLE2/GINS4/WDHD1/RUVBL1/TOPBP1/KIFAP3/BLM/HMGA2/RAD21/GINS1/ANP32E/POLD1/PRIM1/BRCA2/UCHL5/CENPO/DSN1/MCM6/INCENP/TIPIN/LRPPRC/BRMS1L/POLE3/RPA1/SUV39H1/MORF4L1/CENPK/MCM5/BAZ1B/POLA2/POLD2/CSNK2A1/PCNA/TRIM24/ACTL6A/PELI1/DHX9/MCM7/SMC1A/PRPF19/FIGNL1/SMC1B…
GOBP_EMBRYO_IMPLANTATION	GOBP_EMBRYO_IMPLANTATION	38	0.584799	1.74481	0.00126378	0.0189609	0.0152909	2354	tags=42%, list=18%, signal=35%	SPP1/MMP9/GJA1/MMP2/STC2/SYDE1/STC1/SCGB1A1/PCSK5/IL1B/TRO/RECK/ACVR1C/CALR/TRIM28/LIF
GOBP_REGULATION_OF_SYSTEMIC_ARTERIAL_BLOOD_PRESSURE_BY_RENIN_ANGIOTENSIN	GOBP_REGULATION_OF_SYSTEMIC_ARTERIAL_BLOOD_PRESSURE_BY_RENIN_ANGIOTENSIN	21	0.67369	1.74475	0.00257363	0.0316723	0.025542	1345	tags=43%, list=10%, signal=39%	CES1/MME/CPA3/ENPEP/F2R/PCSK5/CTSG/AGT/AGTR1
GOBP_POSITIVE_REGULATION_OF_ENDOTHELIAL_CELL_PROLIFERATION	GOBP_POSITIVE_REGULATION_OF_ENDOTHELIAL_CELL_PROLIFERATION	77	0.510494	1.74447	0.000517247	0.00964296	0.00777653	3475	tags=48%, list=26%, signal=36%	FGFBP1/CXCL12/CCL11/ECM1/NRP2/F3/SCG2/ADAM17/FGFR1/CAV2/HMOX1/THBS4/TGFBR1/NRP1/PGF/EGFL7/BMP6/PDGFB/HMGB2/AGTR1/AKT3/WNT2/EGR3/VASH2/APLN/NRAS/TEK/ITGB3/PLCG1/CCL26/ARNT/EGF/FGF2/VEGFB/NR4A1/KDR/CDH13
GOBP_NUCLEOBASE_BIOSYNTHETIC_PROCESS	GOBP_NUCLEOBASE_BIOSYNTHETIC_PROCESS	15	0.720611	1.74325	0.00301441	0.0352281	0.0284096	2340	tags=67%, list=17%, signal=55%	ADA/PPAT/GMPS/CAD/SHMT2/PAICS/GART/CPS1/UMPS/PRPS1
GOBP_GLOMERULUS_DEVELOPMENT	GOBP_GLOMERULUS_DEVELOPMENT	61	0.535809	1.74264	0.00135084	0.0199492	0.016088	3752	tags=56%, list=28%, signal=40%	SULF1/SULF2/ACTA2/PDGFRB/HEYL/FOXC2/NID1/EGR1/WWTR1/SERPINB7/ENPEP/NOTCH2/ANGPT1/PDGFB/MTSS1/PDGFRA/PECAM1/LAMB2/JAG1/BASP1/MYO1E/NOTCH1/TEK/CD24/WT1/PODXL/GPR4/NOG/ADIPOQ/ASXL1/LHX1/MEF2C/CD34/EXT1
GOBP_SMOOTH_MUSCLE_CELL_PROLIFERATION	GOBP_SMOOTH_MUSCLE_CELL_PROLIFERATION	117	0.482674	1.7415	8.90566e-05	0.00277537	0.00223819	3766	tags=54%, list=28%, signal=39%	CNN1/IGFBP5/PDGFRB/MMP9/TPM1/AKR1B1/GJA1/TGFB3/RBPMS2/APOD/MMP2/OGN/ADAMTS1/THBS1/HMOX1/P2RY6/TGM2/IL6/ELN/PRKDC/JUN/EREG/EFEMP2/PDGFB/PRKG1/KLF4/ALOX12/EGFR/DNMT1/CALCRL/IRAK1/MYOCD/HBEGF/PDE1A/IGF1/APLN/CTNNB1/MYB/NPR1/HDAC4/GNAI3/NDRG2/NR4A3/LDLRAP1/MFN2/CTNNBIP1/SERPINF2/FOXJ2/MEF2D/ERN1/TNFAIP3/FGFR2/EDN1/SOD2/CDKN1B/FGF2/RPS6KB1/CDH13/ADIPOQ/XRCC6/MEF2C/PHB/NQO2
GOBP_REGULATION_OF_VASCULAR_ASSOCIATED_SMOOTH_MUSCLE_CELL_PROLIFERATION	GOBP_REGULATION_OF_VASCULAR_ASSOCIATED_SMOOTH_MUSCLE_CELL_PROLIFERATION	46	0.564574	1.74125	0.00197641	0.026285	0.0211974	3766	tags=70%, list=28%, signal=50%	CNN1/IGFBP5/MMP9/TPM1/GJA1/TGFB3/MMP2/ADAMTS1/HMOX1/P2RY6/JUN/EFEMP2/PDGFB/PRKG1/DNMT1/MYOCD/IGF1/APLN/GNAI3/NR4A3/LDLRAP1/MFN2/FOXJ2/MEF2D/ERN1/EDN1/SOD2/CDKN1B/FGF2/ADIPOQ/MEF2C/NQO2
GOBP_NEGATIVE_REGULATION_OF_CELL_CYCLE_PHASE_TRANSITION	GOBP_NEGATIVE_REGULATION_OF_CELL_CYCLE_PHASE_TRANSITION	204	0.447496	1.74059	1.30258e-05	0.00059126	0.000476819	2399	tags=36%, list=18%, signal=30%	CDC20/CENPF/ARID3A/AURKA/FHL1/BUB1B/TRIP13/PLK1/CDK6/TTK/BUB1/CCNB1/MAD2L1/PLK2/AURKB/GPNMB/DTL/CDT1/CDC6/E2F1/ZWINT/SUSD2/NDC80/PRKDC/PLAGL1/CDC25C/DACT1/CHEK1/PSMD2/GTSE1/BRCA1/SLFN11/FBXL7/CDK4/MAD2L2/KLF4/RBL1/PSMC1/PSMD1/CDKN2D/TOPBP1/BLM/HMGA2/SFN/RAD21/PSMD11/FBXO5/PSMD8/CCL2/EZH2/PSMD3/RFWD3/DONSON/CDK2/DUSP1/CLSPN/PSMB2/TFDP1/PSMD7/CDK5RAP2/DYNC1LI1/TNKS1BP1/PSMB5/APC/BRSK1/PSMD14/CDC73/…
GOBP_OSTEOBLAST_DIFFERENTIATION	GOBP_OSTEOBLAST_DIFFERENTIATION	177	0.455229	1.73972	2.93695e-05	0.0011002	0.00088725	3067	tags=42%, list=23%, signal=33%	SFRP2/CTHRC1/COL1A1/TNC/PTHLH/GREM1/LOX/SPP1/FBN2/VCAN/SFRP1/SOX9/FASN/TWIST1/IGFBP5/COL6A1/SMO/CDK6/ITGA11/RUNX2/NPNT/PDLIM7/DDR2/WWTR1/IL6/MRC2/HGF/WNT11/SOX2/DDX21/GLI3/SNAI2/TP53INP2/BMP6/SNAI1/TWIST2/RRBP1/GLI2/CLTC/CCDC47/ZHX3/FBXO5/SKI/GTPBP4/FZD1/CREB3L1/SHOX2/SND1/SEMA7A/TPM4/SMOC1/IGF1/JAG1/RASSF2/DLX5/NOTCH1/HDAC4/SMAD1/TMEM119/BMPR1B/SATB2/CHRD/IBSP/DHX9/PSMC2/CTNNBIP1/FIGNL1/MEF2D/AX…
GOMF_TRANSFORMING_GROWTH_FACTOR_BETA_BINDING	GOMF_TRANSFORMING_GROWTH_FACTOR_BETA_BINDING	21	0.671661	1.73949	0.00281729	0.0336142	0.0271081	656	tags=38%, list=5%, signal=36%	CD109/CD36/TGFB3/VASN/LRRC32/THBS1/LTBP1/TGFBR1
GOBP_NEGATIVE_REGULATION_OF_STRESS_ACTIVATED_PROTEIN_KINASE_SIGNALING_CASCADE	GOBP_NEGATIVE_REGULATION_OF_STRESS_ACTIVATED_PROTEIN_KINASE_SIGNALING_CASCADE	38	0.582989	1.73941	0.00135352	0.0199492	0.016088	1590	tags=26%, list=12%, signal=23%	SFRP2/SERPINB3/SFRP1/FOXM1/PBK/SIRPA/DACT1/MYC/DUSP1/DUSP3
GOCC_DESMOSOME	GOCC_DESMOSOME	23	0.659327	1.73934	0.00211678	0.027624	0.0222772	591	tags=26%, list=4%, signal=25%	DSG3/DSC2/DSP/DSC3/PKP1/JAM3
GOBP_RESPONSE_TO_AXON_INJURY	GOBP_RESPONSE_TO_AXON_INJURY	68	0.522876	1.73878	0.000700945	0.0122304	0.00986317	1073	tags=26%, list=8%, signal=24%	TNC/PTN/SPP1/FLNA/DPYSL3/KLK8/LGALS1/MAP1B/APOD/LRP1/GAP43/EPHA4/JAM3/BNIP3/NEFL/RGMA/KLF4/MAP2K1
GOBP_CELLULAR_RESPONSE_TO_HEAT	GOBP_CELLULAR_RESPONSE_TO_HEAT	93	0.501222	1.73837	0.000305375	0.00680737	0.00548978	5182	tags=70%, list=39%, signal=43%	CRYAB/HSPB8/BAG2/THBS1/HMOX1/HSPA6/BAG3/NUP155/ATP2A2/NUP205/IER5/IRAK1/NUP153/NUP107/SEC13/NUP188/EIF2S1/DNAJB6/GSK3B/CLPB/MAPK3/DNAJB1/RPA1/DHX36/CAMK2D/RAE1/MAPK1/NUP85/NUP133/POLR2D/CAMK2B/HSP90AB1/AKT1S1/NUP160/NUP93/BAG4/LYN/HTRA2/VCP/MAPT/PRKACA/FKBP4/NUP37/SCARA5/CD34/CAMK2A/FGF1/TPR/PTGES3/RPA3/MAPKAPK2/HSP90AA1/CAMK2G/NUP62/RPA2/EP300/NUP98/NUP214/NUP50/SEH1L/STUB1/NUP210/ST8SIA1/HSBP1/…
GOBP_MUSCLE_CELL_PROLIFERATION	GOBP_MUSCLE_CELL_PROLIFERATION	160	0.461446	1.73723	2.86318e-05	0.00108042	0.0008713	3173	tags=48%, list=24%, signal=37%	CNN1/IGFBP5/PDGFRB/MMP9/TPM1/AKR1B1/GJA1/FOXC2/TGFB3/RBPMS2/APOD/CCNB1/MMP2/OGN/ADAMTS1/THBS1/RBP4/HMOX1/P2RY6/TGM2/IL6/TGFBR1/ELN/PRKDC/JUN/EREG/EFEMP2/ANGPT1/PDGFB/GATA6/PRKG1/KLF4/TGFB2/ALOX12/ZFPM2/EGFR/DNMT1/CALCRL/IRAK1/WNT2/MYOCD/JARID2/SIX5/HBEGF/MAPK11/PDE1A/IGF1/KPNA1/APLN/CTNNB1/MYB/SAV1/NPR1/NOTCH1/HDAC4/GNAI3/SMAD1/NDRG2/TBX5/MAPK1/NR4A3/MAPK14/LDLRAP1/MFN2/PRKAR1A/CTNNBIP1/SERPINF2/…
GOBP_AMINO_ACID_IMPORT	GOBP_AMINO_ACID_IMPORT	45	0.567125	1.73679	0.00105388	0.0166705	0.0134439	3383	tags=47%, list=25%, signal=35%	SLC1A6/SLC6A14/RGS2/RGS4/SLC7A5/SLC9A3R1/SLC7A11/SLC6A6/ATP1A2/ITGB1/SLC16A2/SLC1A3/SLC6A9/SLC7A1/SLC1A4/SLC43A1/SLC3A2/SLC36A4/SFXN1/SLC1A5/SLC7A2
GOMF_MICROTUBULE_MOTOR_ACTIVITY	GOMF_MICROTUBULE_MOTOR_ACTIVITY	60	0.532109	1.73652	0.00161817	0.0228293	0.0184106	1693	tags=32%, list=13%, signal=28%	KIF2C/KIF11/KIF4A/CENPE/KIF20A/KIF14/KIF23/DYNC1I1/KIF15/KIFC1/KIF1B/KIF1A/SMC3/KIF26B/KIF3C/KIF18A/KIF2A/KIF5B/KIF22
GOBP_MICROTUBULE_CYTOSKELETON_ORGANIZATION	GOBP_MICROTUBULE_CYTOSKELETON_ORGANIZATION	424	0.419455	1.73596	8.52692e-09	1.18695e-06	9.57209e-07	3816	tags=43%, list=28%, signal=32%	TUBB6/CRYAB/CDC20/TPX2/SLC16A1/AURKA/FLNA/ASPM/TUBB3/PRC1/KIF2C/KIF11/CCNB2/KIF4A/CENPE/KIF20A/MAP1B/CDK5R1/TUBA1A/TUBB2B/NUSAP1/CENPA/NEK2/GJA1/KIF23/PLK1/TTK/SPAG5/CCNB1/MAD2L1/RACGAP1/MAP1A/NUF2/PLK2/AURKB/ESPL1/SPC25/CCDC8/MYBL2/CLIP3/TUBA1B/EML1/KATNAL1/PSRC1/KIFC1/NDC80/MAP2/EPHA3/STIL/PLK4/CHEK1/DIXDC1/STMN3/STMN1/NEK6/TACC3/SMC3/WDR62/NEFL/FSD1/TUBA1C/BRCA1/NDE1/MAP7D1/MAPRE2/TTLL7/CKAP5/…
GOCC_MITOTIC_SPINDLE	GOCC_MITOTIC_SPINDLE	108	0.4858	1.73318	0.000207432	0.00502789	0.00405472	3095	tags=43%, list=23%, signal=33%	FAM83D/TPX2/AURKA/ASPM/PRC1/CKAP2L/KIF11/GEM/CENPE/NUSAP1/KIF23/PLK1/ECT2/SPAG5/MAD2L1/RACGAP1/AURKB/ESPL1/EML1/CDC6/KIFC1/TACC3/SMC3/CLTC/KIF18A/CDC27/YEATS2/DCTN1/STAG1/KIF22/CDK5RAP2/GOLGA2/TBL1X/MAP4/RAE1/MAPK1/MAPRE1/BCCIP/SIRT2/SMC1A/RCC2/CDC7/LIMK2/SMC6/HECW2/TPPP
GOBP_SISTER_CHROMATID_COHESION	GOBP_SISTER_CHROMATID_COHESION	35	0.591049	1.73317	0.00219434	0.0282817	0.0228076	2935	tags=54%, list=22%, signal=43%	CDC20/CDCA5/BUB1B/PLK1/BUB1/ESPL1/FEN1/SMC3/HORMAD1/RAD21/STAG1/KIF22/RAD51C/CTNNB1/ESCO2/RB1/SMC1A/AXIN2/SMC1B
GOBP_REGULATION_OF_WNT_SIGNALING_PATHWAY	GOBP_REGULATION_OF_WNT_SIGNALING_PATHWAY	304	0.425387	1.7322	9.46333e-07	6.5523e-05	5.28407e-05	3612	tags=45%, list=27%, signal=33%	SFRP2/SULF1/CTHRC1/COL1A1/SFRP4/GREM1/SCEL/SFRP1/SULF2/SOX9/CAV1/PRICKLE1/DKK1/SLC9A3R1/TCF7L1/ROR2/APCDD1L/LRP1/DACT3/DEPDC1B/EGR1/SOX7/WWTR1/WNT11/SOX2/DACT1/LATS2/CDH2/DAB2/FZD7/DIXDC1/PSMD2/PLEKHA4/DAAM2/GLI3/SOSTDC1/IGFBP6/APOE/SNAI2/BICC1/BARX1/APP/STK3/RSPO3/MAD2L2/PSMC1/MACF1/PSMD1/DKK3/RUVBL1/GPRC5B/EGFR/PSMD11/DKK2/PSMD8/ABL1/PSMD3/RBMS3/NFATC4/SKI/ZRANB1/PSMB2/PSMD7/RECK/ZNF703/KPNA1/N…
GOBP_TRANSITION_METAL_ION_HOMEOSTASIS	GOBP_TRANSITION_METAL_ION_HOMEOSTASIS	118	0.480001	1.73103	5.66145e-05	0.00188635	0.00152124	1925	tags=28%, list=14%, signal=24%	S100A8/S100A9/MT1X/MT2A/MT1G/HEPH/MT1E/PRNP/STEAP4/SLC39A14/TFRC/CYBRD1/HMOX1/MYC/BMP6/APP/SLC39A8/SLC31A1/SLC39A7/MT1M/NEO1/TF/ATP6V0D1/SLC6A9/EPAS1/ATP6V1A/SLC30A2/SLC31A2/TTC7A/FTL/SLC11A1/SLC30A4/MT1H
GOBP_REGULATION_OF_AXONOGENESIS	GOBP_REGULATION_OF_AXONOGENESIS	139	0.467482	1.73059	9.28227e-05	0.0028502	0.00229853	3611	tags=44%, list=27%, signal=32%	FN1/SPP1/CXCL12/EPHB3/THY1/MAP1B/CDK5R1/DBN1/SEMA3A/LRP1/EPHA4/MAP2/SLIT2/NRP1/CDH2/NEFL/LINGO1/DIP2B/WNT7A/MAP2K1/MACF1/SEMA3D/PLXNA1/SRF/RTN4R/METRN/PLXND1/EFNA1/SHOX2/SEMA7A/CHODL/SEMA3G/CRABP2/NGFR/SEMA4F/GSK3B/GOLGA4/EPHA7/LRP4/CHN1/SEMA5B/BRSK1/EPHB2/NTN1/RND2/NTRK2/TIAM1/SEMA6B/SEMA6C/L1CAM/ARHGDIA/SEMA4C/CYFIP1/SKIL/PAK2/NDEL1/RTN4/MAPT/MT3/BRSK2/MARK2
GOBP_GAP_JUNCTION_ASSEMBLY	GOBP_GAP_JUNCTION_ASSEMBLY	12	0.766085	1.7297	0.0026892	0.0325196	0.0262253	1920	tags=67%, list=14%, signal=57%	GJB2/CAV1/GJA1/GJB6/IL1B/GJA5/AGT/GJC1
GOBP_REGULATION_OF_TRANSCRIPTION_INVOLVED_IN_G1_S_TRANSITION_OF_MITOTIC_CELL_CYCLE	GOBP_REGULATION_OF_TRANSCRIPTION_INVOLVED_IN_G1_S_TRANSITION_OF_MITOTIC_CELL_CYCLE	24	0.650994	1.72907	0.00292801	0.0345406	0.0278552	2483	tags=62%, list=18%, signal=51%	RRM2/CDT1/CDC6/E2F1/CCNE1/KLF11/TYMS/CCNA1/FBXO5/TFDP1/E2F6/BACH1/E2F7/PCNA/RB1
GOBP_NUCLEOSOME_ORGANIZATION	GOBP_NUCLEOSOME_ORGANIZATION	88	0.500464	1.72854	0.000836712	0.0139023	0.0112115	3344	tags=47%, list=25%, signal=35%	SOX9/CENPA/MCM2/OIP5/CENPN/CHAF1B/ASF1B/CENPM/CENPL/CENPI/NAP1L3/HMGB2/RUVBL1/ANP32E/TSPYL5/HMGA1/CENPO/SUPT6H/SMARCD2/UBN1/POLE3/HAT1/CENPK/MCM3AP/HP1BP3/SMARCA4/CENPH/CENPQ/ANP32B/NFE2/BPTF/GRWD1/SUPT16H/NAP1L2/HIRA/LIN54/SMARCB1/PAF1/VPS72/ARID1A/SPTY2D1
GOBP_POSITIVE_REGULATION_OF_FIBROBLAST_PROLIFERATION	GOBP_POSITIVE_REGULATION_OF_FIBROBLAST_PROLIFERATION	42	0.569182	1.72832	0.00271597	0.03278	0.0264353	2049	tags=52%, list=15%, signal=45%	FN1/SPHK1/PDGFRB/CCNA2/CDK6/CCNB1/PDGFC/CDC6/DDR2/E2F1/PRKDC/EREG/MYC/PDGFB/CDK4/PDGFRA/AGT/WNT2/GAS6/IGF1/NGFR/MYB
GOBP_MESENCHYME_DEVELOPMENT	GOBP_MESENCHYME_DEVELOPMENT	247	0.43443	1.72802	2.89848e-06	0.000160674	0.000129575	2809	tags=41%, list=21%, signal=33%	SFRP2/ACTG2/COL1A1/SERPINB3/FN1/GREM1/FAM83D/ACTC1/SFRP1/TEAD2/SOX9/TWIST1/ACTA2/FLNA/PDGFRB/ZNF750/HEYL/SMO/FOXC2/TGFB3/NRP2/EDNRA/SEMA3A/DCHS1/VASN/DACT3/IL17RD/PDPN/TGFB1I1/FGFR1/HEY1/WWTR1/IL6/TGFBR1/EPHA3/LOXL2/HGF/NRP1/HAS2/WNT11/SIX2/CDH2/DAB2/FOXD1/MYC/CORO1C/SNAI2/RDH10/BCL9L/BNC2/ANXA6/NRTN/SNAI1/MAD2L2/TGFB2/KITLG/ZFPM2/SEMA3D/NOS3/IL1B/HMGA2/MSX1/PITX2/EZH2/WNT2/NOLC1/RBM24/EFNA1/TCF1…
GOBP_VASCULAR_ASSOCIATED_SMOOTH_MUSCLE_CELL_DIFFERENTIATION	GOBP_VASCULAR_ASSOCIATED_SMOOTH_MUSCLE_CELL_DIFFERENTIATION	25	0.643388	1.72686	0.00160166	0.0226474	0.0182639	2082	tags=48%, list=15%, signal=41%	COMP/EFEMP2/PDGFB/GATA6/ADM/SRF/DNMT1/MYOCD/SGCB/NFATC3/CTH/NOTCH1
GOBP_CHONDROITIN_SULFATE_BIOSYNTHETIC_PROCESS	GOBP_CHONDROITIN_SULFATE_BIOSYNTHETIC_PROCESS	20	0.672427	1.72656	0.0037822	0.0417843	0.0336968	2516	tags=55%, list=19%, signal=45%	VCAN/DCN/BGN/CHST11/CSPG4/CHPF/CHST3/DSE/XYLT1/CHSY1/CSPG5
GOBP_EPITHELIAL_CELL_PROLIFERATION	GOBP_EPITHELIAL_CELL_PROLIFERATION	339	0.421791	1.72573	2.30715e-07	2.0945e-05	1.6891e-05	3475	tags=42%, list=26%, signal=32%	SFRP2/SULF1/FGFBP1/PTN/CD109/KRT4/SFRP1/SULF2/SOX9/TWIST1/IGFBP5/CXCL12/FAP/KLK8/CAV1/COL8A1/CCL11/SMO/GJA1/ECM1/CDK6/NRP2/OSR2/SPARC/IQGAP3/UHRF1/F3/SCG2/TGM1/ADAM17/THBS1/FGFR1/CAV2/HMOX1/NUPR1/COL8A2/THBS4/HYAL1/FST/HTRA1/SERPINF1/IL6/TGFBR1/LOXL2/HGF/PRKDC/NRP1/HAS2/SOX2/FZD7/FGF7/EREG/PGF/MYC/C5AR1/NOD2/APOE/EGFL7/SNAI2/ERRFI1/KLF9/NOTCH2/BMP6/PDGFB/HMGB2/WNT7A/MAP2K1/TGFB2/EGFR/LIMS2/MTSS1/…
GOBP_KERATINOCYTE_DIFFERENTIATION	GOBP_KERATINOCYTE_DIFFERENTIATION	183	0.449383	1.72565	2.24367e-05	0.000872941	0.00070398	948	tags=22%, list=7%, signal=21%	SPRR1B/S100A7/PI3/KRT14/KRT16/SPRR3/KRT6B/KRT23/DSG3/SPRR1A/DSC2/CD109/DSP/KRT4/ANXA1/SCEL/DSC3/SERPINB13/CLIC4/PALLD/SPINK5/PRSS8/CTSK/KRT1/CYP26B1/SPRR2G/ABCA12/PKP1/CNFN/TGM1/KLK5/KRT24/LCE3D/PCSK6/IVL/EREG/ERRFI1/KLK13/ADAM9/KRT31
GOBP_NEGATIVE_REGULATION_OF_EPITHELIAL_CELL_PROLIFERATION	GOBP_NEGATIVE_REGULATION_OF_EPITHELIAL_CELL_PROLIFERATION	113	0.48095	1.72517	0.000288056	0.00655781	0.00528852	2092	tags=30%, list=16%, signal=26%	SFRP2/SULF1/PTN/CD109/KRT4/SFRP1/SOX9/CAV1/GJA1/CDK6/SPARC/SCG2/THBS1/CAV2/NUPR1/SERPINF1/TGFBR1/SOX2/EREG/APOE/SNAI2/KLF9/TGFB2/LIMS2/MTSS1/SFN/CCL2/BRCA2/MAGED1/CASK/NGFR/CDKN1C/SAV1/PDCD10
GOBP_NEGATIVE_REGULATION_OF_VASCULATURE_DEVELOPMENT	GOBP_NEGATIVE_REGULATION_OF_VASCULATURE_DEVELOPMENT	82	0.502231	1.72504	0.000399575	0.00837103	0.00675078	1555	tags=30%, list=12%, signal=27%	SULF1/THBS2/PTN/SERPINE1/DCN/EMILIN1/SPINK5/COL4A2/E2F2/PLK2/SPARC/ADAMTS1/THBS1/THBS4/SERPINF1/HSPG2/ATP2B4/PGK1/KLF4/TGFB2/SLC12A2/ADAMTS9/EFNA3/TIE1/CREB3L1
GOBP_DNA_REPLICATION_INDEPENDENT_NUCLEOSOME_ORGANIZATION	GOBP_DNA_REPLICATION_INDEPENDENT_NUCLEOSOME_ORGANIZATION	27	0.634951	1.72469	0.00188559	0.0252912	0.020396	2850	tags=59%, list=21%, signal=47%	CENPA/OIP5/CENPN/ASF1B/CENPM/CENPL/CENPI/RUVBL1/CENPO/UBN1/HAT1/CENPK/CENPH/CENPQ/SUPT16H/HIRA
GOBP_EXTRACELLULAR_REGULATION_OF_SIGNAL_TRANSDUCTION	GOBP_EXTRACELLULAR_REGULATION_OF_SIGNAL_TRANSDUCTION	10	0.798367	1.72437	0.00204917	0.0269002	0.0216936	587	tags=40%, list=4%, signal=38%	GREM1/FBN2/FBN1/LTBP1
GOBP_NEGATIVE_REGULATION_OF_CARTILAGE_DEVELOPMENT	GOBP_NEGATIVE_REGULATION_OF_CARTILAGE_DEVELOPMENT	20	0.671025	1.72296	0.00402426	0.0433353	0.0349476	1348	tags=55%, list=10%, signal=50%	PTHLH/GREM1/EFEMP1/SOX9/ADAMTS12/TGFBR1/WNT11/SNAI2/GLI2/LEP/PTPN11
GOBP_DNA_PACKAGING	GOBP_DNA_PACKAGING	127	0.471192	1.72215	9.77026e-05	0.0029456	0.00237547	2979	tags=38%, list=22%, signal=30%	SOX9/TOP2A/CDCA5/NCAPG/NUSAP1/CENPA/CCNB1/MCM2/OIP5/CENPN/NCAPH/NCAPD2/SMC2/CHAF1B/ASF1B/CENPM/CENPL/CENPI/NAP1L3/HMGB2/SMC4/RUVBL1/HMGA2/DNMT1/TSPYL5/NOC2L/HMGA1/CENPO/INCENP/UBN1/PHF13/NCAPD3/POLE3/SUV39H1/HAT1/CENPK/TRIM28/HP1BP3/CENPH/CENPQ/ANP32B/GRWD1/SIRT2/NAP1L2/HIRA/HELLS/LIN54/MORC2
GOBP_CELL_ADHESION_MEDIATED_BY_INTEGRIN	GOBP_CELL_ADHESION_MEDIATED_BY_INTEGRIN	62	0.52609	1.72197	0.00109697	0.017156	0.0138354	1348	tags=39%, list=10%, signal=35%	SFRP2/ITGA5/SERPINE1/FBN1/ADA/FOXC2/ITGBL1/COL16A1/ITGA11/CCL21/PLAU/ADAM17/NPNT/JAM3/RAC3/DPP4/ITGB5/SNAI2/ADAM9/ITGB8/TGFB2/CYP1B1/ITGB1/PTPN11
GOBP_PROTEIN_DNA_COMPLEX_SUBUNIT_ORGANIZATION	GOBP_PROTEIN_DNA_COMPLEX_SUBUNIT_ORGANIZATION	173	0.453227	1.72162	4.15917e-05	0.00144739	0.00116724	4963	tags=55%, list=37%, signal=35%	SOX9/CENPF/CENPE/CENPA/MCM2/OIP5/CDT1/CENPN/RAD51/TCF4/CHAF1B/MYC/ASF1B/MCM4/CENPM/CENPL/CENPI/NAP1L3/HMGB2/RUVBL1/ANP32E/TSPYL5/RAD23B/HMGA1/CENPO/SUPT6H/MCM6/PARP1/SMARCD2/THRA/UBN1/RAD51C/TAF1B/POLE3/CAND1/RPA1/HAT1/CENPK/MCM5/MCM3AP/HP1BP3/GTF2E1/SMARCA4/CENPH/CHD1L/CUL4A/RB1/CENPQ/PSMC4/ANP32B/NFE2/BPTF/BRF2/GRWD1/PSMC2/MCM7/SUPT16H/NAP1L2/HIRA/HELLS/LIN54/SMARCB1/PAF1/VPS72/PSMC3/ARID1A/SPT…
GOBP_SPROUTING_ANGIOGENESIS	GOBP_SPROUTING_ANGIOGENESIS	104	0.486592	1.72124	0.000450475	0.00892368	0.00719646	4627	tags=62%, list=34%, signal=41%	FGFBP1/GREM1/ITGA5/ANXA1/FOXC2/E2F2/PLK2/EFNB2/THBS1/HMOX1/SLIT2/LOXL2/NRP1/EPHB4/PGF/ANGPT1/RSPO3/KLF4/SRF/ADAMTS9/AGTR1/ABL1/AKT3/MEOX2/CREB3L1/EGR3/RECK/NGFR/NOTCH1/PDCD10/RHOJ/SMAD1/TEK/E2F7/PIK3CB/STARD13/MAP3K3/GPLD1/HDAC5/TJP1/ITGB1BP1/FGF2/VEGFB/PTGS2/NR4A1/KDR/LEF1/CDH13/ACVRL1/FGF1/TBXA2R/EPHA2/EPN1/JMJD6/BMP4/RHOA/PDPK1/ROBO1/FUT1/KLF2/BMPER/CDC42/HDAC9/E2F8
GOBP_NEGATIVE_REGULATION_OF_ANOIKIS	GOBP_NEGATIVE_REGULATION_OF_ANOIKIS	17	0.690525	1.71825	0.00515564	0.0511805	0.0412743	2554	tags=59%, list=19%, signal=48%	CEACAM6/ITGA5/CEACAM5/CAV1/PDK4/SNAI2/ITGB1/NOTCH1/MCL1/NTRK2
GOCC_CELL_CELL_JUNCTION	GOCC_CELL_CELL_JUNCTION	416	0.414475	1.7171	6.02085e-08	6.8572e-06	5.52996e-06	3478	tags=41%, list=26%, signal=31%	DES/DSG3/DSC2/DSP/ITGA5/ANXA1/DSC3/PDLIM3/CLIC4/MYADM/FLNA/GJB2/CDH11/NDRG1/AKR1B1/ACTN1/GJA1/ECT2/PVR/DBN1/CALB2/SV2A/SH3KBP1/CNN3/GJB6/IQGAP3/DCHS1/AMOTL1/PGM5/EFNB2/PKP1/SLC2A1/NEXN/TMEM65/ADAM17/EPHA4/CDC42EP1/AHNAK/ANXA2/JAM3/PDLIM7/TGFBR1/CLDN3/PDLIM4/CDH2/DPP4/BAIAP2/CNTNAP2/CDCA3/RDX/SORBS1/HEG1/IGSF11/APP/CDK4/ATP2A2/CLDN11/SGCA/ANK2/ARHGAP24/AMOTL2/ATP1A2/FRMD4B/ATP1A1/RASIP1/PLXDC1/LIM…
GOBP_REGULATION_OF_SYSTEMIC_ARTERIAL_BLOOD_PRESSURE_BY_HORMONE	GOBP_REGULATION_OF_SYSTEMIC_ARTERIAL_BLOOD_PRESSURE_BY_HORMONE	35	0.585542	1.71702	0.00277561	0.0331802	0.026758	3250	tags=49%, list=24%, signal=37%	CES1/MME/CPA3/ENPEP/F2R/AVPR1A/PCSK5/CTSG/NOS3/AGT/AGTR1/OXTR/RASL10B/ECE1/SERPINF2/EDN1/CMA1
GOBP_ARTERY_DEVELOPMENT	GOBP_ARTERY_DEVELOPMENT	80	0.504156	1.71647	0.000403327	0.00842146	0.00679146	1878	tags=36%, list=14%, signal=31%	COMP/LOX/PRRX1/MYLK/PDGFRB/FKBP10/PRICKLE1/FOXC2/LRP1/HEY1/TGFBR1/NDST1/NRP1/WNT11/GLI3/APOE/EFEMP2/TGFB2/SRF/ADAMTS9/LEP/GJA5/AKT3/PLXND1/MYOCD/ADAMTS6/PDE2A/NGFR/JAG1
GOBP_PLASMINOGEN_ACTIVATION	GOBP_PLASMINOGEN_ACTIVATION	18	0.678742	1.71617	0.00468226	0.0478462	0.0385854	2678	tags=56%, list=20%, signal=45%	SERPINE1/SERPINE2/PLAU/THBS1/PGK1/ENO1/PLAT/F12/SERPINF2/FGG
GOBP_MUCOPOLYSACCHARIDE_METABOLIC_PROCESS	GOBP_MUCOPOLYSACCHARIDE_METABOLIC_PROCESS	98	0.489191	1.71396	0.000298716	0.00668271	0.00538924	4278	tags=59%, list=32%, signal=41%	VCAN/LUM/DCN/BGN/HMMR/CHST11/OGN/CSPG4/HYAL1/FMOD/NDST1/HGF/HAS2/PRELP/B4GALT5/ST3GAL6/ANGPT1/PDGFB/CHST6/CHPF/CHST3/IL1B/CLTC/DSE/GLCE/OMD/XYLT1/B3GNT4/CHST1/HAS1/B4GALT2/B4GALT3/AP2A1/EGFLAM/ST3GAL2/CHSY1/ARSB/CSPG5/DSEL/ST3GAL3/EXT2/B4GALT4/B3GNT2/HYAL2/EGF/FGF2/TGFB1/PIM1/EXT1/ACAN/CHST7/HEXB/ITIH5/CHST2/GALNS/HYAL3/XYLT2/B3GALT6
GOBP_RESPONSE_TO_PLATELET_DERIVED_GROWTH_FACTOR	GOBP_RESPONSE_TO_PLATELET_DERIVED_GROWTH_FACTOR	17	0.688741	1.71381	0.00588779	0.0563931	0.045478	2780	tags=65%, list=21%, signal=51%	PTN/PDGFRB/CCNA2/HYAL1/HAS2/RDX/ERRFI1/HAS1/FYN/CBL/FER
GOBP_REGULATION_OF_EPITHELIAL_TO_MESENCHYMAL_TRANSITION	GOBP_REGULATION_OF_EPITHELIAL_TO_MESENCHYMAL_TRANSITION	82	0.498894	1.71358	0.000477366	0.00934444	0.00753579	2182	tags=38%, list=16%, signal=32%	SFRP2/COL1A1/SERPINB3/GREM1/SFRP1/TWIST1/ZNF750/TGFB3/VASN/DACT3/IL17RD/PDPN/TGFB1I1/WWTR1/IL6/TGFBR1/EPHA3/LOXL2/DAB2/BCL9L/SNAI1/MAD2L2/TGFB2/IL1B/EZH2/EFNA1/ZNF703/JAG1/CTNNB1/NOTCH1/DAG1
GOCC_INTRINSIC_COMPONENT_OF_EXTERNAL_SIDE_OF_PLASMA_MEMBRANE	GOCC_INTRINSIC_COMPONENT_OF_EXTERNAL_SIDE_OF_PLASMA_MEMBRANE	21	0.66158	1.71338	0.00419325	0.0444442	0.0358418	3140	tags=57%, list=23%, signal=44%	CEACAM5/THY1/F3/PRNP/ADAM9/CD14/RTN4R/PRND/CD24/FOLR2/IGSF21/HYAL2
GOBP_REGULATION_OF_WOUND_HEALING	GOBP_REGULATION_OF_WOUND_HEALING	109	0.480548	1.71326	0.000186802	0.00468051	0.00377458	2213	tags=36%, list=16%, signal=30%	SERPINB2/CD109/ANXA1/SERPINE1/THBD/CD36/FAP/SERPINE2/CAV1/MYLK/SMOC2/KRT1/PROS1/GJA1/FOXC2/F3/PLAU/THBS1/PLAUR/F2R/CLDN3/APOE/TNFRSF12A/PDGFB/PRKG1/ALOX12/SLC12A2/PDGFRA/ITGB1/NOS3/C1QTNF1/HBEGF/SH2B3/CASK/PLAT/F12/CADM4/CXCR4/EPHB2
GOBP_CYTOSKELETON_DEPENDENT_CYTOKINESIS	GOBP_CYTOSKELETON_DEPENDENT_CYTOKINESIS	71	0.509266	1.7131	0.00141649	0.020731	0.0167184	1143	tags=23%, list=8%, signal=21%	ANLN/CEP55/KIF4A/KIF20A/NUSAP1/CENPA/KIF23/MYH10/PLK1/ECT2/RACGAP1/AURKB/ESPL1/RTKN/STMN1/CKAP2
GOBP_RESPONSE_TO_TRANSFORMING_GROWTH_FACTOR_BETA	GOBP_RESPONSE_TO_TRANSFORMING_GROWTH_FACTOR_BETA	221	0.434689	1.71223	1.02533e-05	0.000486567	0.00039239	3226	tags=38%, list=24%, signal=29%	POSTN/COL1A1/COL3A1/LOX/CD109/ASPN/COL1A2/FBN2/SFRP1/PEG10/SOX9/FBN1/CAV1/EMILIN1/HTRA3/CILP/COL4A2/TGFB3/CHST11/VASN/IL17RD/ADAM17/LRRC32/TGFB1I1/THBS1/CAV2/LTBP1/HTRA1/TGFBR1/FMOD/LATS2/FNDC4/JUN/DAB2/ITGB5/BCL9L/ADAM9/ITGB8/WNT7A/TGFB2/LTBP2/DKK3/WNT2/PARD3/SKI/MYOCD/NOX4/PDE2A/GLG1/NR3C1/PARP1/ZNF703/RASL11B/PDE3A/CDH5/CDKN1C/SMURF1/CRKL/FYN/SMAD1/HSPA5/STRAP/CBL/EPB41L5/SNW1/HSP90AB1/TGFBRAP…
GOBP_TRABECULA_FORMATION	GOBP_TRABECULA_FORMATION	21	0.66112	1.71219	0.00425446	0.0447147	0.03606	584	tags=38%, list=4%, signal=36%	COL1A1/GREM1/FBN2/SFRP1/MMP2/ADAMTS1/RBP4/HEY1
GOBP_CHROMOSOME_LOCALIZATION	GOBP_CHROMOSOME_LOCALIZATION	62	0.523051	1.71203	0.00131491	0.0195179	0.0157402	650	tags=26%, list=5%, signal=25%	FAM83D/CENPF/CDCA5/KIF2C/GEM/CENPE/CDCA8/KIF14/SPAG5/CCNB1/NUF2/AURKB/CDT1/PSRC1/KIFC1/NDC80
GOBP_ENDODERM_DEVELOPMENT	GOBP_ENDODERM_DEVELOPMENT	67	0.51569	1.71096	0.00184267	0.0249129	0.0200909	1532	tags=34%, list=11%, signal=31%	FN1/COL5A1/COL5A2/ITGA5/COL11A1/COL6A1/COL12A1/COL8A1/MMP9/INHBA/COL4A2/DKK1/MMP2/ITGA7/SOX7/SOX2/ITGB5/GATA6/MMP14/HMGA2/PELO/DUSP5/DUSP1
GOMF_TOLL_LIKE_RECEPTOR_BINDING	GOMF_TOLL_LIKE_RECEPTOR_BINDING	12	0.757776	1.71094	0.0034221	0.0387661	0.0312628	124	tags=25%, list=1%, signal=25%	S100A8/S100A9/CD36
GOBP_POSITIVE_REGULATION_OF_CELL_CYCLE_PHASE_TRANSITION	GOBP_POSITIVE_REGULATION_OF_CELL_CYCLE_PHASE_TRANSITION	82	0.498076	1.71077	0.000498582	0.00945724	0.00762676	2483	tags=43%, list=18%, signal=35%	FAM83D/ANXA1/CDCA5/CDC25B/UBE2E2/UBE2C/CCNB1/ESPL1/DTL/CDT1/CDC25A/ADAMTS1/ADAM17/CDC6/HYAL1/HSPA2/CDC25C/RDX/EIF4G1/APP/CDK4/EGFR/FBXO5/EZH2/CRNN/CDC27/TFDP1/RAD51C/MAPK15/DYRK3/CDC73/LSM11/CUL4A/TMOD3/RB1
GOBP_PLASMA_LIPOPROTEIN_PARTICLE_CLEARANCE	GOBP_PLASMA_LIPOPROTEIN_PARTICLE_CLEARANCE	46	0.554611	1.71052	0.00313607	0.0362442	0.029229	2881	tags=39%, list=21%, signal=31%	LDLR/CD36/LIPG/PCSK9/HMOX1/ANXA2/APOE/NPC1/CLTC/SCARB1/MSR1/AP2S1/AP2A1/VLDLR/HDLBP/LDLRAP1/EHD1/GPLD1
GOBP_REGULATION_OF_CELL_MATRIX_ADHESION	GOBP_REGULATION_OF_CELL_MATRIX_ADHESION	107	0.480625	1.71045	0.00043996	0.00886145	0.00714628	2767	tags=37%, list=21%, signal=30%	POSTN/CEACAM6/GREM1/SFRP1/SERPINE1/CD36/S100A10/THY1/CDK6/APOD/COL16A1/CCL21/LRP1/PLAU/THBS1/EPHA3/NRP1/CORO1C/GPM6B/EFEMP2/MAP4K4/MACF1/MMP14/PPM1F/ABL1/VCL/DUSP3/CASK/JAG1/GSK3B/EPHA1/DAG1/TEK/BST1/PIK3CB/ADAM15/EPB41L5/RIN2/CCR7/RCC2
GOBP_CHONDROCYTE_PROLIFERATION	GOBP_CHONDROCYTE_PROLIFERATION	16	0.695196	1.70879	0.00844187	0.070319	0.0567085	1360	tags=50%, list=10%, signal=45%	COMP/SOX9/DDR2/STC1/SIX2/MMP14/HMGA2/MMP16
GOBP_DNA_REPLICATION_INITIATION	GOBP_DNA_REPLICATION_INITIATION	26	0.633787	1.70804	0.00249878	0.0309948	0.0249956	3688	tags=69%, list=27%, signal=50%	MCM10/MCM2/CDT1/CDC6/CCNE1/MCM4/CCNE2/POLE2/TOPBP1/PRIM1/MCM6/POLE3/MCM5/POLA2/MCM7/GINS3/POLE/NOC3L
GOBP_ENDOTHELIAL_CELL_MORPHOGENESIS	GOBP_ENDOTHELIAL_CELL_MORPHOGENESIS	11	0.777208	1.7057	0.0034681	0.0389322	0.0313967	915	tags=45%, list=7%, signal=42%	CLIC4/COL15A1/COL18A1/STC1/HEG1
GOBP_MESODERMAL_CELL_DIFFERENTIATION	GOBP_MESODERMAL_CELL_DIFFERENTIATION	26	0.632771	1.7053	0.00259076	0.0318206	0.0256616	1238	tags=38%, list=9%, signal=35%	SFRP2/INHBA/GJA1/FOXC2/DKK1/SIX2/EYA2/KLF4/ITGB1/HMGA2
GOBP_REGULATION_OF_STEROID_BIOSYNTHETIC_PROCESS	GOBP_REGULATION_OF_STEROID_BIOSYNTHETIC_PROCESS	80	0.500648	1.70453	0.000496125	0.00944598	0.00761768	1268	tags=31%, list=9%, signal=28%	SCD/FASN/CES1/SQLE/DHCR7/INSIG1/HMGCS1/LSS/EGR1/IDI1/STARD4/SREBF2/APOE/SNAI2/ACACA/BMP6/SNAI1/HMGCR/FDPS/DKK3/ATP1A1/ADM/FGFR4/SREBF1/LEP
GOCC_INTERCALATED_DISC	GOCC_INTERCALATED_DISC	46	0.552517	1.70406	0.00343474	0.0387661	0.0312628	1950	tags=41%, list=14%, signal=35%	DES/DSC2/DSP/ACTN1/GJA1/PGM5/SLC2A1/TMEM65/CDH2/ANK2/ATP1A2/ATP1A1/GJA5/FHOD1/VCL/YWHAH/DSG2/GJC1/KCNJ2
GOBP_REGULATION_OF_CHONDROCYTE_DIFFERENTIATION	GOBP_REGULATION_OF_CHONDROCYTE_DIFFERENTIATION	37	0.572803	1.70405	0.00410518	0.0439526	0.0354454	2993	tags=59%, list=22%, signal=46%	PTHLH/GREM1/EFEMP1/SOX9/ADAMTS12/TRPS1/TGFBR1/LOXL2/SIX2/GLI3/SNAI2/BMP6/GLI2/PTPN11/SHOX2/GLG1/RARB/FGF18/BMPR1B/AXIN2/LTBP3/MAF
GOBP_EPIDERMIS_DEVELOPMENT	GOBP_EPIDERMIS_DEVELOPMENT	323	0.417448	1.70398	1.46725e-06	9.37843e-05	7.5632e-05	2012	tags=29%, list=15%, signal=25%	SPRR1B/S100A7/PI3/KRT14/KRT16/SPRR3/KRT6B/CALML5/KRT23/DSG3/SPRR1A/DSC2/SFRP4/PTHLH/CD109/DSP/KRT4/ANXA1/SCEL/DSC3/SERPINB13/SOX9/KLK7/CLIC4/PALLD/IGFBP5/EMP1/ZNF750/GAL/SPINK5/PRSS8/CTSK/SMO/KRT1/SULT2B1/INHBA/TNFRSF19/CYP26B1/SPRR2G/SLC9A3R1/ABCA12/BNC1/PKP1/CNFN/TGM1/MAFG/CST6/FST/KLK5/KRT24/LCE3D/PLOD1/PCSK6/IVL/FGF7/EREG/SOSTDC1/ERRFI1/KLK13/ADAM9/KRT31/SNAI1/ATP2A2/GATA6/KLF4/MAP2K1/TGFB2/E…
GOCC_MICROTUBULE_ASSOCIATED_COMPLEX	GOCC_MICROTUBULE_ASSOCIATED_COMPLEX	126	0.466828	1.70359	0.000189129	0.00471995	0.00380638	2167	tags=31%, list=16%, signal=26%	ACTG2/ACTC1/ACTA2/AURKA/BIRC5/KIF2C/KIF11/KIF20A/CDCA8/MAP1B/KIF14/KIF23/DYNC1I1/LRP8/MAP1A/AURKB/KIF15/EML1/KIFC1/MAP2/KIF1B/KIF1A/KIF26B/NDE1/KIFAP3/KIF3C/KIF18A/KLC3/KIF2A/KIF5B/DCTN1/KIF22/INCENP/DYNC1LI1/PEA15/KIF3B/MAP4/SNX4/DYNC1LI2
GOBP_POSITIVE_REGULATION_OF_CELL_MORPHOGENESIS_INVOLVED_IN_DIFFERENTIATION	GOBP_POSITIVE_REGULATION_OF_CELL_MORPHOGENESIS_INVOLVED_IN_DIFFERENTIATION	66	0.514581	1.70259	0.00155249	0.0222027	0.0179053	3804	tags=48%, list=28%, signal=35%	MYADM/FLNA/S100A10/DBN1/LRP8/EPHA4/OLFM4/PRKDC/NRP1/RAC3/HAS2/LIMS2/ABL1/PTPRD/P4HB/CRKL/CALR/OPA1/DHX36/CSPG5/TIAM1/FGG/RELN/CAMK2B/ILK/ACTR2/KALRN/FBXO31/PREX1/ANKRD27/FGB/ITPKA
GOBP_DNA_STRAND_ELONGATION	GOBP_DNA_STRAND_ELONGATION	22	0.647329	1.70241	0.005226	0.0516609	0.0416617	4264	tags=82%, list=32%, signal=56%	RFC3/GINS2/MCM4/RFC4/GINS4/GINS1/DCLRE1B/LIG3/POLE3/POLD2/PCNA/MCM7/NUCKS1/GINS3/POLE/POLD3/LIG1/TERT
GOBP_RESPONSE_TO_AMYLOID_BETA	GOBP_RESPONSE_TO_AMYLOID_BETA	42	0.560464	1.70185	0.00370957	0.0412035	0.0332284	2255	tags=43%, list=17%, signal=36%	CD36/MMP9/GJA1/MMP2/LRP1/PRNP/CACNA2D1/MMP3/EPHA4/MMP13/APP/BACE1/PARP1/IGF1/NGFR/GSK3B/ICAM1/FYN
GOBP_NEGATIVE_REGULATION_OF_LOCOMOTION	GOBP_NEGATIVE_REGULATION_OF_LOCOMOTION	262	0.425282	1.70153	3.44784e-06	0.000184429	0.000148732	3602	tags=42%, list=27%, signal=31%	SFRP2/KRT16/SULF1/PTN/GREM1/COL3A1/SFRP1/SERPINE1/CLIC4/IGFBP5/CXCL12/ADA/DCN/DPYSL3/EMILIN1/THY1/TPM1/GJA1/APOD/SLC9A3R1/SEMA3A/CCL21/LRP1/THBS1/HMOX1/STC1/SERPINF1/SLIT2/NRP1/PODN/WNT11/CLDN3/ATP2B4/DPP4/CORO1C/APOE/PRKG1/KLF4/ADIPOR2/SEMA3D/CYP1B1/SRF/ADAMTS9/ADARB1/RAP2A/CCL2/TIE1/MEOX2/MYOCD/GTPBP4/DUSP1/VCL/DUSP3/RECK/SEMA7A/SEMA3G/SEMA4F/HAS1/JAG1/NBL1/MAPK15/PTPRG/EPHA1/SRGAP2/SEMA5B/IL27…
GOBP_MORPHOGENESIS_OF_A_POLARIZED_EPITHELIUM	GOBP_MORPHOGENESIS_OF_A_POLARIZED_EPITHELIUM	133	0.463295	1.70136	0.000208992	0.00502789	0.00405472	3814	tags=50%, list=28%, signal=36%	SFRP2/CTHRC1/SFRP1/GPC6/PRICKLE1/DKK1/SLC9A3R1/MSN/ROR2/GPC4/WNT11/DACT1/DAB2/FZD7/PSMD2/PLEKHA4/RSPO3/WNT7A/PSMC1/PSMD1/CELSR1/CLTC/PSMD11/PSMD8/ABL1/PSMD3/FZD1/FZD2/PSMB2/TCF15/AP2S1/PSMD7/VANGL1/PSMB5/SMURF1/AP2A1/BRSK1/PSMD14/PSMA7/NKD1/PRICKLE2/PSMC4/TIAM1/PSMC2/DVL2/DLG5/PTK7/PSMD5/ROR1/FOXF1/PSMC3/CELSR2/ACTB/PSMB6/PSMD4/DVL3/LAMA1/CELSR3/PSMD10/BRSK2/PSME3/FZD4/DVL1/PSMD12/PSMB7/RAB10
GOBP_POSITIVE_REGULATION_OF_CELL_DEVELOPMENT	GOBP_POSITIVE_REGULATION_OF_CELL_DEVELOPMENT	251	0.42662	1.70074	1.13065e-05	0.000528534	0.000426235	3672	tags=41%, list=27%, signal=30%	FN1/PTN/CXCL12/MYADM/SERPINE2/AURKA/FLNA/S100A10/MME/SMO/MAP1B/DBN1/LRP8/BNC1/LRP1/EPHA4/OLFM4/E2F1/PTPRZ1/SERPINF1/IL6/SLIT2/EGR2/PRKDC/NRP1/RAC3/HAS2/ETV5/GLI3/GPR68/NUMBL/NEFL/MAP2K1/MACF1/PRMT5/PLXNA1/LIMS2/XRCC2/SRF/IL1B/ABL1/METRN/PLXND1/WNT2/PTPRD/BIN1/P4HB/SHOX2/CLCF1/SEMA7A/CHODL/PDE3A/CDH5/CRABP2/NGFR/SHANK3/ZNF365/GOLGA4/CTNNB1/MYB/CRKL/NOTCH1/CXCR4/DAG1/EPHB2/CALR/LIF/OPA1/NPTN/DHX36/…
GOMF_DISORDERED_DOMAIN_SPECIFIC_BINDING	GOMF_DISORDERED_DOMAIN_SPECIFIC_BINDING	27	0.626115	1.70069	0.00252944	0.0312513	0.0252025	2947	tags=52%, list=22%, signal=41%	FN1/TEAD2/GJA1/HSPA2/CLTC/GJA5/RRM1/PPIL1/FYN/RB1/CALM1/HSP90AB1/CALM3/BCL2L2
GOBP_COLLAGEN_ACTIVATED_SIGNALING_PATHWAY	GOBP_COLLAGEN_ACTIVATED_SIGNALING_PATHWAY	12	0.753138	1.70047	0.00399777	0.0433353	0.0349476	606	tags=42%, list=5%, signal=40%	COL1A1/COL4A2/COL4A1/ITGA11/DDR2
GOBP_DNA_GEOMETRIC_CHANGE	GOBP_DNA_GEOMETRIC_CHANGE	96	0.486952	1.69945	0.000588004	0.0105537	0.00851103	5483	tags=64%, list=41%, signal=38%	ANXA1/TOP2A/MCM2/POLQ/RAD54L/RFC3/RAD51/MCM4/HMGB3/NAV2/HMGB2/RFC4/RECQL4/RUVBL1/BLM/RECQL/RAD23B/HMGA1/MCM6/PARP1/GTF2F2/DDX1/RPA1/RFC2/MCM5/CHD1L/CUL4A/DHX36/ASCC3/DHX9/BRIP1/MCM8/MCM7/RAD54L2/SMARCA1/RUVBL2/G3BP1/CHD4/XRCC6/ZRANB3/GTF2H3/WRN/CHD7/CHD8/CHTF18/ERCC6/FANCM/RTEL1/DDB1/MNAT1/XPA/HELB/IGHMBP2/SETX/UBC/CHD2/ERCC8/RFC5/WRNIP1/HNRNPA2B1/SUPV3L1
GOMF_CELL_ADHESION_MEDIATOR_ACTIVITY	GOMF_CELL_ADHESION_MEDIATOR_ACTIVITY	55	0.525777	1.69617	0.0025431	0.0313582	0.0252887	2444	tags=38%, list=18%, signal=31%	DSC2/DSP/ANXA1/PALLD/EMILIN1/CNN3/ITGA11/NEXN/CDC42EP1/ANXA2/JAM3/SIRPA/BAIAP2/ITGA1/ITGB1/DSG2/CD200/STXBP6/NPTN/PAK4/TMOD3
GOBP_PLATELET_DERIVED_GROWTH_FACTOR_RECEPTOR_BETA_SIGNALING_PATHWAY	GOBP_PLATELET_DERIVED_GROWTH_FACTOR_RECEPTOR_BETA_SIGNALING_PATHWAY	13	0.734569	1.69604	0.00680746	0.0613553	0.0494798	1681	tags=62%, list=12%, signal=54%	LOX/PDGFRB/PDGFRL/LRP1/PDGFB/ABL1/MYOCD/PTPN12
GOBP_REGULATION_OF_CELLULAR_RESPONSE_TO_HEAT	GOBP_REGULATION_OF_CELLULAR_RESPONSE_TO_HEAT	63	0.516788	1.69579	0.00276838	0.0331802	0.026758	5182	tags=76%, list=39%, signal=47%	CRYAB/HSPB8/BAG2/BAG3/NUP155/NUP205/IER5/NUP153/NUP107/SEC13/NUP188/DNAJB6/GSK3B/MAPK3/DNAJB1/RPA1/CAMK2D/RAE1/MAPK1/NUP85/NUP133/CAMK2B/HSP90AB1/AKT1S1/NUP160/NUP93/BAG4/MAPT/FKBP4/NUP37/CD34/CAMK2A/TPR/PTGES3/RPA3/MAPKAPK2/HSP90AA1/CAMK2G/NUP62/RPA2/EP300/NUP98/NUP214/NUP50/SEH1L/NUP210/HSBP1/ATR
GOBP_MICROTUBULE_POLYMERIZATION	GOBP_MICROTUBULE_POLYMERIZATION	61	0.521347	1.6956	0.00292273	0.0345406	0.0278552	3799	tags=52%, list=28%, signal=38%	TPX2/MAP1B/CDK5R1/CLIP3/PSRC1/MAP2/STMN1/NDE1/CKAP5/FBXO5/SNCA/ABL1/CENPJ/STMN2/DCTN1/TBCD/CDK5RAP2/CDH5/GOLGA2/CLIP1/MAPRE1/CAMSAP1/RANBP9/TPPP/NDEL1/TUBGCP3/MAPT/FKBP4/AKAP9/CLASP2/NAV3/DRG1
GOBP_POSITIVE_REGULATION_OF_WNT_SIGNALING_PATHWAY	GOBP_POSITIVE_REGULATION_OF_WNT_SIGNALING_PATHWAY	153	0.452282	1.69531	9.62289e-05	0.00294038	0.00237126	3610	tags=46%, list=27%, signal=34%	SFRP2/SULF1/COL1A1/SFRP4/SCEL/SFRP1/SULF2/CAV1/DKK1/ROR2/DEPDC1B/DACT1/DAB2/DIXDC1/PSMD2/PLEKHA4/DAAM2/RSPO3/PSMC1/MACF1/PSMD1/RUVBL1/GPRC5B/EGFR/PSMD11/DKK2/PSMD8/ABL1/PSMD3/SKI/ZRANB1/PSMB2/PSMD7/RECK/USP34/WNK2/PSMB5/TBL1X/FZD9/DLX5/PSMD14/RSPO4/CDC73/PSMA7/SMARCA4/NKD1/CSNK2A1/PSMC4/PSMC2/PTK7/AXIN2/PSMD5/ATP6V1C2/JUP/WNT5B/RSPO2/WNK1/TNFAIP3/FGFR2/ILK/TBL1XR1/PSMC3/EGF/TGFB1/PSMB6/TNKS2/PSMD…
GOBP_REGULATION_OF_NEURON_PROJECTION_DEVELOPMENT	GOBP_REGULATION_OF_NEURON_PROJECTION_DEVELOPMENT	361	0.411886	1.6944	4.83714e-07	3.78748e-05	3.0544e-05	3413	tags=38%, list=25%, signal=29%	SFRP2/S100A9/FN1/PTN/SPP1/KLK6/PRRX1/SFRP1/CDC20/CXCL12/FLNA/CNTN1/DPYSL3/KLK8/EPHB3/THY1/RGS2/LGALS1/MAP1B/CDK5R1/DBN1/LRP8/SEMA3A/ROR2/LRP1/EFNB2/EPHA4/VIM/SERPINF1/MAP2/SLIT2/EPHA3/HGF/NRP1/SNAP25/CDH2/LZTS1/KIF1A/APOE/NEFL/LINGO1/DIP2B/SDC2/RGMA/WNT7A/KLF4/MAP2K1/MACF1/ABL2/SEMA3D/PLXNA1/SRF/CREB3L2/UBE2V2/CRMP1/RTN4R/RAP2A/METRN/EZH2/PPP3CA/PLXND1/NFATC4/PTPRD/COBL/NEGR1/FZD1/EFNA1/STMN2/SHO…
GOBP_SMOOTH_MUSCLE_CELL_MIGRATION	GOBP_SMOOTH_MUSCLE_CELL_MIGRATION	58	0.520468	1.69402	0.00470242	0.0478637	0.0385995	2514	tags=38%, list=19%, signal=31%	POSTN/SERPINE1/IGFBP5/PDGFRB/TPM1/LRP1/PLAU/ADAMTS1/SLIT2/NRP1/HAS2/PDGFB/PRKG1/PLXNA1/MYOCD/NOX4/IGF1/PLAT/DOCK7/HDAC4/NR4A3/ITGB3
GOBP_RESPONSE_TO_REACTIVE_OXYGEN_SPECIES	GOBP_RESPONSE_TO_REACTIVE_OXYGEN_SPECIES	187	0.440367	1.69338	5.20979e-05	0.00176401	0.00142258	3213	tags=37%, list=24%, signal=29%	S100A7/COL1A1/ANXA1/CRYAB/PYCR1/CD36/ADA/SPHK1/PDGFRB/MMP9/CCNA2/TPM1/ECT2/APOD/MMP2/SOD3/MMP3/HMOX1/SIRPA/HYAL1/IL6/HGF/BNIP3/JUN/APOE/ADAM9/AXL/GPR37/SCGB1A1/KLF4/CYP1B1/EGFR/PDGFRA/NOS3/ABL1/EZH2/PRDX1/CAPN2/LDHA/CDK2/DUSP1/FOSL1/NUDT15/MAPK3/NET1/MYB/PDCD10/PPP2CB/EGLN1/FYN/CHUK/FANCC/PCNA/MAP1LC3A/MAPK1/NR4A3/CAMKK2/GNAO1/CCR7/FER/PTPRN/PRDX3/ERN1/TNFAIP3/TRPM2/HYAL2/EDN1/SOD2/CBX8/PDK2
GOMF_DNA_HELICASE_ACTIVITY	GOMF_DNA_HELICASE_ACTIVITY	61	0.520645	1.69332	0.00307138	0.0356942	0.0287854	4257	tags=56%, list=32%, signal=38%	ANXA1/MCM2/POLQ/RAD54L/RFC3/RAD51/MCM4/NAV2/RFC4/RECQL4/RUVBL1/BLM/RECQL/MCM6/GTF2F2/RFC2/MCM5/CHD1L/DHX36/ASCC3/DHX9/BRIP1/MCM8/MCM7/RAD54L2/SMC6/RUVBL2/G3BP1/CHD4/XRCC6/WRN/CHD7/CHD8/CHTF18
GOBP_REGULATION_OF_GRANULOCYTE_CHEMOTAXIS	GOBP_REGULATION_OF_GRANULOCYTE_CHEMOTAXIS	40	0.561134	1.69319	0.0053722	0.0527452	0.0425362	970	tags=30%, list=7%, signal=28%	S100A7/S100A14/CCL21/THBS1/RARRES2/THBS4/JAM3/SLIT2/DPP4/C5AR1/NOD2/MPP1
GOBP_TRANSMEMBRANE_RECEPTOR_PROTEIN_SERINE_THREONINE_KINASE_SIGNALING_PATHWAY	GOBP_TRANSMEMBRANE_RECEPTOR_PROTEIN_SERINE_THREONINE_KINASE_SIGNALING_PATHWAY	304	0.415617	1.69241	2.88471e-06	0.000160674	0.000129575	2120	tags=28%, list=16%, signal=24%	SFRP2/COMP/SULF1/SFRP4/GREM1/COL3A1/LOX/CD109/ASPN/COL1A2/FBN2/SFRP1/PEG10/FBN1/CAV1/EMILIN1/FSTL3/HTRA3/INHBA/CILP/TGFB3/RBPMS2/TTK/DKK1/FSTL1/CHST11/ROR2/VASN/RUNX2/IL17RD/EGR1/ADAM17/LRRC32/TGFB1I1/THBS1/CAV2/LTBP1/FST/VIM/HTRA1/WWTR1/TGFBR1/FMOD/PCSK6/LATS2/JUN/DAB2/FOXD1/ITGB5/SOSTDC1/BCL9L/NOTCH2/ADAM9/ITGB8/BMP6/RGMA/TGFB2/LTBP2/DKK3/BTBD11/MSX1/CHRDL1/PELO/NEO1/ABL1/TF/PARD3/SKI/MYOCD/GLG…
GOBP_MUSCLE_STRUCTURE_DEVELOPMENT	GOBP_MUSCLE_STRUCTURE_DEVELOPMENT	496	0.403317	1.6913	1.15744e-08	1.57614e-06	1.27107e-06	2483	tags=35%, list=18%, signal=30%	COMP/GREM1/LOX/FLNC/DSP/TAGLN/COL11A1/ACTC1/SGCE/MYH11/PDLIM3/CRYAB/COL6A3/SOX9/TWIST1/IGFBP5/CENPF/CEACAM5/DCN/CAV1/MYLK/PDGFRB/LMOD1/RGS2/FHL1/ADAM12/BARX2/TPM1/HEYL/RGS4/SMO/LGALS1/SMTN/PRICKLE1/FOXC2/RBPMS2/CYP26B1/CCNB1/DKK1/SVIL/ITGA7/ITGA11/TNNT1/PGM5/EFNB2/BOC/EGR1/TEAD4/CAV2/NUPR1/HEY1/EHD2/PDLIM7/LAMA2/TGFBR1/ELN/EGR2/NEBL/PDLIM4/G6PD/PTGFRN/CDH2/FZD7/EREG/JPH2/DMD/CFL2/SOSTDC1/EFEMP2/C…
GOBP_DNA_STRAND_ELONGATION_INVOLVED_IN_DNA_REPLICATION	GOBP_DNA_STRAND_ELONGATION_INVOLVED_IN_DNA_REPLICATION	16	0.687843	1.69071	0.0105369	0.0817433	0.0659216	4079	tags=94%, list=30%, signal=65%	RFC3/GINS2/MCM4/RFC4/GINS4/GINS1/LIG3/POLE3/POLD2/PCNA/MCM7/GINS3/POLE/POLD3/LIG1
GOBP_NON_CANONICAL_WNT_SIGNALING_PATHWAY	GOBP_NON_CANONICAL_WNT_SIGNALING_PATHWAY	142	0.455794	1.69063	0.000190272	0.00472962	0.00381419	3807	tags=50%, list=28%, signal=36%	SFRP2/CTHRC1/SFRP4/SFRP1/GPC6/PRICKLE1/DKK1/ROR2/GPC4/WNT11/DACT1/DAB2/FZD7/PSMD2/PLEKHA4/DAAM2/RSPO3/WNT7A/PSMC1/FZD10/PSMD1/CELSR1/CLTC/PSMD11/PSMD8/ABL1/PSMD3/PPP3CA/FZD1/FZD2/PSMB2/AP2S1/PSMD7/VANGL1/PSMB5/PPP3R1/CTNNB1/FZD9/SMURF1/AP2A1/PSMD14/PSMA7/NKD1/PRICKLE2/GNB1/PSMC4/CALM1/TIAM1/PSMC2/DVL2/GNAO1/GNG2/PTK7/PSMD5/ROR1/WNT5B/PPP3CB/PSMC3/CELSR2/PSMB6/LEF1/PSMD4/DVL3/CELSR3/PSMD10/PSME3/F…
GOBP_MESENCHYME_MORPHOGENESIS	GOBP_MESENCHYME_MORPHOGENESIS	45	0.551658	1.68942	0.0020293	0.0267611	0.0215814	1289	tags=38%, list=10%, signal=34%	ACTG2/ACTC1/SOX9/TWIST1/ACTA2/HEYL/FOXC2/DCHS1/HEY1/TGFBR1/WNT11/MYC/SNAI2/SNAI1/TGFB2/NOS3/MSX1
GOBP_POSITIVE_REGULATION_OF_SMOOTH_MUSCLE_CELL_PROLIFERATION	GOBP_POSITIVE_REGULATION_OF_SMOOTH_MUSCLE_CELL_PROLIFERATION	74	0.499131	1.68914	0.00214362	0.0278582	0.0224661	3475	tags=51%, list=26%, signal=38%	IGFBP5/PDGFRB/MMP9/AKR1B1/GJA1/RBPMS2/MMP2/ADAMTS1/THBS1/HMOX1/P2RY6/TGM2/IL6/JUN/EREG/PDGFB/ALOX12/EGFR/DNMT1/CALCRL/IRAK1/HBEGF/IGF1/MYB/HDAC4/GNAI3/NR4A3/LDLRAP1/MFN2/SERPINF2/FOXJ2/MEF2D/ERN1/FGFR2/EDN1/FGF2/RPS6KB1/CDH13
GOBP_DECIDUALIZATION	GOBP_DECIDUALIZATION	18	0.667869	1.68868	0.00649652	0.0600209	0.0484036	615	tags=33%, list=5%, signal=32%	PTN/SPP1/GJB2/GJA1/STC2/STC1
GOBP_OVULATION_CYCLE	GOBP_OVULATION_CYCLE	57	0.520899	1.68867	0.00303715	0.0353619	0.0285175	2841	tags=47%, list=21%, signal=38%	PTN/INHBA/TGFB3/EGR1/ADAMTS1/SERPINF1/SLIT2/NRIP1/HAS2/PTX3/EREG/AXL/PAM/TGFB2/EGFR/PDGFRA/LEP/OXTR/TYRO3/MAP2K6/HSPA5/PCNA/CASP2/BMPR1B/ARRB1/NCOA1/PTPRN
GOCC_HETEROCHROMATIN	GOCC_HETEROCHROMATIN	54	0.525709	1.68827	0.00244051	0.0305137	0.0246077	3643	tags=48%, list=27%, signal=35%	CBX2/CENPA/UHRF1/EME1/SNAI1/SALL4/CBX1/HMGA2/RNF40/HMGA1/INCENP/TNKS1BP1/WDR76/NCAPD3/SUV39H1/BAZ1B/TRIM28/ESCO2/CBX5/SIRT2/HELLS/MORC2/CBX8/RNF2/BAZ2A/CBX6
GOBP_ESTABLISHMENT_OF_TISSUE_POLARITY	GOBP_ESTABLISHMENT_OF_TISSUE_POLARITY	115	0.468282	1.68745	0.000415635	0.00859138	0.00692849	3807	tags=50%, list=28%, signal=36%	SFRP2/CTHRC1/SFRP1/GPC6/PRICKLE1/DKK1/ROR2/GPC4/WNT11/DACT1/DAB2/FZD7/PSMD2/PLEKHA4/RSPO3/WNT7A/PSMC1/PSMD1/CELSR1/CLTC/PSMD11/PSMD8/ABL1/PSMD3/FZD1/FZD2/PSMB2/AP2S1/PSMD7/VANGL1/PSMB5/SMURF1/AP2A1/BRSK1/PSMD14/PSMA7/NKD1/PRICKLE2/PSMC4/TIAM1/PSMC2/DVL2/PTK7/PSMD5/ROR1/PSMC3/CELSR2/PSMB6/PSMD4/DVL3/CELSR3/PSMD10/BRSK2/PSME3/FZD4/DVL1/PSMD12/PSMB7
GOBP_REGULATION_OF_CELL_CYCLE_G1_S_PHASE_TRANSITION	GOBP_REGULATION_OF_CELL_CYCLE_G1_S_PHASE_TRANSITION	138	0.456057	1.68705	0.000274733	0.00630377	0.00508365	2483	tags=36%, list=18%, signal=30%	FAM83D/ANXA1/ARID3A/AURKA/FHL1/UBE2E2/KIF14/CDK6/CCNB1/PLK2/MN1/GPNMB/ADAMTS1/ADAM17/CDC6/E2F1/HYAL1/SUSD2/PRKDC/PLAGL1/CDC25C/DACT1/ATP2B4/RDX/GTSE1/EIF4G1/SLFN11/CDK4/KLF4/RBL1/EGFR/CDKN2D/SFN/CCL2/EZH2/CRNN/RFWD3/CDK2/TFDP1/TNKS1BP1/APC/CDC73/E2F7/SENP2/LSM11/CDKN2C/PCNA/CASP2/CUL4A/RB1
GOBP_PROTEIN_LOCALIZATION_TO_CHROMOSOME_CENTROMERIC_REGION	GOBP_PROTEIN_LOCALIZATION_TO_CHROMOSOME_CENTROMERIC_REGION	18	0.667083	1.68669	0.00649652	0.0600209	0.0484036	2767	tags=61%, list=21%, signal=49%	BUB1B/CENPA/TTK/AURKB/CDT1/NDC80/ZW10/RB1/CENPQ/ZWILCH/RCC2
GOBP_POSITIVE_REGULATION_OF_CELL_SUBSTRATE_ADHESION	GOBP_POSITIVE_REGULATION_OF_CELL_SUBSTRATE_ADHESION	110	0.473662	1.68622	0.000484438	0.00944598	0.00761768	1354	tags=28%, list=10%, signal=26%	CEACAM6/FN1/PTN/ITGA5/SFRP1/CCDC80/CD36/MYADM/FLNA/FBLN2/S100A10/COL8A1/EMILIN1/THY1/CDK6/NID1/COL16A1/CCL21/NPNT/OLFM4/NRP1/RAC3/HAS2/EDIL3/EFEMP2/MAP4K4/PDGFB/ECM2/LIMS2/PPM1F/ABL1
GOMF_INTERMEDIATE_FILAMENT_BINDING	GOMF_INTERMEDIATE_FILAMENT_BINDING	12	0.746404	1.68527	0.00521307	0.0516609	0.0416617	614	tags=33%, list=5%, signal=32%	KRT14/NES/PKP1/VIM
GOBP_MEIOSIS_I_CELL_CYCLE_PROCESS	GOBP_MEIOSIS_I_CELL_CYCLE_PROCESS	86	0.489208	1.68409	0.000878249	0.0144393	0.0116445	1991	tags=33%, list=15%, signal=28%	AURKA/TOP2A/CCNB2/CDC25B/TRIP13/PLK1/ESPL1/RAD54L/CDC25A/RAD51/PTTG1/EME1/RAD51AP1/HSPA2/CCNE1/CDC25C/CKS2/CCNE2/HORMAD1/CCNA1/RAD21/FBXO5/MND1/BRCA2/MSH6/RAD51C/MAPK15/FANCD2
GOBP_VASCULAR_TRANSPORT	GOBP_VASCULAR_TRANSPORT	84	0.490627	1.6826	0.000555842	0.0102145	0.00823743	1586	tags=32%, list=12%, signal=29%	CD36/SLC16A1/SLC2A3/SLC7A5/GJA1/KCNJ8/SLC9A3R1/LRP1/SLC2A1/TFRC/SLC4A3/SLC24A3/ATP2B4/SLC29A4/SLC5A6/APOE/SLC22A3/SLC2A13/SLC6A6/AVPR1A/ATP1A2/SLC12A2/SLC16A2/SLC1A3/SLC6A9/SLC7A1/SLC27A4
GOBP_NEGATIVE_REGULATION_OF_CELLULAR_RESPONSE_TO_GROWTH_FACTOR_STIMULUS	GOBP_NEGATIVE_REGULATION_OF_CELLULAR_RESPONSE_TO_GROWTH_FACTOR_STIMULUS	86	0.488654	1.68218	0.00092109	0.0149474	0.0120543	2121	tags=36%, list=16%, signal=31%	SFRP2/SULF1/GREM1/SFRP1/SULF2/FBN1/DCN/EMILIN1/FSTL3/HTRA3/RBPMS2/ADAMTS12/THBS1/HTRA1/SLIT2/ATP2B4/SOSTDC1/AGT/CHRDL1/ABL1/SKI/CREB3L1/CASK/NGFR/APLN/NBL1/NEDD4/GPC1/SMURF1/NOTCH1/CADM4
GOBP_REGULATION_OF_MICROTUBULE_POLYMERIZATION	GOBP_REGULATION_OF_MICROTUBULE_POLYMERIZATION	40	0.556862	1.6803	0.0064544	0.0598947	0.0483019	3799	tags=55%, list=28%, signal=40%	MAP1B/CDK5R1/CLIP3/PSRC1/MAP2/STMN1/CKAP5/SNCA/ABL1/STMN2/DCTN1/TBCD/CDK5RAP2/CDH5/CLIP1/MAPRE1/CAMSAP1/MAPT/FKBP4/AKAP9/NAV3/DRG1
GOCC_ACTIN_FILAMENT	GOCC_ACTIN_FILAMENT	96	0.481272	1.67963	0.000938293	0.0151481	0.0122161	2270	tags=35%, list=17%, signal=30%	ANXA1/ACTC1/PDLIM3/PALLD/TPM2/FLNA/DPYSL3/LMOD1/TPM1/SMTN/ACTN1/DBN1/PLS3/GJB6/GAS7/JAM3/PDLIM7/MYO5A/ESPN/RAC3/MYO1B/PDLIM4/EHBP1/SMTNL2/GAS2L3/COBL/PDLIM2/TPM4/TMOD1/TPM3/GAS2L1/SPECC1L/FYN/TEK
GOBP_ASTROCYTE_DIFFERENTIATION	GOBP_ASTROCYTE_DIFFERENTIATION	66	0.507607	1.67951	0.00230695	0.0295516	0.0238318	1674	tags=33%, list=12%, signal=29%	S100A8/S100A9/LDLR/SOX9/SERPINE2/SMO/CDK6/ROR2/LRP1/EPHA4/VIM/IL6/C5AR1/TSPAN2/APP/MAP2K1/EGFR/PTPN11/ABL1/BIN1/LAMB2/CLCF1
GOBP_RESPIRATORY_SYSTEM_DEVELOPMENT	GOBP_RESPIRATORY_SYSTEM_DEVELOPMENT	167	0.443142	1.67839	0.000136486	0.00374979	0.003024	3506	tags=49%, list=26%, signal=36%	TNC/PTN/LOX/SOX9/IGFBP5/RCN3/ADA/ADAMTS2/MME/PDGFRB/FSTL3/TGFB3/CHI3L1/CRISPLD2/ABCA12/SPARC/PDPN/RBP4/WNT11/FGF7/GLI3/SLC7A11/ERRFI1/HEG1/RDH10/MSC/TMEM38B/GATA6/TIMELESS/MAP2K1/ZFPM2/EGFR/CELSR1/MMP14/PDGFRA/SRF/GLI2/SREBF1/EIF4EBP1/WNT2/SKI/MYOCD/STK40/EPAS1/TULP3/THRA/MAPK3/BASP1/DLX5/SAV1/NOTCH1/DAG1/HSD11B1/LIF/KRAS/TBX5/FGF18/LOXL3/MAPK1/DLG5/WNT2B/ABCA3/PTK7/RSPO2/LTBP3/LRP6/FOXF1/SOX11/R…
GOBP_REGULATION_OF_VESICLE_FUSION	GOBP_REGULATION_OF_VESICLE_FUSION	21	0.647942	1.67806	0.00658242	0.0602606	0.0485969	1588	tags=43%, list=12%, signal=38%	ANXA1/SPHK1/ANXA2/STXBP1/SYT1/SNCA/DOC2B/PRRT2/KIF5B
GOBP_INTEGRIN_MEDIATED_SIGNALING_PATHWAY	GOBP_INTEGRIN_MEDIATED_SIGNALING_PATHWAY	94	0.482384	1.67775	0.000841966	0.0139526	0.011252	3206	tags=38%, list=24%, signal=29%	FN1/PTN/COL3A1/ITGA5/FLNA/THY1/ITGBL1/ITGA7/COL16A1/ITGA11/ADAMTS1/NRP1/ITGB5/ADAM9/ITGB8/ITGA1/LIMS2/ITGB1/PTPN11/ABL1/TLN1/SEMA7A/MYH9/ITGA2B/ADAM11/BST1/ITGAV/LOXL3/ITGB3/ADAM15/RCC2/ZYX/ILK/CD177/ITGA9/ITGB1BP1
GOBP_RESPONSE_TO_IONIZING_RADIATION	GOBP_RESPONSE_TO_IONIZING_RADIATION	114	0.467091	1.6777	0.000322972	0.00714875	0.00576508	2857	tags=37%, list=21%, signal=29%	SFRP2/KRT14/ANXA1/SFRP1/CRYAB/THBD/ECT2/RAD54L/EGR1/RAD51/RAD51AP1/TMEM109/PRKDC/MYC/BRCA1/TOPBP1/XRCC2/BLM/HMGA2/DNMT3B/TSPYL5/RFWD3/BRCA2/RRM1/NOX4/PARP1/EYA1/TNKS1BP1/LZIC/CLOCK/ICAM1/NET1/FANCD2/GRB2/HSPA5/MAPK14/CBL/ZMPSTE24/MSH2/FIGNL1/ELK1/NUCKS1
GOBP_MEMBRANE_RAFT_ORGANIZATION	GOBP_MEMBRANE_RAFT_ORGANIZATION	22	0.637699	1.67708	0.00758936	0.0655644	0.0528742	997	tags=36%, list=7%, signal=34%	MYADM/S100A10/CAV1/CAV2/ANXA2/GSN/NPC1/MAL
GOBP_POSITIVE_REGULATION_OF_ORGANELLE_ORGANIZATION	GOBP_POSITIVE_REGULATION_OF_ORGANELLE_ORGANIZATION	466	0.402599	1.67691	3.7357e-08	4.58832e-06	3.70023e-06	3934	tags=41%, list=29%, signal=30%	ANXA1/SFRP1/AURKA/FLNA/DCN/S100A10/SPHK1/PDGFRB/NES/CCL11/LMOD1/MMP9/TPM1/MAP1B/CDK5R1/NUSAP1/NEK2/TGFB3/SPAG5/CCNB1/MSN/AURKB/ESPL1/CCL21/MLLT11/CDT1/SYNPO2/YWHAQ/CDC42EP1/PSRC1/ANXA2/PLAUR/E2F1/RAD51AP1/TGFBR1/DZIP1/NRP1/PLK4/PHF19/SYT1/WNT11/BNIP3/EREG/BAIAP2/CFL2/FEN1/GSN/BRCA1/SURF4/PDGFB/CKAP5/YWHAG/IL1B/SREBF1/CCT5/PPM1F/SFN/RAD21/WASF2/MSX1/DNMT1/SNCA/ABL1/DOC2B/YWHAZ/DNMT3B/CCT2/CCT4/RNF…
GOCC_SITE_OF_POLARIZED_GROWTH	GOCC_SITE_OF_POLARIZED_GROWTH	160	0.445401	1.67682	0.000112234	0.00323979	0.00261272	4898	tags=56%, list=36%, signal=36%	TIMP2/PALLD/FLNA/DPYSL3/TUBB3/THY1/MAP1B/CDK5R1/DBN1/LRP1/GAP43/BOC/EPHA4/MYO5A/MAP2/NRP1/GPRIN1/RAC3/SNAP25/STMN3/SLC2A13/NEFL/IGF2BP1/APP/APBB1/CRMP1/RTN4R/SNCA/PARD3/COBL/TSHZ3/KIF5B/STMN2/FSCN1/NGFR/AMFR/FXR1/BASP1/DOCK7/APBB2/GDPD5/NDRG2/CALM1/TIAM1/CBL/SIRT2/OLFM1/L1CAM/HSP90AB1/EXOC4/CALM3/CPEB4/MAPK8IP1/FEZ1/CYFIP1/KATNB1/NDEL1/COPA/MAPT/FKBP4/PINK1/PREX1/DICER1/PCDH9/DVL1/AUTS2/UNC5C/DCT…
GOCC_MICROFIBRIL	GOCC_MICROFIBRIL	12	0.741791	1.67485	0.00610855	0.0576265	0.0464727	886	tags=58%, list=7%, signal=55%	MFAP2/FBN2/FBN1/MFAP5/MFAP4/LTBP1/EFEMP2
GOBP_ELASTIC_FIBER_ASSEMBLY	GOBP_ELASTIC_FIBER_ASSEMBLY	10	0.775007	1.67392	0.00456555	0.0471019	0.0379851	886	tags=50%, list=7%, signal=47%	LOX/MYH11/EMILIN1/MFAP4/EFEMP2
GOBP_DOUBLE_STRAND_BREAK_REPAIR_VIA_BREAK_INDUCED_REPLICATION	GOBP_DOUBLE_STRAND_BREAK_REPAIR_VIA_BREAK_INDUCED_REPLICATION	10	0.774734	1.67333	0.0046294	0.047605	0.0383909	2803	tags=80%, list=21%, signal=63%	MCM2/GINS2/MCM4/GINS4/MCM6/MCM5/MCM7/CDC7
GOBP_PROTEIN_HYDROXYLATION	GOBP_PROTEIN_HYDROXYLATION	18	0.66169	1.67306	0.00783221	0.0669318	0.0539769	2833	tags=61%, list=21%, signal=48%	PLOD2/FKBP10/PLOD1/P4HA2/P4HA3/PRDX4/P4HB/EGLN1/OGFOD1/CRTAP/HIF1AN
GOBP_REGULATION_OF_BINDING	GOBP_REGULATION_OF_BINDING	308	0.410556	1.67129	4.20952e-06	0.000217921	0.000175742	3517	tags=39%, list=26%, signal=29%	CTHRC1/LOX/TWIST1/AURKA/PLN/S100A10/CAV1/NES/MMP9/TRIB3/SMO/NEK2/PLK1/SPON1/DKK1/BAG2/PLK2/PCSK9/AURKB/LRP1/CDT1/EPHA4/HMOX1/ANXA2/HEY1/PLAUR/E2F1/TGFBR1/MAP2/DZIP1/NRP1/GPSM1/DACT1/JUN/DAB2/STMN1/APOE/EIF4G1/ANGPT1/PDGFB/APP/STK3/HMGB2/ATP2A2/MAD2L2/KLF4/HMGA2/SLPI/CRMP1/MSX1/DPH3/ABL1/ARHGAP28/PPP3CA/PLXND1/NFATC4/SKI/MYOCD/EIF4A3/GTPBP4/CSF3/IFIT1/SUMO3/RAMP1/PARP1/IGF1/EIF2S1/GOLGA2/AMFR/GSK3…
GOBP_NEGATIVE_REGULATION_OF_CELL_AGING	GOBP_NEGATIVE_REGULATION_OF_CELL_AGING	22	0.635354	1.67092	0.0081965	0.0691021	0.0557271	1404	tags=50%, list=10%, signal=45%	TWIST1/FOXM1/CDK6/PLK2/PRKDC/BCL2L12/RBL1/HMGA2/FBXO5/ABL1/AKT3
GOBP_REGULATION_OF_MACROAUTOPHAGY	GOBP_REGULATION_OF_MACROAUTOPHAGY	132	0.455517	1.67056	0.000164638	0.00433315	0.00349445	5603	tags=60%, list=42%, signal=35%	UCHL1/HSPB8/DCN/CDK5R1/ATP6V1B1/RRAGD/HMOX1/NUPR1/GPSM1/BNIP3/NOD2/LZTS1/NPC1/BAG3/RRAGC/ATP6V0A1/SPTLC1/ATP6V0D1/UBQLN1/ATP6V1A/NEDD4/MAPK3/USP36/TMEM39A/GNAI3/RHEB/UBQLN4/SUPT5H/VPS26A/PRKAB2/ERN1/WAC/ATP6V1C2/EXOC4/ULK1/ATP6V1B2/FEZ1/PRKAA2/RALB/KDR/PRKACA/SNX6/PINK1/ATP6V0B/TRIM13/VDAC1/BECN1/ATP6V1E1/SCOC/POLDIP2/ATP6V1C1/ATP6V0E2/RNF41/PIK3CA/ATP13A2/MAPK8/RB1CC1/EXOC8/LRRK2/VPS26B/ATP6V1H/…
GOBP_ENDOTHELIAL_CELL_PROLIFERATION	GOBP_ENDOTHELIAL_CELL_PROLIFERATION	126	0.457607	1.66994	0.000338348	0.0073847	0.00595537	3790	tags=48%, list=28%, signal=35%	SULF1/FGFBP1/CXCL12/CAV1/CCL11/GJA1/ECM1/NRP2/SPARC/F3/SCG2/ADAM17/THBS1/FGFR1/CAV2/HMOX1/THBS4/TGFBR1/LOXL2/NRP1/PGF/APOE/EGFL7/BMP6/PDGFB/HMGB2/MMP14/LEP/AGTR1/CCL2/AKT3/TIE1/WNT2/EGR3/SCARB1/VASH2/NGFR/APLN/PDCD10/PRKX/NRAS/TEK/ITGB3/PLCG1/CCL26/NR2F2/ARNT/ERN1/ITGB1BP1/EGF/FGF2/VEGFB/VASH1/NR4A1/KDR/CDH13/THAP1/MEF2C/ACVRL1/CD34/CCR3
GOBP_NEGATIVE_REGULATION_OF_CELL_GROWTH_INVOLVED_IN_CARDIAC_MUSCLE_CELL_DEVELOPMENT	GOBP_NEGATIVE_REGULATION_OF_CELL_GROWTH_INVOLVED_IN_CARDIAC_MUSCLE_CELL_DEVELOPMENT	10	0.772961	1.6695	0.00482096	0.0487073	0.0392798	1383	tags=40%, list=10%, signal=36%	RGS2/RGS4/G6PD/PI16
GOBP_REGULATION_OF_CARDIAC_MUSCLE_CELL_ACTION_POTENTIAL	GOBP_REGULATION_OF_CARDIAC_MUSCLE_CELL_ACTION_POTENTIAL	25	0.621974	1.66939	0.00346441	0.0389322	0.0313967	2934	tags=60%, list=22%, signal=47%	DSC2/DSP/CAV1/ATP2A2/ANK2/GJA5/CACNA1C/BIN1/DSG2/CAMK2D/TBX18/CALM1/RYR2/JUP/CALM3
GOBP_NEGATIVE_REGULATION_OF_GROWTH	GOBP_NEGATIVE_REGULATION_OF_GROWTH	212	0.427514	1.66888	6.53378e-05	0.00213647	0.00172295	2584	tags=32%, list=19%, signal=26%	SFRP2/GREM1/SPP1/SFRP1/CRYAB/IGFBP5/MT1X/SERPINE2/DCBLD2/MT2A/RGS2/FHL1/MT1G/RGS4/CDK5R1/INHBA/GJA1/GNG4/SEMA3A/MT1E/DACT3/PSRC1/RBP4/HYAL1/MEG3/MAP2/SLIT2/NRP1/WNT11/G6PD/WWC3/CDA/NOTCH2/DIP2B/STK3/TGFB2/ADIPOR2/MT1M/ENO1/ENPP1/SEMA3D/CDKN2D/APBB1/SPAG9/MSX1/RTN4R/PI16/JARID2/BDKRB1/SEMA7A/MAPK11/SEMA3G/SEMA4F/MT1H/EPHA7/SAV1/NPR1/SEMA5B/NOTCH1/APBB2/SMARCA4/NKD1/CDKN2C/TBX5/RB1/NTN1/OSGIN2/ADAM…
GOBP_REGULATION_OF_ANGIOTENSIN_LEVELS_IN_BLOOD	GOBP_REGULATION_OF_ANGIOTENSIN_LEVELS_IN_BLOOD	11	0.760393	1.6688	0.00658676	0.0602606	0.0485969	1092	tags=45%, list=8%, signal=42%	CES1/MME/CPA3/ENPEP/CTSG
GOBP_UDP_N_ACETYLGLUCOSAMINE_METABOLIC_PROCESS	GOBP_UDP_N_ACETYLGLUCOSAMINE_METABOLIC_PROCESS	15	0.689807	1.66873	0.00705649	0.0630554	0.0508508	1579	tags=47%, list=12%, signal=41%	GFPT2/GFPT1/UAP1L1/GNE/GNPNAT1/PGM3/UAP1
GOBP_REGULATION_OF_PLASMA_LIPOPROTEIN_PARTICLE_LEVELS	GOBP_REGULATION_OF_PLASMA_LIPOPROTEIN_PARTICLE_LEVELS	78	0.487422	1.66827	0.0017151	0.0236138	0.0190432	2881	tags=36%, list=21%, signal=28%	LDLR/CD36/LIPG/PCSK9/PLTP/HMOX1/ANXA2/APOE/NPC1/CLTC/AGT/AGTR1/LPL/SCARB1/P4HB/MSR1/AP2S1/PLAGL2/PLA2G5/ACSL3/BMP1/AP2A1/VLDLR/HDLBP/LDLRAP1/EHD1/PLA2G2A/GPLD1
GOMF_FIBRONECTIN_BINDING	GOMF_FIBRONECTIN_BINDING	25	0.621454	1.66799	0.00346441	0.0389322	0.0313967	2514	tags=52%, list=19%, signal=42%	SFRP2/CCDC80/IGFBP5/FSTL3/CTSK/THBS1/LRRC15/IGFBP6/ITGB1/EPHA1/ITGAV/LOXL3/ITGB3
GOBP_NEGATIVE_REGULATION_OF_CELL_CYCLE	GOBP_NEGATIVE_REGULATION_OF_CELL_CYCLE	487	0.397358	1.66722	5.66951e-08	6.57663e-06	5.3037e-06	3551	tags=41%, list=26%, signal=31%	GAS1/DHCR24/TIMP2/CDC20/FAP/CENPF/ARID3A/AURKA/FOXM1/FHL1/CDKN3/BUB1B/PRR11/TRIP13/CDK5R1/INHBA/NEK2/RRM2/PLK1/CDK6/CGREF1/TTK/BUB1/CCNB1/MAD2L1/SLC9A3R1/PLK2/AURKB/ESPL1/PRNP/GPNMB/DTL/CDT1/RRAGD/THBS1/NUPR1/CDC6/RAD51/E2F1/PTTG1/MLF1/ZWINT/EME1/SUSD2/NDC80/TGFBR1/PRKDC/PLAGL1/CDC25C/SOX2/DACT1/LATS2/CHEK1/MYC/PSMD2/GTSE1/NOTCH2/BRCA1/SLFN11/FBXL7/CDK4/HORMAD1/GATA6/MAPK12/MAD2L2/KLF4/TIMELESS/M…
GOBP_UROGENITAL_SYSTEM_DEVELOPMENT	GOBP_UROGENITAL_SYSTEM_DEVELOPMENT	296	0.410969	1.66517	7.0249e-06	0.000349238	0.000281641	2822	tags=37%, list=21%, signal=30%	SULF1/TNC/GREM1/ANXA1/SFRP1/SULF2/SOX9/FBN1/ACTA2/CENPF/DCN/EPHB3/MME/PDGFRB/MMP9/FSTL3/HEYL/SMO/AKR1B1/FOXC2/COL4A1/CYP26B1/OSR2/KCNJ8/NID1/PCSK9/DCHS1/EGR1/ADAMTS1/EPHA4/NPNT/RBP4/CRLF1/HOXD11/HOXD13/SERPINF1/WWTR1/TGFBR1/SLIT2/SERPINB7/ENPEP/HAS2/WNT11/SIX2/FOXD1/MYC/GLI3/BICC1/RDH10/NOTCH2/BMP6/ANGPT1/PDGFB/KIF26B/PCSK5/TGFB2/PPAT/GLIS2/MTSS1/PDGFRA/GLI2/AGT/AGTR1/PLXND1/PYGO1/NUP107/MYOCD/PE…
GOBP_POSITIVE_REGULATION_OF_CHOLESTEROL_EFFLUX	GOBP_POSITIVE_REGULATION_OF_CHOLESTEROL_EFFLUX	20	0.647751	1.6632	0.00893964	0.0733918	0.0591865	876	tags=30%, list=7%, signal=28%	CES1/CAV1/ABCA12/LRP1/PLTP/APOE
GOCC_FILOPODIUM	GOCC_FILOPODIUM	85	0.483924	1.6627	0.00115678	0.0177396	0.0143061	3269	tags=45%, list=24%, signal=34%	ACTG2/ACTC1/ACTA2/TUBB3/ARL4C/SLC9A3R1/MSN/GAP43/PDPN/EPHA4/MYO5A/MAP2/MYO1B/ENAH/BAIAP2/DMD/RDX/IGF2BP1/APP/KITLG/ITGB1/FSCN1/ANTXR1/PALM/FXR1/FZD9/AP2A1/DAG1/SYNE2/ITGAV/ITGB3/FGD4/MYO10/IQGAP2/CYFIP1/LCP1/PODXL/NF2
GOCC_CELL_CELL_CONTACT_ZONE	GOCC_CELL_CELL_CONTACT_ZONE	62	0.507657	1.66164	0.00290561	0.034406	0.0277466	2121	tags=37%, list=16%, signal=31%	DES/DSC2/DSP/ACTN1/GJA1/PGM5/SLC2A1/TMEM65/AHNAK/JAM3/CDH2/ANK2/ATP1A2/ATP1A1/GJA5/FHOD1/VCL/YWHAH/JAM2/DSG2/GJC1/KCNJ2/CADM4
GOBP_NEGATIVE_REGULATION_OF_SMOOTH_MUSCLE_CELL_MIGRATION	GOBP_NEGATIVE_REGULATION_OF_SMOOTH_MUSCLE_CELL_MIGRATION	20	0.647108	1.66155	0.0091829	0.0744135	0.0600105	1487	tags=35%, list=11%, signal=31%	SERPINE1/IGFBP5/TPM1/LRP1/SLIT2/PRKG1/MYOCD
GOBP_REGULATION_OF_SUBSTRATE_ADHESION_DEPENDENT_CELL_SPREADING	GOBP_REGULATION_OF_SUBSTRATE_ADHESION_DEPENDENT_CELL_SPREADING	49	0.530104	1.66104	0.00452587	0.0468596	0.0377897	3206	tags=45%, list=24%, signal=34%	POSTN/MYADM/FLNA/S100A10/PDPN/OLFM4/NRP1/RAC3/HAS2/CORO1C/LIMS2/ABL1/P4HB/ACTN4/CRKL/CALR/CSPG5/FGG/RCC2/SPRY4/ILK/ITGB1BP1
GOBP_FOCAL_ADHESION_ASSEMBLY	GOBP_FOCAL_ADHESION_ASSEMBLY	73	0.490659	1.66074	0.00212505	0.0276743	0.0223178	1590	tags=29%, list=12%, signal=26%	GREM1/SFRP1/S100A10/THY1/ACTN1/APOD/COL16A1/LRP1/THBS1/EPHA3/NRP1/CORO1C/GPM6B/SORBS1/MAP4K4/MACF1/MMP14/PPM1F/ABL1/VCL/DUSP3
GOCC_VACUOLAR_LUMEN	GOCC_VACUOLAR_LUMEN	140	0.448012	1.6607	0.00040875	0.00850634	0.00685991	1752	tags=26%, list=13%, signal=23%	S100A7/SERPINB3/SERPINB13/VCAN/LUM/DCN/PDGFRB/BGN/GGH/CTSK/GPC6/SERPINA3/PRSS2/OGN/CSPG4/ANXA2/HYAL1/HSPG2/FMOD/ACLY/GPC4/PRELP/PYGB/LAMP2/SDC2/IMPDH1/CTSG/PSMD1/EPDR1/CCT2/PRDX6/TUBB/DSN1/OMD/GPC2/FTL
GOBP_NEGATIVE_REGULATION_OF_CARDIAC_MUSCLE_TISSUE_GROWTH	GOBP_NEGATIVE_REGULATION_OF_CARDIAC_MUSCLE_TISSUE_GROWTH	23	0.629425	1.66046	0.00615211	0.0578189	0.0466278	2396	tags=43%, list=18%, signal=36%	RGS2/RGS4/GJA1/RBP4/G6PD/PI16/JARID2/MAPK11/SAV1/TBX5
GOBP_EPITHELIAL_TO_MESENCHYMAL_TRANSITION	GOBP_EPITHELIAL_TO_MESENCHYMAL_TRANSITION	131	0.453215	1.66013	0.000422621	0.0086513	0.0069768	2809	tags=44%, list=21%, signal=35%	SFRP2/COL1A1/SERPINB3/GREM1/FAM83D/SFRP1/SOX9/TWIST1/FLNA/ZNF750/HEYL/TGFB3/VASN/DACT3/IL17RD/PDPN/TGFB1I1/FGFR1/HEY1/WWTR1/IL6/TGFBR1/EPHA3/LOXL2/HGF/HAS2/WNT11/DAB2/SNAI2/BCL9L/SNAI1/MAD2L2/TGFB2/IL1B/HMGA2/MSX1/EZH2/WNT2/NOLC1/EFNA1/TMEM100/ZNF703/JAG1/GSK3B/CTNNB1/NOTCH1/DAG1/TRIM28/TBX5/LOXL3/STRAP/ADAM15/TIAM1/DLG5/EPB41L5/OLFM1/AXIN2
GOBP_PURINE_NUCLEOBASE_BIOSYNTHETIC_PROCESS	GOBP_PURINE_NUCLEOBASE_BIOSYNTHETIC_PROCESS	10	0.768554	1.65998	0.00533179	0.0525131	0.042349	2340	tags=70%, list=17%, signal=58%	ADA/PPAT/GMPS/SHMT2/PAICS/GART/PRPS1
GOMF_ADRENERGIC_RECEPTOR_BINDING	GOMF_ADRENERGIC_RECEPTOR_BINDING	18	0.656247	1.6593	0.00868221	0.0715597	0.057709	2672	tags=56%, list=20%, signal=45%	UCHL1/SLC9A3R1/ADRA2C/APLP1/NEDD4/SAV1/ARRDC3/ARRB1/SH3GL1/ADRA2A
GOBP_CYTOSKELETON_DEPENDENT_INTRACELLULAR_TRANSPORT	GOBP_CYTOSKELETON_DEPENDENT_INTRACELLULAR_TRANSPORT	149	0.444696	1.65812	0.000121169	0.00343441	0.00276967	3501	tags=40%, list=26%, signal=30%	KIF4A/MAP1B/TUBA1A/DYNC1I1/MAP1A/TUBA1B/MYO5A/MAP2/MYO1B/KIF1B/KIF1A/NEFL/BAG3/TUBA1C/APP/NDE1/KIFAP3/TUB/KIF3C/IFT122/TMEM108/MYO1D/KLC3/AP3S1/ARHGAP21/TUBB/KIF5B/ACTN4/MAP6D1/LRPPRC/MREG/BICD2/MYO1E/KIF3B/TTC30A/AP3M1/SYNE2/OPA1/DYNLL2/TTC26/RAB1A/HOOK3/CNIH2/MYO10/WASF1/IFT52/PAFAH1B1/RHOT1/KIF1C/TNPO1/KIF13A/FEZ1/APBA1/NEFH/NDEL1/AP3B1/DYNC1H1/SPAST/MAPT
GOBP_CRANIAL_SKELETAL_SYSTEM_DEVELOPMENT	GOBP_CRANIAL_SKELETAL_SYSTEM_DEVELOPMENT	60	0.508068	1.65806	0.0044243	0.0460336	0.0371236	2088	tags=38%, list=16%, signal=33%	PRRX1/CEP55/TWIST1/INSIG1/FOXC2/TGFB3/CHST11/RAB23/TGFBR1/NDST1/SIX2/GLI3/RDH10/TGFB2/MMP14/PDGFRA/MMP16/EIF4A3/TFAP2A/TULP3/MTHFD1L/CRKL/SLC39A1
GOBP_HEART_DEVELOPMENT	GOBP_HEART_DEVELOPMENT	465	0.398211	1.65775	9.82325e-08	1.00873e-05	8.1349e-06	3387	tags=42%, list=25%, signal=33%	SFRP2/FN1/PTN/COL5A1/GREM1/COL3A1/LOX/DSP/COL11A1/ACTC1/MYH11/PDLIM3/TEAD2/SOX9/FBN1/TWIST1/PLN/FLNA/EMILIN1/PDGFRB/RGS2/TPM1/HEYL/RGS4/SMO/PRICKLE1/GJA1/FOXC2/NRP2/KCNJ8/HSPB7/CCNB1/DKK1/EDNRA/SPARC/DCHS1/EFNB2/TMEM65/SH3PXD2B/ADAMTS1/RBP4/HEY1/PDLIM7/CPE/TGFBR1/NDST1/SLIT2/ELN/STIL/PRKDC/NEBL/NRP1/HAS2/WNT11/EPHB4/PDLIM4/G6PD/FZD7/JPH2/GLI3/SNAI2/BICC1/HEG1/NOTCH2/PDGFB/SGCD/SNAI1/STK3/GATA6/SA…
GOMF_STRUCTURAL_CONSTITUENT_OF_CYTOSKELETON	GOMF_STRUCTURAL_CONSTITUENT_OF_CYTOSKELETON	82	0.482341	1.65672	0.00118687	0.018045	0.0145523	2251	tags=35%, list=17%, signal=30%	KRT14/KRT16/DES/KRT6B/TUBB6/DSP/TUBB3/TPM1/TUBA1A/TUBB2B/MSN/SPTBN2/TUBA1B/VIM/DMD/NEFL/KRT31/TUBA1C/KRT20/KRT5/TUBB/TLN1/SPTBN1/SPTAN1/EPB41L3/ADD2/SORBS3/SORBS2/KRT9
GOBP_MUSCLE_CELL_DIFFERENTIATION	GOBP_MUSCLE_CELL_DIFFERENTIATION	283	0.411693	1.65553	1.45203e-05	0.000640529	0.000516552	3235	tags=43%, list=24%, signal=34%	COMP/GREM1/LOX/FLNC/ACTC1/MYH11/SOX9/IGFBP5/CEACAM5/PDGFRB/LMOD1/RGS2/ADAM12/BARX2/TPM1/RGS4/SMO/RBPMS2/CYP26B1/CCNB1/DKK1/TNNT1/PGM5/EFNB2/BOC/CAV2/HEY1/EHD2/NEBL/G6PD/PTGFRN/CDH2/FZD7/EREG/DMD/CFL2/EFEMP2/CSRP1/DYSF/PDGFB/ATP2A2/GATA6/MAPK12/AVPR1A/ANK2/ADM/MMP14/PDGFRA/SRF/PLEKHO1/SPAG9/MSX1/DNMT1/ABL1/EZH2/PI16/CAPN2/PPP3CA/POPDC3/NFATC4/SKI/MYOCD/MTPN/SGCB/CACYBP/RBM24/BIN1/NLN/RORA/SUPT6H/S…
GOBP_NUCLEOSIDE_MONOPHOSPHATE_BIOSYNTHETIC_PROCESS	GOBP_NUCLEOSIDE_MONOPHOSPHATE_BIOSYNTHETIC_PROCESS	37	0.556268	1.65486	0.0074199	0.0650109	0.0524278	2631	tags=38%, list=20%, signal=31%	ADA/TK1/TYMS/IMPDH1/PPAT/GMPS/CAD/DCK/PAICS/GART/UMPS/PRPS1/ADSL/ADK
GOBP_RETROGRADE_VESICLE_MEDIATED_TRANSPORT_GOLGI_TO_ENDOPLASMIC_RETICULUM	GOBP_RETROGRADE_VESICLE_MEDIATED_TRANSPORT_GOLGI_TO_ENDOPLASMIC_RETICULUM	73	0.488841	1.65459	0.00238176	0.0302004	0.024355	2952	tags=42%, list=22%, signal=33%	KIF2C/KIF11/KIF4A/CENPE/KDELR3/KIF23/COPZ2/RACGAP1/KIF15/SURF4/KIFAP3/KIF3C/RAB6B/COPB2/KDELR2/KIF18A/KIF2A/ARFGAP3/KIF22/ARCN1/BICD2/GBF1/KIF3B/TMED2/TMED10/ZW10/ARF4/RAB1A/KDELR1/KIF1C/ARFGAP1
GOBP_NEUTROPHIL_CHEMOTAXIS	GOBP_NEUTROPHIL_CHEMOTAXIS	85	0.481219	1.65341	0.00125737	0.0189609	0.0152909	1120	tags=21%, list=8%, signal=20%	S100A8/S100A9/S100A12/CXCL1/CCL11/CXCL6/CCL21/THBS4/JAM3/SLIT2/CXCL5/DPP4/C5AR1/NOD2/MPP1/TGFB2/CXCL2/ITGA1
GOBP_CHONDROITIN_SULFATE_PROTEOGLYCAN_BIOSYNTHETIC_PROCESS	GOBP_CHONDROITIN_SULFATE_PROTEOGLYCAN_BIOSYNTHETIC_PROCESS	24	0.622466	1.6533	0.0082363	0.0692513	0.0558474	2516	tags=50%, list=19%, signal=41%	VCAN/DCN/BGN/CHST11/CSPG4/CHPF/CHST3/DSE/CYTL1/XYLT1/CHSY1/CSPG5
GOBP_NEGATIVE_REGULATION_OF_CELLULAR_RESPONSE_TO_VASCULAR_ENDOTHELIAL_GROWTH_FACTOR_STIMULUS	GOBP_NEGATIVE_REGULATION_OF_CELLULAR_RESPONSE_TO_VASCULAR_ENDOTHELIAL_GROWTH_FACTOR_STIMULUS	12	0.732235	1.65327	0.00816358	0.0689173	0.0555781	2430	tags=42%, list=18%, signal=34%	DCN/ADAMTS12/ATP2B4/CADM4/PIK3CB
GOBP_TISSUE_MIGRATION	GOBP_TISSUE_MIGRATION	270	0.410979	1.65321	1.81962e-05	0.000757728	0.000611067	1794	tags=27%, list=13%, signal=24%	KRT16/FGFBP1/ACTG2/PTN/GREM1/ANXA1/ANLN/ACTC1/SOX9/ACTA2/FAP/DCN/MMP9/SMOC2/FOXC2/NRP2/FSTL1/SEMA3A/PLK2/SPARC/EFNB2/SCG2/ADAM17/THBS1/FGFR1/HMOX1/HYAL1/STC1/SERPINF1/TGFBR1/SLIT2/LOXL2/NRP1/PRSS3/HAS2/EPHB4/FGF7/ATP2B4/DPP4/ANXA3/CORO1C/APOE/ADAM9/MAP4K4/ANGPT1/PDGFB/WNT7A/KLF4/ZEB2/TGFB2/ALOX12/MACF1/MAPRE2/CYP1B1/NOS3/SRF/ADAMTS9/PPM1F/AGT/PTPN11/ABL1/AKT3/PLXND1/MEOX2/EGR3/SCARB1/EFNA1/PTP4A3…
GOBP_POSITIVE_REGULATION_OF_STEROL_TRANSPORT	GOBP_POSITIVE_REGULATION_OF_STEROL_TRANSPORT	28	0.605826	1.65235	0.00496509	0.0499919	0.0403158	876	tags=29%, list=7%, signal=27%	CES1/CAV1/LIPG/ABCA12/LRP1/PLTP/ANXA2/APOE
GOBP_EPIDERMAL_CELL_DIFFERENTIATION	GOBP_EPIDERMAL_CELL_DIFFERENTIATION	231	0.416532	1.65216	7.50461e-05	0.00237419	0.00191465	1580	tags=25%, list=12%, signal=22%	SPRR1B/S100A7/PI3/KRT14/KRT16/SPRR3/KRT6B/KRT23/DSG3/SPRR1A/DSC2/SFRP4/CD109/DSP/KRT4/ANXA1/SCEL/DSC3/SERPINB13/CLIC4/PALLD/SPINK5/PRSS8/CTSK/KRT1/SULT2B1/CYP26B1/SPRR2G/SLC9A3R1/ABCA12/PKP1/CNFN/TGM1/MAFG/KLK5/KRT24/LCE3D/PCSK6/IVL/EREG/ERRFI1/KLK13/ADAM9/KRT31/GATA6/KLF4/MAP2K1/SFN/PITX2/KRT20/EZH2/KRT5/KLF7/DSG1/KRT33B/SGPP1/ZBED2
GOBP_POSITIVE_REGULATION_OF_EPITHELIAL_TO_MESENCHYMAL_TRANSITION	GOBP_POSITIVE_REGULATION_OF_EPITHELIAL_TO_MESENCHYMAL_TRANSITION	43	0.541598	1.65033	0.00285419	0.0338611	0.0273072	2082	tags=47%, list=15%, signal=39%	COL1A1/SERPINB3/TWIST1/TGFB3/PDPN/TGFB1I1/WWTR1/IL6/TGFBR1/LOXL2/DAB2/BCL9L/SNAI1/TGFB2/IL1B/EZH2/ZNF703/JAG1/CTNNB1/NOTCH1
GOBP_POSITIVE_REGULATION_OF_RESPONSE_TO_WOUNDING	GOBP_POSITIVE_REGULATION_OF_RESPONSE_TO_WOUNDING	54	0.513803	1.65004	0.0041505	0.0441405	0.0355969	738	tags=26%, list=5%, signal=25%	PTN/ANXA1/SERPINE1/THBD/CD36/FLNA/MYLK/SMOC2/FOXC2/F3/LRP1/THBS1/F2R/CLDN3
GOBP_REGULATION_OF_CHOLESTEROL_BIOSYNTHETIC_PROCESS	GOBP_REGULATION_OF_CHOLESTEROL_BIOSYNTHETIC_PROCESS	40	0.546535	1.64913	0.00934976	0.0753757	0.0607864	1243	tags=32%, list=9%, signal=30%	SCD/FASN/SQLE/DHCR7/HMGCS1/LSS/IDI1/SREBF2/APOE/ACACA/HMGCR/FDPS/SREBF1
GOBP_REGULATION_OF_CELL_DEVELOPMENT	GOBP_REGULATION_OF_CELL_DEVELOPMENT	414	0.397798	1.64882	4.82396e-07	3.78748e-05	3.0544e-05	3379	tags=37%, list=25%, signal=29%	POSTN/PTHLH/LDLR/FN1/PTN/SPP1/HES2/FBN1/CXCL12/MYADM/SERPINE2/AURKA/FLNA/S100A10/MME/THY1/CCL11/HEYL/SMO/MAP1B/CDK5R1/KIF14/DBN1/LRP8/SEMA3A/BNC1/LRP1/EPHA4/HEY1/OLFM4/E2F1/PTPRZ1/SERPINF1/IL6/MAP2/SLIT2/EGR2/PRKDC/NRP1/RAC3/HAS2/DAAM2/ETV5/GLI3/CORO1C/GPR68/NUMBL/NOTCH2/NEFL/LINGO1/DIP2B/HMGB2/WNT7A/MAP2K1/MACF1/PRMT5/SEMA3D/PLXNA1/LIMS2/XRCC2/SRF/IL1B/RTN4R/ABL1/METRN/EZH2/PPP3CA/PLXND1/WNT2/NF…
GOBP_DEVELOPMENTAL_GROWTH_INVOLVED_IN_MORPHOGENESIS	GOBP_DEVELOPMENTAL_GROWTH_INVOLVED_IN_MORPHOGENESIS	199	0.424509	1.64849	0.00017574	0.00451162	0.00363838	3148	tags=37%, list=23%, signal=29%	SFRP2/POSTN/TNC/FN1/SPP1/SFRP1/SOX9/CXCL12/AURKA/CCL11/MAP1B/CDK5R1/DBN1/NRP2/SEMA3A/LRP1/HOXD13/DPYSL2/MAP2/SLIT2/NRP1/SYT1/WNT11/RASAL1/APOE/RDH10/DIP2B/APP/KIF26B/MACF1/SEMA3D/PLXNA1/SRF/SPAG9/RTN4R/ABL1/TMEM108/COBL/RNF157/VCL/LAMB2/SEMA7A/SEMA3G/CRABP2/SEMA4F/GSK3B/GOLGA4/CTNNB1/EPHA7/SEMA5B/SMURF1/NOTCH1/CXCR4/TRIM28/NKD1/NTN1/NRCAM/RND2/TIAM1/EPB41L5/WASF1/SEMA6B/SEMA6C/OLFM1/PTK7/L1CAM/HS…
GOBP_NEGATIVE_REGULATION_OF_CHONDROCYTE_DIFFERENTIATION	GOBP_NEGATIVE_REGULATION_OF_CHONDROCYTE_DIFFERENTIATION	16	0.670553	1.64821	0.0167194	0.108642	0.0876135	1348	tags=56%, list=10%, signal=51%	PTHLH/GREM1/EFEMP1/SOX9/ADAMTS12/TGFBR1/SNAI2/GLI2/PTPN11
GOBP_KERATINOCYTE_MIGRATION	GOBP_KERATINOCYTE_MIGRATION	16	0.67051	1.64811	0.0167194	0.108642	0.0876135	1684	tags=50%, list=13%, signal=44%	KRT16/MMP9/HAS2/FGF7/ADAM9/MAP4K4/MAPRE2/HBEGF
GOBP_REGULATION_OF_ATTACHMENT_OF_SPINDLE_MICROTUBULES_TO_KINETOCHORE	GOBP_REGULATION_OF_ATTACHMENT_OF_SPINDLE_MICROTUBULES_TO_KINETOCHORE	11	0.750894	1.64795	0.00850518	0.0705649	0.0569068	435	tags=55%, list=3%, signal=53%	NEK2/ECT2/SPAG5/CCNB1/RACGAP1/AURKB
GOBP_REGULATION_OF_FIBROBLAST_MIGRATION	GOBP_REGULATION_OF_FIBROBLAST_MIGRATION	30	0.593845	1.64777	0.00484544	0.0488757	0.0394156	3685	tags=60%, list=27%, signal=44%	AKAP12/THBS1/DDR2/CORO1C/GNA12/ADIPOR2/ITGB1/HAS1/RCC2/FER/HYAL2/APPL1/ITGB1BP1/BAG4/FGF2/TGFB1/PRKCE/APPL2
GOBP_RETINAL_ROD_CELL_DIFFERENTIATION	GOBP_RETINAL_ROD_CELL_DIFFERENTIATION	11	0.750625	1.64736	0.00850518	0.0705649	0.0569068	106	tags=18%, list=1%, signal=18%	PTN/SOX9
GOBP_EXTRACELLULAR_MATRIX_ASSEMBLY	GOBP_EXTRACELLULAR_MATRIX_ASSEMBLY	41	0.544099	1.6465	0.00912327	0.0742215	0.0598557	2380	tags=46%, list=18%, signal=38%	LOX/COL1A2/MYH11/SOX9/EMILIN1/FKBP10/MFAP4/HAS2/GPM6B/EFEMP2/AGT/TIE1/GAS6/LAMB2/ANTXR1/HAS1/NOTCH1/DAG1/TNXB
GOBP_CENTROSOME_SEPARATION	GOBP_CENTROSOME_SEPARATION	13	0.713059	1.64638	0.0136822	0.0957598	0.0772251	2041	tags=54%, list=15%, signal=46%	AURKA/KIF11/NEK2/CHEK1/NDE1/RANBP1/KIF3B
GOBP_POSITIVE_REGULATION_OF_NEURON_PROJECTION_DEVELOPMENT	GOBP_POSITIVE_REGULATION_OF_NEURON_PROJECTION_DEVELOPMENT	126	0.451126	1.64628	0.000561468	0.0102537	0.00826909	3376	tags=41%, list=25%, signal=31%	S100A9/PTN/FLNA/CNTN1/DPYSL3/RGS2/DBN1/LRP8/ROR2/LRP1/SERPINF1/EPHA3/HGF/APOE/ABL2/CREB3L2/UBE2V2/EZH2/COBL/NEGR1/FZD1/STMN2/GPC2/SERPINI1/RAPGEF1/NME1/AP2A1/VLDLR/FYN/NCK1/HSPA5/OPA1/NPTN/DHX36/ARSB/NTRK2/TIAM1/RELN/CAMK2B/PTK7/ROR1/KIDINS220/ANKRD1/PRKCI/ENC1/FEZ1/CYFIP1/ACTR2/LYN/KATNB1/NDEL1/KALRN
GOBP_EMBRYONIC_CRANIAL_SKELETON_MORPHOGENESIS	GOBP_EMBRYONIC_CRANIAL_SKELETON_MORPHOGENESIS	44	0.539407	1.64599	0.00506387	0.0505097	0.0407333	2088	tags=41%, list=16%, signal=35%	PRRX1/TWIST1/FOXC2/TGFB3/CHST11/TGFBR1/NDST1/SIX2/GLI3/RDH10/MMP14/PDGFRA/MMP16/EIF4A3/TFAP2A/TULP3/MTHFD1L/SLC39A1
GOBP_WOUND_HEALING	GOBP_WOUND_HEALING	456	0.395496	1.64586	2.02095e-07	1.88944e-05	1.52373e-05	1900	tags=25%, list=14%, signal=22%	S100A8/POSTN/SPRR3/COMP/COL1A1/TNC/FN1/COL5A1/COL3A1/SERPINB2/LOX/CD109/DSP/ITGA5/ANXA1/COL1A2/SERPINE1/THBD/CD36/FAP/SERPINE2/FLNA/DCN/DCBLD2/CAV1/MYL9/MYLK/PDGFRB/TPM1/SMOC2/KRT1/PROS1/FKBP10/GJA1/FOXC2/TGFB3/SPARC/F3/PLAU/PDPN/ADAM17/THBS1/ANXA5/MAFG/MCAM/HMOX1/PLAUR/EHD2/IL6/TGFBR1/F2R/STXBP1/CLDN3/FZD7/EREG/GLI3/GSN/APOE/CSRP1/DOCK11/TNFRSF12A/SLC7A11/DYSF/NOTCH2/ANXA6/AXL/PDGFB/GNA12/P2RX1/…
GOBP_AMYLOID_BETA_CLEARANCE	GOBP_AMYLOID_BETA_CLEARANCE	35	0.561139	1.64546	0.00563705	0.0545757	0.0440123	2001	tags=34%, list=15%, signal=29%	LDLR/CD36/MME/LRP1/C5AR1/APOE/HMGCR/SRF/CLTC/MYOCD/MSR1/LRP4
GOBP_POST_EMBRYONIC_ANIMAL_ORGAN_DEVELOPMENT	GOBP_POST_EMBRYONIC_ANIMAL_ORGAN_DEVELOPMENT	14	0.692499	1.64539	0.0065901	0.0602606	0.0485969	2027	tags=43%, list=15%, signal=36%	EFEMP1/MFAP2/FBN1/KLF4/LDHA/MYO1E
GOBP_REGULATION_OF_TRANSMEMBRANE_RECEPTOR_PROTEIN_SERINE_THREONINE_KINASE_SIGNALING_PATHWAY	GOBP_REGULATION_OF_TRANSMEMBRANE_RECEPTOR_PROTEIN_SERINE_THREONINE_KINASE_SIGNALING_PATHWAY	213	0.42132	1.64511	8.60265e-05	0.00269435	0.00217285	2120	tags=29%, list=16%, signal=25%	SFRP2/SULF1/SFRP4/GREM1/LOX/CD109/ASPN/FBN2/SFRP1/PEG10/FBN1/CAV1/EMILIN1/FSTL3/HTRA3/INHBA/CILP/TGFB3/RBPMS2/TTK/DKK1/FSTL1/CHST11/VASN/IL17RD/ADAM17/TGFB1I1/THBS1/CAV2/LTBP1/FST/HTRA1/TGFBR1/PCSK6/LATS2/DAB2/FOXD1/SOSTDC1/BCL9L/NOTCH2/BMP6/TGFB2/DKK3/MSX1/CHRDL1/PELO/NEO1/ABL1/SKI/MYOCD/GLG1/BMP8B/PARP1/ZNF703/RASL11B/CDH5/NBL1/CDKN1C/UBE2O/SMURF1/NOTCH1/INHBB
GOBP_TELOMERE_ORGANIZATION	GOBP_TELOMERE_ORGANIZATION	118	0.456166	1.64507	0.000347413	0.00754687	0.00608614	4264	tags=54%, list=32%, signal=37%	NEK2/AURKB/EXO1/RFC3/RAD51/CCNE1/PRKDC/MYC/FEN1/CCNE2/RFC4/RECQL4/POLE2/BLM/CCT5/POLD1/PRIM1/CCT2/BRCA2/CCT4/PARP1/DCLRE1B/RAD51C/TNKS1BP1/MAPK3/MAPK15/ZNF365/NEK7/POLE3/RPA1/PKIB/RFC2/DOT1L/CCT7/POLA2/POLD2/PCNA/DHX36/USP7/MAPK1/RFC1/SMG6/HSP90AB1/ERCC4/SMC6/SMG5/GNL3L/MAPKAPK5/POLE/TFIP11/RIF1/TNKS2/XRCC6/CCT8/ERCC1/TERF2/WRN/POLD3/CCT6A/PTGES3/EXOSC10/RPA3/CCT3/TERT
GOBP_REGULATION_OF_PROTEIN_TYROSINE_KINASE_ACTIVITY	GOBP_REGULATION_OF_PROTEIN_TYROSINE_KINASE_ACTIVITY	78	0.480605	1.64493	0.0024805	0.0308904	0.0249114	3774	tags=51%, list=28%, signal=37%	GREM1/CAV1/THY1/LRP8/PRNP/ADAM17/EPHA4/EREG/ERRFI1/PDGFB/APP/GPRC5B/GPRC5A/SHC1/DOCK3/AGT/GAS6/NOX4/EFNA1/HBEGF/VPS25/FYN/PTPN1/AREG/NTRK2/CBL/RAP2C/DVL2/ADRA2A/RELN/CD24/SOCS5/HYAL2/PAK2/EGF/AFAP1L2/RAP2B/SNX6/LILRA5/ADORA1
GOBP_NEGATIVE_REGULATION_OF_PROTEIN_MATURATION	GOBP_NEGATIVE_REGULATION_OF_PROTEIN_MATURATION	22	0.625348	1.6446	0.0105036	0.0817433	0.0659216	2814	tags=50%, list=21%, signal=40%	GAS1/SERPINE1/SERPINE2/PRNP/THBS1/BCL2L12/GLG1/NOL3/CHAC1/SERPINF2/NLRP7
GOBP_AGING	GOBP_AGING	258	0.411803	1.64455	5.05965e-05	0.00172509	0.00139119	1554	tags=24%, list=12%, signal=21%	KRT14/KRT16/COMP/SERPINE1/CRYAB/TIMP2/TWIST1/IGFBP5/ADA/DCN/GJB2/MME/PDGFRB/FOXM1/CCL11/COL4A2/TGFB3/CDK6/APOD/DKK1/GJB6/PLK2/AURKB/NUAK1/LRP1/PRNP/RAD54L/GCLM/KCNMB1/SERPINF1/LOXL2/PRKDC/PRELP/CHEK1/JUN/NEK6/GSN/TYMS/APP/BCL2L12/MAP2K1/RBL1/ALOX12/SLC12A2/ADM/SRF/NUDT1/HMGA2/SREBF1/LEP/FBXO5/ABL1/IRAK1/AKT3/PPP3CA/BRCA2/HMGA1/NOX4/CACYBP/RPN2/KRT33B
GOBP_RESPONSE_TO_OXYGEN_LEVELS	GOBP_RESPONSE_TO_OXYGEN_LEVELS	338	0.402175	1.6444	3.30042e-06	0.000178223	0.000143727	3361	tags=38%, list=25%, signal=29%	POSTN/COL1A1/PTN/SFRP1/CRYAB/PTGIS/TWIST1/CXCL12/ADA/CAV1/PDGFRB/CCNA2/PLOD2/NDRG1/TGFB3/CCNB1/EDNRA/MMP2/STC2/ANGPTL4/VASN/PLAU/SOD3/SLC2A1/EGR1/PDPN/ADAM17/THBS1/HMOX1/E2F1/STC1/KCNMB1/LOXL2/PLOD1/CLDN3/BNIP3/DPP4/PGF/MYC/PSMD2/CDK4/PGK1/GATA6/PAM/TGFB2/PSMC1/ENO1/PSMD1/ADM/APOLD1/HYOU1/MMP14/SRF/LEP/PSMD11/PSMD8/EIF4EBP1/ACAA2/IRAK1/PSMD3/CAPN2/DNMT3B/ATP6V0D1/AGTRAP/LDHA/MYOCD/UBQLN1/NOX4/EPA…
GOBP_STEROL_BIOSYNTHETIC_PROCESS	GOBP_STEROL_BIOSYNTHETIC_PROCESS	66	0.496956	1.64427	0.00358689	0.0401219	0.0323562	1350	tags=32%, list=10%, signal=29%	SCD/DHCR24/FASN/CES1/SQLE/DHCR7/INSIG1/HMGCS1/LSS/IDI1/ACLY/G6PD/SREBF2/APOE/ACACA/HMGCR/FDPS/LBR/SREBF1/ACAT2/ACAA2
GOBP_LEUKOCYTE_MIGRATION_INVOLVED_IN_INFLAMMATORY_RESPONSE	GOBP_LEUKOCYTE_MIGRATION_INVOLVED_IN_INFLAMMATORY_RESPONSE	17	0.660785	1.64425	0.0129398	0.0932738	0.0752203	591	tags=24%, list=4%, signal=23%	S100A8/S100A9/PTN/JAM3
GOBP_MEMBRANE_DISASSEMBLY	GOBP_MEMBRANE_DISASSEMBLY	11	0.749098	1.64401	0.00914466	0.0742959	0.0599157	1944	tags=64%, list=14%, signal=54%	CCNB2/PLK1/CCNB1/NEK6/LPIN1/DCTN1/VRK1
GOCC_CHAPERONE_COMPLEX	GOCC_CHAPERONE_COMPLEX	21	0.634443	1.6431	0.00916611	0.0743737	0.0599784	4240	tags=76%, list=32%, signal=52%	HSPB8/BAG2/BAG3/STIP1/CCT5/CCT2/CCT4/DNAJB11/CCT7/HSP90AB1/PPP5C/CCT8/SDF2L1/CCT6A/PTGES3/CCT3
GOCC_FILAMENTOUS_ACTIN	GOCC_FILAMENTOUS_ACTIN	29	0.594527	1.64304	0.0077409	0.0664217	0.0535656	1559	tags=38%, list=12%, signal=34%	PDLIM3/DPYSL3/SMTN/JAM3/PDLIM7/ESPN/RAC3/PDLIM4/EHBP1/SMTNL2/PDLIM2
GOBP_NEGATIVE_REGULATION_OF_CELL_GROWTH	GOBP_NEGATIVE_REGULATION_OF_CELL_GROWTH	161	0.435672	1.64284	0.000107826	0.00314148	0.00253344	3364	tags=40%, list=25%, signal=30%	SFRP2/GREM1/SPP1/SFRP1/CRYAB/SERPINE2/DCBLD2/RGS2/FHL1/RGS4/CDK5R1/INHBA/GJA1/GNG4/SEMA3A/DACT3/PSRC1/HYAL1/MEG3/MAP2/SLIT2/NRP1/WNT11/G6PD/CDA/DIP2B/TGFB2/ADIPOR2/ENO1/ENPP1/SEMA3D/CDKN2D/APBB1/SPAG9/MSX1/RTN4R/PI16/BDKRB1/SEMA7A/SEMA3G/SEMA4F/EPHA7/NPR1/SEMA5B/APBB2/SMARCA4/CDKN2C/RB1/NTN1/OSGIN2/ADAM15/SEMA6B/SEMA6C/RERG/CRLF3/VGLL4/SEMA4C/HYAL2/SERTAD2/CDKN1B/WT1/TGFB1/SH3BP4/RTN4
GOBP_REGULATION_OF_WATER_LOSS_VIA_SKIN	GOBP_REGULATION_OF_WATER_LOSS_VIA_SKIN	20	0.639721	1.64258	0.011737	0.0878385	0.0708371	1253	tags=40%, list=9%, signal=36%	KRT16/KRT1/CYP26B1/ABCA12/STMN1/ALOX12/SRF/SFN
GOBP_RESPONSE_TO_VITAMIN	GOBP_RESPONSE_TO_VITAMIN	83	0.477677	1.64214	0.00233194	0.0297755	0.0240123	1517	tags=28%, list=11%, signal=25%	POSTN/COL1A1/TNC/PTN/SPP1/SFRP1/ADA/MAP1B/CYP26B1/STC2/SPARC/MN1/HMGCS1/STC1/BCHE/GSN/SNAI2/TYMS/EGFR/CDKN2D/LEP/DNMT3B/GAS6
GOBP_DNA_INTEGRITY_CHECKPOINT	GOBP_DNA_INTEGRITY_CHECKPOINT	123	0.45213	1.6421	0.000767529	0.0129941	0.010479	3173	tags=42%, list=24%, signal=33%	ARID3A/AURKA/PLK1/CCNB1/PLK2/DTL/CDT1/CDC6/E2F1/EME1/PRKDC/PLAGL1/CDC25C/CHEK1/GTSE1/BRCA1/TIMELESS/TOPBP1/BLM/HMGA2/SFN/PTPN11/RFWD3/DONSON/MDC1/CRY1/CDK2/CLSPN/TFDP1/THOC5/TIPIN/TNKS1BP1/WDR76/CLOCK/FANCD2/DOT1L/BRSK1/E2F7/PCNA/CASP2/CUL4A/MAPK14/BRIP1/MSH2/CNOT3/PRPF19/FEM1B/WAC/ATF2/TIPRL/TAOK1/CDKN1B
GOBP_REGULATION_OF_EXTRACELLULAR_MATRIX_DISASSEMBLY	GOBP_REGULATION_OF_EXTRACELLULAR_MATRIX_DISASSEMBLY	13	0.710979	1.64157	0.0136822	0.0957598	0.0772251	1658	tags=62%, list=12%, signal=54%	FAP/LRP1/PDPN/DDR2/IL6/DPP4/FGFR4/FSCN1
GOBP_NEURAL_TUBE_FORMATION	GOBP_NEURAL_TUBE_FORMATION	89	0.475363	1.64147	0.00117299	0.0178774	0.0144171	3517	tags=38%, list=26%, signal=28%	SFRP2/CTHRC1/SFRP1/TEAD2/TWIST1/PRICKLE1/STIL/STK3/SALL4/TGFB2/ADM/CELSR1/IFT122/ABL1/SKI/COBL/FZD2/TULP3/MTHFD1L/SHROOM3/TMED2/OPA1/DVL2/IFT52/PTK7/LRP6/MIB1/SOX11/SEMA4C/MTHFD1/TGFB1/NOG/DVL3/PRKACA
GOMF_CHAPERONE_BINDING	GOMF_CHAPERONE_BINDING	86	0.476714	1.64108	0.00159296	0.0226266	0.0182471	2425	tags=35%, list=18%, signal=29%	FN1/BIRC5/HSPB6/BAG2/SACS/CDC25A/PDPN/HSPA2/DNAJB5/BAG3/USP13/STIP1/ATP1A2/SLC12A2/ATP1A1/HYOU1/DNAJB4/VWF/DNAJB9/BIN1/TBCD/AMFR/DNAJB6/FNIP1/DNAJB1/UBL4A/CALR/DNAJC3/HSPA5/GRPEL2
GOCC_CMG_COMPLEX	GOCC_CMG_COMPLEX	10	0.759802	1.64108	0.00673781	0.0609028	0.0491148	3055	tags=90%, list=23%, signal=70%	MCM2/GINS2/MCM4/GINS4/GINS1/MCM6/MCM5/MCM7/GINS3
GOCC_DNA_REPLICATION_PREINITIATION_COMPLEX	GOCC_DNA_REPLICATION_PREINITIATION_COMPLEX	10	0.759802	1.64108	0.00673781	0.0609028	0.0491148	3055	tags=90%, list=23%, signal=70%	MCM2/GINS2/MCM4/GINS4/GINS1/MCM6/MCM5/MCM7/GINS3
GOBP_ENDOTHELIUM_DEVELOPMENT	GOBP_ENDOTHELIUM_DEVELOPMENT	116	0.453838	1.64005	0.000966888	0.0155696	0.0125561	2148	tags=32%, list=16%, signal=27%	PTN/FASN/CLIC4/MYADM/COL15A1/COL18A1/GJA1/FOXC2/FSTL1/MSN/PDPN/ADAMTS12/HEY1/STC1/NRP1/CLDN3/RDX/ZEB1/HEG1/BMP6/WNT7A/ALOX12/APOLD1/IL1B/GJA5/TIE1/PECAM1/VCL/PDE2A/TMEM100/CDH5/JAG1/CTNNB1/ICAM1/RAPGEF1/NOTCH1/CXCR4
GOMF_MUSCLE_ALPHA_ACTININ_BINDING	GOMF_MUSCLE_ALPHA_ACTININ_BINDING	14	0.690054	1.63959	0.00684115	0.0615703	0.0496532	1559	tags=43%, list=12%, signal=38%	PDLIM3/PALLD/SYNPO2/PDLIM7/PDLIM4/PDLIM2
GOBP_COLLAGEN_METABOLIC_PROCESS	GOBP_COLLAGEN_METABOLIC_PROCESS	87	0.474847	1.6393	0.00241777	0.0304115	0.0245253	1412	tags=36%, list=10%, signal=32%	COL1A1/COL5A1/MMP11/COL1A2/KLK6/RCN3/FAP/COL15A1/ADAMTS2/EMILIN1/PDGFRB/MMP9/CTSK/TGFB3/MFAP4/MMP2/PRSS2/MMP3/VIM/IL6/MRC2/SERPINB7/F2R/TRAM2/ERRFI1/ADAMTS14/MMP13/MMP14/ITGB1/MMP16/COL13A1
GOBP_VASCULAR_ENDOTHELIAL_GROWTH_FACTOR_PRODUCTION	GOBP_VASCULAR_ENDOTHELIAL_GROWTH_FACTOR_PRODUCTION	32	0.575739	1.63905	0.00930452	0.0751076	0.0605703	3777	tags=53%, list=28%, signal=38%	SULF1/SULF2/IL6/C5AR1/BRCA1/CYP1B1/IL1B/RORA/NDRG2/ARNT/C3AR1/PTGS2/TGFB1/IL6ST/NUTF2/ADAMTS3/HPSE
GOBP_NOTCH_SIGNALING_INVOLVED_IN_HEART_DEVELOPMENT	GOBP_NOTCH_SIGNALING_INVOLVED_IN_HEART_DEVELOPMENT	11	0.746734	1.63882	0.00965624	0.0772499	0.0622979	2082	tags=64%, list=15%, signal=54%	HEYL/HEY1/SNAI2/NOTCH2/SNAI1/JAG1/NOTCH1
GOBP_ORGANELLE_INHERITANCE	GOBP_ORGANELLE_INHERITANCE	12	0.725413	1.63787	0.0104776	0.0817333	0.0659135	2463	tags=67%, list=18%, signal=55%	MAP2K1/YWHAZ/GOLGA2/MAPK3/VRK1/GBF1/PDCD10/MAPK1
GOBP_BIOMINERALIZATION	GOBP_BIOMINERALIZATION	131	0.447032	1.63748	0.00061821	0.0109702	0.00884685	2925	tags=40%, list=22%, signal=31%	COMP/COL1A1/PTHLH/PTN/GREM1/LOX/SPP1/ASPN/COL1A2/FBN2/SOX9/TWIST1/FAM20C/MGP/ECM1/TGFB3/OSR2/ROR2/HEY1/DDR2/WNT11/SLC24A3/GPM6B/BMP6/TMEM38B/ENPP1/NOS3/LEP/FBXO5/FAM20A/GAS6/TFAP2A/WDR72/OMD/SNX10/KLF10/IGF1/ANKH/FZD9/NOTCH1/KLK4/TMEM119/CCR1/BMPR1B/IBSP/SBNO2/ZMPSTE24/AXIN2/CEBPB/ACVR2B/RSPO2/LTBP3
GOBP_CORTICAL_ACTIN_CYTOSKELETON_ORGANIZATION	GOBP_CORTICAL_ACTIN_CYTOSKELETON_ORGANIZATION	36	0.554937	1.63719	0.0100157	0.0795162	0.0641255	4195	tags=56%, list=31%, signal=38%	ANLN/ECT2/RACGAP1/EHD2/RTKN/FMNL2/FHOD1/TLN1/EPB41L3/EPB41L2/CALR/LLGL1/NCKAP1/VPS4A/LCP1/ARF6/ROCK1/DLG1/FMNL3/ROCK2
GOBP_MESENCHYMAL_CELL_DIFFERENTIATION	GOBP_MESENCHYMAL_CELL_DIFFERENTIATION	203	0.421418	1.63681	0.000148049	0.00399841	0.0032245	2758	tags=40%, list=21%, signal=33%	SFRP2/COL1A1/SERPINB3/FN1/GREM1/FAM83D/SFRP1/SOX9/TWIST1/FLNA/ZNF750/HEYL/SMO/FOXC2/TGFB3/NRP2/EDNRA/SEMA3A/VASN/DACT3/IL17RD/PDPN/TGFB1I1/FGFR1/HEY1/WWTR1/IL6/TGFBR1/EPHA3/LOXL2/HGF/NRP1/HAS2/WNT11/SIX2/CDH2/DAB2/CORO1C/SNAI2/RDH10/BCL9L/ANXA6/NRTN/SNAI1/MAD2L2/TGFB2/KITLG/SEMA3D/IL1B/HMGA2/MSX1/PITX2/EZH2/WNT2/NOLC1/EFNA1/SEMA7A/TMEM100/ZNF703/SEMA3G/SEMA4F/JAG1/GSK3B/MAPK3/CTNNB1/SEMA5B/NOTCH1…
GOBP_REGULATION_OF_CELL_SIZE	GOBP_REGULATION_OF_CELL_SIZE	152	0.436411	1.63581	0.000380698	0.0081045	0.00653584	3155	tags=34%, list=23%, signal=26%	FN1/SPP1/CXCL12/SLC12A8/MAP1B/CDK5R1/DBN1/SLC9A3R1/MSN/SEMA3A/IQGAP3/PRR16/LRP1/DPYSL2/MAP2/NRP1/RDX/APOE/DIP2B/LRRC8A/CDK4/MACF1/SLC12A2/SEMA3D/SRF/RTN4R/ABL1/AKT3/MTPN/SEMA7A/SEMA3G/CRABP2/SEMA4F/SHANK3/GSK3B/GOLGA4/EPHA7/SEMA5B/NTN1/KCNMA1/NRCAM/RND2/SEMA6B/SEMA6C/OLFM1/SLC12A6/L1CAM/HSP90AB1/AKT1S1/SEMA4C/CYFIP1/EDN1
GOBP_DOUBLE_STRAND_BREAK_REPAIR	GOBP_DOUBLE_STRAND_BREAK_REPAIR	173	0.43048	1.63521	0.000334259	0.00734666	0.00592468	3694	tags=43%, list=27%, signal=31%	TWIST1/CDCA5/FOXM1/TRIP13/MCM2/POLQ/RAD54L/RAD51/EME1/RAD51AP1/PRKDC/GINS2/CHEK1/FEN1/MCM4/BRCA1/HMGB2/RECQL4/MAD2L2/TIMELESS/GINS4/XRCC2/BLM/HMGA2/RAD21/UBE2V2/RECQL/RFWD3/DEK/BRCA2/MDC1/MCM6/PARP1/BARD1/DCLRE1B/EYA1/RAD51C/TNKS1BP1/ZNF365/FANCD2/LIG3/DDX1/RPA1/MORF4L1/MCM5/PSMD14/FANCB/UBQLN4/ESCO2/MAGEF1/BRIP1/MCM8/MSH2/MCM7/PRPF19/OTUB2/FIGNL1/CDC7/NUCKS1/RMI1/ERCC4/SMC6/HSF2BP/ACTR2/RNF168/X…
GOBP_LEUKOCYTE_CHEMOTAXIS	GOBP_LEUKOCYTE_CHEMOTAXIS	179	0.42714	1.63469	0.000269466	0.00624891	0.00503941	1154	tags=18%, list=9%, signal=17%	S100A7/S100A8/S100A9/PTN/GREM1/S100A12/ANXA1/SERPINE1/CXCL1/CXCL12/CCL11/CXCL6/S100A14/CCL21/SCG2/ADAM17/THBS1/RARRES2/THBS4/JAM3/IL6/SLIT2/CXCL5/DPP4/PGF/C5AR1/NOD2/MPP1/PDGFB/TGFB2/CXCL2/ITGA1/SLC12A2
GOBP_POSITIVE_REGULATION_OF_FOCAL_ADHESION_ASSEMBLY	GOBP_POSITIVE_REGULATION_OF_FOCAL_ADHESION_ASSEMBLY	23	0.619658	1.63469	0.00879701	0.0723156	0.0583186	1354	tags=35%, list=10%, signal=31%	SFRP1/S100A10/THY1/COL16A1/NRP1/MAP4K4/PPM1F/ABL1
GOCC_MICROTUBULE_END	GOCC_MICROTUBULE_END	23	0.619459	1.63417	0.00879701	0.0723156	0.0583186	2810	tags=65%, list=21%, signal=52%	ASPM/KIF2C/SPAG5/SVIL/CLIP3/MAPRE2/CKAP5/CLIP4/DCTN1/CDK5RAP2/GAS2L1/CLIP1/MAPRE1/CAMSAP1/CLIP2
GOBP_REGULATION_OF_CELL_CYCLE_CHECKPOINT	GOBP_REGULATION_OF_CELL_CYCLE_CHECKPOINT	26	0.606348	1.63409	0.00637853	0.0595193	0.0479991	2822	tags=50%, list=21%, signal=40%	CCNB1/MAD2L1/CDT1/NDC80/RFWD3/CRY1/DUSP1/THOC5/CDK5RAP2/DYNC1LI1/WDR76/CUL4A/FEM1B
GOBP_KINETOCHORE_ASSEMBLY	GOBP_KINETOCHORE_ASSEMBLY	11	0.744527	1.63398	0.00991203	0.0789936	0.0637041	2313	tags=55%, list=17%, signal=45%	CENPF/CENPE/CENPA/CENPN/CENPK/CENPH
GOBP_REGULATION_OF_EXTENT_OF_CELL_GROWTH	GOBP_REGULATION_OF_EXTENT_OF_CELL_GROWTH	93	0.470744	1.63266	0.00239135	0.0302004	0.024355	3575	tags=42%, list=27%, signal=31%	FN1/SPP1/CXCL12/MAP1B/CDK5R1/DBN1/SEMA3A/LRP1/DPYSL2/MAP2/NRP1/APOE/DIP2B/MACF1/SEMA3D/SRF/RTN4R/ABL1/SEMA7A/SEMA3G/CRABP2/SEMA4F/GSK3B/GOLGA4/EPHA7/SEMA5B/NTN1/NRCAM/RND2/SEMA6B/SEMA6C/OLFM1/L1CAM/SEMA4C/CYFIP1/NDEL1/RTN4/MAPT/MT3
GOBP_SUBSTRATE_ADHESION_DEPENDENT_CELL_SPREADING	GOBP_SUBSTRATE_ADHESION_DEPENDENT_CELL_SPREADING	95	0.468609	1.63261	0.00209066	0.02734	0.0220483	2872	tags=42%, list=21%, signal=33%	POSTN/FN1/MYADM/FLNA/S100A10/EPHB3/KIF14/PDPN/OLFM4/NRP1/PARVB/RAC3/HAS2/FZD7/CORO1C/AXL/LIMS2/ABL1/LAMB2/EFNA1/P4HB/ANTXR1/ACTN4/BVES/TYRO3/EPHA1/SRGAP2/CRKL/CALR/TEK/ITGAV/LAMC1/ITGB3/CSPG5/RAB1A/ATRN/FGG/RCC2/FER/SPRY4
GOBP_POSITIVE_REGULATION_OF_FILOPODIUM_ASSEMBLY	GOBP_POSITIVE_REGULATION_OF_FILOPODIUM_ASSEMBLY	22	0.620753	1.63252	0.011475	0.086602	0.0698399	1796	tags=41%, list=13%, signal=36%	DPYSL3/TGFB3/CCL21/TGFBR1/NRP1/DOCK11/SRF/FSCN1/PALM
GOBP_GLOMERULAR_BASEMENT_MEMBRANE_DEVELOPMENT	GOBP_GLOMERULAR_BASEMENT_MEMBRANE_DEVELOPMENT	11	0.743594	1.63193	0.0102957	0.0809189	0.0652568	2027	tags=45%, list=15%, signal=39%	SULF1/SULF2/NID1/LAMB2/MYO1E
GOBP_REGULATION_OF_HOMOTYPIC_CELL_CELL_ADHESION	GOBP_REGULATION_OF_HOMOTYPIC_CELL_CELL_ADHESION	24	0.614412	1.63191	0.0103418	0.0810709	0.0653793	1793	tags=42%, list=13%, signal=36%	SERPINE2/LGALS1/PDPN/PLAUR/RDX/PRKG1/ALOX12/C1QTNF1/ZNF703/SH2B3
GOCC_CONDENSED_NUCLEAR_CHROMOSOME	GOCC_CONDENSED_NUCLEAR_CHROMOSOME	66	0.493156	1.6317	0.00411179	0.0439526	0.0354454	2166	tags=38%, list=16%, signal=32%	BUB1B/CENPA/NEK2/PLK1/BUB1/CCNB1/NUF2/RAD51/HSPA2/NDC80/CHEK1/SMC3/BRCA1/HORMAD1/TOPBP1/KIFAP3/BLM/RAD21/BRCA2/CENPO/DSN1/INCENP/LRPPRC/SUV39H1/CENPK
GOBP_RESPONSE_TO_FIBROBLAST_GROWTH_FACTOR	GOBP_RESPONSE_TO_FIBROBLAST_GROWTH_FACTOR	119	0.452411	1.63142	0.00116903	0.0178605	0.0144035	3815	tags=47%, list=28%, signal=34%	POSTN/SULF1/FGFBP1/COL1A1/TNC/SFRP1/SULF2/SHCBP1/SMOC2/GCLM/THBS1/FGFR1/HYAL1/NDST1/FGF7/SCGB1A1/FGFR4/PTPN11/CCL2/CREB3L1/EGR3/GTF2F2/NGFR/APLN/MAPK3/GPC1/GRB2/FGF12/CRKL/CPS1/FAT4/FRS2/NPTN/FGF18/MAPK1/CBL/POLR2D/FGF19/ELK1/SPRY4/EXT2/POLR2B/FGFR2/NCBP1/HYAL2/ZFP36/ITGB1BP1/FGF2/NR4A1/NOG/LHX1/POLR2C/TIAL1/EXT1/FGF1/SPRY1
GOBP_ANTIMICROBIAL_HUMORAL_IMMUNE_RESPONSE_MEDIATED_BY_ANTIMICROBIAL_PEPTIDE	GOBP_ANTIMICROBIAL_HUMORAL_IMMUNE_RESPONSE_MEDIATED_BY_ANTIMICROBIAL_PEPTIDE	58	0.500743	1.62982	0.0115646	0.0870679	0.0702156	1298	tags=24%, list=10%, signal=22%	S100A7/S100A9/DEFB1/S100A12/KLK7/CXCL1/SPINK5/CXCL6/KLK5/PGLYRP3/CXCL5/NOD2/CXCL2/RNASE7
GOBP_LEUKOCYTE_MIGRATION	GOBP_LEUKOCYTE_MIGRATION	386	0.395351	1.6297	1.79511e-06	0.000110241	8.89033e-05	2780	tags=30%, list=21%, signal=25%	S100A7/S100A8/S100A9/COL1A1/CEACAM6/FN1/PTN/GREM1/S100A12/ITGA5/ANXA1/COL1A2/SERPINE1/THBD/CXCL1/CXCL12/SLC16A1/ADA/CEACAM5/CAV1/EMILIN1/THY1/CCL11/MMP9/CXCL6/S100A14/SLC7A5/PROS1/ECM1/APOD/TREM1/MSN/ROR2/CCL21/SCG2/ADAM17/THBS1/RARRES2/HMOX1/THBS4/JAM3/SIRPA/CD99/IL6/SLIT2/CXCL5/XG/DPP4/PGF/C5AR1/NOD2/SLC7A6/SLC7A11/SDC2/MPP1/ANGPT1/PDGFB/APP/TGFB2/CXCL2/KITLG/ITGA1/SLC12A2/MMP14/ITGB1/OLR1/SHC1…
GOBP_ASTROCYTE_ACTIVATION	GOBP_ASTROCYTE_ACTIVATION	19	0.638713	1.62934	0.0119025	0.0887587	0.0715791	1172	tags=37%, list=9%, signal=34%	LDLR/SMO/LRP1/IL6/C5AR1/APP/EGFR
GOMF_3_5_DNA_HELICASE_ACTIVITY	GOMF_3_5_DNA_HELICASE_ACTIVITY	14	0.685404	1.62854	0.00797085	0.067997	0.0548359	2740	tags=71%, list=20%, signal=57%	MCM2/NAV2/RECQL4/BLM/RECQL/MCM6/MCM5/ASCC3/DHX9/MCM7
GOBP_REGULATION_OF_PROTEIN_MATURATION	GOBP_REGULATION_OF_PROTEIN_MATURATION	50	0.517204	1.62788	0.0062427	0.0585393	0.0472088	2814	tags=42%, list=21%, signal=33%	GAS1/SERPINE1/SERPINE2/SPON1/BAG2/PRNP/THBS1/LDLRAD3/GSN/BCL2L12/ENO1/MMP14/GLG1/MYH9/NOL3/CHAC1/F12/SERPINF2/IFT52/TIMM17A/NLRP7
GOMF_ATP_DEPENDENT_MICROTUBULE_MOTOR_ACTIVITY_PLUS_END_DIRECTED	GOMF_ATP_DEPENDENT_MICROTUBULE_MOTOR_ACTIVITY_PLUS_END_DIRECTED	14	0.685086	1.62778	0.00822189	0.069223	0.0558247	2041	tags=57%, list=15%, signal=49%	KIF11/CENPE/KIF14/KIF1B/KIF1A/KIF18A/KIF5B/KIF3B
GOBP_POSITIVE_REGULATION_OF_TELOMERASE_ACTIVITY	GOBP_POSITIVE_REGULATION_OF_TELOMERASE_ACTIVITY	28	0.596339	1.62648	0.00671562	0.060878	0.0490948	2855	tags=46%, list=21%, signal=37%	GREM1/NEK2/AURKB/MYC/KLF4/CCT2/CCT4/MAPK3/MAPK15/NEK7/PKIB/MAPK1/HSP90AB1
GOBP_MUSCLE_CELL_CELLULAR_HOMEOSTASIS	GOBP_MUSCLE_CELL_CELLULAR_HOMEOSTASIS	17	0.653463	1.62603	0.0156509	0.104406	0.0841979	2424	tags=47%, list=18%, signal=39%	LOX/DMD/CFL2/LAMP2/BAG3/SRF/PFKM/ALDOA
GOBP_POSITIVE_REGULATION_OF_CELL_SUBSTRATE_JUNCTION_ORGANIZATION	GOBP_POSITIVE_REGULATION_OF_CELL_SUBSTRATE_JUNCTION_ORGANIZATION	28	0.596028	1.62563	0.00671562	0.060878	0.0490948	1590	tags=36%, list=12%, signal=32%	SFRP1/S100A10/THY1/COL16A1/NRP1/MAP4K4/MAPRE2/PPM1F/ABL1/DUSP3
GOBP_POSITIVE_REGULATION_OF_AXONOGENESIS	GOBP_POSITIVE_REGULATION_OF_AXONOGENESIS	70	0.485264	1.6254	0.00555815	0.0542866	0.0437792	3501	tags=43%, list=26%, signal=32%	FN1/CXCL12/MAP1B/DBN1/LRP1/SLIT2/NRP1/NEFL/MAP2K1/MACF1/PLXNA1/SRF/METRN/PLXND1/SHOX2/SEMA7A/CHODL/CRABP2/NGFR/GOLGA4/NTN1/RND2/NTRK2/TIAM1/L1CAM/ARHGDIA/CYFIP1/SKIL/NDEL1/MAPT
GOCC_LATERAL_PLASMA_MEMBRANE	GOCC_LATERAL_PLASMA_MEMBRANE	56	0.500923	1.6244	0.0136115	0.0956931	0.0771713	2151	tags=34%, list=16%, signal=29%	ANXA1/SLC16A1/GJB2/IQGAP3/ATP6V1B1/CLDN3/DMD/CORO1C/GNA12/SLC12A2/ATP1A1/SLC6A9/DSG1/TBCD/BVES/VANGL1/DSG2/CTNNB1/APC
GOCC_ANCHORED_COMPONENT_OF_EXTERNAL_SIDE_OF_PLASMA_MEMBRANE	GOCC_ANCHORED_COMPONENT_OF_EXTERNAL_SIDE_OF_PLASMA_MEMBRANE	17	0.65276	1.62428	0.0161439	0.106614	0.0859787	3140	tags=53%, list=23%, signal=41%	THY1/PRNP/CD14/RTN4R/PRND/CD24/FOLR2/IGSF21/HYAL2
GOCC_CONTRACTILE_FIBER	GOCC_CONTRACTILE_FIBER	196	0.419101	1.62311	0.000272411	0.00627347	0.00505922	2623	tags=37%, list=20%, signal=30%	DES/FLNC/CALD1/ACTC1/MYH11/PDLIM3/CRYAB/PALLD/ACTA2/TPM2/FLNA/MYL9/LMOD1/TPM1/CDK5R1/ACTN1/CASQ2/KCNJ8/SVIL/MMP2/TNNT1/PGM5/SLC2A1/SYNPO2/NEXN/FBXO32/AHNAK/PDLIM7/NEBL/PARVB/PPP1R12B/PDLIM4/ATP2B4/JPH2/DMD/CFL2/CORO1C/CSRP1/BAG3/ENO1/ANK2/SMTNL2/CACNA1C/PPP3CA/TNNI3/BIN1/PDLIM2/FHL3/VCL/TPM4/TMOD1/TRIM63/TNNC2/TPM3/SPTBN1/DNAJB6/MYOM1/CSRP2/FXR1/SORBS2/ABCC9/DAG1/TNNT2/HDAC4/MTMR12/SYNE2/ALDOA/TM…
GOBP_NEGATIVE_REGULATION_OF_LEUKOCYTE_MIGRATION	GOBP_NEGATIVE_REGULATION_OF_LEUKOCYTE_MIGRATION	34	0.558812	1.62279	0.0120498	0.0897432	0.0723731	2093	tags=41%, list=16%, signal=35%	GREM1/CXCL12/ADA/EMILIN1/APOD/CCL21/HMOX1/SLIT2/DPP4/CCL2/DUSP1/NBL1/IL27RA/CD200
GOBP_REGULATION_OF_CARDIOCYTE_DIFFERENTIATION	GOBP_REGULATION_OF_CARDIOCYTE_DIFFERENTIATION	24	0.610947	1.6227	0.0110849	0.0845747	0.0682049	2414	tags=54%, list=18%, signal=45%	GREM1/PRICKLE1/DKK1/EFNB2/FZD7/GATA6/TGFB2/EGFR/MYOCD/NKX2-5/FRS2/TBX5/DHX36
GOBP_CELL_CELL_SIGNALING_BY_WNT	GOBP_CELL_CELL_SIGNALING_BY_WNT	442	0.390937	1.62189	1.43919e-06	9.2939e-05	7.49503e-05	3783	tags=44%, list=28%, signal=32%	SFRP2/SULF1/CTHRC1/COL1A1/SFRP4/GREM1/SCEL/SFRP1/SULF2/SOX9/CAV1/GPC6/PRICKLE1/DKK1/SLC9A3R1/TCF7L1/ROR2/AMOTL1/APCDD1L/LRP1/DACT3/DEPDC1B/EGR1/TGFB1I1/SOX7/CPE/WWTR1/CCNE1/RAC3/GPC4/WNT11/SOX2/DACT1/LATS2/CDH2/DAB2/FZD7/DIXDC1/PSMD2/PLEKHA4/DAAM2/GLI3/SOSTDC1/IGFBP6/APOE/VAX2/SNAI2/BICC1/BARX1/BCL9L/GRK5/APP/STK3/RSPO3/WNT7A/MAD2L2/KLF4/PSMC1/MACF1/FZD10/PSMD1/DKK3/AMOTL2/RUVBL1/GPRC5B/EGFR/CELS…
GOBP_RESPONSE_TO_ZINC_ION	GOBP_RESPONSE_TO_ZINC_ION	50	0.51523	1.62167	0.00659942	0.0602606	0.0485969	2271	tags=36%, list=17%, signal=30%	S100A8/KRT14/MT1X/PLN/MT2A/MT1G/GGH/MT1E/PAM/MT1M/SLC30A2/PARP1/MTF1/SLC30A4/MT1H/KHK/CPS1/CA2
GOBP_HISTONE_PHOSPHORYLATION	GOBP_HISTONE_PHOSPHORYLATION	34	0.558227	1.62109	0.0122884	0.0905586	0.0730306	2241	tags=38%, list=17%, signal=32%	TWIST1/AURKA/CCNA2/CCNB1/AURKB/CHEK1/IL1B/HMGA2/CDK2/INCENP/MAPK3/VRK1/BAZ1B
GOBP_CENTROSOME_DUPLICATION	GOBP_CENTROSOME_DUPLICATION	54	0.504718	1.62086	0.00577585	0.0555759	0.044819	4779	tags=59%, list=36%, signal=38%	PLK2/NDC80/STIL/PLK4/WDR62/BRCA1/NDE1/CKAP5/BRCA2/CDK2/TRIM37/CENPJ/CCNF/CDK5RAP2/SASS6/BRSK1/SAC3D1/RTTN/CEP152/ARHGEF10/FBXW5/CEP63/CEP135/CHMP2B/VPS4B/MDM1/CEP72/ROCK2/PDCD6IP/NUP62/RBM14/CEP76
GOMF_MICROTUBULE_PLUS_END_BINDING	GOMF_MICROTUBULE_PLUS_END_BINDING	19	0.635306	1.62064	0.0125079	0.0913497	0.0736686	3756	tags=68%, list=28%, signal=49%	KIF2C/CLIP3/MAPRE2/KIF18A/CLIP4/DCTN1/CLIP1/APC/MAPRE1/CLIP2/PAFAH1B1/CLASP2/FBXW11
GOBP_REGULATION_OF_SPINDLE_CHECKPOINT	GOBP_REGULATION_OF_SPINDLE_CHECKPOINT	13	0.701908	1.62063	0.0175182	0.111859	0.0902084	1821	tags=54%, list=14%, signal=47%	CCNB1/MAD2L1/CDT1/NDC80/DUSP1/CDK5RAP2/DYNC1LI1
GOBP_DEVELOPMENTAL_CELL_GROWTH	GOBP_DEVELOPMENTAL_CELL_GROWTH	189	0.420648	1.62036	0.000296394	0.00665453	0.00536652	3575	tags=39%, list=27%, signal=29%	POSTN/FN1/SPP1/SOX9/CXCL12/AURKA/RGS2/RGS4/MAP1B/CDK5R1/DBN1/NRP2/SEMA3A/LRP1/DPYSL2/MAP2/SLIT2/NRP1/SYT1/RASAL1/G6PD/APOE/DIP2B/APP/MACF1/SEMA3D/PLXNA1/SRF/SPAG9/RTN4R/ABL1/TMEM108/PI16/COBL/RNF157/VCL/LAMB2/SEMA7A/IGF1/SEMA3G/CRABP2/SEMA4F/GSK3B/GOLGA4/CTNNB1/EPHA7/SEMA5B/SMURF1/CXCR4/SORBS2/NTN1/NRCAM/RND2/TIAM1/WASF1/SEMA6B/SEMA6C/OLFM1/L1CAM/HSP90AB1/ULK1/SEMA4C/CYFIP1/NDN/PPP3CB/EDN1/AKAP13…
GOBP_CHONDROITIN_SULFATE_CATABOLIC_PROCESS	GOBP_CHONDROITIN_SULFATE_CATABOLIC_PROCESS	14	0.681922	1.62026	0.00859846	0.0711341	0.0573658	611	tags=36%, list=5%, signal=34%	VCAN/DCN/BGN/CSPG4/HYAL1
GOBP_CARDIAC_MUSCLE_CELL_ACTION_POTENTIAL	GOBP_CARDIAC_MUSCLE_CELL_ACTION_POTENTIAL	67	0.488261	1.61996	0.00615422	0.0578189	0.0466278	2942	tags=46%, list=22%, signal=36%	DSC2/DSP/FLNA/CAV1/GJA1/KCNJ8/CACNA2D1/SLC4A3/DMD/NUP155/ATP2A2/KCNH2/ANK2/ATP1A2/ATP1A1/KCNE4/GJA5/CACNA1C/BIN1/DSG2/GJC1/KCNJ2/FGF12/CAMK2D/SLMAP/TBX18/CALM1/RYR2/JUP/CALM3/SCN4B
GOBP_CELLULAR_RESPONSE_TO_IONIZING_RADIATION	GOBP_CELLULAR_RESPONSE_TO_IONIZING_RADIATION	53	0.506665	1.61946	0.00723198	0.0643307	0.0518793	2857	tags=42%, list=21%, signal=33%	SFRP2/SFRP1/CRYAB/ECT2/EGR1/RAD51/RAD51AP1/TMEM109/BLM/HMGA2/TSPYL5/NOX4/TNKS1BP1/CLOCK/NET1/GRB2/HSPA5/MAPK14/ZMPSTE24/FIGNL1/ELK1/NUCKS1
GOBP_NEGATIVE_REGULATION_OF_CANONICAL_WNT_SIGNALING_PATHWAY	GOBP_NEGATIVE_REGULATION_OF_CANONICAL_WNT_SIGNALING_PATHWAY	156	0.433102	1.61902	0.000393474	0.00832677	0.00671509	2821	tags=39%, list=21%, signal=31%	SFRP2/CTHRC1/SFRP4/GREM1/SFRP1/SOX9/CAV1/PRICKLE1/DKK1/SLC9A3R1/ROR2/DACT3/EGR1/WWTR1/WNT11/SOX2/DACT1/LATS2/CDH2/DAB2/PSMD2/GLI3/SOSTDC1/IGFBP6/APOE/SNAI2/BICC1/STK3/MAD2L2/PSMC1/PSMD1/DKK3/PSMD11/DKK2/PSMD8/PSMD3/RBMS3/PSMB2/PSMD7/NKX2-5/AMFR/GSK3B/PSMB5/RAPGEF1/LRP4/NOTCH1/APC/PSMD14/PSMA7/TLE3/NKD1/SIAH2/MAPK14/TBX18/PSMC4/KREMEN2/PSMC2/DVL2/NOTUM/AXIN2/PSMD5
GOMF_SINGLE_STRANDED_DNA_HELICASE_ACTIVITY	GOMF_SINGLE_STRANDED_DNA_HELICASE_ACTIVITY	14	0.681149	1.61843	0.00859846	0.0711341	0.0573658	2740	tags=71%, list=20%, signal=57%	MCM2/POLQ/RFC3/RAD51/RFC4/MCM6/RFC2/MCM5/DHX9/MCM7
GOBP_EPIBOLY	GOBP_EPIBOLY	24	0.609265	1.61824	0.0110849	0.0845747	0.0682049	2092	tags=38%, list=16%, signal=32%	COL5A1/ITGA5/FLNA/PDPN/ADAM17/WNT7A/ARHGAP24/HBEGF/PDCD10
GOBP_POSITIVE_REGULATION_OF_EPITHELIAL_CELL_PROLIFERATION	GOBP_POSITIVE_REGULATION_OF_EPITHELIAL_CELL_PROLIFERATION	158	0.431421	1.61645	0.000270347	0.00624891	0.00503941	3475	tags=46%, list=26%, signal=35%	FGFBP1/PTN/SFRP1/SOX9/TWIST1/CXCL12/CCL11/SMO/ECM1/NRP2/OSR2/IQGAP3/F3/SCG2/TGM1/ADAM17/FGFR1/CAV2/HMOX1/THBS4/HYAL1/HTRA1/TGFBR1/NRP1/HAS2/FZD7/FGF7/PGF/MYC/C5AR1/NOD2/EGFL7/NOTCH2/BMP6/PDGFB/HMGB2/WNT7A/EGFR/AGTR1/CRNN/AKT3/WNT2/EGR3/VASH2/ZNF703/IGF1/APLN/DLX5/NME1/NOTCH1/NRAS/TEK/LAMC1/AREG/NR4A3/ITGB3/PLCG1/CCL26/PTPRN/ARNT/TNFAIP3/SOX11/FGFR2/EGF/FGF2/VEGFB/NR4A1/RTN4/NOG/KDR/STXBP4/HPN/CDH…
GOBP_RESPONSE_TO_HEAT	GOBP_RESPONSE_TO_HEAT	130	0.442371	1.61645	0.000906963	0.0147948	0.0119312	5185	tags=64%, list=39%, signal=40%	CRYAB/CXCL12/HSPB8/BAG2/TGFB1I1/THBS1/HMOX1/HSPA2/HSPA6/BAG3/NUP155/ATP2A2/CD14/NOS3/NUP205/DNAJB4/IER5/IRAK1/CRNN/NUP153/NUP107/SEC13/NUP188/IGF1/EIF2S1/DNAJB6/GSK3B/CLPB/MAPK3/DNAJB1/RPA1/EIF2B3/DHX36/CAMK2D/RAE1/MAPK1/NUP85/NUP133/POLR2D/CAMK2B/HSP90AB1/AKT1S1/NUP160/NUP93/ABCC2/BAG4/LYN/HTRA2/RPS6KB1/EIF2B2/VCP/MAPT/PRKACA/FKBP4/NUP37/SCARA5/IGFBP7/CD34/CAMK2A/FGF1/TPR/PTGES3/RPA3/TRPV2/MAPKA…
GOCC_ACTOMYOSIN	GOCC_ACTOMYOSIN	58	0.496513	1.61605	0.0130966	0.0938643	0.0756965	1810	tags=41%, list=13%, signal=36%	PDLIM3/PALLD/MYL9/MYLK/TPM1/ACTN1/MYH10/DBN1/PGM5/SYNPO2/PDLIM7/NEBL/PDLIM4/SORBS1/BAG3/NOX4/PDLIM2/FHL3/FHOD1/FSCN1/TPM4/ACTN4/MYH9/TPM3
GOBP_SKELETAL_SYSTEM_MORPHOGENESIS	GOBP_SKELETAL_SYSTEM_MORPHOGENESIS	190	0.418841	1.61558	0.00024076	0.00571257	0.00460688	2479	tags=34%, list=18%, signal=28%	SFRP2/COMP/COL1A1/SFRP4/GREM1/FBN2/COL11A1/PRRX1/SFRP1/SOX9/TWIST1/BARX2/MGP/INSIG1/FOXC2/TGFB3/CYP26B1/OSR2/CHST11/MMP2/HOXC9/ROR2/RAB23/FGFR1/HYAL1/STC1/TGFBR1/NDST1/HAS2/SIX2/GLI3/RDH10/ANXA6/BMP6/MMP13/WNT7A/MMP14/PDGFRA/MSX1/HOXD10/MMP16/COL13A1/SKI/EIF4A3/TFAP2A/TCF15/SHOX2/NAB2/GLG1/TULP3/THRA/CTNNB1/MTHFD1L/DLX5/SLC39A1/BMP1/RARB/TEK/CHSY1/ARID5B/FGF18/TMEM119/BMPR1B/SATB2/MAPK14
GOBP_CHONDROITIN_SULFATE_PROTEOGLYCAN_METABOLIC_PROCESS	GOBP_CHONDROITIN_SULFATE_PROTEOGLYCAN_METABOLIC_PROCESS	34	0.55617	1.61512	0.012527	0.0913497	0.0736686	2526	tags=47%, list=19%, signal=38%	VCAN/DCN/BGN/CHST11/CSPG4/HYAL1/CHPF/CHST3/DSE/CYTL1/XYLT1/EGFLAM/CHSY1/ARSB/CSPG5/DSEL
GOBP_ESTABLISHMENT_OF_MITOTIC_SPINDLE_LOCALIZATION	GOBP_ESTABLISHMENT_OF_MITOTIC_SPINDLE_LOCALIZATION	27	0.594607	1.61511	0.0077409	0.0664217	0.0535656	3815	tags=67%, list=28%, signal=48%	NUSAP1/CENPA/GJA1/PLK1/MAD2L1/ESPL1/NDC80/NDE1/ITGB1/DCTN1/CDK5RAP2/ZW10/KPNB1/PAFAH1B1/NDEL1/CLASP2/FBXW11/SPRY1
GOBP_REGULATION_OF_CELL_MIGRATION_INVOLVED_IN_SPROUTING_ANGIOGENESIS	GOBP_REGULATION_OF_CELL_MIGRATION_INVOLVED_IN_SPROUTING_ANGIOGENESIS	35	0.550786	1.6151	0.00769019	0.0662605	0.0534355	3416	tags=57%, list=25%, signal=43%	FGFBP1/ANXA1/FOXC2/PLK2/THBS1/HMOX1/KLF4/ABL1/AKT3/MEOX2/NOTCH1/PDCD10/RHOJ/STARD13/MAP3K3/HDAC5/ITGB1BP1/FGF2/PTGS2/KDR
GOBP_L_GLUTAMATE_IMPORT_ACROSS_PLASMA_MEMBRANE	GOBP_L_GLUTAMATE_IMPORT_ACROSS_PLASMA_MEMBRANE	15	0.667443	1.61463	0.0129276	0.0932738	0.0752203	1339	tags=33%, list=10%, signal=30%	SLC1A6/SLC7A11/ATP1A2/ITGB1/SLC1A3
GOCC_VESICLE_LUMEN	GOCC_VESICLE_LUMEN	284	0.401109	1.61411	3.69675e-05	0.00132323	0.00106711	3816	tags=42%, list=28%, signal=30%	S100A7/S100A8/S100A9/SERPINB3/FN1/S100A12/ISLR/SERPINE1/TIMP2/CXCL1/ADA/GGH/PROS1/ACTN1/ECM1/TGFB3/SERPINA3/CHI3L1/CRISPLD2/SPARC/PRSS2/THBS1/RARRES2/ANXA2/OLFM4/ACLY/HGF/PTX3/PSMD2/PYGB/TIMP3/HSPA6/GSN/PRDX4/ALDOC/CDA/PDGFB/IMPDH1/APP/CANT1/TGFB2/CTSG/PSMD1/EGFR/SLPI/PSMD11/TF/VWF/PSMD3/BACE1/CCT2/ILF2/GAS6/PRDX6/TUBB/VCL/DSN1/PSMD7/ACTN4/FTL/F13A1/SERPINA1/IGF1/GPI/SPTAN1/SERPINI1/VAT1/CAND1/FA…
GOBP_NEGATIVE_REGULATION_OF_WNT_SIGNALING_PATHWAY	GOBP_NEGATIVE_REGULATION_OF_WNT_SIGNALING_PATHWAY	181	0.420386	1.6127	0.000432037	0.00872993	0.00704022	2821	tags=38%, list=21%, signal=30%	SFRP2/CTHRC1/SFRP4/GREM1/SFRP1/SOX9/CAV1/PRICKLE1/DKK1/SLC9A3R1/ROR2/APCDD1L/LRP1/DACT3/EGR1/WWTR1/WNT11/SOX2/DACT1/LATS2/CDH2/DAB2/PSMD2/GLI3/SOSTDC1/IGFBP6/APOE/SNAI2/BICC1/BARX1/STK3/MAD2L2/PSMC1/PSMD1/DKK3/PSMD11/DKK2/PSMD8/PSMD3/RBMS3/NFATC4/PSMB2/PSMD7/NKX2-5/AMFR/GSK3B/PSMB5/RAPGEF1/LRP4/NOTCH1/HIC1/APC/PSMD14/PSMA7/TLE3/NKD1/SIAH2/MAPK14/TBX18/PSMC4/KREMEN2/MDFI/PSMC2/DVL2/CTNNBIP1/NOTUM/…
GOBP_NUCLEAR_EXPORT	GOBP_NUCLEAR_EXPORT	147	0.433206	1.61231	0.00101478	0.0162158	0.0130772	5914	tags=70%, list=44%, signal=40%	EGR2/GTSE1/BAG3/NUP155/CSE1L/IL1B/SFN/NUP205/PTPN11/NUP153/NUP107/EIF4A3/GAS6/SEC13/SUPT6H/NUP188/BARD1/THOC5/GSK3B/DDX19A/XPO5/SMURF1/CALR/MCM3AP/FYTTD1/DHX38/XPO6/RAE1/ANP32B/NUP85/ABCE1/DHX9/SDAD1/SLBP/SMG6/NUP133/POLR2D/KHDRBS1/SMG7/RAN/IFI27/ENY2/NUP160/NUP93/SMG5/NCBP1/UPF2/CPSF2/XPO1/LSG1/AKAP13/HSPA9/CPSF6/TGFB1/EIF4E/PCID2/FIP1L1/SSB/PRKACA/CPSF3/POLDIP3/NUP37/ATXN1/NUTF2/RIOK2/TPR/EMD/A…
GOBP_REGULATION_OF_T_CELL_CHEMOTAXIS	GOBP_REGULATION_OF_T_CELL_CHEMOTAXIS	15	0.666423	1.61216	0.0129276	0.0932738	0.0752203	532	tags=20%, list=4%, signal=19%	S100A7/CCL21/ADAM17
GOBP_REGULATION_OF_DNA_DEPENDENT_DNA_REPLICATION	GOBP_REGULATION_OF_DNA_DEPENDENT_DNA_REPLICATION	38	0.540267	1.61194	0.00941077	0.0757699	0.0611043	3654	tags=55%, list=27%, signal=40%	CDT1/RFC3/SLFN11/RFC4/TIMELESS/BLM/FBXO5/BRCA2/DONSON/TIPIN/LIG3/RFC2/E2F7/SENP2/PCNA/DBF4/ZMPSTE24/CDC7/DBF4B/DACH1/ZRANB3
GOBP_NEGATIVE_REGULATION_OF_ORGAN_GROWTH	GOBP_NEGATIVE_REGULATION_OF_ORGAN_GROWTH	30	0.580917	1.6119	0.00800191	0.067997	0.0548359	2396	tags=40%, list=18%, signal=33%	RGS2/RGS4/GJA1/RBP4/G6PD/WWC3/STK3/PI16/JARID2/MAPK11/SAV1/TBX5
GOMF_CELL_CELL_ADHESION_MEDIATOR_ACTIVITY	GOMF_CELL_CELL_ADHESION_MEDIATOR_ACTIVITY	47	0.519526	1.61138	0.0124473	0.0910862	0.0734561	813	tags=23%, list=6%, signal=22%	DSC2/DSP/ANXA1/PALLD/CNN3/NEXN/CDC42EP1/ANXA2/JAM3/SIRPA/BAIAP2
GOBP_CELLULAR_COMPONENT_DISASSEMBLY	GOBP_CELLULAR_COMPONENT_DISASSEMBLY	465	0.38699	1.61104	6.22915e-07	4.70113e-05	3.79121e-05	3754	tags=38%, list=28%, signal=29%	MMP11/KLK7/TIMP2/TPX2/FAP/TOP2A/CAV1/KIF2C/NES/LMOD1/CCNB2/MMP9/CTSK/MAP1B/PLK1/TGFB3/CCNB1/DKK1/SVIL/MMP2/MAP1A/PRSS2/SPTBN2/LRP1/EIF5A2/SH3PXD2B/MMP3/PDPN/EPHA4/DDR2/HTRA1/ADAMTS4/HSPA2/IL6/TGFBR1/KLK5/BNIP3/SREBF2/DPP4/MYC/STMN3/CFL2/STMN1/NEK6/LIX1L/GSN/RDX/SNAI2/LAMP2/MAP4K4/MMP13/HMGB2/CTSG/WIPI1/MAPRE2/CKAP5/MMP14/FGFR4/SREBF1/PELO/MMP16/CAPN2/MRPL37/KIF18A/LPIN1/HMGA1/MTPN/KIF2A/UBQLN1/FZ…
GOCC_HOST_CELLULAR_COMPONENT	GOCC_HOST_CELLULAR_COMPONENT	50	0.511775	1.6108	0.00802628	0.0680333	0.0548652	4916	tags=68%, list=37%, signal=43%	KPNA2/AXL/NUP155/KPNA3/NUP205/NUP153/NUP107/SEC13/IFIT1/NUP188/KPNA1/KPNA6/CD209/RAE1/NUP85/KPNB1/NUP133/RAN/NUP160/NUP93/NMT2/VPS37C/XPO1/NUP37/TPR/AQP1/VPS37D/NUP62/NUP98/NUP214/NUP50/VPS37A/UBAP1/SEH1L
GOBP_CELL_GROWTH	GOBP_CELL_GROWTH	395	0.389925	1.61003	1.18468e-05	0.00054969	0.000443295	3173	tags=35%, list=24%, signal=28%	S100A8/SFRP2/S100A9/POSTN/FN1/GREM1/SPP1/SFRP1/CRYAB/SOX9/IGFBP5/CXCL12/SERPINE2/AURKA/DCBLD2/SPHK1/RGS2/FHL1/RGS4/MAP1B/CDK5R1/INHBA/KIF14/GJA1/DBN1/NRP2/GNG4/SEMA3A/PRSS2/LRP1/DACT3/ADAM17/PSRC1/HYAL1/DPYSL2/MEG3/TGFBR1/MAP2/SLIT2/NRP1/SYT1/WNT11/RASAL1/G6PD/APOE/CDA/EIF4G1/DIP2B/APP/AVPR1A/MAD2L2/TGFB2/ADIPOR2/MACF1/ENO1/ENPP1/SEMA3D/PLXNA1/EGFR/CDKN2D/MMP14/SRF/APBB1/SFN/SPAG9/MSX1/AGT/RTN4R/…
GOBP_INTERSTRAND_CROSS_LINK_REPAIR	GOBP_INTERSTRAND_CROSS_LINK_REPAIR	40	0.533526	1.60988	0.0129725	0.0933394	0.0752732	4935	tags=70%, list=37%, signal=44%	RAD51/UBE2T/EME1/RAD51AP1/NEIL3/FANCE/USP1/RFWD3/DCLRE1B/MSH6/FANCD2/RPA1/FANCA/FANCB/FANCC/MCM8/NUCKS1/ERCC4/RNF168/VCP/ERCC1/RPA3/RNF8/FANCG/RPA2/DCLRE1A/FANCM/XPA
GOBP_POSITIVE_REGULATION_OF_NEUROGENESIS	GOBP_POSITIVE_REGULATION_OF_NEUROGENESIS	185	0.418967	1.60955	0.000291268	0.00656296	0.00529268	3413	tags=41%, list=25%, signal=31%	FN1/PTN/CXCL12/SERPINE2/MME/SMO/MAP1B/DBN1/LRP8/LRP1/EPHA4/E2F1/PTPRZ1/SERPINF1/IL6/SLIT2/EGR2/NRP1/ETV5/GLI3/NUMBL/NEFL/MAP2K1/MACF1/PRMT5/PLXNA1/XRCC2/SRF/IL1B/METRN/PLXND1/WNT2/PTPRD/BIN1/SHOX2/CLCF1/SEMA7A/CHODL/CRABP2/NGFR/SHANK3/ZNF365/GOLGA4/CTNNB1/MYB/NOTCH1/CXCR4/DAG1/EPHB2/LIF/OPA1/NPTN/DHX36/RHEB/NTN1/RND2/NTRK2/TIAM1/RELN/CAMK2B/PRPF19/SNW1/L1CAM/PRKCI/SOX11/ARHGDIA/CYFIP1/ACTR2/SKIL/…
GOBP_ACTIN_FILAMENT_BASED_MOVEMENT	GOBP_ACTIN_FILAMENT_BASED_MOVEMENT	136	0.435968	1.60907	0.000812625	0.0136836	0.0110351	2030	tags=34%, list=15%, signal=29%	DES/DSC2/DSP/ACTC1/TPM2/PLN/FLNA/CAV1/TPM1/GJA1/MYH10/KCNJ8/TNNT1/CACNA2D1/PDPN/MYO5A/VIM/STC1/MYO1B/DMD/GSN/NUP155/ATP2A2/KCNH2/ANK2/ATP1A2/ATP1A1/KCNE4/WASF2/GJA5/EPDR1/CACNA1C/TNNI3/MYO1D/BIN1/TPM4/TMOD1/ACTN4/MYH9/TNNC2/TPM3/DSG2/GJC1/KCNJ2/MYO1E/FGF12
GOMF_L_ASCORBIC_ACID_BINDING	GOMF_L_ASCORBIC_ACID_BINDING	14	0.676942	1.60843	0.00910055	0.0742215	0.0598557	2648	tags=50%, list=20%, signal=40%	PLOD2/PLOD1/P4HA2/P4HA3/PAM/EGLN1/OGFOD1
GOBP_POSITIVE_REGULATION_OF_MITOTIC_CELL_CYCLE	GOBP_POSITIVE_REGULATION_OF_MITOTIC_CELL_CYCLE	98	0.458936	1.60796	0.00216699	0.027988	0.0225708	1661	tags=32%, list=12%, signal=28%	ANXA1/SPHK1/CDCA5/CDC25B/SMOC2/UBE2E2/UBE2C/CCNB1/ESPL1/DTL/CDT1/CDC25A/ADAMTS1/ADAM17/CDC6/HYAL1/HSPA2/CDC25C/RDX/EIF4G1/APP/CDK4/EGFR/FBXO5/EIF4EBP1/PTPN11/ABL1/BRCA2/CDC27/DUSP3/TFDP1
GOMF_LOW_DENSITY_LIPOPROTEIN_PARTICLE_BINDING	GOMF_LOW_DENSITY_LIPOPROTEIN_PARTICLE_BINDING	17	0.646121	1.60776	0.018855	0.11686	0.0942414	1679	tags=47%, list=12%, signal=41%	LDLR/CD36/PCSK9/THBS1/PLTP/COLEC12/SCARB1/MSR1
GOBP_CHROMOSOME_CONDENSATION	GOBP_CHROMOSOME_CONDENSATION	27	0.591655	1.60709	0.00860786	0.0711341	0.0573658	1977	tags=48%, list=15%, signal=41%	TOP2A/CDCA5/NCAPG/NUSAP1/CCNB1/NCAPH/NCAPD2/SMC2/SMC4/HMGA2/INCENP/PHF13/NCAPD3
GOBP_PRIMARY_NEURAL_TUBE_FORMATION	GOBP_PRIMARY_NEURAL_TUBE_FORMATION	83	0.467301	1.60647	0.00399682	0.0433353	0.0349476	3883	tags=40%, list=29%, signal=28%	SFRP2/CTHRC1/SFRP1/TEAD2/TWIST1/PRICKLE1/STIL/SALL4/TGFB2/ADM/CELSR1/IFT122/ABL1/SKI/COBL/FZD2/TULP3/MTHFD1L/SHROOM3/TMED2/OPA1/DVL2/PTK7/LRP6/SEMA4C/MTHFD1/TGFB1/NOG/DVL3/PRKACA/DVL1/SPINT1/RALA
GOBP_NEGATIVE_REGULATION_OF_UBIQUITIN_PROTEIN_TRANSFERASE_ACTIVITY	GOBP_NEGATIVE_REGULATION_OF_UBIQUITIN_PROTEIN_TRANSFERASE_ACTIVITY	14	0.675996	1.60618	0.00922608	0.0746668	0.0602148	1354	tags=36%, list=10%, signal=32%	MAD2L1/BAG2/MAD2L2/FBXO5/ABL1
GOCC_ACTIN_CYTOSKELETON	GOCC_ACTIN_CYTOSKELETON	425	0.388089	1.60591	2.71932e-06	0.000154853	0.000124881	3387	tags=40%, list=25%, signal=31%	ACTG2/ANXA1/ANLN/CALD1/ACTC1/MYH11/PDLIM3/CRYAB/CLIC4/PALLD/ACTA2/TPM2/MYADM/FLNA/DPYSL3/MYL9/MYLK/LMOD1/BARX2/TPM1/SMTN/ACTN1/MYH10/DBN1/PLS3/CALB2/SVIL/SLC9A3R1/CNN3/GJB6/TNNT1/SPTBN2/GAS7/PGM5/NOTCH3/SLC2A1/SYNPO2/NEXN/SH3PXD2B/ADAM17/AHNAK/JAM3/PDLIM7/DDR2/MYO5A/ESPN/RTKN/EPHA3/NEBL/PARVB/RAC3/MYO1B/PDLIM4/CDH2/EHBP1/BAIAP2/CFL2/GSN/RDX/CORO1C/FILIP1/ARSJ/SORBS1/ACACA/BAG3/AXL/CIB2/AFAP1/MACF…
GOBP_GASTRO_INTESTINAL_SYSTEM_SMOOTH_MUSCLE_CONTRACTION	GOBP_GASTRO_INTESTINAL_SYSTEM_SMOOTH_MUSCLE_CONTRACTION	11	0.731486	1.60536	0.0145238	0.0994288	0.080184	264	tags=27%, list=2%, signal=27%	SULF1/SULF2/NMU
GOBP_REGULATION_OF_PLATELET_DERIVED_GROWTH_FACTOR_RECEPTOR_SIGNALING_PATHWAY	GOBP_REGULATION_OF_PLATELET_DERIVED_GROWTH_FACTOR_RECEPTOR_SIGNALING_PATHWAY	21	0.619481	1.60435	0.0137244	0.0958991	0.0773375	1681	tags=38%, list=12%, signal=33%	LOX/APOD/SLC9A3R1/F3/LRP1/SNCA/MYOCD/PTPN12
GOBP_BLOOD_VESSEL_ENDOTHELIAL_CELL_MIGRATION	GOBP_BLOOD_VESSEL_ENDOTHELIAL_CELL_MIGRATION	103	0.452915	1.60416	0.00260996	0.0319312	0.0257508	3416	tags=45%, list=25%, signal=34%	FGFBP1/GREM1/ANXA1/FOXC2/PLK2/EFNB2/ADAM17/THBS1/FGFR1/HMOX1/SLIT2/NRP1/EPHB4/ATP2B4/APOE/ANGPT1/PDGFB/KLF4/ALOX12/NOS3/SRF/ABL1/AKT3/MEOX2/EGR3/SCARB1/EFNA1/MYH9/CDH5/NOTCH1/PDCD10/RHOJ/FGF18/STARD13/PLCG1/MAP3K3/GPLD1/JUP/HDAC5/ITGB1BP1/FGF2/VASH1/PTGS2/NR4A1/TGFB1/KDR
GOBP_DNA_BIOSYNTHETIC_PROCESS	GOBP_DNA_BIOSYNTHETIC_PROCESS	153	0.427809	1.60357	0.000567606	0.0102872	0.00829609	4264	tags=49%, list=32%, signal=34%	GREM1/LOX/CENPF/SPHK1/PDGFRB/SMOC2/TK1/NEK2/GJA1/AURKB/POLQ/DTL/RFC3/HGF/MYC/TYMS/PDGFB/RFC4/MAD2L2/KLF4/POLE2/CDKN2D/FGFR4/CCT5/POLD1/CCT2/CCT4/DUSP1/TFDP1/NPLOC4/TNKS1BP1/LIN9/MAPK3/MAPK15/LIG3/NEK7/POLE3/RPA1/PKIB/RFC2/CCT7/POLD2/PCNA/MAPK1/RFC1/RGN/SMG6/HSP90AB1/USP10/ANKRD1/SMG5/GNL3L/FGF2/MAPKAPK5/POLE/TNKS2/VCP/ADIPOQ/DACH1/REV3L/ACVRL1/CCT8/PHB/POLDIP2/TERF2/WRN/POLD3/CCT6A/PTGES3/LIG1/EX…
GOBP_KERATINIZATION	GOBP_KERATINIZATION	119	0.444612	1.60329	0.00155217	0.0222027	0.0179053	948	tags=24%, list=7%, signal=23%	SPRR1B/PI3/KRT14/KRT16/SPRR3/KRT6B/KRT23/DSG3/SPRR1A/DSC2/DSP/KRT4/DSC3/SPINK5/PRSS8/KRT1/CYP26B1/SPRR2G/ABCA12/PKP1/CNFN/TGM1/KLK5/KRT24/LCE3D/PCSK6/IVL/KLK13/KRT31
GOBP_STRIATED_MUSCLE_CELL_DIFFERENTIATION	GOBP_STRIATED_MUSCLE_CELL_DIFFERENTIATION	216	0.409217	1.60309	0.000208905	0.00502789	0.00405472	2738	tags=39%, list=20%, signal=32%	COMP/GREM1/LOX/FLNC/ACTC1/MYH11/IGFBP5/CEACAM5/PDGFRB/LMOD1/RGS2/ADAM12/BARX2/TPM1/RGS4/SMO/CYP26B1/CCNB1/DKK1/TNNT1/PGM5/EFNB2/CAV2/EHD2/NEBL/G6PD/PTGFRN/CDH2/FZD7/DMD/CFL2/CSRP1/GATA6/AVPR1A/MMP14/PDGFRA/SRF/PLEKHO1/SPAG9/MSX1/EZH2/PI16/CAPN2/PPP3CA/POPDC3/SKI/MYOCD/MTPN/SGCB/CACYBP/RBM24/NLN/SHOX2/TMOD1/BVES/MYH9/JAM2/IGF1/MEF2A/POPDC2/NKX2-5/CSRP2/NOTCH1/PLD3/RARB/SORBS2/TNNT2/CALR/HDAC4/CHUK…
GOBP_VESICLE_TARGETING	GOBP_VESICLE_TARGETING	74	0.473399	1.60206	0.00602147	0.0571492	0.0460877	5606	tags=68%, list=42%, signal=40%	SEC24C/SEC23A/SEC24D/MCFD2/WIPI1/TFG/ARFGAP3/SEC13/YKT6/PREB/SERPINA1/COL7A1/GOLGA2/MAPK15/GBF1/TMED2/SEC31A/TMED10/TBC1D23/FAM91A1/AREG/RAB1A/CNIH2/LMAN1/CTSC/EXOC4/SEC23IP/GOSR2/CLASP2/NSF/MAP4K2/PPP6C/TRIP11/NLGN1/GOSR1/SAR1A/TMED9/TGFA/STARD3/SNAP29/PEF1/CSNK1D/SEC22B/TBC1D20/CNIH3/PSEN1/SCFD1/RAB1B/SEC24B/STARD3NL
GOBP_POSITIVE_REGULATION_OF_CELL_CYCLE_PROCESS	GOBP_POSITIVE_REGULATION_OF_CELL_CYCLE_PROCESS	237	0.403652	1.60063	9.21627e-05	0.00284388	0.00229343	1952	tags=29%, list=15%, signal=25%	FAM83D/ANXA1/FAP/ARID3A/AURKA/SPHK1/CDCA5/PDGFRB/CDC25B/UBE2E2/CDK5R1/KIF14/NUSAP1/KIF23/ECT2/UBE2C/SPAG5/CCNB1/MAD2L1/RACGAP1/SVIL/PLK2/AURKB/ESPL1/DTL/CDT1/CDC25A/ADAMTS1/ADAM17/CDC6/E2F1/HYAL1/RAD51AP1/HSPA2/NDC80/PLAGL1/PLK4/CDC25C/EREG/FEN1/RDX/GTSE1/EIF4G1/BRCA1/PDGFB/APP/CDK4/GATA6/EGFR/IL1B/HMGA2/SFN/RAD21/MSX1/FBXO5/EZH2/CRNN/CDC27/CDK2/RANBP1/CENPJ/TFDP1/IGF1/DYNC1LI1/RAD51C/TNKS1BP1/MA…
GOBP_MAINTENANCE_OF_LOCATION	GOBP_MAINTENANCE_OF_LOCATION	260	0.400077	1.60062	0.000143376	0.00390483	0.00314903	2958	tags=33%, list=22%, signal=26%	S100A7/S100A8/S100A9/FBN2/FBN1/CD36/CES1/PLN/FLNA/CAV1/THY1/KDELR3/SQLE/INSIG1/GJA1/CASQ2/DBN1/CCL21/LTBP1/STARD4/B4GALNT1/P2RY6/IL6/DZIP1/NRIP1/F2R/SREBF2/MEST/JPH2/DMD/GSN/APOE/IGSF11/ANXA6/TMEM38B/ANK2/ENPP1/ATP1A2/IL1B/SREBF1/LEP/SNCA/ABL1/CPT1A/KDELR2/CACNA1C/LPL/CRY1/ARHGAP21/SCARB1/SLC30A2/BDKRB1/MSR1/FTL/BARD1/NOL3/NBL1/SLC30A4/LETM1/ACVR1C/CALR/HSPA5/ITGAV/CAMK2D/LCN2/ITGB3/TBCCD1/CALM1/…
GOBP_POSITIVE_REGULATION_OF_VASCULAR_ASSOCIATED_SMOOTH_MUSCLE_CELL_PROLIFERATION	GOBP_POSITIVE_REGULATION_OF_VASCULAR_ASSOCIATED_SMOOTH_MUSCLE_CELL_PROLIFERATION	29	0.579036	1.60022	0.0133179	0.0946917	0.0763637	3284	tags=66%, list=24%, signal=50%	IGFBP5/MMP9/GJA1/MMP2/ADAMTS1/P2RY6/JUN/PDGFB/DNMT1/IGF1/GNAI3/NR4A3/LDLRAP1/MFN2/FOXJ2/MEF2D/ERN1/EDN1/FGF2
GOBP_WOUND_HEALING_SPREADING_OF_EPIDERMAL_CELLS	GOBP_WOUND_HEALING_SPREADING_OF_EPIDERMAL_CELLS	13	0.692792	1.59958	0.0228886	0.131046	0.105682	1684	tags=46%, list=13%, signal=40%	COL5A1/ITGA5/ADAM17/WNT7A/ARHGAP24/HBEGF
GOMF_EXOGENOUS_PROTEIN_BINDING	GOMF_EXOGENOUS_PROTEIN_BINDING	63	0.487423	1.59943	0.00775132	0.0664217	0.0535656	2728	tags=38%, list=20%, signal=31%	SERPINB3/LDLR/ITGA5/PVR/EFNB2/TFRC/NCAM1/ANPEP/DPP4/ITGB5/NPC1/AXL/EGFR/ITGB1/SCARB1/TYRO3/ICAM1/CXCR4/DAG1/CD209/ITGAV/ITGB3/CLDN9/CLDN6
GOBP_TRANSFORMING_GROWTH_FACTOR_BETA_RECEPTOR_SIGNALING_PATHWAY	GOBP_TRANSFORMING_GROWTH_FACTOR_BETA_RECEPTOR_SIGNALING_PATHWAY	171	0.421252	1.59937	0.000609805	0.0108518	0.00875136	1794	tags=25%, list=13%, signal=22%	COL3A1/LOX/CD109/ASPN/COL1A2/FBN2/PEG10/FBN1/CAV1/EMILIN1/HTRA3/TGFB3/CHST11/VASN/IL17RD/ADAM17/LRRC32/TGFB1I1/THBS1/CAV2/LTBP1/HTRA1/TGFBR1/FMOD/LATS2/JUN/DAB2/ITGB5/BCL9L/ADAM9/ITGB8/TGFB2/LTBP2/DKK3/PARD3/SKI/MYOCD/GLG1/PARP1/ZNF703/RASL11B/CDH5
GOMF_CYCLIN_DEPENDENT_PROTEIN_SERINE_THREONINE_KINASE_REGULATOR_ACTIVITY	GOMF_CYCLIN_DEPENDENT_PROTEIN_SERINE_THREONINE_KINASE_REGULATOR_ACTIVITY	41	0.528518	1.59935	0.0129936	0.0933394	0.0752732	1931	tags=34%, list=14%, signal=29%	CCNB2/CCNA2/CDK5R1/CKS1B/CCNB1/CCNE1/CKS2/CCNE2/CDK4/CCNYL1/CDKN2D/CCNA1/CCNF/CDKN1C
GOMF_TRANSMEMBRANE_RECEPTOR_PROTEIN_TYROSINE_KINASE_ACTIVITY	GOMF_TRANSMEMBRANE_RECEPTOR_PROTEIN_TYROSINE_KINASE_ACTIVITY	60	0.489932	1.59887	0.0101878	0.080475	0.0648988	2270	tags=40%, list=17%, signal=33%	EFEMP1/EPHB3/PDGFRB/NRP2/PDGFRL/ROR2/EPHA4/FGFR1/DDR2/EPHA3/NRP1/EPHB4/AXL/EGFR/PDGFRA/FGFR4/EFNA3/TIE1/TYRO3/IGF2R/EPHA7/EPHA1/EPHB2/TEK
GOBP_ORGANELLE_TRANSPORT_ALONG_MICROTUBULE	GOBP_ORGANELLE_TRANSPORT_ALONG_MICROTUBULE	65	0.485101	1.59877	0.00574074	0.0554083	0.0446838	3501	tags=51%, list=26%, signal=38%	MAP1B/DYNC1I1/MAP2/KIF1B/KIF1A/NEFL/NDE1/KIFAP3/KIF3C/AP3S1/ARHGAP21/KIF5B/LRPPRC/MREG/BICD2/KIF3B/AP3M1/SYNE2/OPA1/RAB1A/CNIH2/WASF1/PAFAH1B1/RHOT1/KIF1C/KIF13A/FEZ1/NEFH/NDEL1/AP3B1/DYNC1H1/SPAST/MAPT
GOBP_BODY_MORPHOGENESIS	GOBP_BODY_MORPHOGENESIS	42	0.526367	1.59831	0.0132796	0.0945596	0.0762572	3568	tags=50%, list=27%, signal=37%	COL1A1/TGFB3/MMP2/CRISPLD2/CRISPLD1/PDGFRA/MSX1/IFT122/PTPN11/SKI/DLX5/ZNF281/DAG1/ARID5B/MYH3/LRP6/CDON/NOG/CLDN5/LEF1/CLASP2
GOMF_ACTIN_BINDING	GOMF_ACTIN_BINDING	373	0.387475	1.59788	1.26522e-05	0.000582745	0.000469952	2820	tags=34%, list=21%, signal=28%	CNN1/FLNC/TAGLN/ANLN/CALD1/MYH11/PDLIM3/PALLD/TPM2/FLNA/MYLK/LMOD1/TPM1/MAP1B/CDK5R1/SMTN/ACTN1/MYH10/DIAPH3/DBN1/PLS3/CAP2/SVIL/CNN3/MAP1A/GJB6/MSN/IQGAP3/TNS1/SPTBN2/GAS7/SYNPO2/NEXN/PDLIM7/MYO5A/ESPN/NEBL/PARVB/MYO1B/PDLIM4/HOMER2/DIXDC1/ENAH/DMD/CFL2/NOD2/DAAM2/KLHL5/GSN/RDX/CORO1C/SORBS1/ANXA6/AFAP1/MACF1/ABL2/SLC6A2/FMNL2/EGFR/MTSS1/CORO6/ITGB1/NOS3/RAI14/WASF2/SNCA/GAS2L3/ABL1/KIF18A/TNNI3…
GOBP_REGULATION_OF_DENDRITIC_SPINE_MORPHOGENESIS	GOBP_REGULATION_OF_DENDRITIC_SPINE_MORPHOGENESIS	34	0.550225	1.59785	0.0146745	0.0999446	0.0806	4429	tags=62%, list=33%, signal=42%	CDK5R1/DBN1/LRP8/EPHA4/KIF1A/EFNA1/SHANK3/OPA1/DHX36/TIAM1/RELN/CAMK2B/ACTR2/PDLIM5/KALRN/DNM3/ITPKA/NLGN1/CFL1/LRRK2/ARC
GOBP_ALCOHOL_BIOSYNTHETIC_PROCESS	GOBP_ALCOHOL_BIOSYNTHETIC_PROCESS	126	0.43769	1.59725	0.00150739	0.0217064	0.017505	1401	tags=25%, list=10%, signal=23%	SCD/DHCR24/FASN/CES1/SPHK1/SQLE/DHCR7/IMPA2/AKR1B1/INSIG1/HMGCS1/LSS/IDI1/P2RY6/ACLY/MOXD1/G6PD/SREBF2/APOE/ACACA/BMP6/HMGCR/FDPS/DKK3/LBR/SREBF1/LEP/SNCA/IPPK/ACAT2/ACAA2/SPTLC1
GOMF_TRANSMEMBRANE_RECEPTOR_PROTEIN_KINASE_ACTIVITY	GOMF_TRANSMEMBRANE_RECEPTOR_PROTEIN_KINASE_ACTIVITY	76	0.468925	1.59711	0.00558646	0.0543343	0.0438177	3047	tags=45%, list=23%, signal=35%	EFEMP1/EPHB3/PDGFRB/NRP2/PDGFRL/ROR2/EPHA4/FGFR1/LTBP1/DDR2/TGFBR1/EPHA3/NRP1/EPHB4/SOSTDC1/AXL/EGFR/PDGFRA/FGFR4/EFNA3/TIE1/TYRO3/IGF2R/EPHA7/EPHA1/ACVR1C/EPHB2/TEK/BMPR1B/NTRK2/ACVR2B/EPHB1/ROS1/FGFR2
GOBP_POSITIVE_REGULATION_OF_SMOOTH_MUSCLE_CELL_MIGRATION	GOBP_POSITIVE_REGULATION_OF_SMOOTH_MUSCLE_CELL_MIGRATION	32	0.560993	1.59707	0.0160466	0.106366	0.0857787	2471	tags=41%, list=18%, signal=33%	POSTN/IGFBP5/PDGFRB/LRP1/ADAMTS1/NRP1/HAS2/PDGFB/NOX4/IGF1/DOCK7/HDAC4/NR4A3
GOBP_ANAPHASE_PROMOTING_COMPLEX_DEPENDENT_CATABOLIC_PROCESS	GOBP_ANAPHASE_PROMOTING_COMPLEX_DEPENDENT_CATABOLIC_PROCESS	73	0.471722	1.59664	0.00513103	0.0510171	0.0411425	3931	tags=49%, list=29%, signal=35%	CDC20/AURKA/BUB1B/PLK1/UBE2C/CCNB1/MAD2L1/AURKB/PTTG1/PSMD2/PSMC1/PSMD1/PSMD11/FBXO5/PSMD8/PSMD3/CDC27/CDK2/PSMB2/PSMD7/PSMB5/PSMD14/PSMA7/PSMC4/PSMC2/PSMD5/ANAPC11/PSMC3/PSMB6/FBXO31/PSMD4/PSMD10/PSME3/PSMD12/PSMB7/CDC23
GOBP_PROTEOGLYCAN_METABOLIC_PROCESS	GOBP_PROTEOGLYCAN_METABOLIC_PROCESS	76	0.468707	1.59637	0.00558646	0.0543343	0.0438177	2526	tags=39%, list=19%, signal=32%	SULF1/COL11A1/VCAN/SULF2/DCN/BGN/CHST11/CSPG4/ADAMTS12/HYAL1/NDST1/CANT1/CHPF/CHST3/CHST8/DSE/CYTL1/GLCE/XYLT1/IGF1/GPC1/CTNNB1/CHST10/EGFLAM/FOXL1/CHSY1/BMPR1B/ARSB/CSPG5/DSEL
GOBP_DNA_REPLICATION_CHECKPOINT	GOBP_DNA_REPLICATION_CHECKPOINT	11	0.727369	1.59632	0.0158091	0.105254	0.0848816	1823	tags=55%, list=14%, signal=47%	CDT1/CDC6/TIMELESS/TOPBP1/CLSPN/TIPIN
GOBP_POSITIVE_REGULATION_OF_DENDRITIC_SPINE_MORPHOGENESIS	GOBP_POSITIVE_REGULATION_OF_DENDRITIC_SPINE_MORPHOGENESIS	13	0.691375	1.59631	0.0234001	0.13265	0.106975	3804	tags=77%, list=28%, signal=55%	DBN1/LRP8/OPA1/DHX36/TIAM1/RELN/CAMK2B/ACTR2/KALRN/ITPKA
GOBP_TRABECULA_MORPHOGENESIS	GOBP_TRABECULA_MORPHOGENESIS	39	0.530628	1.59612	0.0102608	0.0808471	0.0651988	1213	tags=31%, list=9%, signal=28%	COL1A1/GREM1/FBN2/SFRP1/MMP2/ADAMTS1/RBP4/HEY1/TGFBR1/HEG1/TGFB2/SRF
GOBP_HEART_VALVE_DEVELOPMENT	GOBP_HEART_VALVE_DEVELOPMENT	54	0.496986	1.59603	0.00810866	0.0686387	0.0553534	2483	tags=46%, list=18%, signal=38%	SOX9/TWIST1/EMILIN1/HEYL/DCHS1/HEY1/SLIT2/ELN/SNAI2/NOTCH2/SNAI1/TGFB2/NOS3/ADAMTS9/GJA5/TIE1/EFNA1/PDE2A/SHOX2/NKX2-5/JAG1/NOTCH1/GATA5/TBX5/RB1
GOMF_HELICASE_ACTIVITY	GOMF_HELICASE_ACTIVITY	131	0.435522	1.59532	0.00115829	0.0177396	0.0143061	5557	tags=63%, list=41%, signal=37%	ANXA1/MCM2/POLQ/RAD54L/RFC3/RAD51/DDX21/MCM4/NAV2/SLFN11/RFC4/RECQL4/RUVBL1/BLM/RECQL/DDX10/EIF4A3/MCM6/GTF2F2/DDX19A/HLTF/DDX1/RFC2/MCM5/SMARCA4/DHX38/CHD1L/DHX36/ASCC3/DHX9/BRIP1/DHX8/MCM8/TTF2/MCM7/DDX18/RAD54L2/HELLS/DHX32/SMC6/SMARCA1/DHX29/RUVBL2/G3BP1/DHX35/DDX46/HELZ/CHD4/XRCC6/DICER1/WRN/CHD7/DDX27/DHX57/CHD8/DDX50/DDX24/CHTF18/DHX37/SRCAP/DDX31/DDX23/FANCM/DDX52/RTEL1/MOV10L1/DDX54/DHX3…
GOMF_EXOPEPTIDASE_ACTIVITY	GOMF_EXOPEPTIDASE_ACTIVITY	79	0.466867	1.59451	0.00311007	0.0360475	0.0290704	3729	tags=42%, list=28%, signal=30%	FAP/MME/GGH/CPXM1/CPXM2/CPA4/CPA3/CPE/ENPEP/ANPEP/DPP4/CPVL/MMP14/MMP16/SCRN1/VASH2/CPM/XPNPEP2/AGTPBP1/CPD/RCE1/NPEPPS/ZMPSTE24/CTSC/BLMH/CTSA/DPP3/MMP17/VASH1/HPN/XPNPEP1/XPNPEP3/TPP1
GOBP_RESPONSE_TO_COPPER_ION	GOBP_RESPONSE_TO_COPPER_ION	33	0.551808	1.59363	0.0177763	0.112818	0.0909813	1986	tags=42%, list=15%, signal=36%	MT1X/MT2A/MT1G/MT1E/PRNP/SOD3/LOXL2/APP/PAM/MT1M/SNCA/BACE1/MT1H/ICAM1
GOBP_CELLULAR_RESPONSE_TO_LOW_DENSITY_LIPOPROTEIN_PARTICLE_STIMULUS	GOBP_CELLULAR_RESPONSE_TO_LOW_DENSITY_LIPOPROTEIN_PARTICLE_STIMULUS	19	0.624583	1.59329	0.0151794	0.102055	0.0823017	1439	tags=42%, list=11%, signal=38%	LDLR/CD36/CES1/HMGCS1/SREBF2/NPC1/ITGB1/LPL
GOBP_FIBROBLAST_MIGRATION	GOBP_FIBROBLAST_MIGRATION	36	0.539753	1.5924	0.0132218	0.0943758	0.076109	3685	tags=56%, list=27%, signal=40%	AKAP12/THBS1/DDR2/CORO1C/GNA12/ADIPOR2/ITGB1/HAS1/ARID5B/PIP5K1A/RCC2/FER/HYAL2/APPL1/ITGB1BP1/BAG4/FGF2/TGFB1/PRKCE/APPL2
GOBP_CELLULAR_RESPONSE_TO_CADMIUM_ION	GOBP_CELLULAR_RESPONSE_TO_CADMIUM_ION	32	0.559051	1.59154	0.0174944	0.111859	0.0902084	2463	tags=44%, list=18%, signal=36%	MT1X/MT2A/MMP9/MT1G/MT1E/HMOX1/JUN/GSN/MT1M/EGFR/MAPK3/MT1H/CHUK/MAPK1
GOBP_VASCULAR_ASSOCIATED_SMOOTH_MUSCLE_CELL_MIGRATION	GOBP_VASCULAR_ASSOCIATED_SMOOTH_MUSCLE_CELL_MIGRATION	20	0.619722	1.59123	0.018212	0.114108	0.092022	4387	tags=75%, list=33%, signal=51%	IGFBP5/TPM1/LRP1/ADAMTS1/PDGFB/PRKG1/MYOCD/DOCK7/NR4A3/DOCK4/ADIPOQ/MEF2C/IQGAP1/TERT/SSH1
GOBP_UDP_N_ACETYLGLUCOSAMINE_BIOSYNTHETIC_PROCESS	GOBP_UDP_N_ACETYLGLUCOSAMINE_BIOSYNTHETIC_PROCESS	10	0.736289	1.59029	0.0118713	0.0886312	0.0714763	1579	tags=60%, list=12%, signal=53%	GFPT2/GFPT1/UAP1L1/GNPNAT1/PGM3/UAP1
GOMF_LIPOPROTEIN_PARTICLE_RECEPTOR_BINDING	GOMF_LIPOPROTEIN_PARTICLE_RECEPTOR_BINDING	26	0.590087	1.59027	0.0103418	0.0810709	0.0653793	2943	tags=50%, list=22%, signal=39%	DKK1/PCSK9/LRP1/HSPG2/SYT1/APOE/APBB1/CLTC/AP2A1/LDLRAP1/RELN/HSP90B1/SNX17
GOBP_METANEPHRIC_NEPHRON_DEVELOPMENT	GOBP_METANEPHRIC_NEPHRON_DEVELOPMENT	37	0.534365	1.5897	0.0149131	0.10099	0.0814428	1799	tags=32%, list=13%, signal=28%	GREM1/SOX9/PDGFRB/SMO/EGR1/SIX2/FOXD1/PDGFB/KIF26B/PDGFRA/LAMB2/IRX2
GOBP_PEPTIDYL_CYSTEINE_MODIFICATION	GOBP_PEPTIDYL_CYSTEINE_MODIFICATION	42	0.523366	1.5892	0.0142542	0.0980114	0.0790409	1848	tags=21%, list=14%, signal=19%	S100A8/S100A9/CLIP3/ATP2B4/DMD/RAB3D/ZDHHC9/MAP6D1/ZDHHC18
GOMF_SINGLE_STRANDED_DNA_BINDING	GOMF_SINGLE_STRANDED_DNA_BINDING	85	0.462452	1.58893	0.00316369	0.036496	0.0294321	5075	tags=65%, list=38%, signal=41%	ANXA1/MCM10/MCM2/RAD51/RAD51AP1/NEIL3/SMC2/MCM4/HMGB2/SMC4/BLM/BRCA2/RAD23B/MCM6/FUBP3/LRPPRC/NME1/PCBP1/RPA1/MCM5/DHX36/MYEF2/DHX9/MCM8/HSPD1/MSH2/POLR2D/MCM7/NUCKS1/ERCC4/SMC6/CNBP/POU4F1/RAD18/TOP3A/MAPT/SSBP3/RAD23A/ERCC1/SSBP2/TERF2/RPA3/DMC1/TOP1/RNF138/LONP1/FUBP1/SAMHD1/RPA2/REXO4/RBMS1/TERF1/WBP11/TSN/POLR2G
GOBP_NUCLEUS_LOCALIZATION	GOBP_NUCLEUS_LOCALIZATION	18	0.628259	1.58853	0.0164739	0.108055	0.0871408	3756	tags=67%, list=28%, signal=48%	SLC9A3R1/KIF1A/BIN1/FHOD1/DCTN1/DOCK7/SYNE2/NTN1/HOOK3/PAFAH1B1/DYNC1H1/FBXW11
GOBP_CELL_CELL_JUNCTION_ORGANIZATION	GOBP_CELL_CELL_JUNCTION_ORGANIZATION	184	0.414162	1.58807	0.000688973	0.0120551	0.00972179	4641	tags=52%, list=35%, signal=35%	DSP/FLNA/GJB2/CAV1/CDH11/GJA1/TGFB3/ECT2/PVR/GJB6/DCHS1/PKP1/EPHA4/JAM3/TGFBR1/F2R/WNT11/CLDN3/NLGN2/CDH2/RDX/SNAI2/HEG1/NUMBL/BMP6/SNAI1/TGFB2/CLDN11/LIMS2/SRF/IL1B/GJA5/AGT/PARD3/STRN/CDH19/PECAM1/DSG1/VCL/TLN1/FSCN1/TBCD/ZNF703/CDH5/DSG2/GJC1/CTNNB1/MTDH/EPB41L3/APC/GRHL1/HIPK1/CNTNAP1/CDH24/CLDN9/DLG5/CLDN6/JUP/PRKCI/MPP7/CD177/TJP1/UGT8/PAK2/NF2/ACTB/CADM3/TGFB1/NPHP4/CLDN5/RHOC/CDH13/PRKACA…
GOBP_FIBROBLAST_PROLIFERATION	GOBP_FIBROBLAST_PROLIFERATION	72	0.470949	1.58801	0.00735103	0.0648439	0.0522931	2049	tags=36%, list=15%, signal=31%	FN1/SFRP1/SPHK1/PDGFRB/CCNA2/CDK6/CCNB1/PDGFC/NUPR1/CDC6/DDR2/E2F1/PRKDC/EREG/MYC/PDGFB/CDK4/PDGFRA/AGT/WNT2/SKI/GAS6/IGF1/NGFR/CTNNB1/MYB
GOBP_POSITIVE_REGULATION_OF_PROTEIN_TYROSINE_KINASE_ACTIVITY	GOBP_POSITIVE_REGULATION_OF_PROTEIN_TYROSINE_KINASE_ACTIVITY	48	0.510018	1.58756	0.00642317	0.0597842	0.0482127	3774	tags=56%, list=28%, signal=41%	GREM1/LRP8/PRNP/ADAM17/EPHA4/EREG/PDGFB/GPRC5B/DOCK3/AGT/GAS6/NOX4/EFNA1/HBEGF/FYN/PTPN1/AREG/NTRK2/DVL2/ADRA2A/RELN/CD24/PAK2/EGF/AFAP1L2/LILRA5/ADORA1
GOBP_POSITIVE_REGULATION_OF_BLOOD_VESSEL_ENDOTHELIAL_CELL_MIGRATION	GOBP_POSITIVE_REGULATION_OF_BLOOD_VESSEL_ENDOTHELIAL_CELL_MIGRATION	44	0.520245	1.58752	0.00945508	0.0759315	0.0612347	1404	tags=32%, list=10%, signal=29%	FGFBP1/ANXA1/FOXC2/PLK2/ADAM17/THBS1/FGFR1/HMOX1/ANGPT1/PDGFB/ALOX12/NOS3/ABL1/AKT3
GOBP_CELL_CHEMOTAXIS	GOBP_CELL_CHEMOTAXIS	243	0.399863	1.58728	0.000282023	0.00644742	0.0051995	3493	tags=36%, list=26%, signal=27%	S100A7/S100A8/S100A9/PTN/GREM1/LOX/S100A12/ANXA1/SERPINE1/CXCL1/CXCL12/PDGFRB/CCL11/SMOC2/CXCL6/S100A14/CCL21/SCG2/ADAM17/THBS1/RARRES2/FGFR1/THBS4/JAM3/IL6/SLIT2/HGF/NRP1/CXCL5/DPP4/PGF/C5AR1/NOD2/MPP1/PDGFB/HMGB2/TGFB2/CXCL2/ITGA1/SLC12A2/PDGFRA/AGTR1/CCL2/GAS6/DUSP1/EGR3/HBEGF/NBL1/MAPK3/CCL8/GBF1/CH25H/CRKL/NOTCH1/CXCR4/CCL18/CALR/EDNRB/BST1/LBP/FGF18/CCR1/MAPK1/NUP85/TIAM1/PIP5K1A/CCL26/CCR7…
GOBP_ESTABLISHMENT_OF_PLANAR_POLARITY_INVOLVED_IN_NEURAL_TUBE_CLOSURE	GOBP_ESTABLISHMENT_OF_PLANAR_POLARITY_INVOLVED_IN_NEURAL_TUBE_CLOSURE	12	0.702926	1.5871	0.0174413	0.11171	0.0900882	90	tags=25%, list=1%, signal=25%	SFRP2/CTHRC1/SFRP1
GOBP_POSTSYNAPTIC_MEMBRANE_ORGANIZATION	GOBP_POSTSYNAPTIC_MEMBRANE_ORGANIZATION	33	0.54954	1.58708	0.0199238	0.120466	0.0971492	2586	tags=42%, list=19%, signal=34%	PTN/NLGN2/CDH2/APOE/SLC7A11/GLRB/NRXN2/GPHN/SHANK3/FZD9/LRP4/CRKL/EPHB2/LRRC4
GOBP_MATERNAL_PLACENTA_DEVELOPMENT	GOBP_MATERNAL_PLACENTA_DEVELOPMENT	26	0.588834	1.58689	0.0104656	0.0817333	0.0659135	3122	tags=50%, list=23%, signal=38%	PTN/SPP1/GJB2/GJA1/STC2/STC1/MAPK3/TMED2/LIF/MAPK1/NR2F2/PRDX3/ASH1L
GOBP_ENDOTHELIAL_CELL_DEVELOPMENT	GOBP_ENDOTHELIAL_CELL_DEVELOPMENT	59	0.487581	1.5861	0.00750272	0.0651103	0.0525079	1996	tags=31%, list=15%, signal=26%	FASN/CLIC4/MYADM/COL15A1/COL18A1/MSN/STC1/CLDN3/RDX/HEG1/WNT7A/IL1B/PECAM1/VCL/PDE2A/CDH5/ICAM1/RAPGEF1
GOBP_KERATAN_SULFATE_BIOSYNTHETIC_PROCESS	GOBP_KERATAN_SULFATE_BIOSYNTHETIC_PROCESS	26	0.588438	1.58582	0.0105895	0.0819399	0.0660801	3103	tags=62%, list=23%, signal=47%	LUM/OGN/FMOD/PRELP/B4GALT5/ST3GAL6/CHST6/OMD/B3GNT4/CHST1/B4GALT2/B4GALT3/ST3GAL2/ST3GAL3/B4GALT4/B3GNT2
GOBP_CARDIAC_MUSCLE_CELL_CONTRACTION	GOBP_CARDIAC_MUSCLE_CELL_CONTRACTION	65	0.481092	1.58556	0.0064496	0.0598947	0.0483019	2030	tags=37%, list=15%, signal=32%	DSC2/DSP/PLN/FLNA/CAV1/GJA1/KCNJ8/CACNA2D1/STC1/GSN/NUP155/ATP2A2/KCNH2/ANK2/ATP1A2/ATP1A1/KCNE4/GJA5/CACNA1C/BIN1/DSG2/GJC1/KCNJ2/FGF12
GOBP_POSITIVE_REGULATION_OF_CELL_MATRIX_ADHESION	GOBP_POSITIVE_REGULATION_OF_CELL_MATRIX_ADHESION	50	0.50362	1.58513	0.0102855	0.0809189	0.0652568	2917	tags=42%, list=22%, signal=33%	CEACAM6/SFRP1/CD36/S100A10/THY1/CDK6/COL16A1/CCL21/NRP1/EFEMP2/MAP4K4/PPM1F/ABL1/GSK3B/EPHA1/DAG1/TEK/EPB41L5/RIN2/CCR7/JUP
GOBP_POSITIVE_REGULATION_OF_NON_CANONICAL_WNT_SIGNALING_PATHWAY	GOBP_POSITIVE_REGULATION_OF_NON_CANONICAL_WNT_SIGNALING_PATHWAY	14	0.666844	1.58444	0.0123642	0.0907961	0.0732222	1354	tags=43%, list=10%, signal=39%	SFRP1/DKK1/DAB2/PLEKHA4/RSPO3/ABL1
GOBP_REGULATION_OF_CELLULAR_RESPONSE_TO_TRANSFORMING_GROWTH_FACTOR_BETA_STIMULUS	GOBP_REGULATION_OF_CELLULAR_RESPONSE_TO_TRANSFORMING_GROWTH_FACTOR_BETA_STIMULUS	111	0.444116	1.58435	0.00234598	0.0298396	0.024064	1777	tags=26%, list=13%, signal=23%	LOX/CD109/ASPN/FBN2/PEG10/FBN1/CAV1/EMILIN1/HTRA3/TGFB3/CHST11/VASN/IL17RD/ADAM17/TGFB1I1/THBS1/CAV2/LTBP1/HTRA1/TGFBR1/LATS2/DAB2/BCL9L/DKK3/SKI/MYOCD/GLG1/ZNF703/RASL11B
GOBP_REGULATION_OF_PROTEIN_BINDING	GOBP_REGULATION_OF_PROTEIN_BINDING	172	0.416493	1.58423	0.000850432	0.0140187	0.0113053	3517	tags=38%, list=26%, signal=29%	CTHRC1/LOX/AURKA/CAV1/NES/MMP9/TRIB3/PLK1/SPON1/DKK1/BAG2/PLK2/PCSK9/AURKB/LRP1/ANXA2/TGFBR1/MAP2/DZIP1/NRP1/DACT1/DAB2/APOE/ANGPT1/PDGFB/APP/STK3/ATP2A2/SLPI/CRMP1/ABL1/PLXND1/NFATC4/CSF3/IFIT1/RAMP1/GOLGA2/AMFR/GSK3B/MAPK3/ADD2/PPP2CB/HDAC4/SENP2/MAPRE1/LDLRAP1/ADAM15/TIAM1/CTNNBIP1/EPB41L5/HSP90AB1/RAN/HDAC5/CDON/GNL3L/RUVBL2/ITGB1BP1/PLCL2/ACTB/NOG/RALB/TFIP11/CLDN5/LEF1/ADIPOQ/PRKACA
GOBP_G_PROTEIN_COUPLED_RECEPTOR_SIGNALING_PATHWAY_INVOLVED_IN_HEART_PROCESS	GOBP_G_PROTEIN_COUPLED_RECEPTOR_SIGNALING_PATHWAY_INVOLVED_IN_HEART_PROCESS	11	0.721491	1.58342	0.0188937	0.11686	0.0942414	794	tags=36%, list=6%, signal=34%	PLN/CAV1/RGS2/ATP2B4
GOBP_CARDIAC_MUSCLE_CELL_ACTION_POTENTIAL_INVOLVED_IN_CONTRACTION	GOBP_CARDIAC_MUSCLE_CELL_ACTION_POTENTIAL_INVOLVED_IN_CONTRACTION	48	0.508637	1.58326	0.00666328	0.0607552	0.0489958	2030	tags=40%, list=15%, signal=34%	DSC2/DSP/FLNA/CAV1/GJA1/KCNJ8/CACNA2D1/NUP155/KCNH2/ANK2/ATP1A1/KCNE4/GJA5/CACNA1C/BIN1/DSG2/GJC1/KCNJ2/FGF12
GOBP_MEIOTIC_CELL_CYCLE_PROCESS	GOBP_MEIOTIC_CELL_CYCLE_PROCESS	139	0.427643	1.5831	0.00126527	0.0189609	0.0152909	2354	tags=36%, list=18%, signal=30%	CDC20/AURKA/TOP2A/CCNB2/CDC25B/BUB1B/TRIP13/PLK1/CYP26B1/TTK/BUB1/NUF2/ESPL1/RAD54L/CDC25A/RAD51/PTTG1/EME1/RAD51AP1/HSPA2/CCNE1/CDC25C/NCAPD2/SMC2/EREG/CKS2/CCNE2/HORMAD1/SMC4/CCNA1/RAD21/MSX1/FBXO5/MND1/BRCA2/KIF18A/MYH9/PDE3A/INCENP/MSH6/RAD51C/GOLGA2/MAPK15/NCAPD3/FANCD2/FANCA/GPR3/CALR/PSMC3IP/LIF
GOBP_LIPID_STORAGE	GOBP_LIPID_STORAGE	65	0.480323	1.58302	0.00704129	0.0630095	0.0508138	2710	tags=38%, list=20%, signal=31%	CD36/CES1/CAV1/SQLE/STARD4/B4GALNT1/IL6/NRIP1/SREBF2/MEST/APOE/ENPP1/IL1B/SREBF1/LEP/CPT1A/LPL/CRY1/SCARB1/MSR1/ACVR1C/ITGAV/ITGB3/OSBPL11/EHD1
GOBP_CELLULAR_RESPONSE_TO_COPPER_ION	GOBP_CELLULAR_RESPONSE_TO_COPPER_ION	22	0.601784	1.58263	0.0194026	0.118805	0.0958101	1925	tags=45%, list=14%, signal=39%	MT1X/MT2A/MT1G/MT1E/PRNP/APP/MT1M/SNCA/BACE1/MT1H
GOCC_PLATELET_ALPHA_GRANULE_MEMBRANE	GOCC_PLATELET_ALPHA_GRANULE_MEMBRANE	15	0.65405	1.58223	0.0171949	0.110712	0.0892833	1773	tags=47%, list=13%, signal=41%	CD109/CD36/SPARC/PCDH7/SNCA/PECAM1/ITGA2B
GOBP_MAINTENANCE_OF_BLOOD_BRAIN_BARRIER	GOBP_MAINTENANCE_OF_BLOOD_BRAIN_BARRIER	31	0.563359	1.58198	0.014018	0.0969194	0.0781603	1802	tags=45%, list=13%, signal=39%	GJA1/GJB6/JAM3/LAMA2/IL6/CLDN3/DMD/ANGPT1/SLC12A2/ITGB1/PECAM1/VCL/CDH5/JAM2
GOBP_REGULATION_OF_LIPID_BIOSYNTHETIC_PROCESS	GOBP_REGULATION_OF_LIPID_BIOSYNTHETIC_PROCESS	166	0.417515	1.58178	0.000486061	0.00944598	0.00761768	1268	tags=23%, list=9%, signal=22%	LDLR/SCD/ANXA1/FASN/CES1/SPHK1/TRIB3/SQLE/DHCR7/INSIG1/HMGCS1/LSS/EGR1/IDI1/STARD4/ELOVL5/SREBF2/PDK4/APOE/SORBS1/SNAI2/ACACA/RDH10/BRCA1/BMP6/PDGFB/SNAI1/CDK4/AVPR1A/HMGCR/ADIPOR2/FDPS/DKK3/ATP1A1/ADM/FGFR4/IL1B/SREBF1/LEP
GOBP_CELLULAR_IRON_ION_HOMEOSTASIS	GOBP_CELLULAR_IRON_ION_HOMEOSTASIS	57	0.487919	1.58175	0.0141747	0.0976789	0.0787728	4634	tags=49%, list=34%, signal=32%	HEPH/SLC39A14/TFRC/CYBRD1/HMOX1/MYC/BMP6/SLC39A8/TF/ATP6V0D1/SLC6A9/ATP6V1A/TTC7A/FTL/SLC11A1/CAND1/LCN2/CUL1/IREB2/SLC11A2/SCARA5/NCOA4/NEDD8/ATP13A2/FTHL17/ABCB7/HFE/HIF1A
GOBP_OSTEOCLAST_DEVELOPMENT	GOBP_OSTEOCLAST_DEVELOPMENT	14	0.665492	1.58122	0.012993	0.0933394	0.0752732	928	tags=29%, list=7%, signal=27%	FBN1/ANXA2/GPR68/NOTCH2
GOBP_REGULATION_OF_PHOSPHOLIPASE_A2_ACTIVITY	GOBP_REGULATION_OF_PHOSPHOLIPASE_A2_ACTIVITY	10	0.732047	1.58113	0.0132842	0.0945596	0.0762572	1345	tags=40%, list=10%, signal=36%	ANXA1/LRP1/EGFR/AGTR1
GOMF_CXCR_CHEMOKINE_RECEPTOR_BINDING	GOMF_CXCR_CHEMOKINE_RECEPTOR_BINDING	16	0.643182	1.58094	0.0385822	0.184905	0.149116	1080	tags=31%, list=8%, signal=29%	CXCL1/CXCL12/CXCL6/CXCL5/CXCL2
GOBP_NEUTROPHIL_MIGRATION	GOBP_NEUTROPHIL_MIGRATION	104	0.446824	1.58057	0.00434861	0.0453995	0.0366123	2771	tags=32%, list=21%, signal=25%	S100A8/S100A9/S100A12/CXCL1/CCL11/CXCL6/CCL21/THBS4/JAM3/CD99/SLIT2/CXCL5/XG/DPP4/C5AR1/NOD2/MPP1/TGFB2/CXCL2/ITGA1/CCL2/CD99L2/PECAM1/CCL8/GBF1/CCL18/BST1/LBP/CCL26/CCR7/FCER1G/PPBP/IL1R1
GOBP_AMINO_SUGAR_BIOSYNTHETIC_PROCESS	GOBP_AMINO_SUGAR_BIOSYNTHETIC_PROCESS	12	0.69999	1.58047	0.0182165	0.114108	0.092022	1579	tags=58%, list=12%, signal=52%	GFPT2/GFPT1/UAP1L1/GNE/GNPNAT1/PGM3/UAP1
GOBP_SEMI_LUNAR_VALVE_DEVELOPMENT	GOBP_SEMI_LUNAR_VALVE_DEVELOPMENT	40	0.523519	1.57969	0.0170946	0.110506	0.0891171	2483	tags=50%, list=18%, signal=41%	SOX9/TWIST1/EMILIN1/HEYL/HEY1/SLIT2/ELN/SNAI2/NOTCH2/SNAI1/TGFB2/NOS3/GJA5/TIE1/EFNA1/NKX2-5/JAG1/NOTCH1/GATA5/RB1
GOBP_POSITIVE_REGULATION_OF_CELL_CYCLE_G1_S_PHASE_TRANSITION	GOBP_POSITIVE_REGULATION_OF_CELL_CYCLE_G1_S_PHASE_TRANSITION	37	0.530691	1.57876	0.0177763	0.112818	0.0909813	2412	tags=43%, list=18%, signal=36%	FAM83D/ANXA1/UBE2E2/ADAMTS1/ADAM17/CDC6/HYAL1/RDX/EIF4G1/EGFR/EZH2/CRNN/TFDP1/CDC73/LSM11/CUL4A
GOBP_POSITIVE_REGULATION_OF_CANONICAL_WNT_SIGNALING_PATHWAY	GOBP_POSITIVE_REGULATION_OF_CANONICAL_WNT_SIGNALING_PATHWAY	124	0.433845	1.5787	0.00202071	0.0267605	0.0215809	3610	tags=43%, list=27%, signal=32%	SFRP2/COL1A1/SFRP4/SCEL/SFRP1/SULF2/CAV1/ROR2/DACT1/PSMD2/PLEKHA4/DAAM2/RSPO3/PSMC1/PSMD1/RUVBL1/GPRC5B/EGFR/PSMD11/DKK2/PSMD8/PSMD3/PSMB2/PSMD7/RECK/USP34/WNK2/PSMB5/TBL1X/FZD9/DLX5/PSMD14/PSMA7/PSMC4/PSMC2/PTK7/AXIN2/PSMD5/JUP/RSPO2/WNK1/FGFR2/ILK/TBL1XR1/PSMC3/EGF/TGFB1/PSMB6/TNKS2/PSMD4/VCP/PSMD10/PSME3
GOMF_G_PROTEIN_BETA_SUBUNIT_BINDING	GOMF_G_PROTEIN_BETA_SUBUNIT_BINDING	18	0.62396	1.57766	0.0181823	0.114108	0.092022	2746	tags=44%, list=20%, signal=35%	GNG4/F2R/GNG11/CCT5/RGS11/RASD2/GNG12/GNG2
GOBP_NEGATIVE_REGULATION_OF_INTRINSIC_APOPTOTIC_SIGNALING_PATHWAY_IN_RESPONSE_TO_DNA_DAMAGE	GOBP_NEGATIVE_REGULATION_OF_INTRINSIC_APOPTOTIC_SIGNALING_PATHWAY_IN_RESPONSE_TO_DNA_DAMAGE	22	0.599698	1.57715	0.0203788	0.121591	0.0980563	1188	tags=27%, list=9%, signal=25%	SFRP2/CXCL12/SNAI2/SNAI1/BCL2L12/CDKN2D
GOBP_REGULATION_OF_HISTONE_PHOSPHORYLATION	GOBP_REGULATION_OF_HISTONE_PHOSPHORYLATION	12	0.698494	1.57709	0.0184749	0.115496	0.093141	1900	tags=33%, list=14%, signal=29%	TWIST1/CCNB1/IL1B/MAPK3
GOMF_SERINE_HYDROLASE_ACTIVITY	GOMF_SERINE_HYDROLASE_ACTIVITY	147	0.423635	1.57669	0.0017864	0.0242876	0.0195866	1222	tags=22%, list=9%, signal=20%	KLK6/KLK7/FAP/KLK8/KLK10/MMP9/PRSS8/HTRA3/C1S/AADAC/PRSS21/MMP2/PCSK9/F3/PRSS2/PLAU/MMP3/HTRA1/KLK5/HGF/PRSS3/TMPRSS11E/PRSS27/PCSK6/TMPRSS11D/DPP4/KLK13/TPSB2/PCSK5/CTSG/CPVL/KLK11
GOMF_PLATELET_DERIVED_GROWTH_FACTOR_RECEPTOR_BINDING	GOMF_PLATELET_DERIVED_GROWTH_FACTOR_RECEPTOR_BINDING	14	0.663524	1.57655	0.0140021	0.0969194	0.0781603	3294	tags=64%, list=24%, signal=49%	ITGA5/PDGFRB/PDGFC/PDGFB/PDGFRA/ITGB3/IL1R1/ERN1/LYN
GOBP_REGULATION_OF_CARTILAGE_DEVELOPMENT	GOBP_REGULATION_OF_CARTILAGE_DEVELOPMENT	50	0.50086	1.57644	0.0114746	0.086602	0.0698399	2458	tags=46%, list=18%, signal=38%	PTHLH/GREM1/EFEMP1/SOX9/ADAMTS12/TRPS1/TGFBR1/LOXL2/WNT11/SIX2/GLI3/SNAI2/BMP6/GLI2/LEP/PTPN11/SHOX2/GLG1/BMP1/RARB/SMAD1/FGF18/BMPR1B
GOBP_HEAD_MORPHOGENESIS	GOBP_HEAD_MORPHOGENESIS	29	0.570239	1.57591	0.0180475	0.113532	0.0915574	3450	tags=55%, list=26%, signal=41%	COL1A1/TGFB3/MMP2/CRISPLD2/CRISPLD1/PDGFRA/MSX1/PTPN11/SKI/DLX5/ARID5B/MYH3/LRP6/NOG/CLDN5/LEF1
GOBP_CELLULAR_RESPONSE_TO_UV_A	GOBP_CELLULAR_RESPONSE_TO_UV_A	10	0.729477	1.57558	0.0138001	0.0961441	0.077535	529	tags=40%, list=4%, signal=38%	MME/MMP9/MMP2/MMP3
GOBP_HIPPO_SIGNALING	GOBP_HIPPO_SIGNALING	37	0.529429	1.57501	0.0180149	0.113527	0.0915532	3432	tags=54%, list=26%, signal=40%	TEAD2/DCHS1/AMOTL1/TEAD4/WWTR1/LATS2/WWC3/STK3/AMOTL2/TEAD1/SAV1/FAT4/MAPK14/DVL2/DLG5/SOX11/VGLL4/TJP1/NF2/NPHP4
GOBP_MODIFICATION_OF_SYNAPTIC_STRUCTURE	GOBP_MODIFICATION_OF_SYNAPTIC_STRUCTURE	18	0.622811	1.57475	0.0189145	0.11686	0.0942414	4623	tags=78%, list=34%, signal=51%	MYH10/EPHA4/ABL1/CTTNBP2/WASF3/ITSN1/TIAM1/WASF1/STAU1/CYFIP1/SYNPO/RHOA/CDC42/REST
GOBP_ORGANELLE_FUSION	GOBP_ORGANELLE_FUSION	112	0.440581	1.57466	0.00352036	0.0394482	0.0318129	3863	tags=40%, list=29%, signal=29%	ANXA1/SPHK1/TFRC/CAV2/ANXA2/STXBP1/SYT1/BNIP3/SNAP25/STX2/DYSF/ENO2/ENO1/SYT11/SNCA/DOC2B/CHCHD3/PID1/STX19/PRRT2/KIF5B/SYT7/PLA2G5/VAT1/CALR/SYT13/GNAI3/STXBP6/OPA1/AFG3L2/MFN2/RAB7A/VTI1A/GRIK5/TGFBRAP1/VPS4A/HUWE1/GOSR2/EEA1/MFN1/AKT2/ANKRD27/CHMP2B/CPLX1/VPS18
GOBP_MORPHOGENESIS_OF_AN_EPITHELIUM	GOBP_MORPHOGENESIS_OF_AN_EPITHELIUM	483	0.376113	1.57383	3.62287e-06	0.000189114	0.00015251	3815	tags=43%, list=28%, signal=32%	SFRP2/KRT16/SULF1/CTHRC1/TNC/COL5A1/GREM1/ITGA5/SFRP1/TEAD2/SOX9/CLIC4/TWIST1/IGFBP5/FLNA/CCL11/SMO/GPC6/PRICKLE1/GJA1/FOXC2/COL4A1/DKK1/EDNRA/SLC9A3R1/MSN/SEMA3A/DCHS1/ROR2/PDPN/ADAM17/ADAMTS12/TGFB1I1/EPHA4/NPNT/HOXD11/HOXD13/FST/TGM2/SLIT2/HGF/STIL/NRP1/GPC4/WNT11/DACT1/SIX2/DAB2/FZD7/FOXD1/FGF7/MYC/PSMD2/PLEKHA4/GLI3/SOSTDC1/RDH10/NOTCH2/SNAI1/STK3/KIF26B/RSPO3/SALL4/WNT7A/KLF4/TIMELESS/TGFB2…
GOBP_ANIMAL_ORGAN_REGENERATION	GOBP_ANIMAL_ORGAN_REGENERATION	69	0.470919	1.5734	0.00831593	0.0696457	0.0561655	1517	tags=33%, list=11%, signal=30%	SULF2/NNMT/CXCL12/AURKA/CCNA2/HMOX1/IL6/HGF/ANXA3/C5AR1/GLI3/TYMS/AXL/CDK4/PPAT/PRMT5/CAD/ADM/EGFR/EZH2/CPT1A/LPIN1/GAS6
GOBP_COMMISSURAL_NEURON_AXON_GUIDANCE	GOBP_COMMISSURAL_NEURON_AXON_GUIDANCE	12	0.696765	1.57319	0.0189916	0.11686	0.0942414	2213	tags=42%, list=16%, signal=35%	SMO/NRP1/NCAM1/DAG1/EPHB2
GOMF_CATALYTIC_ACTIVITY_ACTING_ON_DNA	GOMF_CATALYTIC_ACTIVITY_ACTING_ON_DNA	161	0.417167	1.57306	0.000442432	0.00888266	0.00716339	4264	tags=44%, list=32%, signal=30%	ANXA1/TOP2A/MCM2/POLQ/RAD54L/EXO1/RFC3/RAD51/NEIL3/FEN1/MCM4/NAV2/RFC4/RECQL4/POLE2/RUVBL1/BLM/HMGA2/DNMT1/RECQL/POLD1/PGBD5/DNMT3B/MCM6/GTF2F2/DCLRE1B/RAD51C/LIG3/NME1/DDX1/POLE3/RFC2/PLD3/MCM5/TDG/CHD1L/PCNA/DHX36/ASCC3/RFC1/DHX9/BRIP1/MCM8/MCM7/RAD54L2/ERCC4/DNASE1L3/SMC6/RUVBL2/G3BP1/DNASE1L1/POLE/TOP3A/CHD4/XRCC6/DICER1/ZRANB3/REV3L/ERCC1/TERF2/WRN/CHD7/POLD3/PTGES3/LIG1/CHD8/DMC1/DNMT3A/CHT…
GOBP_REGULATION_OF_PRODUCTION_OF_SMALL_RNA_INVOLVED_IN_GENE_SILENCING_BY_RNA	GOBP_REGULATION_OF_PRODUCTION_OF_SMALL_RNA_INVOLVED_IN_GENE_SILENCING_BY_RNA	22	0.59803	1.57276	0.0208669	0.123779	0.0998209	4275	tags=59%, list=32%, signal=40%	IL6/MAP2K1/MYCN/EGFR/PPP3CA/MYOCD/LIN28B/ZMPSTE24/STAT3/NCOR2/TGFB1/TERT/BMP4
GOBP_NEGATIVE_REGULATION_OF_MONONUCLEAR_CELL_MIGRATION	GOBP_NEGATIVE_REGULATION_OF_MONONUCLEAR_CELL_MIGRATION	17	0.63197	1.57255	0.0279889	0.150362	0.121259	2093	tags=47%, list=16%, signal=40%	GREM1/APOD/SLIT2/CCL2/DUSP1/NBL1/IL27RA/CD200
GOBP_REGULATION_OF_CYTOSKELETON_ORGANIZATION	GOBP_REGULATION_OF_CYTOSKELETON_ORGANIZATION	408	0.380377	1.57221	9.4013e-06	0.00044954	0.00036253	3299	tags=37%, list=25%, signal=29%	S100A8/S100A9/SFRP1/TPX2/CLIC4/CXCL12/MYADM/FLNA/S100A10/PDGFRB/NES/CCL11/LMOD1/TPM1/RGS4/MAP1B/CDK5R1/PLK1/TGFB3/ECT2/DBN1/SPAG5/SVIL/MAP1A/IQGAP3/CCL21/SPTBN2/LRP1/CLIP3/SYNPO2/NEXN/SYDE1/CDC42EP1/PSRC1/JAM3/TGFBR1/MAP2/SLIT2/ELN/EPHA3/NRP1/RAC3/PLK4/WNT11/DIXDC1/BAIAP2/STMN3/CFL2/STMN1/TACC3/GSN/RDX/GPM6B/NOTCH2/FSD1/BRCA1/AFAP1/PAM/MAPRE2/FZD10/ABL2/PLEKHG2/CKAP5/CELSR1/PDGFRA/CAPN6/PPM1F/CLT…
GOBP_RESPONSE_TO_HYDROGEN_PEROXIDE	GOBP_RESPONSE_TO_HYDROGEN_PEROXIDE	113	0.438118	1.57153	0.00327621	0.037381	0.0301458	2958	tags=34%, list=22%, signal=26%	COL1A1/ANXA1/CRYAB/PYCR1/ADA/SPHK1/PDGFRB/ECT2/HMOX1/SIRPA/IL6/HGF/BNIP3/JUN/ADAM9/AXL/GPR37/KLF4/CYP1B1/ABL1/EZH2/CAPN2/LDHA/DUSP1/FOSL1/NET1/MYB/PDCD10/PPP2CB/FYN/PCNA/MAP1LC3A/NR4A3/GNAO1/PRDX3/ERN1/TNFAIP3/TRPM2
GOBP_CEREBRAL_CORTEX_DEVELOPMENT	GOBP_CEREBRAL_CORTEX_DEVELOPMENT	88	0.454862	1.57103	0.00749009	0.0651103	0.0525079	3364	tags=42%, list=25%, signal=32%	COL3A1/FLNA/SMO/CDK5R1/KIF14/LRP8/LRP1/SLC2A1/SLIT2/BNIP3/CDH2/DIXDC1/CNTNAP2/GLI3/TACC3/WDR62/NEFL/NDE1/GSK3B/SRGAP2/CRKL/GART/FAT4/SYNE2/SRD5A1/LHX6/GNG12/NTRK2/FOXP2/RELN/NCOA1/PAFAH1B1/LRP6/CDON/TACC2/NDEL1/RTN4
GOBP_RESPONSE_TO_X_RAY	GOBP_RESPONSE_TO_X_RAY	29	0.568473	1.57103	0.0185454	0.115821	0.0934032	1426	tags=31%, list=11%, signal=28%	SFRP2/ANXA1/SFRP1/THBD/RAD51/XRCC2/BLM/HMGA2/BRCA2
GOMF_NUCLEOCYTOPLASMIC_CARRIER_ACTIVITY	GOMF_NUCLEOCYTOPLASMIC_CARRIER_ACTIVITY	26	0.582894	1.57088	0.0124473	0.0910862	0.0734561	4741	tags=81%, list=35%, signal=52%	KPNA2/CSE1L/KPNA3/KPNA1/XPO5/TNPO3/KPNA6/XPO6/IPO9/KPNB1/KPNA4/TNPO1/IPO11/RAN/XPO1/TNPO2/NUTF2/XPO4/NUP214/IPO4/XPO7
GOBP_REGULATION_OF_BMP_SIGNALING_PATHWAY	GOBP_REGULATION_OF_BMP_SIGNALING_PATHWAY	80	0.46138	1.57084	0.00402809	0.0433353	0.0349476	2082	tags=34%, list=15%, signal=29%	SFRP2/SULF1/SFRP4/GREM1/SFRP1/FBN1/FSTL3/HTRA3/RBPMS2/FSTL1/FST/HTRA1/PCSK6/FOXD1/SOSTDC1/NOTCH2/MSX1/CHRDL1/PELO/NEO1/ABL1/SKI/CDH5/NBL1/UBE2O/SMURF1/NOTCH1
GOBP_REGULATION_OF_MITOCHONDRIAL_OUTER_MEMBRANE_PERMEABILIZATION_INVOLVED_IN_APOPTOTIC_SIGNALING_PATHWAY	GOBP_REGULATION_OF_MITOCHONDRIAL_OUTER_MEMBRANE_PERMEABILIZATION_INVOLVED_IN_APOPTOTIC_SIGNALING_PATHWAY	35	0.535684	1.57082	0.0145125	0.0994288	0.080184	2000	tags=37%, list=15%, signal=32%	YWHAQ/E2F1/YWHAG/SFN/ACAA2/YWHAZ/YWHAH/TFDP1/SLC25A5/GSK3B/TP53BP2/PPP3R1/FZD9
GOBP_CELLULAR_RESPONSE_TO_LIPOPROTEIN_PARTICLE_STIMULUS	GOBP_CELLULAR_RESPONSE_TO_LIPOPROTEIN_PARTICLE_STIMULUS	28	0.575799	1.57045	0.0117365	0.0878385	0.0708371	1439	tags=36%, list=11%, signal=32%	LDLR/CD36/CES1/HMGCS1/ADAM17/SREBF2/APOE/NPC1/ITGB1/LPL
GOBP_AXON_EXTENSION	GOBP_AXON_EXTENSION	105	0.442208	1.57001	0.00363484	0.0405858	0.0327303	4222	tags=49%, list=31%, signal=34%	FN1/CXCL12/MAP1B/CDK5R1/DBN1/NRP2/SEMA3A/LRP1/DPYSL2/MAP2/SLIT2/NRP1/APOE/DIP2B/MACF1/SEMA3D/SRF/RTN4R/ABL1/VCL/LAMB2/SEMA7A/SEMA3G/SEMA4F/GSK3B/GOLGA4/SEMA5B/NTN1/NRCAM/SEMA6B/SEMA6C/OLFM1/L1CAM/HSP90AB1/ULK1/SEMA4C/CYFIP1/NDN/PPP3CB/NDEL1/RTN4/MAPT/MT3/DVL1/AUTS2/RNF6/TTL/ISLR2/TRPV2/SEMA6D/PLXNA3
GOBP_POSITIVE_REGULATION_OF_CALCIUM_ION_IMPORT	GOBP_POSITIVE_REGULATION_OF_CALCIUM_ION_IMPORT	18	0.620817	1.56971	0.0203788	0.121591	0.0980563	1499	tags=33%, list=11%, signal=30%	CXCL12/PDGFRB/STC1/PDGFB/CCL2/CRH
GOBP_LOW_DENSITY_LIPOPROTEIN_PARTICLE_CLEARANCE	GOBP_LOW_DENSITY_LIPOPROTEIN_PARTICLE_CLEARANCE	31	0.558933	1.56956	0.016499	0.108107	0.0871822	2710	tags=39%, list=20%, signal=31%	LDLR/CD36/PCSK9/HMOX1/ANXA2/NPC1/CLTC/SCARB1/AP2S1/AP2A1/LDLRAP1/EHD1
GOBP_CELL_CYCLE_ARREST	GOBP_CELL_CYCLE_ARREST	187	0.407799	1.56814	0.000714133	0.0123012	0.00992029	3367	tags=41%, list=25%, signal=31%	GAS1/DHCR24/FAP/ARID3A/AURKA/FOXM1/CDKN3/PRR11/CDK5R1/INHBA/CDK6/CGREF1/CCNB1/PLK2/PRNP/RRAGD/THBS1/E2F1/MLF1/TGFBR1/PLAGL1/CDC25C/SOX2/MYC/GTSE1/NOTCH2/BRCA1/CDK4/GATA6/MAPK12/MAP2K1/TGFB2/CDKN2D/RRAGC/HMGA2/APBB1/SFN/ABL1/CDK2/DUSP1/BIN1/TFDP1/BARD1/TNKS1BP1/CDKN1C/FZD9/GAS2L1/NOTCH1/APC/MAP2K6/CALR/APBB2/E2F7/CDKN2C/PCNA/CASP2/RHEB/RB1/RASSF1/PRKAB2/MSH2/INHA/CNOT3/HSP90AB1/ERN1/CRLF3/CDC123/P…
GOBP_NEGATIVE_REGULATION_OF_CELL_CYCLE_PROCESS	GOBP_NEGATIVE_REGULATION_OF_CELL_CYCLE_PROCESS	279	0.389993	1.56788	0.000199396	0.00489779	0.00394981	2855	tags=35%, list=21%, signal=28%	CDC20/CENPF/ARID3A/AURKA/FHL1/BUB1B/TRIP13/NEK2/RRM2/PLK1/CDK6/TTK/BUB1/CCNB1/MAD2L1/PLK2/AURKB/ESPL1/GPNMB/DTL/CDT1/CDC6/RAD51/E2F1/PTTG1/ZWINT/SUSD2/NDC80/PRKDC/PLAGL1/CDC25C/DACT1/CHEK1/PSMD2/GTSE1/BRCA1/SLFN11/FBXL7/CDK4/HORMAD1/MAD2L2/KLF4/RBL1/PSMC1/PSMD1/CDKN2D/TOPBP1/BLM/HMGA2/SFN/RAD21/PSMD11/FBXO5/PSMD8/CCL2/EZH2/PSMD3/RFWD3/DONSON/CDK2/DUSP1/CLSPN/PSMB2/TRIM37/TFDP1/PSMD7/CCNF/CDK5RAP2…
GOBP_PLATELET_ACTIVATION	GOBP_PLATELET_ACTIVATION	143	0.421528	1.56786	0.00170926	0.0236138	0.0190432	2911	tags=36%, list=22%, signal=29%	COMP/COL1A1/FN1/COL3A1/COL1A2/THBD/SERPINE2/FLNA/MYL9/PDPN/IL6/F2R/STXBP1/APOE/CSRP1/SLC7A11/AXL/PDGFB/GNA12/P2RX1/PRKG1/ALOX12/PDGFRA/NOS3/SRF/PTPN11/VWF/YWHAZ/ADRA2C/ENTPD2/C1QTNF1/VCL/TLN1/MYH9/ITGA2B/SH2B3/TYRO3/MAPK3/FYN/F2RL2/PIK3CB/MAPK1/GNA13/ITGB3/GNB1/ARRB1/ADRA2A/FGG/GNG2/FCER1G/ITPR1/RAF1
GOBP_SIGNAL_TRANSDUCTION_BY_P53_CLASS_MEDIATOR	GOBP_SIGNAL_TRANSDUCTION_BY_P53_CLASS_MEDIATOR	217	0.399757	1.56755	0.000563438	0.0102598	0.00827399	3213	tags=35%, list=24%, signal=27%	TPX2/TWIST1/ARID3A/AURKA/FOXM1/NDRG1/CDK5R1/E2F2/CCNB1/PLK2/AURKB/NUAK1/EXO1/RFC3/NUPR1/E2F1/TMEM109/PLAGL1/CDC25C/CHEK1/BDKRB2/SNAI2/GTSE1/BRCA1/SNAI1/RFC4/BCL2L12/TAF13/PRMT5/TOPBP1/BLM/SFN/MSX1/NOC2L/BRCA2/SSRP1/CDK2/TAF5/TFDP1/MAPK11/DDIT4/BARD1/PHF20/TNKS1BP1/TP53BP2/DYRK3/PPM1D/RPA1/RFC2/HIC1/E2F7/DYRK2/CSNK2A1/PCNA/CASP2/TRIM24/PAK1IP1/MAPK14/HIPK1/TAF2/PRKAB2/BRIP1/ZMPSTE24/MSH2/CNOT3/SUP…
GOCC_NUCLEAR_PORE	GOCC_NUCLEAR_PORE	62	0.478895	1.5675	0.00831657	0.0696457	0.0561655	5257	tags=66%, list=39%, signal=40%	MAD2L1/EIF5A2/NUP155/KPNA3/NUP205/NUP153/NUP107/RANBP1/SEC13/NUP188/KPNA1/BICD2/AHCTF1/MCM3AP/SENP2/RAE1/NUP85/KPNB1/NUP133/IPO7/RAN/ENY2/NUP160/NUP93/PCID2/NUP37/NUTF2/TPR/NXT2/RANGAP1/NUP62/NUP98/XPO4/NUP214/NUP50/XPO7/SEH1L/TNKS/NUP210/NXT1/RANBP3L
GOMF_NOTCH_BINDING	GOMF_NOTCH_BINDING	20	0.610477	1.5675	0.0231011	0.13191	0.106378	3107	tags=60%, list=23%, signal=46%	ADAM17/AAK1/JAG1/DLL3/CHAC1/NOTCH1/SNED1/KCTD10/HIF1AN/SNW1/NCOR2/DTX1
GOBP_REGULATION_OF_UBIQUITIN_PROTEIN_TRANSFERASE_ACTIVITY	GOBP_REGULATION_OF_UBIQUITIN_PROTEIN_TRANSFERASE_ACTIVITY	45	0.511709	1.56708	0.0114287	0.0864604	0.0697257	3097	tags=33%, list=23%, signal=26%	CDC20/TRIB3/PLK1/UBE2C/MAD2L1/BAG2/MAD2L2/FBXO5/ABL1/GOLGA2/MAGEC2/ARRDC3/RAB1A/FEM1B/DCUN1D5
GOBP_ANATOMICAL_STRUCTURE_HOMEOSTASIS	GOBP_ANATOMICAL_STRUCTURE_HOMEOSTASIS	373	0.379775	1.56613	3.46067e-05	0.00125304	0.00101051	2545	tags=32%, list=19%, signal=26%	LOX/SPP1/SOX9/RCN3/SMO/KRT1/AKR1B1/NEK2/GJA1/IL20RB/CALB2/SERPINA3/MAP1A/GJB6/ABCA12/AURKB/EXO1/SLC2A1/TFRC/RFC3/RBP4/JAM3/RAD51/LAMA2/WWTR1/IL6/CCNE1/PRKDC/RAC3/F2R/CLDN3/HOMER2/MYC/DMD/CFL2/NOD2/FEN1/PDK4/ACACA/LAMP2/TP53INP2/BAG3/ANGPT1/CCNE2/SLC39A8/CIB2/RFC4/P2RX1/RECQL4/POLE2/RAB3D/SLC6A2/SLC12A2/EGFR/ITGB1/NOS3/SRF/BLM/TUB/CCT5/NELL2/PTPN11/TF/POLD1/PRDX1/PRIM1/AKT3/CCT2/BRCA2/CCT4/PECAM1/…
GOCC_CELL_DIVISION_SITE	GOCC_CELL_DIVISION_SITE	54	0.487584	1.56584	0.0116087	0.0872955	0.0703991	1769	tags=33%, list=13%, signal=29%	ANLN/CEP55/MYLK/KIF20A/MYH10/ECT2/RACGAP1/SVIL/RTKN/PLK4/RDX/FSD1/NDE1/ITGB1/MASTL/HMCN1/PSD/MYH9
GOMF_BETA_TUBULIN_BINDING	GOMF_BETA_TUBULIN_BINDING	35	0.533921	1.56565	0.0152204	0.102055	0.0823017	4006	tags=57%, list=30%, signal=40%	RGS2/CDK5R1/RACGAP1/GJB6/SMC3/TTLL7/SLC6A2/SYT11/CCT5/TBCD/LRPPRC/VAPB/GABARAPL2/TAOK1/PDCD5/APPL1/NDEL1/SPAST/ARL8B/EMD
GOBP_NEGATIVE_REGULATION_OF_JNK_CASCADE	GOBP_NEGATIVE_REGULATION_OF_JNK_CASCADE	31	0.557332	1.56506	0.0179877	0.113527	0.0915532	749	tags=16%, list=6%, signal=15%	SFRP2/SERPINB3/SFRP1/SIRPA/DACT1
GOBP_CORTICAL_CYTOSKELETON_ORGANIZATION	GOBP_CORTICAL_CYTOSKELETON_ORGANIZATION	55	0.485117	1.565	0.00956868	0.0767455	0.0618911	4276	tags=51%, list=32%, signal=35%	ANLN/ECT2/RACGAP1/EHD2/RTKN/RAC3/FMNL2/RND3/FHOD1/TLN1/EPB41L3/RHOBTB1/EPB41L2/CALR/LLGL1/NCKAP1/RND2/VPS4A/LCP1/RHOC/ARF6/ROCK1/PPP2R3C/DLG1/NLGN1/FMNL3/ROCK2/RHOA
GOBP_CANONICAL_WNT_SIGNALING_PATHWAY	GOBP_CANONICAL_WNT_SIGNALING_PATHWAY	285	0.38873	1.56493	0.000197143	0.00486182	0.0039208	3768	tags=44%, list=28%, signal=32%	SFRP2/CTHRC1/COL1A1/SFRP4/GREM1/SCEL/SFRP1/SULF2/SOX9/CAV1/PRICKLE1/DKK1/SLC9A3R1/TCF7L1/ROR2/DACT3/EGR1/SOX7/WWTR1/WNT11/SOX2/DACT1/LATS2/CDH2/DAB2/FZD7/DIXDC1/PSMD2/PLEKHA4/DAAM2/GLI3/SOSTDC1/IGFBP6/APOE/SNAI2/BICC1/BCL9L/STK3/RSPO3/WNT7A/MAD2L2/KLF4/PSMC1/FZD10/PSMD1/DKK3/RUVBL1/GPRC5B/EGFR/PSMD11/DKK2/PSMD8/PSMD3/RBMS3/WNT2/PYGO1/FZD1/FZD2/PSMB2/PSMD7/RECK/ZNF703/KPNA1/NKX2-5/USP34/WNK2/AMFR/…
GOBP_PROTEIN_LOCALIZATION_TO_CHROMATIN	GOBP_PROTEIN_LOCALIZATION_TO_CHROMATIN	18	0.618656	1.56425	0.0215991	0.126092	0.101686	3491	tags=56%, list=26%, signal=41%	CDCA5/PLK1/RAD21/EZH2/ESCO2/RB1/MCM8/MSH2/RUVBL2/VCP
GOBP_NEGATIVE_REGULATION_OF_CELL_CYCLE_G1_S_PHASE_TRANSITION	GOBP_NEGATIVE_REGULATION_OF_CELL_CYCLE_G1_S_PHASE_TRANSITION	90	0.452002	1.56353	0.00652644	0.06012	0.0484835	2483	tags=37%, list=18%, signal=30%	ARID3A/AURKA/FHL1/CDK6/CCNB1/PLK2/GPNMB/E2F1/SUSD2/PRKDC/PLAGL1/CDC25C/DACT1/GTSE1/SLFN11/CDK4/KLF4/RBL1/CDKN2D/SFN/CCL2/EZH2/RFWD3/CDK2/TFDP1/TNKS1BP1/APC/CDC73/E2F7/CDKN2C/PCNA/CASP2/RB1
GOBP_POSITIVE_REGULATION_OF_STRESS_FIBER_ASSEMBLY	GOBP_POSITIVE_REGULATION_OF_STRESS_FIBER_ASSEMBLY	44	0.512365	1.56348	0.0122253	0.0905586	0.0730306	3448	tags=48%, list=26%, signal=36%	SFRP1/S100A10/TPM1/TGFB3/TGFBR1/NRP1/WNT11/PPM1F/ABL1/NOX4/FHOD1/EPHA1/SORBS3/ARHGEF5/SERPINF2/ARHGEF10/PPM1E/ITGB1BP1/BAG4/NF2/RHOC
GOBP_MACROAUTOPHAGY	GOBP_MACROAUTOPHAGY	240	0.394162	1.56344	0.000473616	0.0093001	0.00750003	5603	tags=57%, list=42%, signal=34%	UCHL1/HSPB8/DCN/CDK5R1/ATP6V1B1/SYNPO2/RRAGD/RAB23/HMOX1/NUPR1/GPSM1/BNIP3/NOD2/LZTS1/LIX1L/LAMP2/TP53INP2/NPC1/BAG3/WIPI1/RRAGC/ATP6V0A1/SPTLC1/ATP6V0D1/UBQLN1/ATP6V1A/VPS25/ADPRH/TBC1D14/NEDD4/MAPK3/SMURF1/USP36/ATG9B/TMEM39A/GNAI3/CSNK2A1/RHEB/UBQLN4/DYNLL2/MAP1LC3A/SUPT5H/RAB1A/VPS26A/MFN2/RAB7A/ATG3/PRKAB2/ATG9A/PGAM5/GABARAPL2/ERN1/TOMM40/WAC/ATP6V1C2/EXOC4/ULK1/ATP6V1B2/VPS4A/FEZ1/VPS37C/S…
GOBP_REGULATION_OF_GTP_BINDING	GOBP_REGULATION_OF_GTP_BINDING	11	0.712373	1.56341	0.0232637	0.13236	0.106742	1854	tags=45%, list=14%, signal=39%	EPHA4/GPSM1/STMN1/ARHGAP28/EIF2S1
GOCC_PRERIBOSOME	GOCC_PRERIBOSOME	49	0.498703	1.56265	0.0163708	0.107604	0.086777	5939	tags=78%, list=44%, signal=43%	PRKDC/NOC2L/RIOK1/FCF1/HEATR1/FTSJ3/PES1/NIP7/MRTO4/WDR3/RRP15/FBXW9/UTP18/PDCD11/NOL10/BYSL/TSR1/SRFBP1/UTP6/RIOK2/UTP14A/UTP20/MDN1/WDR36/MPHOSPH10/RSL1D1/NGDN/NOC4L/WDR46/WDR12/LTV1/ZNF622/LAS1L/RRS1/PWP2/WDR37/IMP4/RRP9
GOBP_POSITIVE_REGULATION_OF_CELL_PROJECTION_ORGANIZATION	GOBP_POSITIVE_REGULATION_OF_CELL_PROJECTION_ORGANIZATION	280	0.388175	1.56212	9.74557e-05	0.0029456	0.00237547	3413	tags=35%, list=25%, signal=26%	S100A9/FN1/PTN/ANLN/CXCL12/FLNA/CNTN1/DPYSL3/RGS2/MAP1B/TGFB3/DBN1/LRP8/ROR2/CCL21/LRP1/EPHA4/CDC42EP1/SERPINF1/TGFBR1/SLIT2/EPHA3/HGF/DZIP1/NRP1/CORO1C/APOE/DOCK11/NEFL/MAP2K1/MACF1/ABL2/PLXNA1/SRF/CREB3L2/UBE2V2/WASF2/METRN/EZH2/PLXND1/PTPRD/COBL/NEGR1/FZD1/CDC42EP3/STMN2/SHOX2/FSCN1/SEMA7A/GPC2/CHODL/PALM/CRABP2/NGFR/GOLGA4/SERPINI1/RAPGEF1/NME1/AP2A1/VLDLR/APC/HDAC4/FYN/NCK1/HSPA5/OPA1/NPTN/D…
GOBP_VESICLE_TARGETING_TO_FROM_OR_WITHIN_GOLGI	GOBP_VESICLE_TARGETING_TO_FROM_OR_WITHIN_GOLGI	58	0.479773	1.56157	0.0211196	0.124805	0.100649	5572	tags=66%, list=41%, signal=39%	SEC24C/SEC23A/SEC24D/MCFD2/WIPI1/TFG/ARFGAP3/SEC13/PREB/SERPINA1/COL7A1/GOLGA2/MAPK15/GBF1/TMED2/SEC31A/TMED10/AREG/RAB1A/CNIH2/LMAN1/CTSC/SEC23IP/GOSR2/NSF/PPP6C/GOSR1/SAR1A/TMED9/TGFA/PEF1/CSNK1D/SEC22B/TBC1D20/CNIH3/SCFD1/RAB1B/SEC24B
GOMF_EPHRIN_RECEPTOR_BINDING	GOMF_EPHRIN_RECEPTOR_BINDING	27	0.57472	1.56109	0.0145625	0.0995849	0.0803098	2611	tags=56%, list=19%, signal=45%	CDK5R1/EFNB2/EPHA4/SHC1/EFNA3/ABL1/EFNA1/ANKS1A/EPHA7/GRB2/CHN1/FYN/NCK1/PTPN1/CBL
GOBP_STRESS_RESPONSE_TO_METAL_ION	GOBP_STRESS_RESPONSE_TO_METAL_ION	14	0.65697	1.56098	0.0160204	0.106305	0.0857292	2345	tags=50%, list=17%, signal=41%	MT1X/MT2A/MT1G/MT1E/MT1M/MT1H/HSPA5
GOBP_AMINOGLYCAN_CATABOLIC_PROCESS	GOBP_AMINOGLYCAN_CATABOLIC_PROCESS	60	0.478308	1.56094	0.0147951	0.100408	0.0809736	1958	tags=35%, list=15%, signal=30%	VCAN/LUM/DCN/BGN/HMMR/GPC6/CHI3L1/OGN/CSPG4/HYAL1/HSPG2/FMOD/GPC4/PGLYRP3/PRELP/SDC2/OMD/GPC2/HPSE2/PGLYRP4/GPC1
GOBP_MITOTIC_DNA_INTEGRITY_CHECKPOINT	GOBP_MITOTIC_DNA_INTEGRITY_CHECKPOINT	86	0.453387	1.56078	0.00470151	0.0478637	0.0385995	3173	tags=38%, list=24%, signal=30%	ARID3A/AURKA/CCNB1/PLK2/CDC6/E2F1/EME1/PRKDC/PLAGL1/CDC25C/GTSE1/TOPBP1/BLM/HMGA2/SFN/RFWD3/DONSON/MDC1/CDK2/CLSPN/TFDP1/TIPIN/TNKS1BP1/FANCD2/BRSK1/E2F7/PCNA/CASP2/MSH2/CNOT3/ATF2/TAOK1/CDKN1B
GOBP_REGULATION_OF_ACTIN_FILAMENT_BASED_MOVEMENT	GOBP_REGULATION_OF_ACTIN_FILAMENT_BASED_MOVEMENT	36	0.528637	1.5596	0.0196538	0.119724	0.0965506	1950	tags=42%, list=14%, signal=36%	DSC2/DSP/PLN/CAV1/PDPN/STC1/ATP2A2/ANK2/ATP1A2/ATP1A1/GJA5/CACNA1C/BIN1/DSG2/KCNJ2
GOMF_SERINE_TYPE_ENDOPEPTIDASE_INHIBITOR_ACTIVITY	GOMF_SERINE_TYPE_ENDOPEPTIDASE_INHIBITOR_ACTIVITY	82	0.453875	1.55895	0.00473706	0.0480144	0.0387211	1786	tags=29%, list=13%, signal=26%	PI3/SERPINB3/SERPINB2/CD109/SERPINB13/A2ML1/SERPINE1/SERPINB4/COL6A3/SERPINE2/SPINK5/SERPINA3/ANXA2/SERPINF1/SERPINB7/SERPINB9/APP/TFPI2/SLPI/AGT/PCSK1N/RECK/SERPINA1/COL7A1
GOMF_APOLIPOPROTEIN_BINDING	GOMF_APOLIPOPROTEIN_BINDING	17	0.626441	1.55879	0.0334379	0.169737	0.136883	3501	tags=59%, list=26%, signal=44%	LRP8/PCSK9/LRP1/LPL/SCARB1/LRP4/VLDLR/HSPD1/LRP6/MAPT
GOBP_DNA_REPAIR	GOBP_DNA_REPAIR	407	0.377152	1.55876	1.79611e-05	0.000755088	0.000608938	3694	tags=38%, list=27%, signal=28%	PRRX1/TWIST1/CDCA5/FOXM1/TRIP13/MCM2/UHRF1/POLQ/RAD54L/EXO1/DTL/RFC3/RAD51/PTTG1/UBE2T/EME1/RAD51AP1/PRKDC/NEIL3/GINS2/CHEK1/CHAF1B/FEN1/EYA2/MCM4/SMC3/BRCA1/HMGB2/FANCE/RFC4/RECQL4/MAD2L2/TIMELESS/POLE2/GINS4/WDHD1/RUVBL1/EGFR/CDKN2D/USP1/TOPBP1/XRCC2/NUDT1/BLM/HMGA2/RAD21/UBE2V2/RECQL/ABL1/POLD1/RFWD3/DEK/BRCA2/SSRP1/RAD23B/MDC1/UCHL5/CDK2/CLSPN/RNASEH2A/MCM6/KIF22/PARP1/NPLOC4/BARD1/DCLRE1B/EY…
GOBP_NEGATIVE_REGULATION_OF_RESPONSE_TO_DNA_DAMAGE_STIMULUS	GOBP_NEGATIVE_REGULATION_OF_RESPONSE_TO_DNA_DAMAGE_STIMULUS	57	0.480673	1.55826	0.0191774	0.117772	0.0949765	5311	tags=63%, list=39%, signal=38%	SFRP2/TWIST1/CXCL12/POLQ/SNAI2/SNAI1/MAD2L2/BCL2L12/CDKN2D/HMGA2/FBXO5/THOC5/DYRK3/FANCB/UBQLN4/MAGEF1/OTUB2/ERCC4/TFIP11/RIF1/PSMD10/ERCC1/TRIAP1/TERF2/ING2/MIF/XRCC1/ERCC6/TRIP12/CLU/RTEL1/HELB/MDM2/TP53BP1/MUC1/CHEK2
GOBP_MICROTUBULE_ORGANIZING_CENTER_ORGANIZATION	GOBP_MICROTUBULE_ORGANIZING_CENTER_ORGANIZATION	105	0.438835	1.55804	0.00420725	0.0444662	0.0358596	3756	tags=42%, list=28%, signal=30%	SLC16A1/AURKA/KIF11/NEK2/PLK1/PLK2/NDC80/STIL/PLK4/CHEK1/WDR62/BRCA1/NDE1/CKAP5/XRCC2/BRCA2/CDK2/RANBP1/TRIM37/CENPJ/DCTN1/CCNF/CDK5RAP2/GOLGA2/CTNNB1/KIF3B/SASS6/BRSK1/SAC3D1/ODF2/RTTN/CEP250/CEP152/ARHGEF10/PAFAH1B1/FBXW5/NDEL1/SDCCAG8/CEP63/CEP135/CLASP2/PPP1R12A/CHMP2B/FBXW11
GOBP_PROTEIN_LOCALIZATION_TO_KINETOCHORE	GOBP_PROTEIN_LOCALIZATION_TO_KINETOCHORE	13	0.674531	1.55742	0.0331534	0.169391	0.136604	2767	tags=62%, list=21%, signal=49%	TTK/AURKB/CDT1/NDC80/ZW10/CENPQ/ZWILCH/RCC2
GOBP_METANEPHRIC_NEPHRON_MORPHOGENESIS	GOBP_METANEPHRIC_NEPHRON_MORPHOGENESIS	23	0.590211	1.55701	0.0199064	0.120466	0.0971492	1008	tags=26%, list=7%, signal=24%	GREM1/SOX9/PDGFRB/SMO/SIX2/KIF26B
GOBP_NEGATIVE_REGULATION_OF_PEPTIDYL_SERINE_PHOSPHORYLATION	GOBP_NEGATIVE_REGULATION_OF_PEPTIDYL_SERINE_PHOSPHORYLATION	21	0.601176	1.55695	0.022132	0.128121	0.103322	3367	tags=57%, list=25%, signal=43%	CAV1/DKK1/HGF/DMD/BDKRB2/PPM1F/DDIT4/RASSF2/NCK1/INPP5F/PAQR3/MLXIPL
GOBP_ESTABLISHMENT_OF_ORGANELLE_LOCALIZATION	GOBP_ESTABLISHMENT_OF_ORGANELLE_LOCALIZATION	348	0.378996	1.55607	0.000100629	0.0029733	0.00239781	4083	tags=44%, list=30%, signal=32%	FAM83D/CENPF/CDCA5/KIF2C/GEM/CENPE/CDCA8/DNM1/MAP1B/KIF14/NUSAP1/CENPA/GJA1/PLK1/DYNC1I1/SPAG5/CCNB1/MAD2L1/SLC9A3R1/NUF2/AURKB/ESPL1/CDT1/PSRC1/HMOX1/MYO5A/KIFC1/NDC80/MAP2/STXBP1/MYO1B/SEC24C/KIF1B/PTGDS/KIF1A/SEC23A/NEFL/SEC24D/NDE1/MCFD2/WIPI1/SYT11/LIN7A/ITGB1/KIFAP3/KIF3C/YWHAZ/KIF18A/PARD3/MYO1D/AP3S1/ARHGAP21/TFG/ARFGAP3/SEC13/FHOD1/KIF5B/YKT6/DCTN1/PREB/KIF22/ACTN4/MYH9/CDK5RAP2/SERPINA1…
GOBP_FACE_DEVELOPMENT	GOBP_FACE_DEVELOPMENT	42	0.512413	1.55594	0.0179091	0.113315	0.0913828	4045	tags=60%, list=30%, signal=42%	COL1A1/TGFB3/MMP2/CRISPLD2/CRISPLD1/MAP2K1/PDGFRA/SRF/MSX1/PTPN11/SKI/MAPK3/DLX5/ARID5B/MAPK1/MYH3/RAF1/LRP6/NOG/CLDN5/LEF1/ALDH1A2/CHD7/MKKS/PLEKHA1
GOBP_NEGATIVE_REGULATION_OF_CELL_SUBSTRATE_ADHESION	GOBP_NEGATIVE_REGULATION_OF_CELL_SUBSTRATE_ADHESION	54	0.484436	1.55573	0.0134835	0.0953246	0.0768741	3706	tags=48%, list=28%, signal=35%	POSTN/COL1A1/SERPINE1/LGALS1/APOD/LRP1/THBS1/FZD7/CORO1C/MAP4K4/MMP14/TBCD/ACTN4/CASK/JAG1/NOTCH1/SPOCK1/ADAM15/RCC2/SPRY4/ITGB1BP1/NF2/HOXA7/CLASP2/FZD4/ACVRL1
GOBP_REGULATION_OF_RECEPTOR_LOCALIZATION_TO_SYNAPSE	GOBP_REGULATION_OF_RECEPTOR_LOCALIZATION_TO_SYNAPSE	16	0.632919	1.55571	0.045054	0.200644	0.161808	2612	tags=38%, list=19%, signal=30%	GPC6/DBN1/GPC4/DAG1/NPTN/CNIH2
GOBP_CONVERGENT_EXTENSION	GOBP_CONVERGENT_EXTENSION	15	0.643072	1.55568	0.0234703	0.132927	0.107199	4214	tags=80%, list=31%, signal=55%	SFRP2/SFRP1/WNT11/TRIM28/NKD1/DVL2/PTK7/WNT5B/LRP6/DVL1/MKKS/MESP1
GOBP_AMEBOIDAL_TYPE_CELL_MIGRATION	GOBP_AMEBOIDAL_TYPE_CELL_MIGRATION	366	0.377689	1.55484	5.40362e-05	0.00181007	0.00145972	2806	tags=34%, list=21%, signal=28%	KRT16/FGFBP1/FN1/PTN/GREM1/ANXA1/ANLN/SOX9/TWIST1/FAP/DCN/MMP9/SMOC2/SMO/GJA1/FOXC2/NRP2/FSTL1/SEMA3A/PLK2/SPARC/AMOTL1/EFNB2/SCG2/SYDE1/AKAP12/ADAM17/THBS1/FGFR1/HMOX1/DDR2/HYAL1/STC1/SERPINF1/TGFBR1/SLIT2/LOXL2/NRP1/PRSS3/HAS2/WNT11/EPHB4/CDH2/FGF7/ATP2B4/DPP4/ANXA3/CORO1C/APOE/ADAM9/ANXA6/MAP4K4/ANGPT1/PDGFB/NRTN/GNA12/WNT7A/KLF4/ZEB2/TGFB2/ADIPOR2/ALOX12/MACF1/KITLG/MAPRE2/AMOTL2/SEMA3D/CYP1B…
GOBP_STEM_CELL_DIVISION	GOBP_STEM_CELL_DIVISION	22	0.591023	1.55433	0.0247718	0.13664	0.110193	1074	tags=27%, list=8%, signal=25%	SFRP2/WWTR1/FZD7/ETV5/WNT7A/TGFB2
GOBP_RENAL_VESICLE_DEVELOPMENT	GOBP_RENAL_VESICLE_DEVELOPMENT	18	0.614677	1.55419	0.0247718	0.13664	0.110193	1008	tags=28%, list=7%, signal=26%	GREM1/SOX9/SMO/SIX2/KIF26B
GOBP_TRANSFORMING_GROWTH_FACTOR_BETA_PRODUCTION	GOBP_TRANSFORMING_GROWTH_FACTOR_BETA_PRODUCTION	38	0.520896	1.55415	0.0176942	0.112639	0.0908371	3308	tags=55%, list=25%, signal=42%	FN1/LUM/LRRC32/THBS1/LTBP1/SERPINB7/WNT11/LAPTM4B/ITGB8/GATA6/TGFB2/MYB/CD200/ITGAV/SERPINF2/CD24/HSP90AB1/LTBP3/ATF2/FURIN/PTGS2
GOBP_SERINE_FAMILY_AMINO_ACID_BIOSYNTHETIC_PROCESS	GOBP_SERINE_FAMILY_AMINO_ACID_BIOSYNTHETIC_PROCESS	17	0.624352	1.55359	0.034924	0.174036	0.140351	4541	tags=76%, list=34%, signal=51%	PHGDH/PSAT1/SHMT2/CTH/SERINC3/SERINC5/PSPH/MTHFD1/SEPHS2/GGT1/CBS/SEPHS1/DHFR
GOBP_REGULATION_OF_NEUROGENESIS	GOBP_REGULATION_OF_NEUROGENESIS	296	0.383308	1.55309	0.000167709	0.00437669	0.00352957	3413	tags=39%, list=25%, signal=30%	LDLR/FN1/PTN/SPP1/HES2/CXCL12/SERPINE2/MME/THY1/CCL11/HEYL/SMO/MAP1B/CDK5R1/DBN1/LRP8/SEMA3A/LRP1/EPHA4/HEY1/E2F1/PTPRZ1/SERPINF1/IL6/MAP2/SLIT2/EGR2/NRP1/DAAM2/ETV5/GLI3/NUMBL/NEFL/LINGO1/DIP2B/HMGB2/WNT7A/MAP2K1/MACF1/PRMT5/SEMA3D/PLXNA1/XRCC2/SRF/IL1B/RTN4R/METRN/EZH2/PPP3CA/PLXND1/WNT2/NFATC4/SKI/PTPRD/BIN1/SHOX2/YWHAH/CLCF1/SEMA7A/CHODL/SEMA3G/CRABP2/NGFR/SEMA4F/SHANK3/DLL3/ZNF365/GOLGA4/CTN…
GOMF_ANNEALING_ACTIVITY	GOMF_ANNEALING_ACTIVITY	13	0.672518	1.55277	0.0352094	0.175041	0.141161	1970	tags=54%, list=15%, signal=46%	ANXA1/RAD54L/RECQL4/BLM/RECQL/EIF4H/FXR1
GOBP_POSITIVE_REGULATION_OF_PROTEIN_BINDING	GOBP_POSITIVE_REGULATION_OF_PROTEIN_BINDING	74	0.458662	1.55219	0.0109532	0.0837847	0.0675679	4325	tags=51%, list=32%, signal=35%	CTHRC1/CAV1/MMP9/TRIB3/SPON1/PLK2/LRP1/ANXA2/NRP1/DACT1/APOE/APP/STK3/ABL1/PLXND1/CSF3/RAMP1/AMFR/GSK3B/ADD2/PPP2CB/MAPRE1/TIAM1/EPB41L5/HSP90AB1/RAN/PLCL2/RALB/CLDN5/AKTIP/IDE/HIPK2/TERT/LRRK2/BMP4/PLCL1/FKBP1A/DERL1
GOBP_VESICLE_CARGO_LOADING	GOBP_VESICLE_CARGO_LOADING	20	0.604327	1.5517	0.0272689	0.147137	0.118658	2950	tags=55%, list=22%, signal=43%	INSIG1/SEC24C/SEC23A/SEC24D/SEC13/SEC23B/TMED2/SEC31A/TMED10/RAB1A/KIF13A
GOBP_REGULATION_OF_CHOLESTEROL_METABOLIC_PROCESS	GOBP_REGULATION_OF_CHOLESTEROL_METABOLIC_PROCESS	52	0.487981	1.55114	0.0244641	0.135649	0.109393	1243	tags=27%, list=9%, signal=25%	SCD/FASN/CES1/SQLE/DHCR7/HMGCS1/LSS/IDI1/SREBF2/APOE/ACACA/HMGCR/FDPS/SREBF1
GOBP_ORGANELLE_MEMBRANE_FUSION	GOBP_ORGANELLE_MEMBRANE_FUSION	87	0.449188	1.55072	0.00907335	0.074101	0.0597585	3991	tags=40%, list=30%, signal=28%	ANXA1/SPHK1/CAV2/ANXA2/STXBP1/SYT1/SNAP25/STX2/DYSF/SYT11/SNCA/DOC2B/STX19/PRRT2/KIF5B/SYT7/PLA2G5/CALR/SYT13/GNAI3/STXBP6/RAB7A/VTI1A/GRIK5/TGFBRAP1/VPS4A/GOSR2/EEA1/MFN1/AKT2/ANKRD27/CHMP2B/CPLX1/VPS18/GOSR1
GOBP_MUSCLE_TISSUE_DEVELOPMENT	GOBP_MUSCLE_TISSUE_DEVELOPMENT	309	0.380586	1.55017	0.000160113	0.00423184	0.00341275	3399	tags=41%, list=25%, signal=31%	GREM1/LOX/DSP/COL11A1/ACTC1/MYH11/SOX9/TWIST1/IGFBP5/CENPF/PLN/DCN/CAV1/MYLK/PDGFRB/RGS2/TPM1/HEYL/RGS4/SMO/GJA1/FOXC2/CYP26B1/CCNB1/DKK1/SVIL/PGM5/EFNB2/EGR1/CAV2/RBP4/NUPR1/TGFBR1/ELN/EGR2/NEBL/G6PD/FZD7/JPH2/CFL2/EYA2/EFEMP2/CSRP1/HEG1/BCL9L/MSC/SGCD/GATA6/PITX1/TGFB2/ZFPM2/PDGFRA/SRF/ADAMTS9/HOXD10/PI16/PPP3CA/POPDC3/WNT2/MEOX2/SKI/TNNI3/MYOCD/MTPN/SGCB/JARID2/CACYBP/RBM24/FOXL2/NLN/SHOX2/MAP…
GOBP_POSITIVE_REGULATION_OF_OSTEOBLAST_DIFFERENTIATION	GOBP_POSITIVE_REGULATION_OF_OSTEOBLAST_DIFFERENTIATION	49	0.494656	1.54996	0.0175657	0.112049	0.0903613	3011	tags=47%, list=22%, signal=37%	SFRP2/CTHRC1/FBN2/RUNX2/NPNT/PDLIM7/DDR2/WWTR1/IL6/HGF/GLI3/BMP6/ZHX3/FBXO5/IGF1/JAG1/SMAD1/TMEM119/BMPR1B/CTNNBIP1/CEBPB/ACVR2B/SOX11
GOBP_EYELID_DEVELOPMENT_IN_CAMERA_TYPE_EYE	GOBP_EYELID_DEVELOPMENT_IN_CAMERA_TYPE_EYE	11	0.70623	1.54993	0.0271245	0.146599	0.118224	1582	tags=45%, list=12%, signal=40%	TWIST1/INHBA/OSR2/SRF/TFAP2A
GOBP_REGULATION_OF_OSTEOBLAST_DIFFERENTIATION	GOBP_REGULATION_OF_OSTEOBLAST_DIFFERENTIATION	100	0.439509	1.54982	0.00731689	0.0648439	0.0522931	3047	tags=39%, list=23%, signal=30%	SFRP2/CTHRC1/GREM1/FBN2/SFRP1/SOX9/TWIST1/IGFBP5/CDK6/RUNX2/NPNT/PDLIM7/DDR2/WWTR1/IL6/HGF/GLI3/SNAI2/BMP6/TWIST2/ZHX3/FBXO5/SKI/SMOC1/IGF1/JAG1/RASSF2/NOTCH1/HDAC4/SMAD1/TMEM119/BMPR1B/CHRD/CTNNBIP1/AXIN2/CEBPB/ACVR2B/SOX11/FGFR2
GOBP_MORPHOGENESIS_OF_A_BRANCHING_STRUCTURE	GOBP_MORPHOGENESIS_OF_A_BRANCHING_STRUCTURE	171	0.408182	1.54975	0.00154484	0.0221947	0.0178988	1448	tags=25%, list=11%, signal=23%	SFRP2/SULF1/TNC/GREM1/SFRP1/SOX9/CLIC4/CCL11/SMO/FOXC2/COL4A1/EDNRA/SEMA3A/DCHS1/NPNT/HOXD11/HOXD13/TGM2/SLIT2/HGF/NRP1/SIX2/FOXD1/FGF7/MYC/GLI3/RDH10/RSPO3/TIMELESS/ADM/PLXNA1/RASIP1/CELSR1/MMP14/SRF/GLI2/AGT/ABL1/TIE1/COL13A1/PLXND1/WNT2/NFATC4
GOBP_POSITIVE_REGULATION_OF_AXON_EXTENSION	GOBP_POSITIVE_REGULATION_OF_AXON_EXTENSION	37	0.520899	1.54964	0.0220712	0.127895	0.10314	3501	tags=41%, list=26%, signal=30%	FN1/CXCL12/MAP1B/DBN1/LRP1/NRP1/MACF1/SRF/SEMA7A/GOLGA4/NTN1/L1CAM/CYFIP1/NDEL1/MAPT
GOBP_NEGATIVE_REGULATION_OF_DNA_DEPENDENT_DNA_REPLICATION	GOBP_NEGATIVE_REGULATION_OF_DNA_DEPENDENT_DNA_REPLICATION	15	0.64049	1.54943	0.0242233	0.134875	0.10877	2013	tags=53%, list=15%, signal=45%	SLFN11/TIMELESS/BLM/FBXO5/BRCA2/DONSON/TIPIN/LIG3
GOMF_LOW_DENSITY_LIPOPROTEIN_PARTICLE_RECEPTOR_BINDING	GOMF_LOW_DENSITY_LIPOPROTEIN_PARTICLE_RECEPTOR_BINDING	21	0.597931	1.54854	0.0243575	0.135502	0.109275	2943	tags=52%, list=22%, signal=41%	DKK1/PCSK9/HSPG2/SYT1/APOE/APBB1/CLTC/AP2A1/LDLRAP1/HSP90B1/SNX17
GOBP_AORTA_DEVELOPMENT	GOBP_AORTA_DEVELOPMENT	47	0.499157	1.5482	0.0250175	0.137224	0.110663	2082	tags=40%, list=15%, signal=34%	LOX/MYLK/PDGFRB/FKBP10/PRICKLE1/LRP1/HEY1/NDST1/EFEMP2/TGFB2/SRF/ADAMTS9/LEP/PLXND1/ADAMTS6/PDE2A/NGFR/JAG1/NOTCH1
GOBP_CELL_JUNCTION_DISASSEMBLY	GOBP_CELL_JUNCTION_DISASSEMBLY	20	0.602804	1.54779	0.0282515	0.151384	0.122083	1590	tags=40%, list=12%, signal=35%	TGFB3/DKK1/EPHA4/TGFBR1/SNAI2/MAP4K4/MAPRE2/DUSP3
GOBP_NEGATIVE_REGULATION_OF_CELL_MATRIX_ADHESION	GOBP_NEGATIVE_REGULATION_OF_CELL_MATRIX_ADHESION	33	0.535807	1.54742	0.0266165	0.144602	0.116613	3706	tags=52%, list=28%, signal=37%	POSTN/SERPINE1/APOD/LRP1/THBS1/CORO1C/MAP4K4/MMP14/CASK/JAG1/ADAM15/RCC2/ITGB1BP1/NF2/HOXA7/CLASP2/ACVRL1
GOBP_POSITIVE_REGULATION_OF_VASCULAR_ENDOTHELIAL_GROWTH_FACTOR_PRODUCTION	GOBP_POSITIVE_REGULATION_OF_VASCULAR_ENDOTHELIAL_GROWTH_FACTOR_PRODUCTION	26	0.574048	1.54704	0.0155582	0.103899	0.0837886	3777	tags=54%, list=28%, signal=39%	SULF1/SULF2/IL6/C5AR1/BRCA1/CYP1B1/IL1B/RORA/ARNT/C3AR1/PTGS2/TGFB1/IL6ST/HPSE
GOBP_COPII_COATED_VESICLE_CARGO_LOADING	GOBP_COPII_COATED_VESICLE_CARGO_LOADING	14	0.650941	1.54665	0.0193001	0.118294	0.0953974	2535	tags=57%, list=19%, signal=46%	INSIG1/SEC24C/SEC23A/SEC24D/SEC13/SEC23B/SEC31A/RAB1A
GOBP_CELL_JUNCTION_ASSEMBLY	GOBP_CELL_JUNCTION_ASSEMBLY	366	0.375699	1.54664	6.85989e-05	0.00220361	0.00177709	3451	tags=37%, list=26%, signal=29%	KRT14/FN1/GREM1/FLNC/ITGA5/SFRP1/FLNA/GJB2/S100A10/EPHB3/CAV1/THY1/CDH11/GPC6/MAP1B/ACTN1/GJA1/ECT2/APOD/COL16A1/GJB6/DCHS1/SPTBN2/LRP1/EFNB2/PKP1/GAP43/THBS1/JAM3/EPHA3/NRP1/GPC4/WNT11/CLDN3/NLGN2/CDH2/CORO1C/GPM6B/SORBS1/PCDHB6/SNAI2/HEG1/EIF4G1/IL1RAP/MAP4K4/APP/SNAI1/PCDHB5/WNT7A/CLDN11/MACF1/LIMS2/MMP14/SRF/IL1B/PPM1F/UBE2V2/PCDHB2/GJA5/AGT/SNCA/ABL1/KRT5/PLXND1/PARD3/PTPRD/STRN/CDH19/PECAM1…
GOBP_REGULATION_OF_SISTER_CHROMATID_COHESION	GOBP_REGULATION_OF_SISTER_CHROMATID_COHESION	17	0.621334	1.54608	0.0393823	0.186745	0.1506	2809	tags=47%, list=21%, signal=37%	CDCA5/BUB1/ESPL1/FEN1/RAD21/CTNNB1/RB1/AXIN2
GOBP_INTERMEDIATE_FILAMENT_BASED_PROCESS	GOBP_INTERMEDIATE_FILAMENT_BASED_PROCESS	43	0.507236	1.54562	0.0109324	0.0837847	0.0675679	1314	tags=23%, list=10%, signal=21%	KRT14/KRT16/DES/DSP/NES/PKP1/VIM/NEFL/MACF1/KRT20
GOBP_REGULATION_OF_CELL_MORPHOGENESIS	GOBP_REGULATION_OF_CELL_MORPHOGENESIS	258	0.386823	1.54479	0.00048967	0.00944598	0.00761768	2772	tags=32%, list=21%, signal=26%	POSTN/FN1/PTN/ANXA1/MYADM/FLNA/S100A10/CCL11/TPM1/MYH10/DBN1/LRP8/SH3KBP1/SLC9A3R1/ITGA7/MSN/SPARC/PDPN/EPHA4/CDC42EP1/OLFM4/FGD1/PRKDC/NRP1/PARVB/RAC3/HAS2/SYT1/CLDN3/RASAL1/BAIAP2/COCH/RDX/CORO1C/BCL9L/MACF1/PDZD8/FMNL2/PLXNA1/LIMS2/PLEKHO1/SPAG9/RND3/ABL1/CCL2/PLXND1/ZRANB1/PTPRD/RNF157/CDC42EP3/P4HB/ACTN4/BVES/MYH9/PALM/WASF3/ICAM1/EPB41L3/SHROOM3/RHOBTB1/SMURF1/CRKL/CXCR4/RHOJ/DAG1/CALR/FYN/…
GOCC_DENDRITIC_SHAFT	GOCC_DENDRITIC_SHAFT	28	0.566208	1.54429	0.0155158	0.103726	0.0836494	1312	tags=29%, list=10%, signal=26%	FLNA/MAP1A/EPHA4/MAP2/MPP2/LZTS1/APP/RTN4R
GOBP_COPII_COATED_VESICLE_BUDDING	GOBP_COPII_COATED_VESICLE_BUDDING	60	0.473192	1.54424	0.0169256	0.109753	0.0885101	3292	tags=40%, list=24%, signal=30%	INSIG1/SEC24C/SEC23A/SEC24D/MCFD2/TFG/SEC13/PREB/SERPINA1/COL7A1/GOLGA2/MAPK15/SEC23B/TMED2/SEC31A/VAPB/TMED10/AREG/RAB1A/CNIH2/LMAN1/CTSC/SEC23IP/GOSR2
GOBP_SIGNAL_TRANSDUCTION_INVOLVED_IN_CELL_CYCLE_CHECKPOINT	GOBP_SIGNAL_TRANSDUCTION_INVOLVED_IN_CELL_CYCLE_CHECKPOINT	62	0.471734	1.54406	0.0111477	0.0848343	0.0684143	2776	tags=39%, list=21%, signal=31%	ARID3A/AURKA/PLK1/CCNB1/PLK2/DTL/E2F1/PRKDC/PLAGL1/CDC25C/CHEK1/GTSE1/BRCA1/SFN/CDK2/TFDP1/TNKS1BP1/ZW10/E2F7/PCNA/CASP2/ZWILCH/CNOT3/PRPF19
GOBP_DENDRITE_MORPHOGENESIS	GOBP_DENDRITE_MORPHOGENESIS	118	0.428128	1.54396	0.00202693	0.0267611	0.0215814	4016	tags=44%, list=30%, signal=31%	PTN/EPHB3/CDK5R1/DBN1/LRP8/SEMA3A/EPHA4/MAP2/NRP1/LZTS1/KIF1A/SDC2/WNT7A/MAPK8IP2/RAP2A/PPP3CA/NFATC4/KLF7/PTPRD/EFNA1/YWHAH/MEF2A/SHANK3/GSK3B/NEDD4/ZNF365/LRP4/VLDLR/EPHB2/FYN/OPA1/DHX36/TIAM1/RELN/CAMK2B/KIDINS220/EPHB1/HECW2/ACTR2/SLC11A2/CELSR2/PDLIM5/KALRN/DNM3/FBXO31/DCDC2/ANKRD27/DVL1/ITPKA/PICALM/NLGN1/CFL1
GOMF_TRANSITION_METAL_ION_TRANSMEMBRANE_TRANSPORTER_ACTIVITY	GOMF_TRANSITION_METAL_ION_TRANSMEMBRANE_TRANSPORTER_ACTIVITY	36	0.523259	1.54374	0.0232272	0.13236	0.106742	4258	tags=53%, list=32%, signal=36%	SLC39A2/SLC39A14/SLC39A8/SLC31A1/SLC39A7/SLC30A2/SLC31A2/SLC11A1/SLC30A4/SLC39A1/SLC30A3/SLC11A2/SLC30A1/SLC30A6/SLC39A6/MCOLN1/ATP7B/SLC39A10/ATP2C1
GOBP_HEART_VALVE_FORMATION	GOBP_HEART_VALVE_FORMATION	12	0.683466	1.54316	0.0262265	0.14273	0.115104	2758	tags=67%, list=21%, signal=53%	SOX9/TWIST1/DCHS1/HEY1/GJA5/EFNA1/NOTCH1/OLFM1
GOBP_RESPONSE_TO_BMP	GOBP_RESPONSE_TO_BMP	143	0.414785	1.54278	0.00234849	0.0298396	0.024064	2082	tags=30%, list=15%, signal=26%	SFRP2/COMP/SULF1/SFRP4/GREM1/SFRP1/SOX9/FBN1/FSTL3/HEYL/HTRA3/TGFB3/RBPMS2/FSTL1/ROR2/RUNX2/EGR1/ADAMTS12/FST/HTRA1/PCSK6/FOXD1/SOSTDC1/NOTCH2/BMP6/RGMA/GATA6/TGFB2/MSX1/CHRDL1/PELO/NEO1/ABL1/SKI/BMP8B/TMEM100/CDH5/NBL1/MAPK3/DLX5/UBE2O/SMURF1/NOTCH1
GOBP_RESPONSE_TO_UV_A	GOBP_RESPONSE_TO_UV_A	13	0.668156	1.5427	0.0388073	0.18514	0.149306	1923	tags=46%, list=14%, signal=40%	MME/MMP9/MMP2/MMP3/EGFR/OPN1SW
GOBP_REGULATION_OF_MICROTUBULE_CYTOSKELETON_ORGANIZATION	GOBP_REGULATION_OF_MICROTUBULE_CYTOSKELETON_ORGANIZATION	110	0.433275	1.54244	0.00536866	0.0527452	0.0425362	3916	tags=49%, list=29%, signal=35%	TPX2/MAP1B/CDK5R1/PLK1/SPAG5/MAP1A/CLIP3/PSRC1/MAP2/EPHA3/DIXDC1/STMN3/STMN1/TACC3/FSD1/MAPRE2/CKAP5/CLTC/SNCA/ABL1/KIF18A/STMN2/DCTN1/TBCD/MAP6D1/CDK5RAP2/CDH5/GSK3B/MAPK15/BICD2/GAS2L1/CLIP1/APC/RAE1/MAPRE1/RASSF1/CAMSAP1/TPPP/TAOK1/PRKAA2/KATNB1/DYNC1H1/SPAST/MAPT/FKBP4/AKAP9/CLASP2/MARK2/NAV3/CHMP2B/DRG1/ROCK1/TPR/VPS4B
GOBP_BONE_GROWTH	GOBP_BONE_GROWTH	25	0.574668	1.54242	0.0152333	0.102055	0.0823017	2172	tags=40%, list=16%, signal=34%	COMP/SOX9/ECM1/DDR2/STC1/BNC2/ANXA6/LEP/RARB/EVC
GOBP_GLIAL_CELL_MIGRATION	GOBP_GLIAL_CELL_MIGRATION	38	0.516602	1.54134	0.021111	0.124805	0.100649	3364	tags=45%, list=25%, signal=34%	CDK5R1/LRP8/LRP1/CSPG4/EPHA4/GLI3/TGFB2/MMP14/CCL2/SRGAP2/CRKL/IDH2/SYNE2/TIAM1/PAFAH1B1/NDN/RTN4
GOBP_MUSCLE_FIBER_DEVELOPMENT	GOBP_MUSCLE_FIBER_DEVELOPMENT	46	0.499737	1.54128	0.0211139	0.124805	0.100649	1646	tags=26%, list=12%, signal=23%	COMP/LOX/FLNC/MYH11/SMO/CAV2/NEBL/DMD/PPP3CA/SKI/SGCB/SHOX2
GOBP_RNA_DEPENDENT_DNA_BIOSYNTHETIC_PROCESS	GOBP_RNA_DEPENDENT_DNA_BIOSYNTHETIC_PROCESS	53	0.482025	1.54071	0.0176078	0.112203	0.0904857	5223	tags=62%, list=39%, signal=38%	NEK2/AURKB/CCT5/CCT2/CCT4/TNKS1BP1/MAPK3/MAPK15/NEK7/RPA1/PKIB/CCT7/MAPK1/RFC1/SMG6/HSP90AB1/SMG5/GNL3L/MAPKAPK5/TNKS2/CCT8/TERF2/CCT6A/PTGES3/EXOSC10/CCT3/TERT/HSP90AA1/TERF1/ACD/TNKS/ATR/XRN1
GOBP_RENAL_SYSTEM_VASCULATURE_DEVELOPMENT	GOBP_RENAL_SYSTEM_VASCULATURE_DEVELOPMENT	25	0.574015	1.54067	0.0152333	0.102055	0.0823017	2270	tags=48%, list=17%, signal=40%	ACTA2/PDGFRB/FOXC2/EGR1/SERPINB7/NOTCH2/ANGPT1/PDGFB/PDGFRA/PECAM1/NOTCH1/TEK
GOBP_NEGATIVE_REGULATION_OF_ANION_TRANSMEMBRANE_TRANSPORT	GOBP_NEGATIVE_REGULATION_OF_ANION_TRANSMEMBRANE_TRANSPORT	23	0.583933	1.54045	0.0233684	0.13265	0.106975	2218	tags=43%, list=16%, signal=36%	RGS2/RGS4/THBS1/ENPP1/IL1B/LEP/PID1/IRS2/PEA15/SLC43A1
GOCC_LYSOSOMAL_LUMEN	GOCC_LYSOSOMAL_LUMEN	80	0.452042	1.53905	0.00669813	0.060878	0.0490948	968	tags=21%, list=7%, signal=20%	SERPINB13/VCAN/LUM/DCN/PDGFRB/BGN/CTSK/GPC6/OGN/CSPG4/HYAL1/HSPG2/FMOD/GPC4/PRELP/LAMP2/SDC2
GOBP_SUBSTANTIA_NIGRA_DEVELOPMENT	GOBP_SUBSTANTIA_NIGRA_DEVELOPMENT	35	0.524746	1.53874	0.018052	0.113532	0.0915574	3496	tags=54%, list=26%, signal=40%	GNB4/YWHAQ/MAOB/G6PD/CKB/YWHAH/SYNGR3/BASP1/HSPA5/NDRG2/CALM1/MAPKAP1/SIRT2/ZNF148/CALM3/CNP/ACTB/PLP1/SYPL2
GOBP_NEURON_RECOGNITION	GOBP_NEURON_RECOGNITION	42	0.506665	1.53849	0.0215639	0.126092	0.101686	3752	tags=48%, list=28%, signal=34%	PALLD/EPHB3/CDK5R1/SEMA3A/GAP43/NEXN/EPHA4/EPHA3/CNTNAP2/APP/PCDH12/CXCR4/EPHB2/NPTN/NRCAM/NDN/RTN4/TNN/ROBO4/EXT1
GOBP_TISSUE_REMODELING	GOBP_TISSUE_REMODELING	149	0.412484	1.53801	0.00144441	0.0210414	0.0169687	1917	tags=28%, list=14%, signal=24%	CTHRC1/PTN/GREM1/SPP1/SFRP1/IGFBP5/FLNA/CAV1/BGN/GJA1/FOXC2/TGFB3/MMP2/GPNMB/TFRC/CSPG4/THBS4/DDR2/TGM2/IL6/F2R/PDK4/NOTCH2/AXL/RSPO3/RAB3D/EGFR/MMP14/NOS3/LEP/AGT/TF/TIE1/PPP3CA/EPAS1/SNX10/NOL3/SYT7/JAG1/TNFRSF11B/RASSF2
GOCC_NUCLEAR_PERIPHERY	GOCC_NUCLEAR_PERIPHERY	107	0.432143	1.53791	0.0052295	0.0516609	0.0416617	4044	tags=47%, list=30%, signal=33%	CLIC4/CENPF/KIF4A/SPARC/UHRF1/TGFB1I1/VIM/LMNB1/CFL2/SORBS1/SMC3/RUVBL1/CAD/BLM/RAD21/NUP205/NUP153/NUP107/STAG1/ZNF703/CASK/RUNX1T1/BASP1/MYB/SUV39H1/HAT1/DAG1/AHCTF1/PCNA/SATB2/SMC1A/SNW1/CEBPB/ATF7/MORC2/ENC1/FIGN/NUP93/NCOR2/YEATS4/RUVBL2/NONO/MAPT/NUFIP1/ATXN1/PAXIP1/STAG2/TPR/CFL1/PHF5A
GOBP_REGULATION_OF_SYSTEMIC_ARTERIAL_BLOOD_PRESSURE	GOBP_REGULATION_OF_SYSTEMIC_ARTERIAL_BLOOD_PRESSURE	85	0.447382	1.53715	0.00565975	0.054711	0.0441214	1517	tags=27%, list=11%, signal=24%	POSTN/CES1/MME/TPM1/NMU/GJA1/RARRES2/CPA3/ENPEP/F2R/KCNK6/PDGFB/AVPR1A/PCSK5/CTSG/ADM/NOS3/GJA5/AGT/AGTR1/TNNI3/CRH/GAS6
GOBP_MUSCLE_SYSTEM_PROCESS	GOBP_MUSCLE_SYSTEM_PROCESS	385	0.372766	1.53698	9.04906e-05	0.0028061	0.00226297	2525	tags=33%, list=19%, signal=28%	DES/COMP/SULF1/ACTG2/DSC2/CNN1/DSP/CALD1/ACTC1/MYH11/SULF2/CRYAB/IGFBP5/ACTA2/TPM2/PLN/ADA/FLNA/HSPB6/CAV1/MYL9/MYLK/SPHK1/LMOD1/RGS2/TPM1/RGS4/NMU/SMTN/GJA1/CASQ2/KCNJ8/EDNRA/LMCD1/TNNT1/CACNA2D1/FBXO32/HMOX1/VIM/STC1/DTNA/CHRM3/GATM/F2R/PPP1R12B/G6PD/ATP2B4/DMD/ITGB5/BDKRB2/GSN/SORBS1/SLC6A8/ERRFI1/DYSF/ANXA6/NUP155/TMEM38B/ATP2A2/P2RX1/GATA6/PRKG1/KLF4/KCNH2/SGCA/ENO1/ANK2/ITGA1/ATP1A2/ATP1A1/…
GOBP_TELOMERE_MAINTENANCE_VIA_SEMI_CONSERVATIVE_REPLICATION	GOBP_TELOMERE_MAINTENANCE_VIA_SEMI_CONSERVATIVE_REPLICATION	24	0.578518	1.53657	0.0237728	0.133699	0.107821	5594	tags=96%, list=42%, signal=56%	RFC3/FEN1/RFC4/POLE2/POLD1/PRIM1/POLE3/RPA1/RFC2/POLA2/POLD2/PCNA/RFC1/POLE/TERF2/POLD3/RPA3/RPA2/RTEL1/TERF1/RFC5/UPF1/POLE4
GOBP_MULTI_ORGANISM_LOCALIZATION	GOBP_MULTI_ORGANISM_LOCALIZATION	56	0.473727	1.53621	0.0359214	0.17665	0.142459	4916	tags=64%, list=37%, signal=41%	CAV1/KPNA2/CAV2/NUP155/KPNA3/NUP205/NUP153/NUP107/SEC13/IFIT1/NUP188/KPNA1/KPNA6/CD209/RAE1/NUP85/RAB7A/KPNB1/NUP133/RAN/NUP160/NUP93/NMT2/VPS37C/TPCN2/XPO1/NUP37/TPR/VPS37D/NUP62/NUP98/NUP214/NUP50/VPS37A/UBAP1/SEH1L
GOBP_DEOXYRIBONUCLEOTIDE_BIOSYNTHETIC_PROCESS	GOBP_DEOXYRIBONUCLEOTIDE_BIOSYNTHETIC_PROCESS	13	0.66516	1.53578	0.0439473	0.198906	0.160407	3823	tags=62%, list=28%, signal=44%	RRM2/TYMS/DTYMK/RRM1/DCK/ADK/RRM2B/TBPL1
GOBP_GASTRULATION	GOBP_GASTRULATION	150	0.409996	1.53566	0.00247997	0.0308904	0.0249114	1238	tags=23%, list=9%, signal=21%	SFRP2/FN1/COL5A1/COL5A2/ITGA5/COL11A1/SFRP1/MYADM/COL6A1/COL12A1/COL8A1/TXNRD1/MMP9/INHBA/GJA1/COL4A2/FOXC2/DKK1/MMP2/ITGA7/SOX7/WNT11/SOX2/SIX2/FZD7/ITGB5/EYA2/SNAI1/GATA6/KLF4/MMP14/ITGB1/SRF/HMGA2
GOMF_RIBONUCLEOPROTEIN_COMPLEX_BINDING	GOMF_RIBONUCLEOPROTEIN_COMPLEX_BINDING	99	0.436901	1.53548	0.00690947	0.0619184	0.0499338	6515	tags=73%, list=48%, signal=38%	EIF5A2/PRMT5/CKAP5/EZH2/NOLC1/EIF4A3/RPN2/SND1/EIF4H/SRP68/SEC61A1/EIF2S1/XPO5/NME1/LETM1/PES1/GEMIN5/ERAL1/HSPA5/ETF1/CBX5/ABCE1/SRP72/DHX9/SMG6/SNRPB2/SNRPB/CPEB4/DHX29/CPSF6/EIF1B/SNRPD1/CPEB2/PPIH/SRP54/PIM1/PIWIL2/YTHDF3/DERL1/SEC61A2/GEMIN4/EEFSEC/PHF6/ZNF598/SNRPA/TIMM50/SRP9/WDR12/PRMT3/C1QBP/MDM2/LETM2/CPEB1/IGHMBP2/DHX33/LARP1/PRPF6/YTHDF1/DDX3X/EIF5A/ITCH/EIF1/FMR1/PRPF31/UHMK1/EIF4B/M…
GOMF_BMP_BINDING	GOMF_BMP_BINDING	11	0.699534	1.53523	0.0317743	0.164129	0.132361	1879	tags=36%, list=14%, signal=31%	COMP/GREM1/SOSTDC1/NBL1
GOBP_KERATAN_SULFATE_METABOLIC_PROCESS	GOBP_KERATAN_SULFATE_METABOLIC_PROCESS	30	0.553254	1.53514	0.0200723	0.120967	0.0975535	4119	tags=67%, list=31%, signal=46%	LUM/OGN/FMOD/PRELP/B4GALT5/ST3GAL6/CHST6/OMD/B3GNT4/CHST1/B4GALT2/B4GALT3/ST3GAL2/ST3GAL3/B4GALT4/B3GNT2/ACAN/HEXB/CHST2/GALNS
GOBP_POSITIVE_REGULATION_OF_BINDING	GOBP_POSITIVE_REGULATION_OF_BINDING	148	0.412302	1.53414	0.00320936	0.0369548	0.0298021	3436	tags=39%, list=26%, signal=30%	CTHRC1/TWIST1/S100A10/CAV1/MMP9/TRIB3/SPON1/PLK2/LRP1/CDT1/EPHA4/ANXA2/PLAUR/NRP1/GPSM1/DACT1/STMN1/APOE/EIF4G1/APP/STK3/HMGB2/KLF4/DPH3/ABL1/PLXND1/SKI/MYOCD/CSF3/RAMP1/PARP1/IGF1/EIF2S1/AMFR/GSK3B/CTNNB1/NME1/ADD2/PPP2CB/TRIM28/MAPRE1/RB1/CALM1/TIAM1/DHX9/EPB41L5/SIRT2/CEBPG/HSP90AB1/RAN/CALM3/NCBP1/POU4F1/PLCL2/EGF/TGFB1/RALB/CLDN5
GOBP_MICROTUBULE_ORGANIZING_CENTER_LOCALIZATION	GOBP_MICROTUBULE_ORGANIZING_CENTER_LOCALIZATION	21	0.592357	1.53411	0.0270874	0.146524	0.118164	3901	tags=62%, list=29%, signal=44%	AURKA/MAD2L1/NDE1/PARD3/FHOD1/KIF5B/BICD2/DYNC1LI2/SYNE2/TBCCD1/NDEL1/AKAP9/DLG1
GOBP_APPENDAGE_DEVELOPMENT	GOBP_APPENDAGE_DEVELOPMENT	142	0.413433	1.5335	0.00263038	0.0321183	0.0259017	3047	tags=42%, list=23%, signal=32%	SFRP2/COMP/GREM1/FBN2/PRRX1/SOX9/TWIST1/HOXC10/CYP26B1/OSR2/DKK1/CHST11/ROR2/HOXD13/GLI3/SLC7A11/RDH10/NOTCH2/EN1/PITX1/SALL4/WNT7A/PAM/PCSK5/TGFB2/GLI2/MSX1/PITX2/HOXD10/IFT122/CACNA1C/MEOX2/SKI/TFAP2A/SHOX2/RECK/HOXC13/TULP3/SMOC1/CRABP2/CTNNB1/LRP4/DLX5/NOTCH1/SLC39A1/RARB/RSPO4/TBX5/BMPR1B/MYH3/KREMEN2/ECE1/IFT52/NR2F2/RSPO2/LRP6/SOX11/RC3H2/FGFR2
GOBP_NEURONAL_STEM_CELL_POPULATION_MAINTENANCE	GOBP_NEURONAL_STEM_CELL_POPULATION_MAINTENANCE	18	0.606458	1.53341	0.0282054	0.151266	0.121988	2557	tags=50%, list=19%, signal=41%	PRRX1/SOX2/CDH2/IGF2BP1/JAG1/FANCD2/NOTCH1/FANCC/HOOK3
GOBP_REGULATION_OF_NERVOUS_SYSTEM_DEVELOPMENT	GOBP_REGULATION_OF_NERVOUS_SYSTEM_DEVELOPMENT	352	0.373552	1.53338	0.000123142	0.00345903	0.00278952	3413	tags=39%, list=25%, signal=30%	LDLR/FN1/PTN/SPP1/HES2/CXCL12/SERPINE2/KLK8/EPHB3/MME/THY1/CCL11/HEYL/SMO/MAP1B/CDK5R1/KIF14/DBN1/LRP8/SEMA3A/LRP1/EPHA4/HEY1/E2F1/PTPRZ1/SERPINF1/IL6/MAP2/SLIT2/HGF/EGR2/NRP1/NLGN2/DAAM2/ETV5/GLI3/NUMBL/NEFL/LINGO1/IL1RAP/DIP2B/HMGB2/WNT7A/MAP2K1/MACF1/PRMT5/SEMA3D/PLXNA1/XRCC2/SRF/IL1B/UBE2V2/RTN4R/METRN/EZH2/PPP3CA/PLXND1/WNT2/PARD3/NFATC4/SKI/PTPRD/BIN1/SHOX2/YWHAH/CLCF1/SEMA7A/CLSTN2/CHODL/O…
GOBP_EMBRYONIC_APPENDAGE_MORPHOGENESIS	GOBP_EMBRYONIC_APPENDAGE_MORPHOGENESIS	96	0.439334	1.53326	0.00715288	0.0637349	0.0513988	2135	tags=35%, list=16%, signal=30%	SFRP2/GREM1/FBN2/PRRX1/TWIST1/HOXC10/CYP26B1/OSR2/CHST11/ROR2/HOXD13/GLI3/RDH10/NOTCH2/EN1/PITX1/SALL4/WNT7A/TGFB2/GLI2/MSX1/HOXD10/CACNA1C/SKI/TFAP2A/SHOX2/RECK/TULP3/CRABP2/CTNNB1/LRP4/DLX5/NOTCH1/RARB
GOBP_DETECTION_OF_CALCIUM_ION	GOBP_DETECTION_OF_CALCIUM_ION	12	0.678971	1.53301	0.0293424	0.15616	0.125935	2934	tags=58%, list=22%, signal=46%	CASQ2/KCNMB1/KCNMB4/SYT1/CALM1/RYR2/CALM3
GOBP_RESPONSE_TO_INCREASED_OXYGEN_LEVELS	GOBP_RESPONSE_TO_INCREASED_OXYGEN_LEVELS	25	0.570932	1.53239	0.0172148	0.110712	0.0892833	1552	tags=36%, list=12%, signal=32%	COL1A1/CAV1/PDGFRB/PDPN/BNIP3/CDK4/DNMT3B/ATP6V0D1/ATP6V1A
GOBP_RESPONSE_TO_UV	GOBP_RESPONSE_TO_UV	124	0.421106	1.53234	0.00423179	0.0445511	0.0359281	1923	tags=24%, list=14%, signal=21%	PTN/SERPINB13/MME/MMP9/PBK/MFAP4/MMP2/AURKB/DTL/CDC25A/MMP3/HYAL1/CHEK1/IVL/SCARA3/MYC/FEN1/EGFR/CDKN2D/USP1/POLD1/NOC2L/BRCA2/NFATC4/PARP1/TIPIN/MSH6/EIF2S1/NEDD4/OPN1SW
GOBP_CELLULAR_RESPONSE_TO_OXYGEN_LEVELS	GOBP_CELLULAR_RESPONSE_TO_OXYGEN_LEVELS	196	0.395605	1.53211	0.00156044	0.0222655	0.017956	4264	tags=47%, list=32%, signal=33%	PTN/SFRP1/PTGIS/TWIST1/CAV1/CCNA2/NDRG1/CCNB1/STC2/VASN/EGR1/HMOX1/E2F1/STC1/KCNMB1/BNIP3/MYC/PSMD2/PGK1/GATA6/PSMC1/ENO1/PSMD1/HYOU1/PSMD11/PSMD8/EIF4EBP1/ACAA2/IRAK1/PSMD3/DNMT3B/ATP6V0D1/UBQLN1/EPAS1/ATP6V1A/SUV39H2/RORA/PSMB2/P4HB/PSMD7/NOL3/PSMB5/ICAM1/BACH1/NOTCH1/SUV39H1/CUL2/PSMD14/EGLN1/TBL2/HP1BP3/PSMA7/OPA1/GNB1/PSMC4/CBL/NPEPPS/PSMC2/BRIP1/SIRT2/PSMD5/HIF1AN/ARNT/ANKRD1/CPEB4/CITED2/E…
GOBP_REGULATION_OF_CELL_FATE_SPECIFICATION	GOBP_REGULATION_OF_CELL_FATE_SPECIFICATION	10	0.709342	1.53209	0.0246336	0.136191	0.109831	786	tags=40%, list=6%, signal=38%	SFRP2/DKK1/WNT11/FZD7
GOBP_GLANDULAR_EPITHELIAL_CELL_DEVELOPMENT	GOBP_GLANDULAR_EPITHELIAL_CELL_DEVELOPMENT	24	0.5767	1.53174	0.0245196	0.135681	0.109419	2423	tags=38%, list=18%, signal=31%	FASN/SMO/CDK6/CDH2/BMP6/GSK3B/CLOCK/RARB/RHEB
GOBP_CELLULAR_RESPONSE_TO_VITAMIN	GOBP_CELLULAR_RESPONSE_TO_VITAMIN	26	0.5683	1.53155	0.0170518	0.110343	0.0889861	1517	tags=35%, list=11%, signal=31%	POSTN/COL1A1/TNC/PTN/SFRP1/MN1/SNAI2/LEP/GAS6
GOCC_PERICENTRIC_HETEROCHROMATIN	GOCC_PERICENTRIC_HETEROCHROMATIN	15	0.632765	1.53074	0.0285054	0.152443	0.122937	2863	tags=60%, list=21%, signal=47%	CENPA/SNAI1/CBX1/INCENP/NCAPD3/BAZ1B/ESCO2/CBX5/HELLS
GOCC_CYTOPLASMIC_MICROTUBULE	GOCC_CYTOPLASMIC_MICROTUBULE	46	0.496231	1.53046	0.0235269	0.133008	0.107264	3849	tags=46%, list=29%, signal=33%	KIF2C/TUBA1A/TUBA1B/REEP1/GTSE1/RAB3D/MAPRE2/REEP2/KIF18A/SRPRB/APC/TTC30A/MAPRE1/PAFAH1B1/REEP3/SERP1/DYNC1H1/CLASP2/MID1/FBXW11/DCXR
GOBP_AMINOGLYCAN_METABOLIC_PROCESS	GOBP_AMINOGLYCAN_METABOLIC_PROCESS	150	0.408406	1.52971	0.00275706	0.0331482	0.0267322	2526	tags=35%, list=19%, signal=29%	VCAN/LUM/DCN/PDGFRB/BGN/HMMR/GPC6/CHST11/CHI3L1/OGN/CSPG4/HS3ST3A1/HYAL1/HSPG2/FMOD/NDST1/HGF/HAS2/GPC4/PGLYRP3/PRELP/B4GALT5/ST3GAL6/SDC2/ANGPT1/PDGFB/CHST6/CHPF/CHST3/IL1B/CLTC/DSE/GLCE/OMD/XYLT1/GPC2/GALNT5/B3GNT4/CHST1/HAS1/HPSE2/PGLYRP4/B4GALT2/GPC1/B4GALT3/AP2A1/EGFLAM/CHI3L2/ST3GAL2/CHSY1/ARSB/CSPG5/DSEL
GOBP_REGULATION_OF_ACTION_POTENTIAL	GOBP_REGULATION_OF_ACTION_POTENTIAL	48	0.491306	1.52931	0.0129098	0.0932738	0.0752203	2934	tags=42%, list=22%, signal=33%	DSC2/DSP/CD36/FLNA/CAV1/CACNA2D1/ATP2A2/ANK2/GJA5/CACNA1C/BIN1/DSG2/KCNJ2/FGF12/CAMK2D/TBX18/CALM1/RYR2/JUP/CALM3
GOBP_ENDOCHONDRAL_BONE_MORPHOGENESIS	GOBP_ENDOCHONDRAL_BONE_MORPHOGENESIS	49	0.48804	1.52924	0.0204336	0.121669	0.0981196	2984	tags=45%, list=22%, signal=35%	COMP/COL1A1/SOX9/STC1/ANXA6/BMP6/MMP14/MMP16/COL13A1/SHOX2/NAB2/DLX5/RARB/TEK/FGF18/TMEM119/BMPR1B/ZMPSTE24/SERPINH1/MEF2D/AXIN2/EXT2
GOBP_CELLULAR_RESPONSE_TO_UV	GOBP_CELLULAR_RESPONSE_TO_UV	75	0.450561	1.52915	0.0162517	0.107158	0.0864175	1923	tags=25%, list=14%, signal=22%	PTN/MME/MMP9/PBK/MFAP4/MMP2/AURKB/CDC25A/MMP3/HYAL1/CHEK1/MYC/POLD1/NOC2L/NFATC4/PARP1/EIF2S1/NEDD4/OPN1SW
GOBP_REGULATION_OF_EXTRACELLULAR_MATRIX_ASSEMBLY	GOBP_REGULATION_OF_EXTRACELLULAR_MATRIX_ASSEMBLY	14	0.643526	1.52903	0.0225798	0.129881	0.104742	2182	tags=57%, list=16%, signal=48%	SOX9/EMILIN1/HAS2/AGT/TIE1/ANTXR1/NOTCH1/DAG1
GOBP_LYSOSOMAL_PROTEIN_CATABOLIC_PROCESS	GOBP_LYSOSOMAL_PROTEIN_CATABOLIC_PROCESS	12	0.677089	1.52876	0.030381	0.159653	0.128752	905	tags=33%, list=7%, signal=31%	LDLR/LRP1/LAPTM4B/LAMP2
GOBP_ENDOTHELIAL_CELL_MIGRATION	GOBP_ENDOTHELIAL_CELL_MIGRATION	192	0.395685	1.52852	0.00173604	0.0237956	0.0191899	3327	tags=40%, list=25%, signal=30%	FGFBP1/PTN/GREM1/ANXA1/FAP/DCN/SMOC2/FOXC2/NRP2/FSTL1/PLK2/SPARC/EFNB2/SCG2/ADAM17/THBS1/FGFR1/HMOX1/STC1/SERPINF1/TGFBR1/SLIT2/LOXL2/NRP1/PRSS3/EPHB4/ATP2B4/DPP4/ANXA3/APOE/ANGPT1/PDGFB/WNT7A/KLF4/ALOX12/CYP1B1/NOS3/SRF/ADAMTS9/AGT/ABL1/AKT3/PLXND1/MEOX2/EGR3/SCARB1/EFNA1/PTP4A3/MYH9/CDH5/GPI/NOTCH1/PDCD10/PRKX/RHOJ/CALR/TEK/FGF18/PIK3CB/STARD13/ITGB3/PLCG1/MAP3K3/RIN2/GPLD1/NR2F2/JUP/HDAC5/EDN1…
GOBP_NEGATIVE_REGULATION_OF_NEURON_PROJECTION_DEVELOPMENT	GOBP_NEGATIVE_REGULATION_OF_NEURON_PROJECTION_DEVELOPMENT	112	0.427657	1.52847	0.00580999	0.0558187	0.0450147	2718	tags=34%, list=20%, signal=27%	SPP1/FLNA/DPYSL3/KLK8/THY1/LGALS1/CDK5R1/SEMA3A/LRP1/EFNB2/EPHA4/VIM/MAP2/NRP1/APOE/LINGO1/DIP2B/RGMA/SEMA3D/CRMP1/RTN4R/EFNA1/STMN2/SEMA7A/SEMA3G/NGFR/SEMA4F/ZNF365/EPHA7/LRP4/PTPRG/SEMA5B/EPHB2/SPOCK1/NTN1/INPP5F/SEMA6B/SEMA6C
GOBP_RAP_PROTEIN_SIGNAL_TRANSDUCTION	GOBP_RAP_PROTEIN_SIGNAL_TRANSDUCTION	12	0.676763	1.52803	0.030381	0.159653	0.128752	2634	tags=67%, list=20%, signal=54%	TIMP2/KIF14/PLK2/RDX/RAP2A/RAPGEF1/CBL/RAP2C
GOBP_REGULATION_OF_INTRINSIC_APOPTOTIC_SIGNALING_PATHWAY_IN_RESPONSE_TO_DNA_DAMAGE	GOBP_REGULATION_OF_INTRINSIC_APOPTOTIC_SIGNALING_PATHWAY_IN_RESPONSE_TO_DNA_DAMAGE	25	0.56902	1.52726	0.0179579	0.11351	0.0915395	1188	tags=24%, list=9%, signal=22%	SFRP2/CXCL12/SNAI2/SNAI1/BCL2L12/CDKN2D
GOCC_MICROTUBULE_PLUS_END	GOCC_MICROTUBULE_PLUS_END	17	0.613744	1.52719	0.0482989	0.208364	0.168034	2810	tags=71%, list=21%, signal=56%	KIF2C/SPAG5/CLIP3/MAPRE2/CKAP5/CLIP4/DCTN1/CDK5RAP2/GAS2L1/CLIP1/MAPRE1/CLIP2
GOBP_NEGATIVE_REGULATION_OF_MICROTUBULE_POLYMERIZATION	GOBP_NEGATIVE_REGULATION_OF_MICROTUBULE_POLYMERIZATION	11	0.695847	1.52714	0.0343576	0.172911	0.139443	2468	tags=73%, list=18%, signal=59%	CLIP3/MAP2/STMN1/SNCA/STMN2/TBCD/CDH5/MAPRE1
GOBP_MUSCLE_CELL_DEVELOPMENT	GOBP_MUSCLE_CELL_DEVELOPMENT	138	0.412804	1.52705	0.00414906	0.0441405	0.0355969	2696	tags=36%, list=20%, signal=29%	COMP/LOX/FLNC/ACTC1/MYH11/PDGFRB/LMOD1/RGS2/TPM1/RGS4/SMO/CCNB1/TNNT1/PGM5/CAV2/NEBL/G6PD/DMD/CFL2/EFEMP2/CSRP1/DYSF/ATP2A2/ANK2/ADM/PDGFRA/SRF/PI16/PPP3CA/NFATC4/SKI/SGCB/BIN1/SHOX2/TMOD1/BVES/IGF1/MEF2A/NKX2-5/CSRP2/NOTCH1/SORBS2/TNNT2/HDAC4/TMOD3/MYH3/TBX18/AFG3L2/PRKAR1A/ZMPSTE24
GOBP_PROTEIN_LOCALIZATION_TO_CHROMOSOME	GOBP_PROTEIN_LOCALIZATION_TO_CHROMOSOME	65	0.463334	1.52704	0.01439	0.0988364	0.0797062	4271	tags=57%, list=32%, signal=39%	CDCA5/BUB1B/CENPA/PLK1/TTK/AURKB/CDT1/NDC80/CCT5/RAD21/EZH2/CCT2/BRCA2/CCT4/RPA1/CCT7/ZW10/ESCO2/RB1/CENPQ/MCM8/MSH2/ZWILCH/RCC2/GNL3L/RUVBL2/XRCC4/TNKS2/VCP/CCT8/TPP1/TERF2/CCT6A/MTBP/CCT3/TERT/PIH1D1
GOBP_PROTEIN_DNA_COMPLEX_DISASSEMBLY	GOBP_PROTEIN_DNA_COMPLEX_DISASSEMBLY	17	0.613678	1.52703	0.0482989	0.208364	0.168034	4130	tags=65%, list=31%, signal=45%	MYC/HMGA1/SMARCD2/SMARCA4/NFE2/GRWD1/SUPT16H/SMARCB1/ARID1A/SMARCC1/SET
GOBP_TRANSCRIPTION_COUPLED_NUCLEOTIDE_EXCISION_REPAIR	GOBP_TRANSCRIPTION_COUPLED_NUCLEOTIDE_EXCISION_REPAIR	69	0.45688	1.52649	0.0134414	0.0952236	0.0767927	5810	tags=67%, list=43%, signal=38%	RFC3/RFC4/POLD1/LIG3/RPA1/RFC2/POLD2/PCNA/CUL4A/USP7/RFC1/POLR2D/PRPF19/COPS8/POLR2B/ERCC4/COPS3/COPS4/POLR2C/GTF2H3/ERCC1/POLD3/LIG1/RPA3/XRCC1/ERCC6/COPS6/RPA2/EP300/DDB1/MNAT1/XPA/POLR2G/GPS1/POLR2A/POLR2E/UBC/COPS7A/ERCC8/RFC5/COPS2/AQR/POLR2K/ISY1/CUL4B/TCEA1
GOBP_REGULATION_OF_LEUKOCYTE_MIGRATION	GOBP_REGULATION_OF_LEUKOCYTE_MIGRATION	173	0.401661	1.52574	0.00168401	0.0235264	0.0189728	2093	tags=27%, list=16%, signal=23%	S100A7/PTN/GREM1/ANXA1/SERPINE1/CXCL12/ADA/EMILIN1/THY1/S100A14/ECM1/APOD/MSN/CCL21/ADAM17/THBS1/RARRES2/HMOX1/THBS4/JAM3/CD99/IL6/SLIT2/XG/DPP4/PGF/C5AR1/NOD2/MPP1/APP/KITLG/MMP14/CCL2/CD99L2/GAS6/DUSP1/BDKRB1/ITGA2B/JAM2/NBL1/MAPK3/CCL8/SELE/ICAM1/IL27RA/CRKL/CD200
GOBP_REGULATION_OF_LEUKOCYTE_CHEMOTAXIS	GOBP_REGULATION_OF_LEUKOCYTE_CHEMOTAXIS	95	0.437894	1.5256	0.0096103	0.0769807	0.0620808	970	tags=20%, list=7%, signal=19%	S100A7/PTN/GREM1/SERPINE1/CXCL12/S100A14/CCL21/ADAM17/THBS1/RARRES2/THBS4/JAM3/IL6/SLIT2/DPP4/PGF/C5AR1/NOD2/MPP1
GOBP_INTRACELLULAR_STEROL_TRANSPORT	GOBP_INTRACELLULAR_STEROL_TRANSPORT	20	0.5941	1.52545	0.0346387	0.173079	0.139579	3036	tags=50%, list=23%, signal=39%	LDLR/CES1/PCSK9/ANXA2/STARD4/NPC1/SYT7/LDLRAP1/LRP6/VPS4A
GOCC_CENTROSOME	GOCC_CENTROSOME	443	0.367727	1.52538	2.77237e-05	0.00105249	0.000848777	3639	tags=37%, list=27%, signal=28%	CDC20/CLIC4/CEP55/SLC16A1/CENPF/AURKA/KIF2C/CTAG2/CKAP2L/CCNB2/HMMR/CDC25B/NDRG1/NEK2/KIF23/PLK1/CDK6/SPAG5/CCNB1/PLK2/AURKB/ESPL1/KIF15/CCDC8/DTL/RRAGD/RAB23/KATNAL1/E2F1/NDC80/CCNE1/STIL/DZIP1/PLK4/LATS2/G6PD/CHEK1/IVL/NEK6/TACC3/SORBS1/DYSF/WDR62/FSD1/MPP1/FBXL7/CCNE2/NDE1/RAB11FIP5/CKAP2/CKAP5/XRCC2/KIFAP3/MASTL/CCT5/CRMP1/SPAG9/PDZD2/PRKAR2A/ATP6V0D1/BRCA2/CCT4/SKI/KIF2A/CDC27/DDHD2/CDK2/RAN…
GOBP_POSITIVE_REGULATION_OF_RECEPTOR_MEDIATED_ENDOCYTOSIS	GOBP_POSITIVE_REGULATION_OF_RECEPTOR_MEDIATED_ENDOCYTOSIS	46	0.494547	1.52527	0.0244921	0.135649	0.109393	2611	tags=33%, list=19%, signal=26%	SFRP4/GREM1/SERPINE1/PCSK9/CCL21/ANXA2/DAB2/ANGPT1/TF/APLN/SELE/AP2A1/ARRB1/LDLRAP1/CBL
GOBP_NEURON_PROJECTION_EXTENSION	GOBP_NEURON_PROJECTION_EXTENSION	147	0.409809	1.52523	0.00381661	0.0420227	0.0338891	3575	tags=39%, list=27%, signal=29%	POSTN/FN1/CXCL12/AURKA/MAP1B/CDK5R1/DBN1/NRP2/SEMA3A/LRP1/DPYSL2/MAP2/SLIT2/NRP1/SYT1/RASAL1/APOE/DIP2B/MACF1/SEMA3D/PLXNA1/SRF/SPAG9/RTN4R/ABL1/TMEM108/RNF157/VCL/LAMB2/SEMA7A/SEMA3G/SEMA4F/GSK3B/GOLGA4/CTNNB1/SEMA5B/SMURF1/CXCR4/NTN1/NRCAM/TIAM1/WASF1/SEMA6B/SEMA6C/OLFM1/L1CAM/HSP90AB1/ULK1/SEMA4C/CYFIP1/NDN/PPP3CB/NDEL1/RTN4/MAPT/EIF2AK4/TNN/MT3
GOMF_CARBOXYPEPTIDASE_ACTIVITY	GOMF_CARBOXYPEPTIDASE_ACTIVITY	35	0.520122	1.52519	0.0201757	0.121403	0.0979053	3296	tags=37%, list=25%, signal=28%	CPXM1/CPXM2/CPA4/CPA3/CPE/CPVL/VASH2/CPM/AGTPBP1/CPD/BLMH/CTSA/VASH1
GOMF_CAMP_RESPONSE_ELEMENT_BINDING	GOMF_CAMP_RESPONSE_ELEMENT_BINDING	15	0.630446	1.52513	0.0295144	0.156943	0.126566	3769	tags=67%, list=28%, signal=48%	JUN/CREB3L2/HMGA2/CREB3L1/ATF6/NR4A3/CREB5/ATF7/ATF2/TCF12
GOCC_I_BAND	GOCC_I_BAND	117	0.42267	1.525	0.00272307	0.0328025	0.0264534	1560	tags=28%, list=12%, signal=25%	DES/FLNC/ACTC1/PDLIM3/CRYAB/PALLD/FLNA/MYL9/ACTN1/CASQ2/PGM5/SLC2A1/SYNPO2/NEXN/FBXO32/PDLIM7/NEBL/PARVB/PPP1R12B/PDLIM4/ATP2B4/JPH2/DMD/CFL2/CSRP1/BAG3/ANK2/SMTNL2/CACNA1C/PPP3CA/BIN1/PDLIM2/FHL3
GOBP_DETOXIFICATION_OF_INORGANIC_COMPOUND	GOBP_DETOXIFICATION_OF_INORGANIC_COMPOUND	13	0.660295	1.52455	0.0470313	0.206017	0.166142	3575	tags=69%, list=27%, signal=51%	MT1X/MT2A/MT1G/MT1E/MT1M/MT1H/ABCC2/SLC30A1/MT3
GOBP_POSITIVE_REGULATION_OF_DNA_REPLICATION	GOBP_POSITIVE_REGULATION_OF_DNA_REPLICATION	30	0.549432	1.52454	0.0225658	0.129881	0.104742	4627	tags=67%, list=34%, signal=44%	CDT1/JUN/EREG/EGFR/GLI2/CACYBP/E2F7/PCNA/DBF4/TNFAIP1/DHX9/CDC7/BCAR3/EGF/DBF4B/FAF1/BRPF3/ATF1/CDC42/E2F8
GOBP_REGULATION_OF_SYSTEMIC_ARTERIAL_BLOOD_PRESSURE_MEDIATED_BY_A_CHEMICAL_SIGNAL	GOBP_REGULATION_OF_SYSTEMIC_ARTERIAL_BLOOD_PRESSURE_MEDIATED_BY_A_CHEMICAL_SIGNAL	45	0.497783	1.52443	0.0200839	0.120967	0.0975535	3250	tags=42%, list=24%, signal=32%	CES1/MME/TPM1/CPA3/ENPEP/F2R/AVPR1A/PCSK5/CTSG/NOS3/AGT/AGTR1/OXTR/RASL10B/ECE1/SERPINF2/EDN1/SOD2/CMA1
GOBP_POSITIVE_REGULATION_OF_CYTOSKELETON_ORGANIZATION	GOBP_POSITIVE_REGULATION_OF_CYTOSKELETON_ORGANIZATION	179	0.398327	1.52443	0.00267701	0.0324349	0.026157	3916	tags=44%, list=29%, signal=32%	SFRP1/FLNA/S100A10/NES/CCL11/LMOD1/TPM1/MAP1B/CDK5R1/TGFB3/SPAG5/CCL21/SYNPO2/CDC42EP1/PSRC1/TGFBR1/NRP1/PLK4/WNT11/BAIAP2/CFL2/GSN/CKAP5/PPM1F/WASF2/ABL1/NOX4/BIN1/CSF3/FHOD1/CDC42EP3/CENPJ/STMN2/DCTN1/CDK5RAP2/WASF3/DSTN/MAPK15/ICAM1/GRB2/EPHA1/CLIP1/SORBS3/TEK/NCK1/NCKAP1/MAPRE1/ARHGEF5/SERPINF2/CCL26/WASF1/CCR7/ARPC1A/FER/ARHGEF10/IQGAP2/CYFIP1/ACTR2/EDN1/PPM1E/ITGB1BP1/BAG4/ARPC5L/NF2/MAGEL2…
GOCC_BLOOD_MICROPARTICLE	GOCC_BLOOD_MICROPARTICLE	91	0.441715	1.52406	0.00714827	0.0637349	0.0513988	1773	tags=27%, list=13%, signal=24%	ACTG2/FN1/ACTC1/C1S/KRT1/PROS1/SERPINA3/MSN/STOM/ANGPTL4/SLC2A1/TFRC/HSPA2/BCHE/HSPA6/GSN/APOE/CIB2/AGT/TF/YWHAZ/C1R/TMPRSS13/F13A1/ITGA2B
GOBP_POSITIVE_REGULATION_OF_APOPTOTIC_SIGNALING_PATHWAY	GOBP_POSITIVE_REGULATION_OF_APOPTOTIC_SIGNALING_PATHWAY	105	0.429203	1.52384	0.00742063	0.0650109	0.0524278	3332	tags=33%, list=25%, signal=25%	S100A8/S100A9/SFRP1/CAV1/SRPX/INHBA/SLC9A3R1/THBS1/NUPR1/TPD52L1/TGFBR1/TIMP3/TNFRSF12A/STK3/MSX1/AGT/NFATC4/NGFR/PLAGL2/PEA15/INHBB/MCL1/NCK1/SERINC3/CASP2/BMPR1B/TRAF7/FADD/CTSC/SIAH1/BOK/HYAL2/SKIL/PAK2/HTRA2
GOBP_GLUTAMINE_METABOLIC_PROCESS	GOBP_GLUTAMINE_METABOLIC_PROCESS	20	0.593386	1.52361	0.0356213	0.176091	0.142008	1155	tags=30%, list=9%, signal=27%	GFPT2/PHGDH/GFPT1/PPAT/GMPS/CAD
GOBP_NEGATIVE_REGULATION_OF_CYSTEINE_TYPE_ENDOPEPTIDASE_ACTIVITY	GOBP_NEGATIVE_REGULATION_OF_CYSTEINE_TYPE_ENDOPEPTIDASE_ACTIVITY	68	0.458008	1.52307	0.0138872	0.0964405	0.0777741	2395	tags=31%, list=18%, signal=26%	SFRP2/DHCR24/CRYAB/MMP9/THBS1/PLAUR/HGF/SERPINB9/KLF4/BCL2L12/CDKN2D/SFN/SNCA/GAS6/NOL3/NGFR/DNAJB6/FNIP1/IFI6/CSNK2A1/SIAH2
GOBP_REGULATION_OF_CHEMOTAXIS	GOBP_REGULATION_OF_CHEMOTAXIS	183	0.396585	1.5229	0.00166899	0.0233882	0.0188613	3531	tags=37%, list=26%, signal=28%	S100A7/PTN/GREM1/SERPINE1/CXCL12/PDGFRB/SMOC2/S100A14/TUBB2B/SEMA3A/F3/CCL21/EFNB2/SCG2/ADAM17/THBS1/RARRES2/FGFR1/THBS4/JAM3/IL6/SLIT2/NRP1/DPP4/PGF/C5AR1/NOD2/MPP1/PDGFB/SEMA3D/PDGFRA/PPM1F/CCL2/GAS6/DUSP1/DUSP3/SEMA7A/SEMA3G/SEMA4F/NBL1/MAPK3/SEMA5B/NOTCH1/CXCR4/CALR/BST1/LBP/FGF18/CCR1/MAPK1/TIAM1/CCL26/SEMA6B/SEMA6C/CCR7/OXSR1/WNK1/SEMA4C/EDN1/C3AR1/FGF2/VEGFB/LYN/TGFB1/PLA2G7/KDR/CDH13/USP14
GOBP_TRANSPORT_ALONG_MICROTUBULE	GOBP_TRANSPORT_ALONG_MICROTUBULE	120	0.421799	1.52261	0.00552378	0.0541002	0.0436289	4883	tags=52%, list=36%, signal=34%	KIF4A/MAP1B/DYNC1I1/MAP1A/MAP2/KIF1B/KIF1A/NEFL/BAG3/APP/NDE1/KIFAP3/TUB/KIF3C/IFT122/TMEM108/KLC3/AP3S1/ARHGAP21/KIF5B/LRPPRC/MREG/BICD2/KIF3B/TTC30A/AP3M1/SYNE2/OPA1/DYNLL2/TTC26/RAB1A/CNIH2/WASF1/IFT52/PAFAH1B1/RHOT1/KIF1C/TNPO1/KIF13A/FEZ1/APBA1/NEFH/NDEL1/AP3B1/DYNC1H1/SPAST/MAPT/ARL8B/FBXW11/TERF2/TRIP11/ACTR10/DYNC1I2/IFT81/CDC42/AP3D1/HIF1A/RAB6A/KIF17/ARL8A/LAMP1/HAP1/COPG2
GOBP_BLASTOCYST_GROWTH	GOBP_BLASTOCYST_GROWTH	14	0.640751	1.52244	0.0240936	0.134566	0.108521	3681	tags=71%, list=27%, signal=52%	SALL4/GINS4/GINS1/PELO/BRCA2/IGF1/ACVR1C/PRPF19/NDEL1/PALB2
GOBP_NEGATIVE_REGULATION_OF_BINDING	GOBP_NEGATIVE_REGULATION_OF_BINDING	137	0.41174	1.52115	0.00401824	0.0433353	0.0349476	3498	tags=39%, list=26%, signal=29%	AURKA/PLN/CAV1/NES/SMO/NEK2/DKK1/BAG2/PCSK9/AURKB/HMOX1/HEY1/E2F1/MAP2/DACT1/JUN/DAB2/PDGFB/ATP2A2/MAD2L2/HMGA2/SLPI/CRMP1/MSX1/ARHGAP28/PPP3CA/NFATC4/EIF4A3/GTPBP4/IFIT1/SUMO3/GOLGA2/GSK3B/MAPK3/SENP2/ADAM15/MDFI/CTNNBIP1/EPB41L5/SLN/ERCC4/SOX11/HAND1/GNL3L/HABP4/RUVBL2/ITGB1BP1/ACTB/NOG/RALB/TFIP11/LEF1/ADIPOQ
GOBP_NEGATIVE_REGULATION_OF_G_PROTEIN_COUPLED_RECEPTOR_SIGNALING_PATHWAY	GOBP_NEGATIVE_REGULATION_OF_G_PROTEIN_COUPLED_RECEPTOR_SIGNALING_PATHWAY	40	0.503918	1.52054	0.0299719	0.158465	0.127793	2550	tags=35%, list=19%, signal=28%	ADA/RGS2/RGS4/ATP2B4/STMN1/ADM/SNCA/CRY1/RNF157/APLP1/APLN/KLK14/ARRDC3/ARRB1
GOBP_AXON_DEVELOPMENT	GOBP_AXON_DEVELOPMENT	453	0.365216	1.52007	3.31871e-05	0.00121378	0.000978851	3628	tags=40%, list=27%, signal=30%	TNC/FN1/PTN/SPP1/PALLD/CXCL12/FLNA/TUBB3/KLK8/EPHB3/THY1/CDH11/SMO/MAP1B/CDK5R1/TUBB2B/DBN1/NRP2/APOD/SH3KBP1/MAP1A/GFRA3/SEMA3A/SPTBN2/LRP1/EFNB2/NOTCH3/GAP43/BOC/NEXN/EPHA4/JAM3/PDLIM7/DPYSL2/LAMA2/MAP2/SLIT2/EPHA3/EGR2/NRP1/NCAM1/STXBP1/EPHB4/CDH2/FOXD1/ENAH/BAIAP2/B4GALT5/GLI3/STMN1/APOE/VAX2/TSPAN2/NUMBL/NOTCH2/NEFL/LINGO1/DIP2B/NRTN/APP/RGMA/WNT7A/KLF4/MAP2K1/MACF1/SEMA3D/PLXNA1/SRF/SHC1/GL…
GOBP_REGULATION_OF_PROTEIN_SERINE_THREONINE_KINASE_ACTIVITY	GOBP_REGULATION_OF_PROTEIN_SERINE_THREONINE_KINASE_ACTIVITY	419	0.367208	1.51992	3.02247e-05	0.00112028	0.000903447	3327	tags=36%, list=25%, signal=28%	SFRP2/UCHL1/SERPINB3/S100A12/SFRP1/CAV1/PDGFRB/THY1/CCNB2/RGS2/CCNA2/CDKN3/TRIB3/PBK/RGS4/CDK5R1/PLK1/TGFB3/CKS1B/CCNB1/DKK1/PKMYT1/IQGAP3/ROR2/PDGFC/CSPG4/CDC25A/ADAM17/THBS1/EPHA4/KSR1/FGFR1/PSRC1/CDC6/TPD52L1/CCNE1/HGF/CDC25C/DUSP14/LATS2/ATP2B4/C5AR1/NOD2/FPR1/IGFBP6/APOE/HEG1/CKS2/PDGFB/CCNE2/CDK4/STK3/MAP2K1/KITLG/FZD10/ITGA1/CCNYL1/EGFR/RASIP1/CDKN2D/YWHAG/CCNA1/IL1B/BLM/SHC1/HMGA2/SFN/SPA…
GOBP_KERATINOCYTE_PROLIFERATION	GOBP_KERATINOCYTE_PROLIFERATION	39	0.505125	1.51941	0.0203788	0.121591	0.0980563	1393	tags=31%, list=10%, signal=28%	CD109/KLK8/TGM1/FST/HAS2/FGF7/EREG/SNAI2/KLF9/NOTCH2/SFN/CRNN
GOCC_EARLY_ENDOSOME	GOCC_EARLY_ENDOSOME	301	0.374064	1.51924	0.000524634	0.0097228	0.00784091	3731	tags=40%, list=28%, signal=30%	LDLR/ANXA1/CAV1/MME/SPHK1/LIPG/GJA1/DKK1/PCSK9/LRP1/GPNMB/STEAP4/CLIP3/AOC3/SLC39A14/TFRC/EPHA4/HSD17B6/EHD2/MYO5A/KIFC1/SORCS2/EPHA3/NRP1/F2R/MYO1B/PDLIM4/ATP11A/CNTNAP2/LAPTM4B/RAB31/TBC1D16/APOE/DYSF/APP/RAB11FIP5/MAP2K1/ANK2/EGFR/WASF2/SNX8/TMEM108/TF/BACE1/ATP6V0D1/ATP11B/PTP4A1/MYO1D/CLCN5/TOM1/RAB22A/RNF157/OSBPL6/PTP4A3/NIPA1/MAPK3/DIAPH2/ANKRD13B/IGF2R/MTMR2/RAPGEF1/PLD3/SNX4/CXCR4/LLGL1…
GOBP_ACTIN_MEDIATED_CELL_CONTRACTION	GOBP_ACTIN_MEDIATED_CELL_CONTRACTION	109	0.426109	1.51918	0.0060122	0.0571478	0.0460867	2030	tags=35%, list=15%, signal=30%	DES/DSC2/DSP/ACTC1/TPM2/PLN/FLNA/CAV1/TPM1/GJA1/KCNJ8/TNNT1/CACNA2D1/PDPN/VIM/STC1/DMD/GSN/NUP155/ATP2A2/KCNH2/ANK2/ATP1A2/ATP1A1/KCNE4/GJA5/EPDR1/CACNA1C/TNNI3/BIN1/TPM4/TMOD1/TNNC2/TPM3/DSG2/GJC1/KCNJ2/FGF12
GOMF_METALLOEXOPEPTIDASE_ACTIVITY	GOMF_METALLOEXOPEPTIDASE_ACTIVITY	53	0.475275	1.51913	0.0230437	0.131703	0.106211	3664	tags=40%, list=27%, signal=29%	CPXM1/CPXM2/CPA4/CPA3/CPE/ENPEP/ANPEP/MMP14/MMP16/VASH2/CPM/XPNPEP2/AGTPBP1/CPD/NPEPPS/ZMPSTE24/DPP3/MMP17/VASH1/XPNPEP1/XPNPEP3
GOCC_INTERCELLULAR_BRIDGE	GOCC_INTERCELLULAR_BRIDGE	57	0.46858	1.51906	0.0275317	0.14816	0.119483	603	tags=18%, list=4%, signal=17%	FAM83D/TPX2/CEP55/PRC1/KIF20A/CDCA8/NUPR1/CDC6/OLFM4/EHD2
GOBP_VASCULAR_PROCESS_IN_CIRCULATORY_SYSTEM	GOBP_VASCULAR_PROCESS_IN_CIRCULATORY_SYSTEM	226	0.384511	1.51904	0.00113926	0.0175772	0.014175	1876	tags=27%, list=14%, signal=24%	COMP/CD36/ACTA2/SLC16A1/SLC2A3/CAV1/RGS2/SLC7A5/GJA1/FOXC2/KCNJ8/EDNRA/SLC9A3R1/LRP1/SLC2A1/GCLM/AKAP12/TFRC/SLC4A3/KCNMB4/SLIT2/CHRM3/F2R/SLC24A3/ATP2B4/SLC29A4/BDKRB2/SLC5A6/APOE/SLC22A3/SLC2A13/BMP6/ANGPT1/SLC6A6/P2RX1/AVPR1A/PRKG1/ITGA1/ATP1A2/SLC12A2/ADM/EGFR/NOS3/SMTNL2/SLC16A2/LEP/P2RY2/GJA5/AGT/SLC1A3/AGTR1/ADRA2C/SLC6A9/SLC7A1/SLC27A4/PDE2A/OXTR/PDE3A/CDH5/APLN/SLC1A4
GOBP_REGULATION_OF_RESPONSE_TO_DNA_DAMAGE_STIMULUS	GOBP_REGULATION_OF_RESPONSE_TO_DNA_DAMAGE_STIMULUS	162	0.402236	1.51838	0.00263829	0.0321522	0.025929	4668	tags=51%, list=35%, signal=34%	SFRP2/TWIST1/CXCL12/FOXM1/POLQ/RAD51/RAD51AP1/PRKDC/CHEK1/MYC/EYA2/SNAI2/BRCA1/SNAI1/MAD2L2/TIMELESS/BCL2L12/EGFR/CDKN2D/USP1/HMGA2/UBE2V2/MSX1/FBXO5/ABL1/RFWD3/DEK/CRY1/PARP1/IER3/THOC5/EYA1/PARG/WDR76/ZNF365/DYRK3/FXR1/HIC1/FANCB/TRIM28/MCL1/EYA4/PCNA/CUL4A/UBQLN4/MAGEF1/DHX9/ZMPSTE24/OTUB2/FIGNL1/AXIN2/CEBPG/FEM1B/ANKRD1/ERCC4/ACTR2/CBX8/SKIL/RNF168/EYA3/TFIP11/RIF1/MAPT/PSMD10/PAXIP1/ERCC1/TR…
GOMF_LOW_DENSITY_LIPOPROTEIN_PARTICLE_RECEPTOR_ACTIVITY	GOMF_LOW_DENSITY_LIPOPROTEIN_PARTICLE_RECEPTOR_ACTIVITY	14	0.63904	1.51837	0.025355	0.138832	0.11196	1226	tags=43%, list=9%, signal=39%	LDLR/CD36/LRP8/LRP1/OLR1/LRP12
GOBP_TRNA_TRANSPORT	GOBP_TRNA_TRANSPORT	29	0.549358	1.5182	0.0332714	0.169431	0.136637	5117	tags=76%, list=38%, signal=47%	NUP155/NUP205/NUP153/NUP107/SEC13/NUP188/RAE1/NUP85/NUP133/RAN/NUP160/NUP93/SSB/NUP37/TPR/TOMM20/NUP62/NUP98/NUP214/NUP50/SEH1L/NUP210
GOBP_POSITIVE_REGULATION_OF_NERVOUS_SYSTEM_DEVELOPMENT	GOBP_POSITIVE_REGULATION_OF_NERVOUS_SYSTEM_DEVELOPMENT	219	0.38622	1.51818	0.000826739	0.013815	0.0111411	3413	tags=40%, list=25%, signal=30%	FN1/PTN/CXCL12/SERPINE2/EPHB3/MME/SMO/MAP1B/DBN1/LRP8/LRP1/EPHA4/E2F1/PTPRZ1/SERPINF1/IL6/SLIT2/EGR2/NRP1/NLGN2/ETV5/GLI3/NUMBL/NEFL/IL1RAP/WNT7A/MAP2K1/MACF1/PRMT5/PLXNA1/XRCC2/SRF/IL1B/UBE2V2/METRN/PLXND1/WNT2/PTPRD/BIN1/SHOX2/CLCF1/SEMA7A/CLSTN2/CHODL/OXTR/CRABP2/NGFR/SHANK3/ZNF365/GOLGA4/CTNNB1/MYB/NOTCH1/CXCR4/DAG1/EPHB2/CLSTN1/LIF/OPA1/NPTN/DHX36/RHEB/NTN1/RND2/NTRK2/TIAM1/DLG5/RELN/CAMK2B/…
GOBP_BASE_EXCISION_REPAIR	GOBP_BASE_EXCISION_REPAIR	35	0.517679	1.51802	0.0215916	0.126092	0.101686	5046	tags=60%, list=38%, signal=38%	POLQ/NEIL3/FEN1/HMGA2/POLD1/LIG3/RPA1/TDG/PCNA/HUWE1/POLE/PRMT6/WRN/LIG1/PARP2/RPA3/XRCC1/ERCC6/RPA2/XPA/MBD4
GOMF_METALLOPEPTIDASE_ACTIVITY	GOMF_METALLOPEPTIDASE_ACTIVITY	156	0.406031	1.51782	0.00170201	0.0236138	0.0190432	2760	tags=37%, list=21%, signal=29%	MMP11/ADAMTSL4/ADAMTS2/MME/MMP9/ADAM12/CPXM1/CPXM2/ADAM19/CPA4/MMP2/MMP3/ADAMTS1/ADAM17/ADAMTS12/CPA3/CPE/ADAMTS4/ENPEP/ANPEP/ADAM9/ADAMTS14/CLCA2/MMP13/ADAMTS15/MMP14/ADAMTS9/ADAM33/MMP16/YME1L1/NLN/ADAMTS5/ADAM23/ADAMTS6/VASH2/CPM/ECE2/MBTPS2/BMP1/ADAMTS16/PSMD14/ADAM11/XPNPEP2/PAPPA/PITRM1/AGTPBP1/CPD/ADAM15/ECE1/AFG3L2/RCE1/NPEPPS/THOP1/ZMPSTE24/ADAM2/MIPEP/ADAMTSL1
GOBP_ACTOMYOSIN_STRUCTURE_ORGANIZATION	GOBP_ACTOMYOSIN_STRUCTURE_ORGANIZATION	160	0.403117	1.51763	0.00216701	0.027988	0.0225708	3387	tags=43%, list=25%, signal=33%	CNN1/ANLN/ACTC1/MYH11/SFRP1/S100A10/PDGFRB/LMOD1/TPM1/MYH10/TGFB3/ECT2/RACGAP1/CNN3/TNNT1/PGM5/TGFBR1/ELN/RTKN/NEBL/NRP1/WNT11/CFL2/ITGB5/STMN1/SORBS1/CSRP1/PDGFRA/SRF/PPM1F/WASF2/ABL1/ARHGAP28/NOX4/FHOD1/TMOD1/MYH9/MEF2A/CSRP2/EPB41L3/EPHA1/SORBS3/EPB41L2/TNNT2/TMOD3/MYH3/TNFAIP1/ARRB1/ARHGEF5/CDC42BPA/PRKAR1A/SERPINF2/CDC42BPB/EPB41L5/ARHGEF10/PPFIA1/ANKRD1/VPS4A/ZYX/EDN1/TJP1/PPM1E/ITGB1BP1/BA…
GOBP_RETROGRADE_AXONAL_TRANSPORT	GOBP_RETROGRADE_AXONAL_TRANSPORT	18	0.600207	1.5176	0.030658	0.160974	0.129817	4003	tags=67%, list=30%, signal=47%	MAP1A/KIF1B/KIF1A/NEFL/TMEM108/KIF5B/PAFAH1B1/KIF1C/NDEL1/DYNC1H1/FBXW11/ACTR10
GOBP_PYRIMIDINE_NUCLEOBASE_METABOLIC_PROCESS	GOBP_PYRIMIDINE_NUCLEOBASE_METABOLIC_PROCESS	12	0.671842	1.51692	0.0371322	0.180447	0.145521	2463	tags=58%, list=18%, signal=48%	CDA/TYMS/CAD/RRM1/CPS1/UMPS/MAPK1
GOBP_MEIOTIC_CELL_CYCLE	GOBP_MEIOTIC_CELL_CYCLE	187	0.394445	1.51679	0.0018454	0.0249129	0.0200909	2354	tags=33%, list=18%, signal=27%	CDC20/AURKA/TOP2A/CCNB2/CDC25B/BUB1B/TRIP13/NEK2/PLK1/CYP26B1/TTK/BUB1/PKMYT1/NUF2/ESPL1/RAD54L/EXO1/CDC25A/RAD51/PTTG1/EME1/RAD51AP1/HSPA2/CCNE1/CDC25C/NCAPD2/SMC2/EREG/SMC3/CKS2/CCNE2/HORMAD1/SMC4/XRCC2/CCNA1/RAD21/MSX1/FBXO5/MND1/BRCA2/KIF18A/CDK2/DUSP1/MYH9/PDE3A/INCENP/MSH6/RAD51C/GOLGA2/MAPK15/NCAPD3/FANCD2/STK35/ZFP42/RPA1/FANCA/GPR3/CALR/ZW10/PSMC3IP/LIF
GOBP_INNERVATION	GOBP_INNERVATION	21	0.585543	1.51646	0.0335484	0.17016	0.137225	1290	tags=33%, list=10%, signal=30%	SULF1/SULF2/SERPINE2/LRIG1/SEMA3A/NRP1/ADARB1
GOMF_METALLOCARBOXYPEPTIDASE_ACTIVITY	GOMF_METALLOCARBOXYPEPTIDASE_ACTIVITY	25	0.564786	1.5159	0.0211779	0.125031	0.100831	2569	tags=36%, list=19%, signal=29%	CPXM1/CPXM2/CPA4/CPA3/CPE/VASH2/CPM/AGTPBP1/CPD
GOCC_MICROVILLUS	GOCC_MICROVILLUS	81	0.442467	1.51496	0.0107404	0.0827525	0.0667354	3327	tags=42%, list=25%, signal=32%	CLIC4/SLC7A5/AKR1B1/SLC9A3R1/MSN/ATP6V1B1/AOC3/PDPN/JAM3/ESPN/MYO1B/RDX/ANGPT1/SLC6A6/PDGFRA/MYO1D/ATP6V1A/SLC27A4/SCARB1/FSCN1/OXTR/MYO1E/TEK/CA2/ITGAV/ITGB3/EXOC4/IQGAP2/ATP6V1B2/CNP/NFASC/HYAL2/PODXL/TGFB1
GOMF_FILAMIN_BINDING	GOMF_FILAMIN_BINDING	10	0.701317	1.51476	0.0298102	0.157979	0.127402	1425	tags=50%, list=11%, signal=45%	DPYSL3/SYNPO2/NEBL/CRMP1/DPYSL4
GOBP_IMPORT_ACROSS_PLASMA_MEMBRANE	GOBP_IMPORT_ACROSS_PLASMA_MEMBRANE	147	0.406958	1.51462	0.00438203	0.0456722	0.0368322	2255	tags=27%, list=17%, signal=23%	SLC1A6/CD36/SLC2A3/SLC6A14/RGS2/RGS4/SLC12A8/SLC7A5/KCNJ8/SLC9A3R1/PRNP/SLC2A1/SLC39A14/CACNA2D1/THBS1/ATP2B4/SLC5A6/SLC7A11/SLC39A8/SLC6A6/SLC31A1/KCNH2/ATP1A2/SLC12A2/ATP1A1/ITGB1/SLC16A2/ATP12A/SLC1A3/SLC6A9/IRS2/SLC7A1/WNK2/SLC1A4/KCNJ2/ABCC9/SLC43A1/ACSL1/SLC9A5/FYN
GOBP_LOW_DENSITY_LIPOPROTEIN_RECEPTOR_PARTICLE_METABOLIC_PROCESS	GOBP_LOW_DENSITY_LIPOPROTEIN_RECEPTOR_PARTICLE_METABOLIC_PROCESS	14	0.637437	1.51457	0.0421585	0.193892	0.156363	2145	tags=50%, list=16%, signal=42%	PCSK9/ANXA2/APOE/CLTC/AP2S1/AP2A1/VLDLR
GOMF_GDP_BINDING	GOMF_GDP_BINDING	68	0.455404	1.51441	0.0150542	0.101506	0.0818593	5585	tags=69%, list=42%, signal=41%	GEM/RASL12/RRAGD/RAB31/DIRAS1/MRAS/RRAGC/RAP2A/RAB22A/DYNC1LI1/NRAS/GNAI3/RAB9B/KRAS/RHEB/RAP2C/RAB7A/DIRAS3/RERG/RAN/RAB2A/RRAS2/RALB/RAP2B/SRP54/RIT1/RAB5C/ARF6/ARL8B/TRIM23/RAB10/RAB18/RALA/RAB27A/ARF1/RAB5A/RAB35/RAP1B/RAB42/RRAS/RHEBL1/PCK1/ARL2/RAB5B/RAB27B/ARL3/RAB14
GOBP_NUCLEAR_MIGRATION	GOBP_NUCLEAR_MIGRATION	15	0.625915	1.51417	0.0370821	0.180343	0.145437	3756	tags=73%, list=28%, signal=53%	SLC9A3R1/KIF1A/FHOD1/DCTN1/DOCK7/SYNE2/NTN1/HOOK3/PAFAH1B1/DYNC1H1/FBXW11
GOCC_MITOTIC_SPINDLE_POLE	GOCC_MITOTIC_SPINDLE_POLE	24	0.56993	1.51376	0.0322708	0.165556	0.133512	3042	tags=58%, list=23%, signal=45%	FAM83D/AURKA/ASPM/PLK1/SPAG5/AURKB/EML1/SMC3/STAG1/CDK5RAP2/RAE1/BCCIP/SMC1A/SMC6
GOMF_ZINC_ION_TRANSMEMBRANE_TRANSPORTER_ACTIVITY	GOMF_ZINC_ION_TRANSMEMBRANE_TRANSPORTER_ACTIVITY	21	0.58415	1.51285	0.0345424	0.172939	0.139466	4131	tags=57%, list=31%, signal=40%	SLC39A2/SLC39A14/SLC39A8/SLC39A7/SLC30A2/SLC30A4/SLC39A1/SLC30A3/SLC30A1/SLC30A6/SLC39A6/SLC39A10
GOBP_REGULATION_OF_MITOCHONDRIAL_FUSION	GOBP_REGULATION_OF_MITOCHONDRIAL_FUSION	10	0.700388	1.51275	0.0303286	0.159653	0.128752	3263	tags=60%, list=24%, signal=45%	TFRC/BNIP3/PID1/VAT1/OPA1/HUWE1
GOBP_CELLULAR_RESPONSE_TO_ACID_CHEMICAL	GOBP_CELLULAR_RESPONSE_TO_ACID_CHEMICAL	50	0.480509	1.51239	0.0237794	0.133699	0.107821	1390	tags=28%, list=10%, signal=25%	COL1A1/COL5A2/COL1A2/COL6A1/COL4A1/MMP2/COL16A1/GCLM/PDGFC/RRAGD/AVPR1A/PDGFRA/RRAGC/CAPN2
GOBP_NEGATIVE_REGULATION_OF_ATPASE_ACTIVITY	GOBP_NEGATIVE_REGULATION_OF_ATPASE_ACTIVITY	15	0.62507	1.51213	0.0375866	0.18153	0.146394	2670	tags=47%, list=20%, signal=37%	PLN/CNN3/MCM2/TNNI3/IFIT1/TNNT2/RGN
GOCC_REPLICATION_FORK	GOCC_REPLICATION_FORK	51	0.478031	1.51185	0.0203361	0.121591	0.0980563	2776	tags=41%, list=21%, signal=33%	MCM10/UHRF1/RFC3/RFC4/TIMELESS/WDHD1/XRCC2/BLM/POLD1/PRIM1/DONSON/TIPIN/RAD51C/RPA1/RFC2/BAZ1B/POLA2/POLD2/PCNA/RFC1/PRPF19
GOBP_TRANSFORMING_GROWTH_FACTOR_BETA1_PRODUCTION	GOBP_TRANSFORMING_GROWTH_FACTOR_BETA1_PRODUCTION	12	0.668864	1.51019	0.0392095	0.186208	0.150167	1032	tags=42%, list=8%, signal=39%	LUM/THBS1/SERPINB7/LAPTM4B/GATA6
GOBP_PURINE_NUCLEOSIDE_MONOPHOSPHATE_BIOSYNTHETIC_PROCESS	GOBP_PURINE_NUCLEOSIDE_MONOPHOSPHATE_BIOSYNTHETIC_PROCESS	21	0.583085	1.51009	0.0360334	0.17703	0.142765	2631	tags=43%, list=20%, signal=35%	ADA/IMPDH1/PPAT/GMPS/DCK/PAICS/GART/ADSL/ADK
GOBP_REGULATION_OF_TRANSCRIPTION_BY_RNA_POLYMERASE_I	GOBP_REGULATION_OF_TRANSCRIPTION_BY_RNA_POLYMERASE_I	27	0.555882	1.50992	0.023275	0.13236	0.106742	5526	tags=70%, list=41%, signal=42%	FLNA/BNC1/IPPK/LYAR/WDR43/HEATR1/NCL/SMARCA4/NOL11/ZMPSTE24/SMARCB1/POU4F1/PWP1/PIH1D1/MAF1/ERBB2/UBTF/DHX33/POLR2K
GOBP_LIVER_REGENERATION	GOBP_LIVER_REGENERATION	30	0.544082	1.50969	0.026812	0.14516	0.117064	1378	tags=33%, list=10%, signal=30%	SULF2/AURKA/HMOX1/IL6/GLI3/TYMS/PRMT5/EGFR/EZH2/CPT1A
GOBP_COLLAGEN_CATABOLIC_PROCESS	GOBP_COLLAGEN_CATABOLIC_PROCESS	43	0.49538	1.5095	0.0150088	0.101419	0.0817889	1412	tags=40%, list=10%, signal=35%	MMP11/KLK6/FAP/COL15A1/ADAMTS2/MMP9/CTSK/MMP2/PRSS2/MMP3/MRC2/ADAMTS14/MMP13/MMP14/ITGB1/MMP16/COL13A1
GOBP_NEGATIVE_REGULATION_OF_DEVELOPMENTAL_GROWTH	GOBP_NEGATIVE_REGULATION_OF_DEVELOPMENTAL_GROWTH	94	0.433998	1.50946	0.00999103	0.0794211	0.0640488	3379	tags=37%, list=25%, signal=28%	SPP1/RGS2/RGS4/CDK5R1/GJA1/SEMA3A/RBP4/MAP2/NRP1/G6PD/WWC3/DIP2B/STK3/SEMA3D/SPAG9/RTN4R/PI16/JARID2/SEMA7A/MAPK11/SEMA3G/SEMA4F/EPHA7/SAV1/SEMA5B/NKD1/TBX5/NTN1/SEMA6B/SEMA6C/VGLL4/SEMA4C/CDKN1B/RTN4/NOG
GOBP_REGULATION_OF_SIGNAL_TRANSDUCTION_BY_P53_CLASS_MEDIATOR	GOBP_REGULATION_OF_SIGNAL_TRANSDUCTION_BY_P53_CLASS_MEDIATOR	147	0.405491	1.50916	0.00455165	0.0470488	0.0379423	4667	tags=48%, list=35%, signal=31%	TPX2/TWIST1/AURKA/CDK5R1/AURKB/NUAK1/EXO1/RFC3/CHEK1/BDKRB2/SNAI2/BRCA1/SNAI1/RFC4/BCL2L12/TAF13/PRMT5/TOPBP1/BLM/MSX1/NOC2L/SSRP1/CDK2/TAF5/MAPK11/BARD1/PHF20/TP53BP2/DYRK3/RPA1/RFC2/HIC1/DYRK2/CSNK2A1/TRIM24/PAK1IP1/MAPK14/HIPK1/TAF2/PRKAB2/BRIP1/ZMPSTE24/SUPT16H/TAF6/ANKRD1/RMI1/PRKAA2/POU4F1/MAPKAPK5/TOP3A/PSMD10/CHD4/BRD7/TRIAP1/SPRED3/PRMT6/WRN/TAF4B/HIPK2/ING2/RPA3/MIF/TAF11/TAF7/CSNK2A2/S…
GOBP_NEGATIVE_REGULATION_OF_AUTOPHAGY	GOBP_NEGATIVE_REGULATION_OF_AUTOPHAGY	65	0.457897	1.50912	0.0165306	0.1082	0.0872576	5612	tags=66%, list=42%, signal=39%	HMOX1/NUPR1/HGF/LZTS1/EIF4G1/NPC1/RASIP1/LEP/SNCA/TBC1D14/GOLGA2/USP36/TMEM39A/MCL1/UBQLN4/SIRT2/STAT3/FEZ1/CTSA/PINK1/MT3/FOXK2/BECN1/POLDIP2/TLK2/RNF41/PIK3CA/KLHL22/FOXK1/LRRK2/LEPR/HERC1/SMCR8/IL10/EIF4G2/AKT1/FEZ2/USP30/SEC22B/SCFD1/ATG7/MTM1/TREM2
GOMF_CHEMOKINE_RECEPTOR_BINDING	GOMF_CHEMOKINE_RECEPTOR_BINDING	50	0.479384	1.50885	0.0237794	0.133699	0.107821	1374	tags=22%, list=10%, signal=20%	DEFB1/CXCL1/CXCL12/NES/CCL11/CXCL6/S100A14/CCL21/CXCL5/CXCL2/CCL2
GOBP_POSITIVE_REGULATION_OF_DENDRITE_MORPHOGENESIS	GOBP_POSITIVE_REGULATION_OF_DENDRITE_MORPHOGENESIS	27	0.555428	1.50869	0.023275	0.13236	0.106742	3804	tags=52%, list=28%, signal=37%	DBN1/LRP8/EPHA4/PTPRD/OPA1/DHX36/TIAM1/RELN/CAMK2B/ACTR2/KALRN/FBXO31/ANKRD27/ITPKA
GOBP_RAS_PROTEIN_SIGNAL_TRANSDUCTION	GOBP_RAS_PROTEIN_SIGNAL_TRANSDUCTION	286	0.374603	1.50841	0.000319404	0.00709484	0.00572161	3483	tags=41%, list=26%, signal=31%	COL3A1/COL1A2/TIMP2/PDGFRB/FOXM1/CCNA2/KIF14/PLK2/IQGAP3/PDPN/CDC42EP1/KSR1/RTKN/NRP1/F2R/LRRC59/RASAL1/RHOV/JUN/STMN3/STMN1/RDX/APOE/HEG1/NOTCH2/ARHGAP29/MAP4K4/GNA12/TGFB2/KITLG/MAPRE2/ARHGAP24/ABL2/MRAS/RASIP1/CELSR1/SHC1/WASF2/DNMT1/RTN4R/RAP2A/AGTR1/ABL1/IRS2/CDK2/PSD/CDC42EP3/MAPK11/IGF1/NGFR/NET1/RAPGEF1/GRB2/GBF1/CRKL/NOTCH1/CADM4/DENND1A/PPP2CB/RHOJ/EPHB2/NRAS/TRIM28/CHUK/F2RL2/RAB9B/STA…
GOBP_SULFUR_COMPOUND_CATABOLIC_PROCESS	GOBP_SULFUR_COMPOUND_CATABOLIC_PROCESS	44	0.494295	1.50833	0.0216664	0.126367	0.101908	789	tags=27%, list=6%, signal=26%	VCAN/LUM/DCN/BGN/OGN/CSPG4/HYAL1/FMOD/ACAT1/CDO1/PRELP/ACOT7
GOBP_REGULATION_OF_CELL_JUNCTION_ASSEMBLY	GOBP_REGULATION_OF_CELL_JUNCTION_ASSEMBLY	163	0.399076	1.50796	0.00215894	0.027988	0.0225708	3706	tags=40%, list=28%, signal=30%	GREM1/SFRP1/S100A10/EPHB3/CAV1/THY1/GPC6/GJA1/APOD/COL16A1/LRP1/THBS1/EPHA3/NRP1/GPC4/CLDN3/NLGN2/CORO1C/GPM6B/SNAI2/EIF4G1/IL1RAP/MAP4K4/APP/SNAI1/WNT7A/MACF1/MMP14/IL1B/PPM1F/UBE2V2/AGT/SNCA/ABL1/PTPRD/VCL/DUSP3/CLSTN2/OXTR/EPHA7/RAPGEF1/EPHB2/MDGA1/CLSTN1/TEK/NTN1/NTRK2/DLG5/EPB41L5/RCC2/LRFN5/EPHB1/TJP1/ITGB1BP1/LRRN3/PDLIM5/LINGO2/KDR/NPHP4/CLDN5/SLITRK4/PRKACA/CLASP2/ARF6/MEF2C/ACVRL1
GOBP_POST_ANAL_TAIL_MORPHOGENESIS	GOBP_POST_ANAL_TAIL_MORPHOGENESIS	12	0.667732	1.50763	0.0397288	0.18782	0.151467	2170	tags=42%, list=16%, signal=35%	SFRP2/CHST11/DCHS1/TCF15/TMED2
GOBP_POSITIVE_REGULATION_OF_CHEMOTAXIS	GOBP_POSITIVE_REGULATION_OF_CHEMOTAXIS	120	0.417631	1.50757	0.00638522	0.0595193	0.0479991	986	tags=18%, list=7%, signal=16%	S100A7/PTN/SERPINE1/CXCL12/PDGFRB/SMOC2/S100A14/F3/CCL21/SCG2/ADAM17/THBS1/RARRES2/FGFR1/THBS4/IL6/SLIT2/NRP1/PGF/C5AR1/PDGFB
GOBP_CELLULAR_RESPONSE_TO_REACTIVE_OXYGEN_SPECIES	GOBP_CELLULAR_RESPONSE_TO_REACTIVE_OXYGEN_SPECIES	129	0.412554	1.50731	0.00465762	0.0476722	0.038445	3754	tags=41%, list=28%, signal=30%	ANXA1/PYCR1/CD36/SPHK1/MMP9/CCNA2/TPM1/ECT2/MMP2/SOD3/MMP3/SIRPA/IL6/HGF/BNIP3/JUN/AXL/GPR37/KLF4/CYP1B1/EGFR/PDGFRA/NOS3/ABL1/EZH2/PRDX1/CDK2/MAPK3/NET1/MYB/PDCD10/CHUK/FANCC/PCNA/MAP1LC3A/MAPK1/NR4A3/CAMKK2/FER/PRDX3/ERN1/TNFAIP3/TRPM2/SOD2/CBX8/PDK2/MAPT/PINK1/MT3/FBLN5/PPP5C/TRAP1/BECN1
GOBP_REGULATION_OF_CENTRIOLE_REPLICATION	GOBP_REGULATION_OF_CENTRIOLE_REPLICATION	14	0.63437	1.50728	0.0455312	0.201988	0.162893	1775	tags=50%, list=13%, signal=43%	PLK2/STIL/PLK4/BRCA1/TRIM37/CENPJ/CDK5RAP2
GOMF_DNA_SECONDARY_STRUCTURE_BINDING	GOMF_DNA_SECONDARY_STRUCTURE_BINDING	29	0.545208	1.50674	0.035773	0.176304	0.142179	3970	tags=66%, list=30%, signal=46%	RAD51AP1/NEIL3/HMGB3/HMGB2/RECQL4/XRCC2/BLM/HMGA2/ABL1/HMGA1/CLSPN/MSH6/RAD51C/MSH2/LIN54/RAD18/MAPT/MEF2C/WRN
GOCC_PEPTIDASE_COMPLEX	GOCC_PEPTIDASE_COMPLEX	78	0.439941	1.50575	0.0178378	0.113093	0.0912036	3807	tags=51%, list=28%, signal=37%	FAP/F3/PIGS/PSMD2/PSMC1/PSMD1/PSMD11/PSMD8/PSMD3/RAD23B/UCHL5/UBQLN1/PSMB2/PSMD7/PSMB5/PIGK/PSMD14/PSMA7/UBE3C/UBQLN4/PSMC4/AFG3L2/PSMC2/PIGT/PSMD5/TAF6/ENY2/PSMC3/HTRA2/PSMB6/TRRAP/PSMD4/VCP/USP14/PSMD10/PSME3/RAD23A/USP22/PSMD12/PSMB7
GOBP_REGULATION_OF_MICROTUBULE_BASED_PROCESS	GOBP_REGULATION_OF_MICROTUBULE_BASED_PROCESS	168	0.397672	1.50548	0.00340969	0.0387661	0.0312628	3916	tags=42%, list=29%, signal=30%	DEFB1/TPX2/AURKA/MAP1B/CDK5R1/PLK1/SPAG5/MAP1A/PLK2/CLIP3/PSRC1/MAP2/EPHA3/STIL/PLK4/DIXDC1/STMN3/STMN1/TACC3/FSD1/BRCA1/MACF1/MAPRE2/CKAP5/CLTC/SNCA/ABL1/KIF18A/TRIM37/CENPJ/STMN2/DCTN1/CCNF/TBCD/MAP6D1/CDK5RAP2/CDH5/GSK3B/MAPK15/BICD2/GAS2L1/CLIP1/APC/RAE1/MAPRE1/RASSF1/CNIH2/CAMSAP1/RGN/RHOT1/FBXW5/FEZ1/TPPP/NEFH/TAOK1/PRKAA2/KATNB1/DYNC1H1/SPAST/MAPT/TACR2/FKBP4/AKAP9/CLASP2/MARK2/NAV3/CHMP2B…
GOBP_ESTABLISHMENT_OF_MITOTIC_SPINDLE_ORIENTATION	GOBP_ESTABLISHMENT_OF_MITOTIC_SPINDLE_ORIENTATION	22	0.572444	1.50547	0.0424144	0.194783	0.157082	3815	tags=64%, list=28%, signal=46%	CENPA/GJA1/PLK1/MAD2L1/NDC80/NDE1/ITGB1/DCTN1/CDK5RAP2/ZW10/PAFAH1B1/NDEL1/FBXW11/SPRY1
GOBP_CYTOKINETIC_PROCESS	GOBP_CYTOKINETIC_PROCESS	32	0.528722	1.5052	0.0346767	0.173079	0.139579	670	tags=22%, list=5%, signal=21%	ANLN/CEP55/KIF20A/ECT2/RACGAP1/AURKB/RTKN
GOBP_REGULATION_OF_ALCOHOL_BIOSYNTHETIC_PROCESS	GOBP_REGULATION_OF_ALCOHOL_BIOSYNTHETIC_PROCESS	65	0.456538	1.50464	0.0172441	0.110787	0.0893436	1315	tags=26%, list=10%, signal=24%	SCD/FASN/SQLE/DHCR7/HMGCS1/LSS/IDI1/P2RY6/SREBF2/APOE/ACACA/BMP6/HMGCR/FDPS/DKK3/SREBF1/SNCA
GOBP_NUCLEAR_TRANSPORT	GOBP_NUCLEAR_TRANSPORT	265	0.375189	1.50441	0.000714823	0.0123012	0.00992029	3701	tags=42%, list=28%, signal=31%	CD36/FLNA/SMO/PRICKLE1/ECT2/APOD/KPNA2/RAB23/EGR2/SIX2/GLI3/GTSE1/BAG3/NUP155/ANGPT1/RSRC1/CSE1L/IL1B/KPNA3/SFN/LEP/NUP205/PTPN11/PPP3CA/NUP153/HMGA1/NUP107/NOLC1/EIF4A3/GAS6/SEC13/SUPT6H/NUP188/BARD1/THOC5/PKIG/KPNA1/GSK3B/NEDD4/DDX19A/FAM53C/XPO5/TNPO3/SMURF1/GEMIN5/IPO13/KPNA6/CALR/MCM3AP/TRIM28/FYTTD1/DHX38/XPO6/RAE1/MAPK1/MAPK14/IPO9/ANP32B/NUP85/ABCE1/DHX9/SDAD1/SLBP/KPNB1/SMG6/NUP133/IPO7/…
GOBP_POSITIVE_REGULATION_OF_LYMPHOCYTE_CHEMOTAXIS	GOBP_POSITIVE_REGULATION_OF_LYMPHOCYTE_CHEMOTAXIS	18	0.594821	1.50398	0.031639	0.164129	0.132361	532	tags=17%, list=4%, signal=16%	S100A7/CCL21/ADAM17
GOBP_REGULATION_OF_OSTEOCLAST_DEVELOPMENT	GOBP_REGULATION_OF_OSTEOCLAST_DEVELOPMENT	10	0.696296	1.50391	0.0318839	0.164244	0.132454	928	tags=30%, list=7%, signal=28%	FBN1/GPR68/NOTCH2
GOMF_CHROMATIN_BINDING	GOMF_CHROMATIN_BINDING	441	0.362854	1.50373	3.16341e-05	0.00116562	0.000940013	4673	tags=48%, list=35%, signal=32%	SOX9/CBX2/CENPF/ARID3A/TOP2A/CDCA5/ZNF750/BARX2/CENPA/FOXC2/UHRF1/POLQ/EXO1/CDT1/EGR1/NUPR1/RAD51/HOXD13/UBE2T/NCAPH/EGR2/PHF19/ATAD2/NCAPD2/SMC2/CHAF1B/GLI3/VAX2/SMC3/CKS2/NAP1L3/SMC4/GATA6/KLF4/RBL1/WDHD1/EGFR/ZIC2/RCOR1/SRF/CBX1/GLI2/HMGA2/APBB1/SREBF1/RAD21/DNMT1/HOXD10/POLD1/EZH2/DNMT3B/TSPYL5/NOC2L/SSRP1/HMGA1/SETD7/JARID2/TSHZ3/CREB3L1/TFAP2A/TRIM37/SUPT6H/STAG1/CDYL/HOXC13/SMARCD2/THRA/AC…
GOBP_RESPONSE_TO_LEUKEMIA_INHIBITORY_FACTOR	GOBP_RESPONSE_TO_LEUKEMIA_INHIBITORY_FACTOR	74	0.444306	1.50361	0.0194789	0.119047	0.0960052	3752	tags=43%, list=28%, signal=31%	GFPT2/PCOLCE2/NRP2/MYBL2/GCLM/TFRC/MSC/KLF4/MRAS/SRM/JARID2/CACYBP/ADAM23/PFKP/SNX10/SLC25A5/SOCS3/ICAM1/CTH/PDCD10/ARID5B/RNMT/SYNGR1/SBNO2/HK2/B3GNT2/DTX1/NEFH/RIF1/PRDM5/FZD4/EXT1
GOBP_STEROID_ESTERIFICATION	GOBP_STEROID_ESTERIFICATION	15	0.621547	1.5036	0.0419463	0.193509	0.156055	1345	tags=33%, list=10%, signal=30%	STARD4/ACAT1/APOE/AGT/AGTR1
GOBP_ANOIKIS	GOBP_ANOIKIS	31	0.535355	1.50335	0.0296705	0.157505	0.127019	2554	tags=39%, list=19%, signal=31%	CEACAM6/ITGA5/CEACAM5/CAV1/E2F1/PDK4/SNAI2/ITGB1/TFDP1/NOTCH1/MCL1/NTRK2
GOBP_VESICLE_CYTOSKELETAL_TRAFFICKING	GOBP_VESICLE_CYTOSKELETAL_TRAFFICKING	55	0.465995	1.50331	0.0222995	0.128741	0.103823	3474	tags=42%, list=26%, signal=31%	DYNC1I1/MYO5A/MAP2/MYO1B/KIF1B/KIF1A/NDE1/KIFAP3/MYO1D/AP3S1/KIF5B/ACTN4/MYO1E/KIF3B/AP3M1/RAB1A/CNIH2/PAFAH1B1/KIF1C/KIF13A/NDEL1/AP3B1/DYNC1H1
GOMF_HISTONE_DEACETYLASE_BINDING	GOMF_HISTONE_DEACETYLASE_BINDING	94	0.43208	1.50279	0.0111596	0.0848343	0.0684143	4752	tags=48%, list=35%, signal=31%	CDC20/TOP2A/MAGEA1/KPNA2/NRIP1/DACT1/GLI3/KLF4/SRF/DNMT3B/MYOCD/CRY1/PARP1/MEF2A/BRMS1L/SP2/HIC1/HDAC4/DHX36/SATB2/CBX5/SIRT2/MEF2D/HSP90AB1/CEBPB/ANKRD1/MTA3/HDAC5/SMG5/NCOR2/NUDT21/LEF1/PRDM1/CHD4/MEF2C/PHB/HOXA10/MAPK8/TAL1/PHF6/HSP90AA1/HDAC9/HIF1A/PKN1/HEY2
GOBP_POSITIVE_REGULATION_OF_SUBSTRATE_ADHESION_DEPENDENT_CELL_SPREADING	GOBP_POSITIVE_REGULATION_OF_SUBSTRATE_ADHESION_DEPENDENT_CELL_SPREADING	37	0.505137	1.50274	0.0333304	0.169431	0.136637	2678	tags=38%, list=20%, signal=30%	MYADM/FLNA/S100A10/OLFM4/NRP1/RAC3/HAS2/LIMS2/ABL1/P4HB/CRKL/CALR/CSPG5/FGG
GOBP_EPITHELIAL_CELL_MORPHOGENESIS	GOBP_EPITHELIAL_CELL_MORPHOGENESIS	26	0.557225	1.5017	0.0200389	0.120967	0.0975535	915	tags=27%, list=7%, signal=25%	CLIC4/PALLD/COL15A1/COL18A1/STC1/CLDN3/HEG1
GOBP_CELLULAR_RESPONSE_TO_AMYLOID_BETA	GOBP_CELLULAR_RESPONSE_TO_AMYLOID_BETA	34	0.5168	1.50079	0.0333304	0.169431	0.136637	2255	tags=41%, list=17%, signal=34%	CD36/GJA1/LRP1/PRNP/CACNA2D1/EPHA4/APP/BACE1/PARP1/IGF1/NGFR/GSK3B/ICAM1/FYN
GOBP_REGULATION_OF_SYNAPSE_STRUCTURE_OR_ACTIVITY	GOBP_REGULATION_OF_SYNAPSE_STRUCTURE_OR_ACTIVITY	176	0.393694	1.50069	0.00326783	0.0373534	0.0301235	2807	tags=33%, list=21%, signal=26%	PTN/CDC20/KLK8/EPHB3/DNM1/GPC6/CDK5R1/TUBA1A/DBN1/NRP2/LRP8/SPARC/PRNP/EPHA4/GPC4/NLGN2/CDH2/KIF1A/APOE/SLC7A11/EIF4G1/IL1RAP/APP/WNT7A/UBE2V2/SNCA/ABL1/YWHAZ/NFATC4/PTPRD/CTTNBP2/TUBB/EFNA1/DCTN1/CLSTN2/OXTR/SHANK3/NEDD4/EPHA7/LRP4/DAG1/EPHB2/MDGA1/FYN/CLSTN1/ITSN1/OPA1/ARF4/DHX36/MAPK14/NTN1/NTRK2/TIAM1/SLC17A7/DLG5/RELN/CAMK2B/LRFN5
GOBP_POSITIVE_REGULATION_OF_CELL_CYCLE	GOBP_POSITIVE_REGULATION_OF_CELL_CYCLE	316	0.367062	1.50051	0.000396788	0.00834239	0.00672769	3934	tags=45%, list=29%, signal=33%	FAM83D/ANXA1/FAP/ARID3A/AURKA/SPHK1/CDCA5/PDGFRB/CDC25B/SMOC2/UBE2E2/CDK5R1/KIF14/NUSAP1/KIF23/ECT2/UBE2C/CKS1B/SPAG5/CCNB1/MAD2L1/RACGAP1/SVIL/PLK2/AURKB/ESPL1/DTL/CDT1/CDC25A/TGM1/ADAMTS1/ADAM17/PSRC1/NUPR1/CDC6/E2F1/HYAL1/RAD51AP1/HSPA2/NDC80/PLAGL1/PLK4/CDC25C/CHEK1/EREG/FEN1/RDX/GTSE1/EIF4G1/BRCA1/CKS2/PDGFB/APP/CDK4/GATA6/TGFB2/CCNYL1/EGFR/IL1B/HMGA2/SFN/RAD21/MSX1/FBXO5/EIF4EBP1/PTPN11/ABL…
GOBP_REGULATION_OF_MUSCLE_CELL_DIFFERENTIATION	GOBP_REGULATION_OF_MUSCLE_CELL_DIFFERENTIATION	115	0.416321	1.50021	0.00746644	0.0651103	0.0525079	2479	tags=36%, list=18%, signal=29%	GREM1/CEACAM5/RGS2/RGS4/RBPMS2/CYP26B1/DKK1/EFNB2/BOC/G6PD/CDH2/FZD7/EREG/EFEMP2/PDGFB/MAPK12/MMP14/SRF/SPAG9/MSX1/DNMT1/ABL1/EZH2/PI16/MYOCD/RBM24/NLN/SUPT6H/SHOX2/MAPK11/IGF1/MEF2A/NKX2-5/CTNNB1/NFATC3/CTH/NOTCH1/HDAC4/FRS2/TMEM119/MAPK14
GOMF_FAD_BINDING	GOMF_FAD_BINDING	28	0.550009	1.50011	0.0238413	0.133699	0.107821	2378	tags=32%, list=18%, signal=27%	DHCR24/SQLE/STEAP4/ACOX2/CRY1/AGPS/AOX1/MICAL2/MICAL3
GOBP_DEOXYRIBONUCLEOSIDE_MONOPHOSPHATE_METABOLIC_PROCESS	GOBP_DEOXYRIBONUCLEOSIDE_MONOPHOSPHATE_METABOLIC_PROCESS	14	0.63112	1.49956	0.0489039	0.210115	0.169447	2066	tags=29%, list=15%, signal=24%	ADA/TK1/TYMS/DCK
GOBP_NEGATIVE_REGULATION_OF_GLUCOSE_TRANSMEMBRANE_TRANSPORT	GOBP_NEGATIVE_REGULATION_OF_GLUCOSE_TRANSMEMBRANE_TRANSPORT	10	0.694192	1.49937	0.0431034	0.196819	0.158724	2018	tags=50%, list=15%, signal=43%	ENPP1/IL1B/LEP/PID1/PEA15
GOMF_PROTEIN_KINASE_C_BINDING	GOMF_PROTEIN_KINASE_C_BINDING	45	0.489559	1.49925	0.0239323	0.13397	0.108039	1354	tags=24%, list=10%, signal=22%	DSP/FLNA/TOP2A/DACT3/DACT1/ADAM9/GRK5/AVPR1A/YWHAG/NELL2/ABL1
GOBP_SMOOTH_MUSCLE_CONTRACTION	GOBP_SMOOTH_MUSCLE_CONTRACTION	90	0.433356	1.49903	0.01359	0.0956493	0.077136	1487	tags=28%, list=11%, signal=25%	COMP/SULF1/CNN1/MYH11/SULF2/ACTA2/ADA/CAV1/MYLK/SPHK1/RGS2/NMU/SMTN/EDNRA/CHRM3/F2R/ATP2B4/BDKRB2/P2RX1/PRKG1/ATP1A2/SRF/CALCRL/ADRA2C/MYOCD
GOBP_CELL_CELL_JUNCTION_ASSEMBLY	GOBP_CELL_CELL_JUNCTION_ASSEMBLY	132	0.408653	1.49869	0.0024897	0.0309434	0.0249542	4326	tags=49%, list=32%, signal=34%	GJB2/CAV1/CDH11/GJA1/ECT2/GJB6/DCHS1/PKP1/JAM3/WNT11/CLDN3/CDH2/SNAI2/HEG1/SNAI1/CLDN11/SRF/IL1B/GJA5/AGT/PARD3/STRN/CDH19/PECAM1/DSG1/VCL/TLN1/FSCN1/TBCD/ZNF703/CDH5/GJC1/CTNNB1/MTDH/EPB41L3/APC/HIPK1/CNTNAP1/CDH24/CLDN9/DLG5/CLDN6/JUP/PRKCI/MPP7/TJP1/UGT8/PAK2/ACTB/NPHP4/CLDN5/RHOC/PRKACA/ROCK1/DLG1/TLN2/CLDN8/PKP2/GJA4/FLCN/EPHA2/ROCK2/RHOA/CDH18/OCLN
GOBP_PROTEASOMAL_PROTEIN_CATABOLIC_PROCESS	GOBP_PROTEASOMAL_PROTEIN_CATABOLIC_PROCESS	386	0.363533	1.49854	0.00015391	0.00410252	0.00330846	5395	tags=53%, list=40%, signal=33%	UCHL1/CDC20/RCN3/AURKA/CAV1/TRIB3/BUB1B/PBK/KIF14/PRICKLE1/PLK1/UBE2C/CCNB1/MAD2L1/MAP1A/BAG2/PLK2/AURKB/FBXO17/NUPR1/PTTG1/WWTR1/DAB2/PSMD2/APOE/FBXL7/GNA12/FBXL16/PSMC1/USP13/PSMD1/FOXRED2/UBE2V2/CCDC47/PSMD11/FBXO5/PSMD8/PSMD3/UBE2G1/RNF40/RAD23B/DNAJB9/UCHL5/CDC27/CDK2/UBQLN1/PSMB2/KCTD5/NUDT15/PSMD7/CCNF/RMND5A/NPLOC4/RNF122/SPSB1/AMFR/GSK3B/NEDD4/PSMB5/STT3B/SGTB/EDEM1/SOCS6/TBL1X/CTNNB1/CL…
GOBP_POSITIVE_REGULATION_OF_ORGANELLE_ASSEMBLY	GOBP_POSITIVE_REGULATION_OF_ORGANELLE_ASSEMBLY	46	0.485825	1.49837	0.0312818	0.163291	0.131685	4863	tags=52%, list=36%, signal=33%	SPAG5/MSN/DZIP1/PLK4/CENPJ/FSCN1/MAPK15/ULK1/LCP1/G3BP1/RALB/DYNC1H1/CEP135/BECN1/SDCBP/CNOT1/G3BP2/VPS4B/PDCD6IP/NUP62/RAB3GAP2/MNS1/MAPK9/HAP1
GOMF_METALLOENDOPEPTIDASE_ACTIVITY	GOMF_METALLOENDOPEPTIDASE_ACTIVITY	95	0.429956	1.49795	0.0132283	0.0943758	0.076109	2760	tags=44%, list=21%, signal=35%	MMP11/ADAMTSL4/ADAMTS2/MME/MMP9/ADAM12/ADAM19/MMP2/MMP3/ADAMTS1/ADAM17/ADAMTS12/ADAMTS4/ADAM9/ADAMTS14/MMP13/ADAMTS15/MMP14/ADAMTS9/ADAM33/MMP16/YME1L1/NLN/ADAMTS5/ADAM23/ADAMTS6/ECE2/MBTPS2/BMP1/ADAMTS16/ADAM11/PAPPA/PITRM1/ADAM15/ECE1/AFG3L2/RCE1/THOP1/ZMPSTE24/ADAM2/MIPEP/ADAMTSL1
GOBP_KERATAN_SULFATE_CATABOLIC_PROCESS	GOBP_KERATAN_SULFATE_CATABOLIC_PROCESS	11	0.68243	1.4977	0.0405573	0.190036	0.153254	1675	tags=45%, list=12%, signal=40%	LUM/OGN/FMOD/PRELP/OMD
GOBP_ACIDIC_AMINO_ACID_TRANSPORT	GOBP_ACIDIC_AMINO_ACID_TRANSPORT	64	0.454906	1.49752	0.0206396	0.122779	0.0990148	1339	tags=23%, list=10%, signal=21%	SLC1A6/GJA1/SLC9A3R1/PPFIA3/STXBP1/SYT1/SNAP25/SLC7A11/LRRC8A/SLC6A6/AVPR1A/ATP1A2/SLC12A2/ITGB1/SLC1A3
GOBP_REGULATION_OF_BONE_MINERALIZATION	GOBP_REGULATION_OF_BONE_MINERALIZATION	60	0.458795	1.49726	0.0297363	0.157721	0.127193	1126	tags=23%, list=8%, signal=21%	COMP/PTN/GREM1/FBN2/SOX9/TWIST1/MGP/ECM1/TGFB3/OSR2/DDR2/GPM6B/BMP6/ENPP1
GOBP_NEGATIVE_REGULATION_OF_PLATELET_DERIVED_GROWTH_FACTOR_RECEPTOR_SIGNALING_PATHWAY	GOBP_NEGATIVE_REGULATION_OF_PLATELET_DERIVED_GROWTH_FACTOR_RECEPTOR_SIGNALING_PATHWAY	12	0.663042	1.49705	0.0459607	0.203174	0.163849	1681	tags=50%, list=12%, signal=44%	APOD/SLC9A3R1/LRP1/SNCA/MYOCD/PTPN12
GOBP_GLOMERULAR_MESANGIUM_DEVELOPMENT	GOBP_GLOMERULAR_MESANGIUM_DEVELOPMENT	15	0.61862	1.49652	0.0436242	0.198113	0.159767	986	tags=40%, list=7%, signal=37%	ACTA2/PDGFRB/FOXC2/EGR1/SERPINB7/PDGFB
GOBP_CELL_ADHESION_MOLECULE_PRODUCTION	GOBP_CELL_ADHESION_MOLECULE_PRODUCTION	12	0.66274	1.49636	0.04648	0.204604	0.165002	2082	tags=42%, list=15%, signal=35%	CAV1/COLEC12/IL1B/MYOCD/NOTCH1
GOBP_LIPID_EXPORT_FROM_CELL	GOBP_LIPID_EXPORT_FROM_CELL	75	0.440715	1.49574	0.0213231	0.125416	0.101141	1502	tags=28%, list=11%, signal=25%	SLC1A6/SPP1/GAL/INHBA/GJA1/PPFIA3/STXBP1/SYT1/SNAP25/BMP6/AVPR1A/SLC12A2/IL1B/LEP/AGT/SLC1A3/AGTR1/PTPN11/CRY1/CRH/C1QTNF1
GOBP_REGULATION_OF_CELL_AGING	GOBP_REGULATION_OF_CELL_AGING	43	0.490661	1.49512	0.0178905	0.113312	0.0913803	1474	tags=33%, list=11%, signal=29%	TWIST1/FOXM1/CDK6/PLK2/NUAK1/PRKDC/NEK6/BCL2L12/RBL1/HMGA2/FBXO5/ABL1/AKT3/HMGA1
GOBP_NEGATIVE_REGULATION_OF_HYDROLASE_ACTIVITY	GOBP_NEGATIVE_REGULATION_OF_HYDROLASE_ACTIVITY	355	0.363999	1.49491	0.000592115	0.0105972	0.00854605	1892	tags=23%, list=14%, signal=20%	SFRP2/PI3/SERPINB3/PTN/SERPINB2/CD109/DHCR24/ANXA1/SERPINB13/A2ML1/SERPINE1/SERPINB4/CRYAB/COL6A3/TIMP2/SERPINE2/PLN/RGS2/MMP9/SPINK5/PI15/PROS1/RARRES1/PPP1R14C/ECM1/SERPINA3/CNN3/MCM2/PKMYT1/ANGPTL4/LRP1/PRNP/CCDC8/SLC39A14/THBS1/ANXA2/PLAUR/CST6/PTTG1/SERPINF1/MAP2/SLIT2/RTKN/HGF/SERPINB7/PPP1R14A/GPSM1/PTX3/TIMP3/SERPINB9/RDX/APP/KLF4/BCL2L12/TGFB2/TFPI2/FZD10/CDKN2D/MASTL/SLPI/SFN/AGT/SNCA/A…
GOBP_ANTIMICROBIAL_HUMORAL_RESPONSE	GOBP_ANTIMICROBIAL_HUMORAL_RESPONSE	105	0.42104	1.49486	0.0101817	0.080475	0.0648988	1363	tags=22%, list=10%, signal=20%	S100A7/S100A8/S100A9/PI3/DEFB1/S100A12/KLK7/CXCL1/SPINK5/CXCL6/PRSS2/RARRES2/KLK5/PRSS3/PGLYRP3/CXCL5/NOD2/GATA6/CXCL2/CTSG/SLPI/RNASE7/TF
GOBP_CORTICOSTEROID_HORMONE_SECRETION	GOBP_CORTICOSTEROID_HORMONE_SECRETION	15	0.61779	1.49451	0.0436242	0.198113	0.159767	1502	tags=53%, list=11%, signal=47%	GAL/BMP6/AGT/AGTR1/PTPN11/CRY1/CRH/C1QTNF1
GOBP_NEGATIVE_REGULATION_OF_SMOOTH_MUSCLE_CELL_PROLIFERATION	GOBP_NEGATIVE_REGULATION_OF_SMOOTH_MUSCLE_CELL_PROLIFERATION	41	0.493775	1.49421	0.0309968	0.162332	0.130912	3173	tags=46%, list=24%, signal=36%	CNN1/IGFBP5/TPM1/TGFB3/APOD/OGN/HMOX1/EFEMP2/PRKG1/KLF4/MYOCD/APLN/NPR1/NDRG2/MFN2/CTNNBIP1/TNFAIP3/SOD2/CDKN1B
GOMF_TRANSFERASE_ACTIVITY_TRANSFERRING_NITROGENOUS_GROUPS	GOMF_TRANSFERASE_ACTIVITY_TRANSFERRING_NITROGENOUS_GROUPS	19	0.585672	1.49403	0.0388069	0.18514	0.149306	1023	tags=32%, list=8%, signal=29%	BCAT1/GFPT2/OAT/GATM/PSAT1/GFPT1
GOBP_POSITIVE_REGULATION_OF_CHROMOSOME_SEGREGATION	GOBP_POSITIVE_REGULATION_OF_CHROMOSOME_SEGREGATION	12	0.661595	1.49378	0.0475187	0.206994	0.166929	3754	tags=75%, list=28%, signal=54%	CCNB1/AURKB/CDT1/CDC6/SIRT2/RCC2/SMC6/RAD18/BECN1
GOBP_POSITIVE_REGULATION_OF_LEUKOCYTE_CHEMOTAXIS	GOBP_POSITIVE_REGULATION_OF_LEUKOCYTE_CHEMOTAXIS	76	0.438474	1.4934	0.0161521	0.106614	0.0859787	826	tags=17%, list=6%, signal=16%	S100A7/PTN/SERPINE1/CXCL12/S100A14/CCL21/ADAM17/THBS1/RARRES2/THBS4/IL6/PGF/C5AR1
GOMF_ACTIN_FILAMENT_BINDING	GOMF_ACTIN_FILAMENT_BINDING	174	0.393124	1.49331	0.003994	0.0433353	0.0349476	2096	tags=28%, list=16%, signal=24%	TAGLN/MYH11/TPM2/FLNA/TPM1/CDK5R1/ACTN1/MYH10/DBN1/PLS3/SVIL/GJB6/IQGAP3/GAS7/NEXN/MYO5A/ESPN/NEBL/MYO1B/CFL2/GSN/CORO1C/ANXA6/MACF1/ABL2/FMNL2/EGFR/CORO6/GAS2L3/ABL1/TNNI3/MYO1D/BIN1/FHOD1/TLN1/FSCN1/ANTXR1/TPM4/TMOD1/ACTN4/MYH9/TNNC2/TPM3/DSTN/MYOM1/SHROOM3/MYO1E/GAS2L1/ADD2
GOCC_AXONAL_GROWTH_CONE	GOCC_AXONAL_GROWTH_CONE	27	0.549652	1.493	0.0267673	0.145044	0.11697	4737	tags=74%, list=35%, signal=48%	FLNA/LRP1/BOC/EPHA4/RTN4R/PARD3/COBL/KIF5B/TIAM1/OLFM1/L1CAM/HSP90AB1/MAPK8IP1/CYFIP1/FKBP4/TRPV2/MYO9A/TAOK2/HSP90AA1/GPM6A
GOBP_GLIAL_CELL_DIFFERENTIATION	GOBP_GLIAL_CELL_DIFFERENTIATION	185	0.388475	1.49241	0.00343429	0.0387661	0.0312628	3717	tags=45%, list=28%, signal=33%	S100A8/S100A9/LDLR/PTN/SOX9/SERPINE2/SMO/NDRG1/CDK6/ROR2/LRP1/GAP43/EPHA4/VIM/PTPRZ1/LAMA2/IL6/EGR2/SOX2/BNIP3/CDH2/PHGDH/C5AR1/DAAM2/B4GALT5/GLI3/GSN/TSPAN2/APP/MAP2K1/ZNF488/PRMT5/EGFR/PTPN11/ABL1/METRN/PARD3/SKI/GPR157/BIN1/LAMB2/NAB2/CLCF1/WASF3/MAPK3/ZNF365/GPC1/NOTCH1/CXCR4/DAG1/EIF2B3/LIF/KRAS/CDKN2C/RHEB/MAPK1/CNTNAP1/CSPG5/NTRK2/RELN/SIRT2/PRPF19/ARHGEF10/ROR1/STAT3/SOX11/CNP/BOK/TPPP/DT…
GOBP_REGULATION_OF_VENTRICULAR_CARDIAC_MUSCLE_CELL_ACTION_POTENTIAL	GOBP_REGULATION_OF_VENTRICULAR_CARDIAC_MUSCLE_CELL_ACTION_POTENTIAL	12	0.660974	1.49238	0.0475187	0.206994	0.166929	2917	tags=67%, list=22%, signal=52%	DSC2/DSP/CAV1/CACNA1C/BIN1/DSG2/RYR2/JUP
GOBP_NCRNA_EXPORT_FROM_NUCLEUS	GOBP_NCRNA_EXPORT_FROM_NUCLEUS	30	0.53779	1.49223	0.0318234	0.164129	0.132361	5254	tags=73%, list=39%, signal=45%	NUP155/NUP205/NUP153/NUP107/SEC13/NUP188/RAE1/NUP85/NUP133/RAN/NUP160/NUP93/SSB/NUP37/TPR/NUP62/NUP98/NUP214/NUP50/SEH1L/NUP210/NCBP2
GOBP_PYRIMIDINE_NUCLEOSIDE_BIOSYNTHETIC_PROCESS	GOBP_PYRIMIDINE_NUCLEOSIDE_BIOSYNTHETIC_PROCESS	12	0.660799	1.49198	0.0475187	0.206994	0.166929	2311	tags=50%, list=17%, signal=41%	TK1/CDA/CAD/DTYMK/DCK/UMPS
GOBP_CENTRIOLE_ASSEMBLY	GOBP_CENTRIOLE_ASSEMBLY	31	0.531301	1.49196	0.036153	0.177478	0.143127	4779	tags=65%, list=36%, signal=42%	PLK2/STIL/PLK4/WDR62/BRCA1/CDK2/TRIM37/CENPJ/CDK5RAP2/SASS6/RTTN/CEP152/CEP63/CEP135/VPS4B/MDM1/CEP72/NUP62/RBM14/CEP76
GOBP_LEUKOCYTE_AGGREGATION	GOBP_LEUKOCYTE_AGGREGATION	13	0.64609	1.49175	0.0444444	0.199427	0.160827	1225	tags=38%, list=9%, signal=35%	S100A8/S100A9/MSN/HAS2/IL1B
GOCC_GOLGI_LUMEN	GOCC_GOLGI_LUMEN	80	0.438145	1.49173	0.0117071	0.087824	0.0708253	1735	tags=34%, list=13%, signal=30%	DEFB1/MMP11/VCAN/LUM/DCN/BGN/GPC6/PROS1/SOD3/OGN/CSPG4/HSPG2/FMOD/GPC4/PCSK6/PRELP/SDC2/PDGFB/APP/WNT7A/PCSK5/MMP14/MUC15/MMP16/GAS6/OMD/GPC2
GOMF_KINESIN_BINDING	GOMF_KINESIN_BINDING	32	0.523961	1.49165	0.0390415	0.185692	0.14975	3612	tags=53%, list=27%, signal=39%	FAM83D/PRC1/LRP8/KIF1B/NEK6/KIFAP3/MAPK8IP2/SPAG9/SNCA/KLC3/CLSTN1/ARHGEF10/MAPK8IP1/NEFH/ACTB/AP1G1/DCDC2
GOBP_VESICLE_FUSION_TO_PLASMA_MEMBRANE	GOBP_VESICLE_FUSION_TO_PLASMA_MEMBRANE	17	0.599322	1.49131	0.0411862	0.191814	0.154688	1521	tags=35%, list=11%, signal=31%	STXBP1/SYT1/SNAP25/STX2/STX19/PRRT2
GOMF_NUCLEOSOME_BINDING	GOMF_NUCLEOSOME_BINDING	46	0.483413	1.49093	0.0317668	0.164129	0.132361	3848	tags=46%, list=29%, signal=33%	UHRF1/HMGA2/NOC2L/SSRP1/SUPT6H/SMARCD2/VRK1/HP1BP3/SMARCA4/ACTL6A/SUPT16H/HIRA/SMARCB1/SMARCA1/GATAD2B/ARID1A/RNF168/ACTB/CHD4/SMARCC1/DNTTIP1
GOBP_NEGATIVE_REGULATION_OF_PEPTIDASE_ACTIVITY	GOBP_NEGATIVE_REGULATION_OF_PEPTIDASE_ACTIVITY	207	0.381791	1.49062	0.00219878	0.0282817	0.0228076	2037	tags=28%, list=15%, signal=24%	SFRP2/PI3/SERPINB3/SERPINB2/CD109/DHCR24/SERPINB13/A2ML1/SERPINE1/SERPINB4/CRYAB/COL6A3/TIMP2/SERPINE2/MMP9/SPINK5/PI15/PROS1/RARRES1/ECM1/SERPINA3/LRP1/PRNP/THBS1/ANXA2/PLAUR/CST6/PTTG1/SERPINF1/HGF/SERPINB7/TIMP3/SERPINB9/APP/KLF4/BCL2L12/TFPI2/CDKN2D/SLPI/SFN/AGT/SNCA/PI16/PCSK1N/UCHL5/GAS6/BIN1/RECK/CSTA/SERPINA1/COL7A1/NOL3/NGFR/DNAJB6/SERPINI1/UBE2O/FNIP1
GOBP_RESPONSE_TO_OXIDATIVE_STRESS	GOBP_RESPONSE_TO_OXIDATIVE_STRESS	366	0.362083	1.49059	0.000426279	0.00866952	0.0069915	2978	tags=32%, list=22%, signal=25%	S100A7/COL1A1/DHCR24/ANXA1/MSRB3/CRYAB/PYCR1/CD36/ADA/GJB2/SPHK1/GPX3/PDGFRB/TXNRD1/MMP9/CCNA2/TPM1/KRT1/ECT2/APOD/MMP2/PTGS1/PRNP/SOD3/MELK/GCLM/MMP3/HMOX1/SIRPA/HYAL1/IL6/SRXN1/HGF/BNIP3/G6PD/JUN/SCARA3/STX2/ETV5/APOE/PRDX4/SLC7A11/ADAM9/NFE2L1/VKORC1L1/AXL/APP/ATP2A2/GPR37/SCGB1A1/KLF4/CYP1B1/EGFR/MMP14/PDGFRA/NOS3/NUDT1/SNCA/NCF2/ABL1/EZH2/PRDX1/CAPN2/ACOX2/LDHA/CDK2/UBQLN1/NOX4/DUSP1/EPAS1/P…
GOBP_SCF_DEPENDENT_PROTEASOMAL_UBIQUITIN_DEPENDENT_PROTEIN_CATABOLIC_PROCESS	GOBP_SCF_DEPENDENT_PROTEASOMAL_UBIQUITIN_DEPENDENT_PROTEIN_CATABOLIC_PROCESS	83	0.433539	1.49041	0.0198625	0.120444	0.0971314	3807	tags=45%, list=28%, signal=32%	KIF14/FBXO17/WWTR1/PSMD2/FBXL7/FBXL16/PSMC1/PSMD1/PSMD11/PSMD8/PSMD3/PSMB2/PSMD7/CCNF/PSMB5/CUL2/PSMD14/PSMA7/CUL4A/PSMC4/FBXL18/FBXL22/CUL1/PSMC2/FBXL20/PSMD5/SKP2/FBXW5/PSMC3/PSMB6/FBXO31/PSMD4/PSMD10/PSME3/FBXW11/PSMD12/PSMB7
GOBP_REGULATION_OF_ANIMAL_ORGAN_MORPHOGENESIS	GOBP_REGULATION_OF_ANIMAL_ORGAN_MORPHOGENESIS	168	0.393657	1.49028	0.00446307	0.0462859	0.0373271	3815	tags=48%, list=28%, signal=35%	SFRP2/SULF1/CTHRC1/GREM1/SFRP1/SOX9/SMO/GPC6/PRICKLE1/DKK1/ROR2/HGF/GPC4/WNT11/DACT1/SIX2/DAB2/FZD7/FGF7/PSMD2/PLEKHA4/RSPO3/WNT7A/PSMC1/PSMD1/CELSR1/CLTC/PSMD11/MSX1/AGT/PSMD8/ABL1/PSMD3/WNT2/FZD1/FZD2/PSMB2/AP2S1/PSMD7/VANGL1/NGFR/TNFRSF11B/PSMB5/SMURF1/AP2A1/PSMD14/PSMA7/GATA5/NKD1/FRS2/PRICKLE2/PSMC4/TIAM1/PSMC2/DVL2/WNT2B/PTK7/PSMD5/ROR1/RSPO2/CITED2/EDN1/WT1/PSMC3/CELSR2/PSMB6/NOG/PSMD4/DVL…
GOBP_POSITIVE_REGULATION_OF_DNA_METABOLIC_PROCESS	GOBP_POSITIVE_REGULATION_OF_DNA_METABOLIC_PROCESS	153	0.397374	1.48949	0.00472017	0.0479208	0.0386455	4257	tags=47%, list=32%, signal=33%	GREM1/PDGFRB/FOXM1/SMOC2/NEK2/AURKB/TFRC/RFC3/RAD51/RAD51AP1/IL6/HGF/PRKDC/MYC/ANXA3/EYA2/BRCA1/PDGFB/RFC4/MAD2L2/KLF4/TIMELESS/EGFR/FGFR4/CCT5/UBE2V2/CCT2/CCT4/CLCF1/PARP1/EYA1/MAPK3/MAPK15/NEK7/PKIB/RFC2/CCT7/FANCB/TRIM28/EYA4/PCNA/DHX36/USP7/MAPK1/DHX9/TNFSF4/MSH2/CEBPG/HSP90AB1/ACTR2/CBX8/WT1/FGF2/RNF168/TGFB1/EYA3/MAPKAPK5/RIF1/TNKS2/PAXIP1/CCT8/ERCC1/PPARGC1A/TERF2/WRN/EXOSC6/CCT6A/PTGES3/U…
GOBP_GLYCOSYL_COMPOUND_BIOSYNTHETIC_PROCESS	GOBP_GLYCOSYL_COMPOUND_BIOSYNTHETIC_PROCESS	32	0.523171	1.4894	0.0400115	0.188587	0.152085	2631	tags=41%, list=20%, signal=33%	ADA/TK1/PRTFDC1/CDA/IMPDH1/GMPS/CAD/DTYMK/AMD1/NME1/DCK/UMPS/ADK
GOBP_NEGATIVE_REGULATION_OF_EXTRINSIC_APOPTOTIC_SIGNALING_PATHWAY_VIA_DEATH_DOMAIN_RECEPTORS	GOBP_NEGATIVE_REGULATION_OF_EXTRINSIC_APOPTOTIC_SIGNALING_PATHWAY_VIA_DEATH_DOMAIN_RECEPTORS	36	0.504779	1.48921	0.039023	0.185692	0.14975	2956	tags=39%, list=22%, signal=30%	SFRP2/SERPINE1/HMOX1/HGF/BRCA1/HMGB2/NOS3/GSK3B/ICAM1/PEA15/FADD/FGG/RAF1/TNFAIP3
GOBP_SERTOLI_CELL_DEVELOPMENT	GOBP_SERTOLI_CELL_DEVELOPMENT	11	0.678437	1.48893	0.0431406	0.196819	0.158724	151	tags=18%, list=1%, signal=18%	SOX9/FLNA
GOMF_FOUR_WAY_JUNCTION_DNA_BINDING	GOMF_FOUR_WAY_JUNCTION_DNA_BINDING	13	0.644698	1.48854	0.0444444	0.199427	0.160827	2726	tags=62%, list=20%, signal=49%	HMGB3/HMGB2/XRCC2/BLM/ABL1/MSH6/RAD51C/MSH2
GOBP_REGULATION_OF_MICROTUBULE_POLYMERIZATION_OR_DEPOLYMERIZATION	GOBP_REGULATION_OF_MICROTUBULE_POLYMERIZATION_OR_DEPOLYMERIZATION	64	0.452166	1.4885	0.0220712	0.127895	0.10314	3799	tags=52%, list=28%, signal=37%	TPX2/MAP1B/CDK5R1/MAP1A/CLIP3/PSRC1/MAP2/STMN3/STMN1/MAPRE2/CKAP5/SNCA/ABL1/STMN2/DCTN1/TBCD/MAP6D1/CDK5RAP2/CDH5/GAS2L1/CLIP1/APC/MAPRE1/CAMSAP1/TAOK1/KATNB1/SPAST/MAPT/FKBP4/AKAP9/CLASP2/NAV3/DRG1
GOBP_INTERMEDIATE_FILAMENT_ORGANIZATION	GOBP_INTERMEDIATE_FILAMENT_ORGANIZATION	22	0.565976	1.48846	0.0440457	0.19892	0.160418	1314	tags=32%, list=10%, signal=29%	KRT14/DES/DSP/PKP1/VIM/NEFL/KRT20
GOBP_NEUROTROPHIN_SIGNALING_PATHWAY	GOBP_NEUROTROPHIN_SIGNALING_PATHWAY	35	0.507247	1.48743	0.0301168	0.158798	0.128062	3201	tags=49%, list=24%, signal=37%	AGT/PTPN11/TMEM108/DDIT4/NGFR/RAPGEF1/GRB2/FRS2/NTRK2/WASF1/KIDINS220/RAF1/AKT1S1/CYFIP1/NDN/DOK5/SORT1
GOBP_APPENDAGE_MORPHOGENESIS	GOBP_APPENDAGE_MORPHOGENESIS	114	0.414028	1.48711	0.00841702	0.0702873	0.0566829	2135	tags=32%, list=16%, signal=27%	SFRP2/GREM1/FBN2/PRRX1/SOX9/TWIST1/HOXC10/CYP26B1/OSR2/CHST11/ROR2/HOXD13/GLI3/RDH10/NOTCH2/EN1/PITX1/SALL4/WNT7A/PCSK5/TGFB2/GLI2/MSX1/HOXD10/CACNA1C/SKI/TFAP2A/SHOX2/RECK/TULP3/CRABP2/CTNNB1/LRP4/DLX5/NOTCH1/RARB
GOBP_NEGATIVE_REGULATION_OF_TRANSMEMBRANE_TRANSPORT	GOBP_NEGATIVE_REGULATION_OF_TRANSMEMBRANE_TRANSPORT	94	0.427485	1.48681	0.014679	0.0999446	0.0806	3690	tags=46%, list=27%, signal=33%	TWIST1/PLN/CAV1/GEM/RGS2/MMP9/RGS4/CASQ2/SLC9A3R1/PCSK9/YWHAQ/THBS1/KCNH2/ENPP1/ATP1A2/IL1B/KCNE4/LEP/PID1/SLC6A9/IRS2/UBQLN1/BIN1/NEDD4/PEA15/FGF12/RRAD/EPHB2/SLC43A1/CAMK2D/CALM1/ADRA2A/SLN/OXSR1/CALM3/HECW2/SLC30A1/OAZ2/CTTNBP2NL/AKT2/PRKCE/APPL2/VDAC1
GOBP_NEGATIVE_REGULATION_OF_PROTEIN_MODIFICATION_PROCESS	GOBP_NEGATIVE_REGULATION_OF_PROTEIN_MODIFICATION_PROCESS	432	0.359117	1.4864	9.84945e-05	0.0029463	0.00237603	3294	tags=34%, list=24%, signal=26%	SFRP2/UCHL1/SERPINB3/PTN/GREM1/CD109/SFRP1/TWIST1/MYADM/CAV1/EMILIN1/THY1/RGS2/TRIB3/PBK/RGS4/PPP1R14C/PLK1/CCNB1/MAD2L1/DKK1/BAG2/PRNP/SIRPA/WWTR1/SLIT2/HGF/PRKDC/PPP1R14A/DUSP14/LATS2/G6PD/ATP2B4/DMD/BDKRB2/CORO1C/APOE/ERRFI1/HEG1/EIF4G1/BRCA1/ANGPT1/MAD2L2/ENPP1/RASIP1/CDKN2D/YWHAG/GPRC5A/IL1B/MASTL/PPM1F/SFN/SPAG9/ADARB1/FBXO5/AGT/DNMT1/SNCA/ABL1/PRKAR2A/DNMT3B/PID1/MFHAS1/NOC2L/DUSP5/PARD3/S…
GOBP_DEOXYRIBONUCLEOSIDE_TRIPHOSPHATE_METABOLIC_PROCESS	GOBP_DEOXYRIBONUCLEOSIDE_TRIPHOSPHATE_METABOLIC_PROCESS	12	0.658066	1.48581	0.0431779	0.196846	0.158746	2631	tags=50%, list=20%, signal=40%	ADA/TYMS/NUDT1/DTYMK/NUDT15/ADK
GOBP_POSITIVE_REGULATION_OF_CYCLIN_DEPENDENT_PROTEIN_KINASE_ACTIVITY	GOBP_POSITIVE_REGULATION_OF_CYCLIN_DEPENDENT_PROTEIN_KINASE_ACTIVITY	30	0.535433	1.48569	0.033828	0.1713	0.138144	1172	tags=33%, list=9%, signal=30%	CDK5R1/CKS1B/CCNB1/ADAM17/PSRC1/CDC6/CKS2/PDGFB/CCNYL1/EGFR
GOBP_POSITIVE_REGULATION_OF_INTRINSIC_APOPTOTIC_SIGNALING_PATHWAY	GOBP_POSITIVE_REGULATION_OF_INTRINSIC_APOPTOTIC_SIGNALING_PATHWAY	49	0.474116	1.4856	0.0290607	0.155056	0.125045	574	tags=10%, list=4%, signal=10%	S100A8/S100A9/CAV1/SLC9A3R1/NUPR1
GOBP_SMALL_GTPASE_MEDIATED_SIGNAL_TRANSDUCTION	GOBP_SMALL_GTPASE_MEDIATED_SIGNAL_TRANSDUCTION	419	0.358827	1.48523	0.000112764	0.00324015	0.00261301	3483	tags=39%, list=26%, signal=30%	COL3A1/COL1A2/TIMP2/PDGFRB/FOXM1/CCNA2/KIF14/ECT2/RACGAP1/PLK2/IQGAP3/DEPDC1B/SYDE1/PDPN/YWHAQ/CDC42EP1/KSR1/HMOX1/ARHGEF4/ARHGAP11A/SLIT2/RTKN/FGD1/NRP1/RAC3/F2R/LRRC59/RASAL1/RHOV/JUN/STMN3/STMN1/RDX/APOE/DOCK11/HEG1/NOTCH2/ARHGAP29/MAP4K4/DEPDC7/GNA12/TGFB2/KITLG/MAPRE2/ARHGAP19/ARHGAP24/ABL2/MRAS/PLEKHG2/RASIP1/CELSR1/RRAGC/SHC1/WASF2/DOCK3/RND3/DNMT1/RTN4R/RAP2A/AGTR1/ARHGEF17/ABL1/ARHGAP28/…
GOBP_VESICLE_ORGANIZATION	GOBP_VESICLE_ORGANIZATION	273	0.368942	1.48514	0.000989216	0.0158477	0.0127803	4140	tags=38%, list=31%, signal=27%	ANXA1/SERPINE2/S100A10/CAV1/SRPX/SPHK1/DNM1/INSIG1/CAV2/ANXA2/F2R/STXBP1/SYT1/SEC24C/SNAP25/LAPTM4B/STX2/CORO1C/SEC23A/DYSF/SEC24D/ZEB2/MCFD2/SYT11/FBXO5/SNCA/DOC2B/RNF26/STX19/PRRT2/TFG/ARFGAP3/RAB22A/SEC13/KIF5B/PREB/SERPINA1/COL7A1/SNX10/SYT7/VPS25/GOLGA2/MAPK15/PLA2G5/GBF1/SEC23B/TMED2/SEC31A/VAPB/TYRP1/CALR/TMED10/SYT13/GNAI3/STXBP6/AREG/RAB1A/HOOK3/CNIH2/LMAN1/RAB7A/VTI1A/GRIK5/TMCC1/CTSC/P…
GOBP_GLIOGENESIS	GOBP_GLIOGENESIS	242	0.37365	1.48494	0.00139146	0.0204125	0.0164616	3526	tags=42%, list=26%, signal=32%	S100A8/S100A9/LDLR/PTN/ANXA1/SOX9/SERPINE2/SMO/NDRG1/CDK5R1/CDK6/LRP8/ROR2/LRP1/GAP43/CSPG4/EPHA4/E2F1/VIM/PTPRZ1/LAMA2/IL6/EGR2/SOX2/BNIP3/CDH2/PHGDH/C5AR1/DAAM2/B4GALT5/ETV5/GLI3/GSN/TSPAN2/APP/MAP2K1/TGFB2/ZNF488/PRMT5/EGFR/MMP14/IL1B/PTPN11/ABL1/METRN/CCL2/EZH2/PARD3/SKI/GPR157/BIN1/LAMB2/NAB2/CLCF1/WASF3/MAPK3/ZNF365/GPC1/SRGAP2/MYB/CRKL/NOTCH1/CXCR4/DAG1/IDH2/EIF2B3/LIF/SYNE2/KRAS/CDKN2C/RH…
GOBP_BUNDLE_OF_HIS_CELL_TO_PURKINJE_MYOCYTE_COMMUNICATION	GOBP_BUNDLE_OF_HIS_CELL_TO_PURKINJE_MYOCYTE_COMMUNICATION	13	0.643012	1.48464	0.0444444	0.199427	0.160827	1884	tags=38%, list=14%, signal=33%	DSC2/DSP/CACNA2D1/GJA5/DSG2
GOBP_MITOCHONDRIAL_OUTER_MEMBRANE_PERMEABILIZATION	GOBP_MITOCHONDRIAL_OUTER_MEMBRANE_PERMEABILIZATION	45	0.484512	1.48379	0.0287641	0.153605	0.123874	3030	tags=40%, list=23%, signal=31%	YWHAQ/E2F1/BNIP3/EYA2/YWHAG/SFN/ACAA2/YWHAZ/YWHAH/TFDP1/SLC25A5/GSK3B/TP53BP2/PPP3R1/FZD9/VDAC2/RHOT1/BOK
GOBP_NEUTROPHIL_HOMEOSTASIS	GOBP_NEUTROPHIL_HOMEOSTASIS	12	0.657024	1.48346	0.0466321	0.205129	0.165425	2430	tags=58%, list=18%, signal=48%	ANXA1/JAM3/IL6/SLC7A11/AXL/SH2B3/PIK3CB
GOBP_NEGATIVE_REGULATION_OF_LIPASE_ACTIVITY	GOBP_NEGATIVE_REGULATION_OF_LIPASE_ACTIVITY	13	0.641993	1.48229	0.0444444	0.199427	0.160827	1354	tags=31%, list=10%, signal=28%	ANXA1/RGS2/ANGPTL4/ABL1
GOBP_REGULATION_OF_ACTIN_FILAMENT_BASED_PROCESS	GOBP_REGULATION_OF_ACTIN_FILAMENT_BASED_PROCESS	321	0.363337	1.48223	0.000643041	0.0113465	0.00915035	3280	tags=37%, list=24%, signal=28%	DSC2/DSP/SFRP1/CXCL12/MYADM/PLN/FLNA/S100A10/CAV1/PDGFRB/CCL11/LMOD1/TPM1/RGS4/CDK5R1/TGFB3/ECT2/DBN1/SVIL/IQGAP3/CCL21/SPTBN2/LRP1/SYNPO2/PDPN/CDC42EP1/JAM3/STC1/TGFBR1/SLIT2/ELN/EPHA3/NRP1/RAC3/WNT11/DIXDC1/BAIAP2/CFL2/STMN1/GSN/RDX/GPM6B/NOTCH2/ATP2A2/PAM/FZD10/ANK2/ABL2/ATP1A2/ATP1A1/PLEKHG2/CELSR1/PDGFRA/PPM1F/WASF2/RND3/GJA5/ABL1/ARHGAP28/CACNA1C/MTPN/NOX4/BIN1/CSF3/FHOD1/CDC42EP3/FSCN1/TMO…
GOBP_PROTEOGLYCAN_BIOSYNTHETIC_PROCESS	GOBP_PROTEOGLYCAN_BIOSYNTHETIC_PROCESS	55	0.459389	1.482	0.0272712	0.147137	0.118658	2984	tags=45%, list=22%, signal=36%	VCAN/DCN/BGN/CHST11/CSPG4/NDST1/CANT1/CHPF/CHST3/CHST8/DSE/CYTL1/GLCE/XYLT1/IGF1/CTNNB1/CHST10/FOXL1/CHSY1/BMPR1B/CSPG5/DSEL/GAL3ST4/EXTL3/EXT2
GOBP_REGULATION_OF_BIOMINERALIZATION	GOBP_REGULATION_OF_BIOMINERALIZATION	76	0.435081	1.48184	0.0177559	0.112818	0.0909813	2925	tags=41%, list=22%, signal=32%	COMP/PTN/GREM1/ASPN/FBN2/SOX9/TWIST1/MGP/ECM1/TGFB3/OSR2/HEY1/DDR2/GPM6B/BMP6/ENPP1/NOS3/FBXO5/GAS6/TFAP2A/OMD/ANKH/FZD9/NOTCH1/TMEM119/CCR1/BMPR1B/ZMPSTE24/CEBPB/ACVR2B/LTBP3
GOBP_MICROTUBULE_POLYMERIZATION_OR_DEPOLYMERIZATION	GOBP_MICROTUBULE_POLYMERIZATION_OR_DEPOLYMERIZATION	88	0.428978	1.48163	0.0215892	0.126092	0.101686	3568	tags=49%, list=27%, signal=36%	CRYAB/TPX2/KIF2C/MAP1B/CDK5R1/MAP1A/CLIP3/PSRC1/MAP2/STMN3/STMN1/NDE1/MAPRE2/CKAP5/FBXO5/SNCA/ABL1/KIF18A/KIF2A/CENPJ/STMN2/DCTN1/TBCD/MAP6D1/CDK5RAP2/CDH5/GOLGA2/GAS2L1/CLIP1/APC/MAPRE1/CAMSAP1/RANBP9/TPPP/TAOK1/KATNB1/NDEL1/TUBGCP3/SPAST/MAPT/FKBP4/AKAP9/CLASP2
GOBP_NEGATIVE_REGULATION_OF_PLATELET_ACTIVATION	GOBP_NEGATIVE_REGULATION_OF_PLATELET_ACTIVATION	16	0.602473	1.48087	0.0480132	0.207704	0.167502	1793	tags=62%, list=13%, signal=54%	THBD/SERPINE2/APOE/PDGFB/PRKG1/ALOX12/PDGFRA/NOS3/C1QTNF1/SH2B3
GOBP_REGULATION_OF_HEAT_GENERATION	GOBP_REGULATION_OF_HEAT_GENERATION	13	0.641313	1.48072	0.0444444	0.199427	0.160827	3308	tags=54%, list=25%, signal=41%	NMU/IL1B/PTGER3/APLN/EDNRB/ARRDC3/PTGS2
GOBP_NEGATIVE_REGULATION_OF_HOMOTYPIC_CELL_CELL_ADHESION	GOBP_NEGATIVE_REGULATION_OF_HOMOTYPIC_CELL_CELL_ADHESION	11	0.6746	1.48051	0.0429553	0.196637	0.158578	1793	tags=64%, list=13%, signal=55%	SERPINE2/RDX/PRKG1/ALOX12/C1QTNF1/ZNF703/SH2B3
GOBP_CELL_COMMUNICATION_BY_ELECTRICAL_COUPLING	GOBP_CELL_COMMUNICATION_BY_ELECTRICAL_COUPLING	27	0.545044	1.48048	0.0307698	0.161291	0.130072	2934	tags=56%, list=22%, signal=44%	GJB2/CAV1/GJA1/CASQ2/DBN1/GJB6/ATP1A2/ATP1A1/GJA5/CACNA1C/GJC1/CAMK2D/CALM1/RYR2/CALM3
GOBP_RECEPTOR_MEDIATED_ENDOCYTOSIS	GOBP_RECEPTOR_MEDIATED_ENDOCYTOSIS	233	0.372448	1.48013	0.00146393	0.0212747	0.0171569	3498	tags=36%, list=26%, signal=27%	SFRP4/LDLR/GREM1/SERPINE1/CD36/CAV1/DNM1/DKK1/SPARC/PCSK9/CCL21/LRP1/TFRC/CD163/CAV2/ANXA2/PDLIM7/LDLRAD3/HSPG2/CLTCL1/SNAP25/DAB2/RAB31/APOE/COLEC12/ANGPT1/ADM/CD14/SYT11/HYOU1/ITGB1/CLTC/SNCA/CALCRL/TMEM108/TF/MICALL1/SCARB1/MSR1/AP2S1/RAMP1/AAK1/APLN/NEDD4/SELE/ANKRD13B/IGF2R/MTMR2/GRB2/AP2A1/VLDLR/CALR/ITSN1/ITGAV/PIK3CB/ITGB3/ARRB1/LDLRAP1/GPR107/CBL/INPP5F/WASF1/HSP90B1/FCER1G/CAP1/CANX/SH3…
GOCC_MYOFILAMENT	GOCC_MYOFILAMENT	21	0.57151	1.48012	0.0429752	0.196637	0.158578	2444	tags=57%, list=18%, signal=47%	TPM2/LMOD1/TPM1/TNNT1/TNNI3/TPM4/TMOD1/TNNC2/TPM3/MYOM1/TNNT2/TMOD3
GOBP_LIPID_IMPORT_INTO_CELL	GOBP_LIPID_IMPORT_INTO_CELL	32	0.519882	1.48004	0.0448613	0.200363	0.161582	2231	tags=41%, list=17%, signal=34%	SLC1A6/CD36/SLC2A1/THBS1/SLC7A11/ATP1A2/ITGB1/SLC1A3/IRS2/SLC27A4/SLC1A4/ACSL3/ACSL1
GOBP_REGULATION_OF_DNA_TEMPLATED_TRANSCRIPTION_IN_RESPONSE_TO_STRESS	GOBP_REGULATION_OF_DNA_TEMPLATED_TRANSCRIPTION_IN_RESPONSE_TO_STRESS	101	0.419124	1.47994	0.0121024	0.0899282	0.0725222	3807	tags=46%, list=28%, signal=33%	EGR1/HMOX1/CHEK1/JUN/PSMD2/BAG3/PSMC1/PSMD1/PSMD11/PSMD8/PSMD3/EPAS1/CREB3L1/PSMB2/ATF6/PSMD7/NEDD4/PSMB5/BACH1/MBTPS2/NOTCH1/DNAJB1/CUL2/PSMD14/EGLN1/PSMA7/NCK1/HSPA5/PSMC4/PSMC2/SIRT2/PSMD5/HIF1AN/CEBPB/ARNT/CITED2/PSMC3/PSMB6/HIF3A/PSMD4/ATF3/PSMD10/MT3/PSME3/PSMD12/PSMB7
GOBP_CHEMOKINE_PRODUCTION	GOBP_CHEMOKINE_PRODUCTION	81	0.43219	1.47978	0.0172003	0.110712	0.0892833	1225	tags=21%, list=9%, signal=19%	S100A8/S100A9/POSTN/TWIST1/CXCL6/APOD/LRP1/EGR1/ADAM17/HMOX1/SIRPA/IL6/NOD2/SNAI2/APP/KLF4/IL1B
GOBP_VASCULOGENESIS	GOBP_VASCULOGENESIS	69	0.442716	1.47917	0.0218567	0.127021	0.102436	3741	tags=48%, list=28%, signal=35%	TEAD2/CAV1/PDGFRB/SMO/HEY1/HAS2/EGFL7/HEG1/ITGB8/WNT7A/ZFPM2/ADM/RASIP1/TIE1/TNNI3/MYOCD/TMEM100/NKX2-5/GJC1/MYO1E/NOTCH1/ITGAV/TBX5/NTRK2/RIN2/HIF1AN/FOXF1/WT1/TGFB1/KDR/PAXIP1/FZD4/CD34
GOBP_INTRA_GOLGI_VESICLE_MEDIATED_TRANSPORT	GOBP_INTRA_GOLGI_VESICLE_MEDIATED_TRANSPORT	27	0.544495	1.47899	0.0312701	0.163291	0.131685	5092	tags=74%, list=38%, signal=46%	COPZ2/RAB6B/COPB2/VTI1A/GABARAPL2/GOLGA5/COG6/GOSR2/COPA/COG8/NSF/COG5/COPZ1/GOSR1/COG1/RAB6A/GOLGA3/COG3/COPG2/COPB1
GOBP_BETA_CATENIN_TCF_COMPLEX_ASSEMBLY	GOBP_BETA_CATENIN_TCF_COMPLEX_ASSEMBLY	29	0.534943	1.47837	0.0472802	0.206529	0.166555	3450	tags=55%, list=26%, signal=41%	SOX9/TCF7L1/DACT1/MYC/BCL9L/RUVBL1/PYGO1/CTNNB1/CDC73/TLE3/SMARCA4/BCL9/AXIN2/ASH2L/TRRAP/LEF1
GOBP_REGULATION_OF_ANION_TRANSMEMBRANE_TRANSPORT	GOBP_REGULATION_OF_ANION_TRANSMEMBRANE_TRANSPORT	90	0.427284	1.47802	0.0171352	0.110654	0.0892367	3526	tags=44%, list=26%, signal=33%	RGS2/TRIB3/RGS4/EDNRA/PRNP/SLC2A1/CLIP3/THBS1/CLTCL1/SORBS1/ADIPOR2/ENPP1/ATP1A2/ITGB1/IL1B/LEP/PTPN11/PID1/IRS2/IGF1/MEF2A/PEA15/SLC43A1/ACSL1/CA2/NR4A3/MAPK14/HK2/FGF19/PRKCI/SLC26A6/EDN1/OSBPL8/APPL1/OAZ2/AZIN1/RPS6KB1/STXBP4/ADIPOQ/AKT2
GOBP_MUSCLE_CONTRACTION	GOBP_MUSCLE_CONTRACTION	311	0.362465	1.47722	0.000709585	0.0123012	0.00992029	1950	tags=27%, list=14%, signal=24%	DES/COMP/SULF1/ACTG2/DSC2/CNN1/DSP/CALD1/ACTC1/MYH11/SULF2/CRYAB/ACTA2/TPM2/PLN/ADA/FLNA/HSPB6/CAV1/MYL9/MYLK/SPHK1/LMOD1/RGS2/TPM1/NMU/SMTN/GJA1/CASQ2/KCNJ8/EDNRA/TNNT1/CACNA2D1/VIM/STC1/DTNA/CHRM3/F2R/PPP1R12B/ATP2B4/DMD/ITGB5/BDKRB2/GSN/SORBS1/SLC6A8/DYSF/ANXA6/NUP155/TMEM38B/ATP2A2/P2RX1/PRKG1/KCNH2/SGCA/ENO1/ANK2/ITGA1/ATP1A2/ATP1A1/SRF/KCNE4/GJA5/CALCRL/GALR2/CACNA1C/ADRA2C/TNNI3/MYOCD/BIN1…
GOBP_PROTEIN_IMPORT	GOBP_PROTEIN_IMPORT	152	0.39409	1.47718	0.00465028	0.0476722	0.038445	4725	tags=52%, list=35%, signal=34%	CD36/FLNA/SMO/PRICKLE1/ECT2/APOD/KPNA2/RAB23/SIX2/GLI3/APOE/LAMP2/BAG3/NUP155/ANGPT1/CSE1L/KPNA3/LEP/PPP3CA/NUP153/NUP107/NOLC1/SEC13/NUP188/PKIG/KPNA1/FAM53C/TNPO3/IPO13/KPNA6/TRIM28/GRPEL2/MAPK1/MAPK14/IPO9/NUP85/ARHGEF5/KPNB1/NUP133/HSPD1/IPO7/TIMM17A/KPNA4/HSP90AB1/TNPO1/IPO11/TOMM40/RAN/STAT3/JUP/NUP93/PDCD5/HYAL2/APPL1/PEX5/TGFB1/IPO8/MDFIC/TNPO2/PEX13/APPL2/NUTF2/CHCHD4/TPR/PEX26/TOMM20/ZI…
GOBP_REGULATION_OF_TELOMERE_MAINTENANCE_VIA_TELOMERE_LENGTHENING	GOBP_REGULATION_OF_TELOMERE_MAINTENANCE_VIA_TELOMERE_LENGTHENING	46	0.478746	1.47654	0.0351617	0.174943	0.141082	5223	tags=65%, list=39%, signal=40%	NEK2/AURKB/CCT5/CCT2/CCT4/PARP1/MAPK3/MAPK15/NEK7/PKIB/CCT7/DHX36/MAPK1/SMG6/ERCC4/SMG5/GNL3L/MAPKAPK5/TNKS2/CCT8/TERF2/CCT6A/EXOSC10/CCT3/RTEL1/TERF1/ACD/TNKS/ATR/XRN1
GOBP_NEGATIVE_REGULATION_OF_INTRACELLULAR_TRANSPORT	GOBP_NEGATIVE_REGULATION_OF_INTRACELLULAR_TRANSPORT	43	0.484244	1.47556	0.0217327	0.126636	0.102125	1809	tags=30%, list=13%, signal=26%	CRYAB/CD36/PLN/MAP1B/INSIG1/APOD/PCSK9/RAB23/BAG3/ANGPT1/NUP153/BARD1/PKIG
GOBP_NEGATIVE_REGULATION_OF_MYELOID_LEUKOCYTE_DIFFERENTIATION	GOBP_NEGATIVE_REGULATION_OF_MYELOID_LEUKOCYTE_DIFFERENTIATION	43	0.484179	1.47536	0.0219728	0.12756	0.102871	3538	tags=42%, list=26%, signal=31%	SFRP1/FBN1/FSTL3/INHBA/CDK6/MAFB/MYC/GPR68/LRRC17/NME1/PIAS3/CUL4A/C1QC/INHA/LYN/LILRB3/ADIPOQ/HOXA7
GOBP_GLAND_MORPHOGENESIS	GOBP_GLAND_MORPHOGENESIS	103	0.416512	1.47522	0.0123902	0.0908807	0.0732904	1235	tags=24%, list=9%, signal=22%	SULF1/TNC/PTN/SFRP1/SULF2/SOX9/IGFBP5/CAV1/CCL11/TGFB3/SLC9A3R1/MSN/SEMA3A/HOXD13/TGM2/IL6/HGF/FGF7/GLI3/SOSTDC1/NOTCH2/TGFB2/PLXNA1/LIMS2/GLI2
GOBP_NEGATIVE_REGULATION_OF_CHROMATIN_ORGANIZATION	GOBP_NEGATIVE_REGULATION_OF_CHROMATIN_ORGANIZATION	40	0.488803	1.47493	0.0460541	0.203245	0.163906	1627	tags=28%, list=12%, signal=24%	TWIST1/ATAD2/BRCA1/DNMT1/SNCA/DNMT3B/NOC2L/SKI/HMGA1/JARID2/SUPT6H
GOBP_CYTOSOLIC_TRANSPORT	GOBP_CYTOSOLIC_TRANSPORT	128	0.403297	1.47476	0.00607068	0.0574407	0.0463229	3754	tags=40%, list=28%, signal=29%	CES1/FLNA/MSN/MAP2/CLTCL1/KIF1B/DAB2/RDX/KIF1A/MAP2K1/WIPI1/DENND2A/CLTC/SPAG9/RAB6B/SNX8/MYO1D/KIF5B/YKT6/DCTN1/ERC1/SYT7/TBC1D14/MAPK3/MTMR2/GBF1/UBE2O/KLHL20/AP2A1/TBC1D23/RAB9B/USP7/MAPK1/HOOK3/VPS26A/RAB7A/VTI1A/KIF1C/ACTR2/SNF8/SORT1/EVI5/MAGEL2/GOSR2/EEA1/DNAJC13/AP1G1/SNX6/ANKRD27/PREPL/BECN1
GOBP_OSTEOBLAST_PROLIFERATION	GOBP_OSTEOBLAST_PROLIFERATION	27	0.542841	1.4745	0.0327711	0.167985	0.135471	436	tags=19%, list=3%, signal=18%	CTHRC1/GREM1/SFRP1/OSR2/MN1
GOBP_NEGATIVE_REGULATION_OF_CELLULAR_PROTEIN_LOCALIZATION	GOBP_NEGATIVE_REGULATION_OF_CELLULAR_PROTEIN_LOCALIZATION	86	0.428006	1.4734	0.0111886	0.0849519	0.0685091	4347	tags=45%, list=32%, signal=31%	CD36/INSIG1/APOD/MAP1A/CDT1/RAB23/LRRC15/LATS2/DAB2/GPM6B/TP53INP2/BAG3/ANGPT1/CLTC/PID1/MFHAS1/BARD1/PKIG/GSK3B/FZD9/LMAN1/POLR1A/PPFIA1/ITGB1BP1/BAG4/TGFB1/ADIPOQ/MAPT/MDFIC/OTUD7B/ARF6/PICALM/NUMB/OS9/FLCN/ROCK2/ANKRD13A/LRRK2/UBE2G2
GOCC_RESPIRATORY_CHAIN_COMPLEX_IV	GOCC_RESPIRATORY_CHAIN_COMPLEX_IV	17	0.591953	1.47297	0.0477759	0.207431	0.167282	651	tags=18%, list=5%, signal=17%	C15orf48/COX7B2/NDUFA4L2
GOBP_REGULATION_OF_APOPTOTIC_SIGNALING_PATHWAY	GOBP_REGULATION_OF_APOPTOTIC_SIGNALING_PATHWAY	287	0.365462	1.47213	0.001146	0.0176377	0.0142239	4275	tags=44%, list=32%, signal=30%	S100A8/SFRP2/S100A9/SFRP1/SERPINE1/CXCL12/CAV1/SRPX/MMP9/INHBA/SLC9A3R1/GCLM/SCG2/THBS1/FGFR1/HMOX1/NUPR1/PLAUR/TPD52L1/TGFBR1/HGF/TIMP3/BDKRB2/EYA2/SNAI2/TNFRSF12A/BRCA1/SNAI1/STK3/HMGB2/BCL2L12/ENO1/HYOU1/CDKN2D/NOS3/IL1B/MAPK8IP2/MSX1/AGT/ACAA2/MAZ/NOC2L/NFATC4/UBQLN1/CREB3L1/P4HB/PARP1/SLC25A5/IGF1/EYA1/NOL3/NGFR/PLAGL2/GSK3B/ICAM1/FZD9/PEA15/CTH/INHBB/GNAI3/MCL1/FYN/IFI6/NCK1/CSNK2A1/EYA4/SE…
GOBP_REGULATION_OF_EXTRINSIC_APOPTOTIC_SIGNALING_PATHWAY	GOBP_REGULATION_OF_EXTRINSIC_APOPTOTIC_SIGNALING_PATHWAY	138	0.397902	1.47192	0.00901069	0.0737816	0.0595009	3468	tags=38%, list=26%, signal=28%	SFRP2/SFRP1/SERPINE1/CAV1/SRPX/INHBA/GCLM/SCG2/THBS1/FGFR1/HMOX1/TGFBR1/HGF/TIMP3/EYA2/SNAI2/TNFRSF12A/BRCA1/STK3/HMGB2/BCL2L12/NOS3/IL1B/AGT/IGF1/EYA1/NOL3/GSK3B/ICAM1/PEA15/MCL1/FYN/IFI6/EYA4/ITGAV/SIAH2/BMPR1B/FADD/FGG/PELI3/FEM1B/RAF1/TNFAIP3/HYAL2/SKIL/ACVR1/PAK2/HTRA2/ZC3HC1/EYA3/RPS6KB1/ATF3
GOBP_NEGATIVE_REGULATION_OF_PRI_MIRNA_TRANSCRIPTION_BY_RNA_POLYMERASE_II	GOBP_NEGATIVE_REGULATION_OF_PRI_MIRNA_TRANSCRIPTION_BY_RNA_POLYMERASE_II	13	0.63716	1.47113	0.0478632	0.207431	0.167282	2247	tags=46%, list=17%, signal=38%	SOX9/PDGFB/SRF/NFATC4/NFATC3/HDAC4
GOBP_EPITHELIAL_CELL_DIFFERENTIATION_INVOLVED_IN_KIDNEY_DEVELOPMENT	GOBP_EPITHELIAL_CELL_DIFFERENTIATION_INVOLVED_IN_KIDNEY_DEVELOPMENT	48	0.472527	1.47086	0.0232856	0.13236	0.106742	3752	tags=60%, list=28%, signal=44%	GREM1/ACTA2/MMP9/SMO/FOXC2/WWTR1/SIX2/NOTCH2/PDGFB/MTSS1/LAMB2/JAG1/CTNNB1/BASP1/MYO1E/NOTCH1/PRKX/FAT4/LIF/CD24/WT1/PODXL/GPR4/ADIPOQ/ASXL1/LHX1/MEF2C/CD34/EXT1
GOBP_POSITIVE_REGULATION_OF_MACROAUTOPHAGY	GOBP_POSITIVE_REGULATION_OF_MACROAUTOPHAGY	53	0.460021	1.47038	0.0420399	0.193773	0.156268	3794	tags=40%, list=28%, signal=29%	HSPB8/DCN/HMOX1/GPSM1/BNIP3/NOD2/BAG3/SPTLC1/MAPK3/GNAI3/SUPT5H/WAC/ULK1/PRKAA2/RALB/KDR/PINK1/TRIM13/VDAC1/BECN1/SCOC
GOBP_NEGATIVE_REGULATION_OF_DNA_REPAIR	GOBP_NEGATIVE_REGULATION_OF_DNA_REPAIR	21	0.567606	1.47001	0.0495868	0.212311	0.171218	5097	tags=71%, list=38%, signal=44%	TWIST1/POLQ/MAD2L2/HMGA2/FANCB/UBQLN4/MAGEF1/OTUB2/TFIP11/RIF1/TERF2/ERCC6/TRIP12/HELB/TP53BP1
GOBP_POSITIVE_REGULATION_OF_CELL_CYCLE_ARREST	GOBP_POSITIVE_REGULATION_OF_CELL_CYCLE_ARREST	67	0.442724	1.46887	0.0381193	0.183535	0.148011	2399	tags=30%, list=18%, signal=25%	FAP/ARID3A/AURKA/CDK5R1/CCNB1/PLK2/E2F1/PLAGL1/CDC25C/GTSE1/BRCA1/GATA6/HMGA2/SFN/CDK2/TFDP1/TNKS1BP1/E2F7/PCNA/CASP2
GOBP_REGULATION_OF_STEROID_METABOLIC_PROCESS	GOBP_REGULATION_OF_STEROID_METABOLIC_PROCESS	106	0.412237	1.46843	0.0132143	0.0943758	0.076109	1345	tags=26%, list=10%, signal=24%	SCD/FASN/CES1/GAL/SQLE/DHCR7/INSIG1/HMGCS1/LSS/EGR1/IDI1/STARD4/SREBF2/APOE/SNAI2/ACACA/BMP6/SNAI1/HMGCR/FDPS/DKK3/ATP1A1/ADM/FGFR4/SREBF1/LEP/AGT/AGTR1
GOBP_INTRINSIC_APOPTOTIC_SIGNALING_PATHWAY	GOBP_INTRINSIC_APOPTOTIC_SIGNALING_PATHWAY	233	0.369428	1.46812	0.00194742	0.0259546	0.020931	3213	tags=33%, list=24%, signal=25%	S100A8/SFRP2/S100A9/CXCL12/CAV1/MMP9/TRIB3/E2F2/SLC9A3R1/MELK/MLLT11/HMOX1/NUPR1/PLAUR/E2F1/TMEM109/PRKDC/BNIP3/BDKRB2/SNAI2/BRCA1/SNAI1/BCL2L12/ENO1/CYP1B1/HYOU1/CDKN2D/PPM1F/SFN/MSX1/ABL1/NOC2L/BRCA2/NFATC4/UBQLN1/CREB3L1/SGPP1/P4HB/PARP1/DDIT4/MSH6/NOL3/PLAGL2/TP53BP2/CHAC1/PDCD10/HIC1/CUL2/MCL1/IFI6/DYRK2/NCK1/SERINC3/OPA1/CASP2/CUL4A/PTPN1/HIPK1/CUL1/VDAC2/MSH2/CD24/FIGNL1/SNW1/CEBPB/ITPR1/E…
GOBP_DNA_DAMAGE_RESPONSE_DETECTION_OF_DNA_DAMAGE	GOBP_DNA_DAMAGE_RESPONSE_DETECTION_OF_DNA_DAMAGE	37	0.493464	1.46802	0.0446571	0.200094	0.161365	2521	tags=35%, list=19%, signal=29%	DTL/RFC3/RFC4/USP1/HMGA2/POLD1/PARP1/RPA1/RFC2/POLD2/PCNA/CUL4A/RFC1
GOBP_POSITIVE_REGULATION_OF_PROTEIN_KINASE_ACTIVITY	GOBP_POSITIVE_REGULATION_OF_PROTEIN_KINASE_ACTIVITY	451	0.352633	1.46746	0.000128282	0.00357138	0.00288013	2934	tags=31%, list=22%, signal=25%	GREM1/S100A12/TPX2/PDGFRB/CENPE/CDC25B/PBK/CDK5R1/KIF14/MMD/TGFB3/ECT2/CKS1B/LRP8/CCNB1/DKK1/CHI3L1/IQGAP3/ROR2/CCL21/PRNP/PDGFC/ADCY7/CSPG4/EGR1/ADAM17/THBS1/EPHA4/KSR1/FGFR1/PSRC1/CDC6/DDR2/TPD52L1/TGFBR1/HGF/F2R/WNT11/ATP2B4/EREG/C5AR1/NOD2/FPR1/IGFBP6/ADCY9/ADAM9/MAP4K4/ANGPT1/CKS2/PDGFB/STK3/MAP2K1/TGFB2/KITLG/FZD10/ITGA1/CCNYL1/GPRC5B/EGFR/GPRC5A/IL1B/SHC1/HMGA2/LEP/SPAG9/DOCK3/AGT/SNCA/PTP…
GOBP_POSITIVE_REGULATION_OF_ENDOTHELIAL_CELL_MIGRATION	GOBP_POSITIVE_REGULATION_OF_ENDOTHELIAL_CELL_MIGRATION	91	0.425229	1.46718	0.0131798	0.0943523	0.07609	3416	tags=44%, list=25%, signal=33%	FGFBP1/ANXA1/SMOC2/FOXC2/NRP2/PLK2/SPARC/ADAM17/THBS1/FGFR1/HMOX1/NRP1/ANXA3/ANGPT1/PDGFB/WNT7A/ALOX12/NOS3/AGT/ABL1/AKT3/SCARB1/GPI/RHOJ/CALR/TEK/FGF18/PIK3CB/ITGB3/PLCG1/MAP3K3/RIN2/GPLD1/EDN1/ITGB1BP1/EGF/FGF2/PTGS2/TGFB1/KDR
GOBP_NEUROTROPHIN_TRK_RECEPTOR_SIGNALING_PATHWAY	GOBP_NEUROTROPHIN_TRK_RECEPTOR_SIGNALING_PATHWAY	30	0.528613	1.46677	0.0423475	0.194618	0.156949	4037	tags=57%, list=30%, signal=40%	AGT/PTPN11/TMEM108/DDIT4/NGFR/GRB2/FRS2/NTRK2/WASF1/RAF1/AKT1S1/CYFIP1/NDN/DOK5/SORT1/SPRY1/BCAR1
GOCC_MYELIN_SHEATH	GOCC_MYELIN_SHEATH	33	0.507837	1.46664	0.0478469	0.207431	0.167282	3027	tags=45%, list=23%, signal=35%	TUBA1A/AKR1B1/JAM3/GSN/TSPAN2/MYO1D/SRD5A1/SERINC5/CALM1/SIRT2/GNAO1/EXOC4/CALM3/PRKCI/CNP
GOBP_TRANSCRIPTION_BY_RNA_POLYMERASE_I	GOBP_TRANSCRIPTION_BY_RNA_POLYMERASE_I	54	0.456649	1.46649	0.0355835	0.176063	0.141985	5259	tags=54%, list=39%, signal=33%	FLNA/BNC1/IPPK/LYAR/TAF1B/MAPK3/WDR43/HEATR1/NCL/SMARCA4/NOL11/ZMPSTE24/POLR1A/SMARCB1/POU4F1/BAZ2A/GTF2H3/TTF1/PWP1/PIH1D1/TCOF1/ERCC6/MAF1/MNAT1/ERBB2/TAF1A/UBTF/DHX33/POLR2E
GOBP_REGULATION_OF_EXTRINSIC_APOPTOTIC_SIGNALING_PATHWAY_VIA_DEATH_DOMAIN_RECEPTORS	GOBP_REGULATION_OF_EXTRINSIC_APOPTOTIC_SIGNALING_PATHWAY_VIA_DEATH_DOMAIN_RECEPTORS	53	0.458713	1.4662	0.04489	0.200363	0.161582	2956	tags=38%, list=22%, signal=30%	SFRP2/SFRP1/SERPINE1/THBS1/HMOX1/HGF/TIMP3/BRCA1/STK3/HMGB2/NOS3/GSK3B/ICAM1/PEA15/BMPR1B/FADD/FGG/FEM1B/RAF1/TNFAIP3
GOBP_SULFUR_COMPOUND_BIOSYNTHETIC_PROCESS	GOBP_SULFUR_COMPOUND_BIOSYNTHETIC_PROCESS	158	0.391212	1.4658	0.00323147	0.0370667	0.0298923	2526	tags=31%, list=19%, signal=25%	SCD/VCAN/LUM/FASN/DCN/ELOVL4/BGN/CHST11/GCLM/GSTA4/OGN/CSPG4/FMOD/NDST1/ACLY/ACAT1/ELOVL5/CDO1/PRELP/B4GALT5/PDK4/ACACA/SLC7A11/ST3GAL6/PAPSS2/ANGPT1/CHST6/CHPF/CHST3/DSE/GLCE/AMD1/OMD/XYLT1/B3GNT4/CHST1/B4GALT2/CHAC1/SCD5/B4GALT3/ACSL3/CTH/ACSL1/ST3GAL2/CHSY1/ACSS2/CHAC2/CSPG5/DSEL
GOBP_GOLGI_VESICLE_TRANSPORT	GOBP_GOLGI_VESICLE_TRANSPORT	305	0.359991	1.46574	0.00170617	0.0236138	0.0190432	4883	tags=51%, list=36%, signal=33%	GAS1/KIF2C/KIF11/KIF4A/CENPE/KDELR3/PROS1/INSIG1/KIF23/DYNC1I1/COPZ2/RACGAP1/SPTBN2/KIF15/MYO5A/MYO1B/SEC24C/YIF1B/RAB31/SEC23A/SURF4/SEC24D/MCFD2/MACF1/WIPI1/ANK2/HYOU1/CREB3L2/KIFAP3/KIF3C/RAB6B/NRBP1/COPB2/SNX8/KDELR2/KIF18A/KIF2A/GAS6/TFG/ARFGAP3/SEC22C/SEC13/YKT6/DCTN1/PREB/KIF22/SERPINA1/COL7A1/DYNC1LI1/SPTBN1/TBC1D14/GOLGA2/MAPK15/SPTAN1/GOLGA4/ARCN1/BICD2/GBF1/ACSL3/KIF3B/KLHL20/C16orf70/…
GOBP_DNA_RECOMBINATION	GOBP_DNA_RECOMBINATION	204	0.376811	1.46565	0.00598348	0.0569613	0.0459362	3694	tags=39%, list=27%, signal=29%	TOP2A/TRIP13/MCM2/POLQ/RAD54L/EXO1/TFRC/KPNA2/RAD51/EME1/RAD51AP1/PRKDC/GINS2/CHEK1/FEN1/MCM4/HMGB3/BRCA1/HMGB2/RECQL4/MAD2L2/TIMELESS/GINS4/RUVBL1/XRCC2/BLM/RAD21/RECQL/PGBD5/MND1/RFWD3/BRCA2/UCHL5/SUPT6H/CLCF1/MCM6/PARP1/KPNA1/MSH6/RAD51C/ZNF365/FANCD2/LIG3/IL27RA/RPA1/MORF4L1/MCM5/PSMD14/FANCB/PSMC3IP/EID3/ACTL6A/UBQLN4/MAGEF1/BRIP1/MCM8/HSPD1/TNFSF4/MSH2/MCM7/FIGNL1/CDC7/NUCKS1/RMI1/ERCC4/SMC…
GOBP_REGULATION_OF_ENDOTHELIAL_CELL_MIGRATION	GOBP_REGULATION_OF_ENDOTHELIAL_CELL_MIGRATION	149	0.392976	1.46527	0.0047069	0.0478637	0.0385995	3327	tags=38%, list=25%, signal=29%	FGFBP1/PTN/ANXA1/DCN/SMOC2/FOXC2/NRP2/PLK2/SPARC/ADAM17/THBS1/FGFR1/HMOX1/STC1/SERPINF1/SLIT2/NRP1/ATP2B4/ANXA3/APOE/ANGPT1/PDGFB/WNT7A/KLF4/ALOX12/NOS3/ADAMTS9/AGT/ABL1/AKT3/MEOX2/SCARB1/EFNA1/GPI/NOTCH1/PDCD10/RHOJ/CALR/TEK/FGF18/PIK3CB/STARD13/ITGB3/PLCG1/MAP3K3/RIN2/GPLD1/NR2F2/JUP/HDAC5/EDN1/ITGB1BP1/EGF/FGF2/VASH1/PTGS2/TGFB1
GOBP_POST_TRANSLATIONAL_PROTEIN_MODIFICATION	GOBP_POST_TRANSLATIONAL_PROTEIN_MODIFICATION	310	0.359721	1.46519	0.0012639	0.0189609	0.0152909	3571	tags=35%, list=27%, signal=27%	TNC/FN1/SPP1/VCAN/FBN1/IGFBP5/FAM20C/CALU/FSTL3/LGALS1/FSTL1/STC2/PCSK9/MFGE8/FBXO17/CCDC8/SCG2/DTL/FBXO32/SPARCL1/LTBP1/IL6/PDIA6/CDH2/PSMD2/KLHL5/APOE/SDC2/FBXL7/APP/FBXL16/PSMC1/PSMD1/GAN/PSMD11/CHRDL1/PSMD8/TF/PSMD3/CKAP4/GAS6/EPAS1/LAMB2/PSMB2/MATN3/KLHL21/ASB5/P4HB/CHML/ICMT/PSMD7/CCNF/SERPINA1/SPSB1/PSMB5/STT3B/SOCS3/SOCS6/CHGB/KLHL20/CAND1/CUL2/ASB2/PSMD14/PSMA7/DNAJC3/WDR5/AGTPBP1/CUL4A/…
GOBP_MONONUCLEAR_CELL_MIGRATION	GOBP_MONONUCLEAR_CELL_MIGRATION	151	0.390681	1.46506	0.00772138	0.0664217	0.0535656	2235	tags=27%, list=17%, signal=23%	S100A7/GREM1/S100A12/ANXA1/SERPINE1/CXCL12/CCL11/S100A14/ECM1/APOD/MSN/CCL21/ADAM17/THBS1/RARRES2/SIRPA/CD99/IL6/SLIT2/XG/C5AR1/PDGFB/APP/SLC12A2/CCL2/CD99L2/PECAM1/GAS6/DUSP1/JAM2/NBL1/MAPK3/CCL8/ICAM1/CH25H/IL27RA/CRKL/CD200/CXCR4/CCL18/CALR
GOBP_POSITIVE_REGULATION_OF_CELL_MIGRATION_INVOLVED_IN_SPROUTING_ANGIOGENESIS	GOBP_POSITIVE_REGULATION_OF_CELL_MIGRATION_INVOLVED_IN_SPROUTING_ANGIOGENESIS	18	0.57927	1.46466	0.0489396	0.210115	0.169447	3416	tags=67%, list=25%, signal=50%	FGFBP1/ANXA1/FOXC2/PLK2/HMOX1/ABL1/AKT3/RHOJ/MAP3K3/FGF2/PTGS2/KDR
GOCC_PROTEIN_COMPLEX_INVOLVED_IN_CELL_ADHESION	GOCC_PROTEIN_COMPLEX_INVOLVED_IN_CELL_ADHESION	35	0.499133	1.46364	0.044164	0.199167	0.160618	1802	tags=34%, list=13%, signal=30%	ITGA5/EMILIN1/ITGBL1/ITGA7/ITGA11/JAM3/ITGB5/ITGB8/ITGA1/ITGB1/ITGA2B/JAM2
GOBP_PROTEIN_PROCESSING	GOBP_PROTEIN_PROCESSING	188	0.379808	1.46308	0.00369805	0.0412035	0.0332284	2814	tags=34%, list=21%, signal=27%	COMP/GAS1/KLK6/SERPINE1/CES1/SERPINE2/ADAMTS2/MME/CPXM1/CPXM2/ADAM19/SPON1/BAG2/PCSK9/F3/PRNP/PLAU/ADAM17/THBS1/CPA3/LDLRAD3/CPE/PRSS3/ENPEP/PCSK6/GLI3/GSN/KLK13/PGK1/PCSK5/BCL2L12/SCG5/CTSG/ENO1/MMP14/MMP16/BACE1/C1R/PCSK1N/YME1L1/GLG1/PARP1/MYH9/PLAT/NOL3/CPM/CHAC1/ECE2/F12/PITRM1/CASP2/PCSK1/CPD/ECE1/AFG3L2/RCE1/SERPINF2/FADD/FGG/ZMPSTE24/MIPEP/IFT52/TIMM17A/NLRP7
GOBP_POSITIVE_REGULATION_OF_CELLULAR_COMPONENT_BIOGENESIS	GOBP_POSITIVE_REGULATION_OF_CELLULAR_COMPONENT_BIOGENESIS	423	0.353496	1.46304	0.00049254	0.00944598	0.00761768	4786	tags=49%, list=36%, signal=33%	ANLN/SFRP1/SOX9/CD36/FLNA/DPYSL3/S100A10/EPHB3/CAV1/EMILIN1/THY1/CCL11/LMOD1/TPM1/MAP1B/CDK5R1/TGFB3/SPAG5/COL16A1/MSN/CCL21/CDT1/SYNPO2/TFRC/MMP3/CDC42EP1/PSRC1/HYAL1/TGFBR1/DZIP1/NRP1/PLK4/WNT11/CLDN3/NLGN2/BAIAP2/GSN/DOCK11/EIF4G1/IL1RAP/MAP4K4/WNT7A/CKAP5/RASIP1/SRF/PPM1F/UBE2V2/WASF2/AGT/DNMT1/SNCA/ABL1/PTPRD/COBL/NOX4/BIN1/CSF3/FHOD1/CDC42EP3/CENPJ/FSCN1/DCTN1/PARP1/CLSTN2/OXTR/CDK5RAP2/CDH…
GOBP_EMBRYONIC_EYE_MORPHOGENESIS	GOBP_EMBRYONIC_EYE_MORPHOGENESIS	31	0.520844	1.4626	0.0431177	0.196819	0.158724	182	tags=19%, list=1%, signal=19%	EFEMP1/MFAP2/FBN2/FBN1/TWIST1/MFAP5
GOBP_POSTSYNAPSE_ORGANIZATION	GOBP_POSTSYNAPSE_ORGANIZATION	135	0.396091	1.46233	0.0122796	0.0905586	0.0730306	3385	tags=37%, list=25%, signal=28%	PTN/EPHB3/NDRG1/CDK5R1/ACTN1/DBN1/NRP2/LRP8/SPTBN2/PRNP/GAP43/EPHA4/NLGN2/CDH2/KIF1A/APOE/SLC7A11/NEFL/IL1RAP/WNT7A/WASF2/TMEM108/PTPRD/GLRB/EFNA1/NRXN2/GPHN/SHANK3/ZNF365/MTMR2/EPHA7/FZD9/LRP4/CRKL/EPHB2/FYN/OPA1/ARF4/DHX36/LRRC4/TIAM1/RELN/CAMK2B/EPHB1/NEFH/ACTR2/ACTB/PDLIM5/KALRN/DNM3
GOBP_NEGATIVE_REGULATION_OF_CELL_CYCLE_G2_M_PHASE_TRANSITION	GOBP_NEGATIVE_REGULATION_OF_CELL_CYCLE_G2_M_PHASE_TRANSITION	85	0.425594	1.46229	0.0158284	0.105254	0.0848816	3807	tags=48%, list=28%, signal=35%	AURKA/FHL1/PLK1/AURKB/DTL/CDC6/CHEK1/PSMD2/BRCA1/FBXL7/PSMC1/PSMD1/TOPBP1/BLM/HMGA2/RAD21/PSMD11/PSMD8/PSMD3/DONSON/CLSPN/PSMB2/PSMD7/PSMB5/BRSK1/PSMD14/PSMA7/AVEN/PSMC4/CUL1/PSMC2/PSMD5/VPS4A/TAOK1/PSMC3/PSMB6/PSMD4/PSMD10/PSME3/PSMD12/PSMB7
GOBP_IMPORT_INTO_NUCLEUS	GOBP_IMPORT_INTO_NUCLEUS	130	0.400158	1.4622	0.00747789	0.0651103	0.0525079	4725	tags=54%, list=35%, signal=35%	CD36/FLNA/SMO/PRICKLE1/ECT2/APOD/KPNA2/RAB23/SIX2/GLI3/BAG3/NUP155/ANGPT1/CSE1L/KPNA3/LEP/PPP3CA/NUP153/NUP107/NOLC1/SEC13/NUP188/PKIG/KPNA1/FAM53C/TNPO3/GEMIN5/IPO13/KPNA6/TRIM28/MAPK1/MAPK14/IPO9/NUP85/KPNB1/NUP133/IPO7/KPNA4/HSP90AB1/TNPO1/IPO11/RAN/STAT3/JUP/SNRPB/NUP93/HYAL2/APPL1/SNRPD1/TGFB1/IPO8/MDFIC/TNPO2/APPL2/NUTF2/TPR/BACH2/ZIC1/LRRK2/BMP4/SNRPG/GEMIN4/GEMIN6/TARDBP/NXT2/NUP62/NUP98/…
GOBP_AORTIC_VALVE_MORPHOGENESIS	GOBP_AORTIC_VALVE_MORPHOGENESIS	30	0.526919	1.46207	0.0416667	0.19262	0.155338	2483	tags=53%, list=18%, signal=44%	SOX9/TWIST1/EMILIN1/HEYL/SLIT2/ELN/SNAI2/SNAI1/NOS3/TIE1/EFNA1/NKX2-5/JAG1/NOTCH1/GATA5/RB1
GOBP_TELOMERE_MAINTENANCE_VIA_TELOMERE_LENGTHENING	GOBP_TELOMERE_MAINTENANCE_VIA_TELOMERE_LENGTHENING	60	0.447846	1.46153	0.0406791	0.190444	0.153583	5223	tags=65%, list=39%, signal=40%	NEK2/AURKB/RAD51/CCT5/CCT2/CCT4/PARP1/DCLRE1B/TNKS1BP1/MAPK3/MAPK15/NEK7/RPA1/PKIB/CCT7/DHX36/MAPK1/RFC1/SMG6/HSP90AB1/ERCC4/SMG5/GNL3L/MAPKAPK5/TNKS2/CCT8/TERF2/CCT6A/PTGES3/EXOSC10/CCT3/TERT/HSP90AA1/RTEL1/TERF1/ACD/TNKS/ATR/XRN1
GOBP_REGULATION_OF_DNA_REPLICATION	GOBP_REGULATION_OF_DNA_REPLICATION	85	0.42534	1.46142	0.0158284	0.105254	0.0848816	3783	tags=46%, list=28%, signal=33%	CCNA2/CDT1/RFC3/CDC6/JUN/EREG/SMC3/SLFN11/RFC4/TIMELESS/EGFR/BLM/GLI2/FBXO5/BRCA2/DONSON/GTPBP4/CACYBP/TIPIN/LIG3/RFC2/E2F7/SENP2/PCNA/ESCO2/DBF4/TNFAIP1/DHX9/ZMPSTE24/CDC7/NUCKS1/BCAR3/USP37/EGF/DBF4B/DACH1/ZRANB3/ACVRL1/PPP2R1A
GOBP_POSITIVE_REGULATION_OF_CELLULAR_PROTEIN_CATABOLIC_PROCESS	GOBP_POSITIVE_REGULATION_OF_CELLULAR_PROTEIN_CATABOLIC_PROCESS	123	0.402358	1.46134	0.0125248	0.0913497	0.0736686	3770	tags=36%, list=28%, signal=26%	LDLR/CDC20/AURKA/CAV1/TRIB3/PRICKLE1/PLK1/MSN/BAG2/PLK2/PCSK9/LRP1/NUPR1/DACT1/DAB2/RDX/APOE/PSMC1/USP13/UBE2V2/RNF40/UBQLN1/GSK3B/SMURF1/PSMC4/MAGEF1/PSMC2/RGN/USP5/SIRT2/CTSC/SOCS5/TNFAIP3/TMTC3/VGLL4/PSMC3/EGF/ZYG11B/RNF139/VCP/PSMD10/RAD23A/DVL1/ARIH1
GOMF_P53_BINDING	GOMF_P53_BINDING	57	0.450761	1.46129	0.0485991	0.209091	0.16862	5784	tags=65%, list=43%, signal=37%	NUAK1/BCL2L12/PRMT5/BLM/MSX1/RFWD3/SETD7/GSK3B/TP53BP2/SMARCA4/TRIM24/USP7/HSPD1/USP10/ANKRD1/SMARCB1/BRD4/MAPKAPK5/PSME3/BRD7/TRIAP1/CHD8/RNF20/SMYD2/TP53RK/HIF1A/EP300/MDM2/TP53BP1/CDKN2AIP/MUC1/TAF3/EHMT1/CREBBP/DUSP26/TAF1/DAXX
GOCC_ANAPHASE_PROMOTING_COMPLEX	GOCC_ANAPHASE_PROMOTING_COMPLEX	18	0.577909	1.46122	0.0489396	0.210115	0.169447	1504	tags=28%, list=11%, signal=25%	CDC20/BUB1B/UBE2C/MAD2L2/CDC27
GOBP_RESPONSE_TO_INORGANIC_SUBSTANCE	GOBP_RESPONSE_TO_INORGANIC_SUBSTANCE	469	0.349933	1.46108	0.000157311	0.00417541	0.00336725	2471	tags=29%, list=18%, signal=24%	S100A8/KRT14/COL1A1/ANXA1/CRYAB/PYCR1/CLIC4/CD36/MT1X/PLN/ADA/CAV1/SPHK1/MT2A/PDGFRB/COL18A1/MMP9/MT1G/CCNA2/FSTL3/GGH/MAP1B/NDRG1/AKR1B1/ECT2/CASQ2/CCNB1/MT1E/SPARC/PRNP/HMGCS1/SOD3/ADCY7/S100A16/MMP3/THBS1/CYBRD1/HMOX1/MAOB/SIRPA/RAD51/CPNE8/KCNMB1/KCNMB4/SERPINF1/IL6/LOXL2/HGF/SYT1/BNIP3/RASAL1/G6PD/JUN/ATP2B4/GSN/AQP9/NEFL/ADAM9/NPC1/AXL/BMP6/APP/CDK4/GPR37/PAM/AVPR1A/SCGB1A1/KLF4/TIMELESS/MT…
GOMF_TAU_PROTEIN_BINDING	GOMF_TAU_PROTEIN_BINDING	44	0.478808	1.46108	0.0333293	0.169431	0.136637	4668	tags=61%, list=35%, signal=40%	MAP1A/BAG2/HSPA2/MAP2/APOE/SNCA/BIN1/DCTN1/GSK3B/PPP2CB/BRSK1/FYN/HSP90AB1/TAOK1/ACTB/FKBP4/BRSK2/MARK2/PPP5C/AATF/ROCK1/PICALM/ROCK2/TAOK2/HSP90AA1/EP300/CLU
GOBP_POSITIVE_REGULATION_OF_CHROMOSOME_ORGANIZATION	GOBP_POSITIVE_REGULATION_OF_CHROMOSOME_ORGANIZATION	131	0.398784	1.46075	0.00735245	0.0648439	0.0522931	4328	tags=45%, list=32%, signal=31%	NEK2/CCNB1/AURKB/CDT1/PHF19/FEN1/BRCA1/IL1B/SREBF1/CCT5/RAD21/DNMT1/DNMT3B/CCT2/CCT4/RNF40/JARID2/MAPK3/MAPK15/CTNNB1/MYB/NEK7/PKIB/CCT7/TRIM28/LIF/WDR5/DHX36/MAPK1/ARRB1/SNW1/NAP1L2/MORC2/SMARCB1/PAF1/RUVBL2/BRD4/MAPKAPK5/RIF1/TNKS2/C6orf89/PINK1/JDP2/PAXIP1/CCT8/BRD7/ERCC1/PPARGC1A/TPR/AUTS2/TERF2/CCT6A/PIWIL2/ING2/CCT3/LRRK2/PIH1D1/ISL1/RNF20
GOBP_POSITIVE_REGULATION_OF_ENDOCYTOSIS	GOBP_POSITIVE_REGULATION_OF_ENDOCYTOSIS	89	0.42296	1.46052	0.0128001	0.0929083	0.0749255	2611	tags=29%, list=19%, signal=24%	SFRP4/GREM1/SERPINE1/CD36/PCSK9/CCL21/LRP1/CLIP3/ANXA2/DAB2/RAB31/APOE/AXL/ANGPT1/CD14/SNCA/TF/PPP3CA/APLN/SELE/AP2A1/ITSN1/ARRB1/LDLRAP1/SH3GL1/CBL
GOBP_ACTIN_FILAMENT_ORGANIZATION	GOBP_ACTIN_FILAMENT_ORGANIZATION	351	0.355581	1.45969	0.000721156	0.0123088	0.00992636	3280	tags=34%, list=24%, signal=27%	CALD1/ACTC1/SFRP1/CXCL12/TPM2/MYADM/FLNA/DPYSL3/S100A10/CCL11/LMOD1/TPM1/RGS4/ACTN1/TGFB3/DIAPH3/DBN1/PLS3/SH3KBP1/SVIL/CCL21/SPTBN2/GAS7/SYNPO2/CDC42EP1/MYO5A/ESPN/TGFBR1/SLIT2/ELN/NEBL/NRP1/RAC3/WNT11/MYO1B/ENAH/BAIAP2/CFL2/ITGB5/STMN1/GSN/RDX/CORO1C/SORBS1/MAD2L2/PLEKHG2/CORO6/SRF/PPM1F/WASF2/RND3/GAS2L3/ABL1/ARHGAP28/TF/MYO1D/COBL/MTPN/NOX4/EFS/BIN1/CSF3/FHOD1/CDC42EP3/FSCN1/TPM4/TMOD1/TPM3/W…
GOBP_PRODUCTION_OF_SMALL_RNA_INVOLVED_IN_GENE_SILENCING_BY_RNA	GOBP_PRODUCTION_OF_SMALL_RNA_INVOLVED_IN_GENE_SILENCING_BY_RNA	39	0.484728	1.45805	0.0440457	0.19892	0.160418	5456	tags=67%, list=41%, signal=40%	IL6/MAP2K1/MYCN/EGFR/PPP3CA/MYOCD/LIN28B/SMAD1/ZMPSTE24/STAT3/TSNAX/NCOR2/TGFB1/SNIP1/ADAR/DICER1/ZC3H7B/TERT/BMP4/ZC3H7A/TRIM71/PUM1/TSN/SMAD2/HNRNPA2B1/PRKRA
GOCC_UBIQUITIN_LIGASE_COMPLEX	GOCC_UBIQUITIN_LIGASE_COMPLEX	226	0.369026	1.45787	0.00373076	0.0413619	0.0333561	5172	tags=45%, list=38%, signal=28%	CDC20/CBX2/BUB1B/UBE2C/CKS1B/FBXO17/DTL/FBXO32/BRCA1/CKS2/FBXL7/GPR37/MAD2L2/FBXL16/GAN/RNF40/CDC27/CACYBP/KCTD5/KLHL21/CCNF/RMND5A/BARD1/SPSB1/AMFR/NEDD4/KLHL20/CAND1/CUL2/ASB2/DYRK2/CUL4A/TRAF7/KCTD10/TNFAIP1/FBXL18/PCGF6/FBXL22/CUL1/ATG3/CBX4/RNF11/FAM8A1/RANBP9/LMO7/FBXL20/SKP2/FBXW5/ENC1/DCUN1D5/KCTD2/KLHL13/CDKN1B/CBX8/ANAPC11/ZYG11A/RNF168/ZYG11B/MKLN1/RAD18/UBE4B/FBXO31/RNF2/ASB1/CBLL1/DC…
GOBP_CELL_COMMUNICATION_INVOLVED_IN_CARDIAC_CONDUCTION	GOBP_CELL_COMMUNICATION_INVOLVED_IN_CARDIAC_CONDUCTION	50	0.462995	1.45726	0.0377066	0.181968	0.146747	2942	tags=44%, list=22%, signal=35%	DSC2/DSP/FLNA/CAV1/GJA1/CASQ2/CACNA2D1/NUP155/ANK2/ATP1A2/ATP1A1/GJA5/CACNA1C/DSG2/GJC1/CAMK2D/TBX18/CALM1/RYR2/JUP/CALM3/SCN4B
GOBP_EMBRYONIC_MORPHOGENESIS	GOBP_EMBRYONIC_MORPHOGENESIS	497	0.347135	1.45521	0.000200165	0.00489779	0.00394981	2531	tags=29%, list=19%, signal=24%	SFRP2/SULF1/CTHRC1/FN1/COL5A1/GREM1/COL5A2/EFEMP1/ITGA5/MFAP2/FBN2/COL11A1/PRRX1/SFRP1/TEAD2/SOX9/FBN1/TWIST1/MYADM/COL6A1/COL12A1/MFAP5/COL8A1/TXNRD1/MMP9/HOXC10/SMO/INHBA/PRICKLE1/INSIG1/GJA1/COL4A2/FOXC2/TGFB3/RBPMS2/CYP26B1/OSR2/LRIG1/DKK1/CHST11/SLC9A3R1/MMP2/ITGA7/HOXC9/GJB6/ROR2/ATP6V1B1/TGFB1I1/SOX7/RBP4/HOXD13/HYAL1/LRIG3/TGFBR1/MAFB/NDST1/STIL/WNT11/SOX2/DACT1/SIX2/FZD7/GLI3/ITGB5/VAX2/…
GOBP_UNSATURATED_FATTY_ACID_BIOSYNTHETIC_PROCESS	GOBP_UNSATURATED_FATTY_ACID_BIOSYNTHETIC_PROCESS	41	0.480873	1.45517	0.0402713	0.189384	0.152728	1225	tags=29%, list=9%, signal=27%	SCD/ANXA1/FADS2/PTGIS/ELOVL4/DEGS1/PTGS1/ELOVL5/PTGDS/AVPR1A/ALOX12/IL1B
GOCC_MEMBRANE_MICRODOMAIN	GOCC_MEMBRANE_MICRODOMAIN	290	0.36078	1.45499	0.000827049	0.013815	0.0111411	2368	tags=28%, list=18%, signal=24%	SULF1/PTGIS/CD36/MYADM/ARID3A/CNTN1/S100A10/CAV1/MME/THY1/SMO/TUBA1A/GJA1/LRP8/SLC9A3R1/STOM/PRNP/SLC2A1/CLIP3/TUBA1B/PDPN/ADAM17/AHNAK/CAV2/HMOX1/ANXA2/EHD2/TGFBR1/HAS2/F2R/CDH2/ATP2B4/DPP4/DMD/CORO1C/GPM6B/SORBS1/LAMP2/NPC1/ANGPT1/MAL/APP/PGK1/P2RX1/MALL/SGCA/ITGA1/ATP1A2/SLC6A2/ATP1A1/EGFR/CD14/ITGB1/NOS3/OLR1/RTN4R/LY6K/CAPN2/PRKAR2A/BACE1/KIF18A/MYO1D/PECAM1/TUBB/SCARB1/BVES/SLC25A5/BAALC/MA…
GOMF_PROTEIN_SERINE_THREONINE_KINASE_ACTIVATOR_ACTIVITY	GOMF_PROTEIN_SERINE_THREONINE_KINASE_ACTIVATOR_ACTIVITY	35	0.496099	1.45474	0.0457413	0.202633	0.163413	3598	tags=40%, list=27%, signal=29%	CDK5R1/CKS1B/CCNB1/CKS2/STK3/MAP2K1/FAM20A/INCENP/DBF4/CALM1/CALM3/TAOK1/DBF4B/CCNK
GOBP_SIGNALING_RECEPTOR_LIGAND_PRECURSOR_PROCESSING	GOBP_SIGNALING_RECEPTOR_LIGAND_PRECURSOR_PROCESSING	28	0.533027	1.4538	0.0472175	0.2064	0.16645	3250	tags=50%, list=24%, signal=38%	CES1/MME/CPA3/ENPEP/PCSK6/PCSK5/SCG5/CTSG/PCSK1N/ECE2/PCSK1/ECE1/FURIN/CMA1
GOBP_NEGATIVE_REGULATION_OF_PHOSPHORYLATION	GOBP_NEGATIVE_REGULATION_OF_PHOSPHORYLATION	319	0.356615	1.453	0.00102933	0.0163647	0.0131973	3379	tags=37%, list=25%, signal=28%	SFRP2/UCHL1/SERPINB3/GREM1/CD109/SFRP1/TWIST1/MYADM/CAV1/EMILIN1/THY1/RGS2/TRIB3/PBK/RGS4/INHBA/PLK1/CCNB1/DKK1/PRNP/NUPR1/SIRPA/WWTR1/SLIT2/HGF/PRKDC/DUSP14/LATS2/DMD/BDKRB2/CORO1C/APOE/ERRFI1/HEG1/EIF4G1/ANGPT1/ENPP1/RASIP1/CDKN2D/YWHAG/GPRC5A/IL1B/PPM1F/SFN/SPAG9/ADARB1/AGT/SNCA/ABL1/PRKAR2A/PID1/IRS2/DUSP5/PARD3/DBNDD1/MYOCD/DUSP1/DUSP3/BDKRB1/DDIT4/SH2B3/PKIG/VPS25/RASSF2/CDKN1C/SOCS3/EPHA1/…
GOBP_REGULATION_OF_STRESS_ACTIVATED_PROTEIN_KINASE_SIGNALING_CASCADE	GOBP_REGULATION_OF_STRESS_ACTIVATED_PROTEIN_KINASE_SIGNALING_CASCADE	154	0.386471	1.45254	0.00741021	0.0650109	0.0524278	2092	tags=23%, list=16%, signal=20%	SFRP2/SERPINB3/SFRP1/SPHK1/FOXM1/PBK/TNFRSF19/SEMA3A/CCL21/SIRPA/TPD52L1/HGF/DACT1/FZD7/MYC/NOD2/MAP4K4/APP/STK3/WNT7A/MAP2K1/TGFB2/EGFR/IL1B/MAPK8IP2/LEP/RAP2A/MFHAS1/DUSP1/DUSP3/MAGI3/GADD45B/MAPK3/RASSF2/RAPGEF1/PDCD10
GOBP_POSITIVE_REGULATION_OF_MICROTUBULE_POLYMERIZATION_OR_DEPOLYMERIZATION	GOBP_POSITIVE_REGULATION_OF_MICROTUBULE_POLYMERIZATION_OR_DEPOLYMERIZATION	29	0.525569	1.45246	0.0432612	0.197082	0.158936	3799	tags=52%, list=28%, signal=37%	MAP1B/CDK5R1/PSRC1/CKAP5/STMN2/DCTN1/CDK5RAP2/CLIP1/MAPRE1/KATNB1/SPAST/MAPT/AKAP9/NAV3/DRG1
GOBP_NEURON_PROJECTION_GUIDANCE	GOBP_NEURON_PROJECTION_GUIDANCE	252	0.364047	1.45136	0.00428352	0.0448695	0.0361849	3130	tags=37%, list=23%, signal=29%	PALLD/CXCL12/TUBB3/EPHB3/SMO/CDK5R1/TUBB2B/NRP2/SH3KBP1/GFRA3/SEMA3A/SPTBN2/LRP1/EFNB2/NOTCH3/GAP43/BOC/NEXN/EPHA4/PDLIM7/DPYSL2/LAMA2/SLIT2/EPHA3/EGR2/NRP1/NCAM1/EPHB4/FOXD1/ENAH/GLI3/NOTCH2/NRTN/APP/SEMA3D/PLXNA1/SHC1/GLI2/CRMP1/EFNA3/NEO1/PTPN11/TRIO/DPYSL4/PLXND1/IRS2/KLF7/KIF5B/LAMB2/EFNA1/SEMA7A/SEMA3G/NGFR/SEMA4F/SPTBN1/SHANK3/MAPK3/SPTAN1/GAB2/GPC1/EPHA7/GRB2/CHN1/DLX5/EPHA1/SEMA5B/NOTCH1…
GOBP_MUSCLE_ORGAN_DEVELOPMENT	GOBP_MUSCLE_ORGAN_DEVELOPMENT	270	0.360797	1.45135	0.00186351	0.0251033	0.0202445	2354	tags=33%, list=18%, signal=27%	LOX/DSP/TAGLN/COL11A1/ACTC1/SGCE/CRYAB/COL6A3/TWIST1/CENPF/DCN/CAV1/MYLK/FHL1/TPM1/HEYL/SMO/SMTN/FOXC2/CYP26B1/SVIL/ITGA7/ITGA11/EGR1/TEAD4/CAV2/NUPR1/LAMA2/TGFBR1/ELN/EGR2/JPH2/DMD/CFL2/EFEMP2/HEG1/BCL9L/MSC/SGCD/PITX1/MAPK12/TGFB2/SGCA/MRAS/ZFPM2/CNTFR/MSX1/ADARB1/HOXD10/PPP3CA/POPDC3/WNT2/MEOX2/SKI/TNNI3/MKX/MYOCD/MTPN/SGCB/RBM24/FOXL2/FHL3/EGR3/FZD2/NLN/TCF15/SHOX2/HBEGF/BVES/CHODL/IGF1/MEF2A…
GOBP_TELOMERE_CAPPING	GOBP_TELOMERE_CAPPING	34	0.499682	1.45107	0.0478469	0.207431	0.167282	5082	tags=68%, list=38%, signal=42%	NEK2/AURKB/PRKDC/DCLRE1B/MAPK3/MAPK15/NEK7/PKIB/USP7/MAPK1/SMG6/ERCC4/MAPKAPK5/TFIP11/TNKS2/ERCC1/TERF2/XRCC1/DCLRE1A/RTEL1/TERF1/ACD/TNKS
GOBP_REGULATION_OF_MONONUCLEAR_CELL_MIGRATION	GOBP_REGULATION_OF_MONONUCLEAR_CELL_MIGRATION	92	0.419013	1.45047	0.0138482	0.0962767	0.077642	2929	tags=35%, list=22%, signal=27%	S100A7/GREM1/SERPINE1/CXCL12/S100A14/ECM1/APOD/MSN/CCL21/ADAM17/THBS1/RARRES2/SLIT2/C5AR1/APP/CCL2/CD99L2/GAS6/DUSP1/JAM2/NBL1/MAPK3/IL27RA/CRKL/CD200/CALR/CCR1/MAPK1/FADD/CCR7/OXSR1/WNK1
GOBP_REGULATION_OF_DNA_METABOLIC_PROCESS	GOBP_REGULATION_OF_DNA_METABOLIC_PROCESS	258	0.363084	1.44999	0.00386895	0.0423691	0.0341684	3502	tags=38%, list=26%, signal=28%	GREM1/TWIST1/PDGFRB/FOXM1/SMOC2/NEK2/GJA1/AURKB/POLQ/CDT1/TFRC/KPNA2/RFC3/RAD51/RAD51AP1/IL6/HGF/PRKDC/CHEK1/MYC/ANXA3/EYA2/BRCA1/PDGFB/RFC4/MAD2L2/KLF4/TIMELESS/PRMT5/EGFR/USP1/FGFR4/BLM/HMGA2/CCT5/UBE2V2/DEK/CCT2/CCT4/DUSP1/SUPT6H/TFDP1/CLCF1/PARP1/EYA1/KPNA1/MSH6/PARG/MAPK3/MAPK15/ZNF365/IL27RA/NEK7/PKIB/RFC2/CCT7/FANCB/TRIM28/EYA4/PCNA/RLF/CUL4A/DHX36/UBQLN4/USP7/MAPK1/MAGEF1/DHX9/RGN/SMG6/ZM…
GOBP_REGULATION_OF_CELLULAR_PROTEIN_LOCALIZATION	GOBP_REGULATION_OF_CELLULAR_PROTEIN_LOCALIZATION	445	0.348989	1.44961	0.000381677	0.0081045	0.00653584	4624	tags=47%, list=34%, signal=32%	PTN/CD36/FLNA/CDCA5/SMO/GPC6/CDK5R1/INSIG1/PLK1/ECT2/APOD/MAP1A/MSN/ABCA12/STOM/LRP1/PRNP/CLIP3/CDT1/TFRC/YWHAQ/RAB23/LRRC15/E2F1/NDC80/WWTR1/MAP2/CCNE1/EPHA3/GPC4/LATS2/CDH2/DAB2/ATP2B4/SREBF2/GLI3/GSN/RDX/GPM6B/SORBS1/SLC7A11/GTSE1/TP53INP2/BAG3/ANGPT1/CCNE2/RAB11FIP5/GLIS2/EGFR/SYT11/YWHAG/MMP14/ITGB1/IL1B/SREBF1/CCT5/PPM1F/SFN/CLTC/LEP/PTPN11/YWHAZ/PID1/MFHAS1/CCT2/SAE1/CCT4/NOLC1/GAS6/KIF5B/…
GOBP_RNA_EXPORT_FROM_NUCLEUS	GOBP_RNA_EXPORT_FROM_NUCLEUS	99	0.411955	1.44781	0.0166879	0.108642	0.0876135	5914	tags=70%, list=44%, signal=39%	NUP155/NUP205/NUP153/NUP107/EIF4A3/SEC13/SUPT6H/NUP188/THOC5/DDX19A/XPO5/MCM3AP/FYTTD1/DHX38/RAE1/NUP85/ABCE1/DHX9/SDAD1/SLBP/SMG6/NUP133/POLR2D/KHDRBS1/SMG7/RAN/ENY2/NUP160/NUP93/SMG5/NCBP1/UPF2/CPSF2/XPO1/LSG1/CPSF6/EIF4E/PCID2/FIP1L1/SSB/CPSF3/POLDIP3/NUP37/RIOK2/TPR/ALKBH5/NUP62/NUP98/NUP214/NUP50/SEH1L/NUP210/NXT1/IWS1/CPSF4/LTV1/NCBP2/HHEX/NSUN2/RBM15B/HNRNPA2B1/RRS1/UPF1/THOC2/RBM8A/RNPS1/…
GOBP_ERK1_AND_ERK2_CASCADE	GOBP_ERK1_AND_ERK2_CASCADE	257	0.362422	1.44756	0.00243295	0.0304799	0.0245804	2874	tags=34%, list=21%, signal=27%	S100A7/FN1/FAM83D/SOX9/CD36/EMILIN1/PDGFRB/CCL11/SLC9A3R1/CHI3L1/IQGAP3/CCL21/LRP1/GPNMB/PDGFC/AKAP12/NPNT/SIRPA/P2RY6/NRP1/F2R/MYC/TNFAIP8L3/C5AR1/NOD2/TIMP3/APOE/ERRFI1/NOTCH2/ANGPT1/PDGFB/APP/KLF4/MAP2K1/PRMT5/EGFR/PDGFRA/FGFR4/IL1B/SHC1/PTPN11/ABL1/TF/CCL2/YWHAZ/MFHAS1/GAS6/DUSP1/DUSP3/SEMA7A/OXTR/IGF1/WNK2/MAPK3/CCL8/ICAM1/EPHA7/RAPGEF1/PLA2G5/CRKL/NOTCH1/CCL18/EPHB2/TEK/FRS2/LIF/NDRG2/LMO3/…
GOBP_REGULATION_OF_GLUCOSE_TRANSMEMBRANE_TRANSPORT	GOBP_REGULATION_OF_GLUCOSE_TRANSMEMBRANE_TRANSPORT	62	0.442215	1.44744	0.031213	0.163204	0.131615	3685	tags=47%, list=27%, signal=34%	TRIB3/EDNRA/SLC2A1/CLIP3/CLTCL1/SORBS1/ADIPOR2/ENPP1/IL1B/LEP/PTPN11/PID1/IRS2/IGF1/MEF2A/PEA15/NR4A3/MAPK14/HK2/FGF19/PRKCI/EDN1/OSBPL8/APPL1/RPS6KB1/STXBP4/ADIPOQ/AKT2/APPL2
GOBP_REGULATION_OF_SUPRAMOLECULAR_FIBER_ORGANIZATION	GOBP_REGULATION_OF_SUPRAMOLECULAR_FIBER_ORGANIZATION	291	0.358128	1.44564	0.00267133	0.0324287	0.026152	3577	tags=38%, list=27%, signal=29%	LDLR/AEBP1/SFRP1/CRYAB/TPX2/CXCL12/MYADM/FLNA/S100A10/EMILIN1/CCL11/LMOD1/TPM1/RGS4/MAP1B/CDK5R1/TGFB3/DBN1/SVIL/MAP1A/CCL21/SPTBN2/CLIP3/SYNPO2/CDC42EP1/PSRC1/TGFBR1/MAP2/SLIT2/ELN/NRP1/WNT11/BAIAP2/CFL2/STMN1/GSN/RDX/APOE/EFEMP2/APP/PLEKHG2/CKAP5/PPM1F/WASF2/SNCA/ABL1/ARHGAP28/MTPN/NOX4/BIN1/CSF3/FHOD1/CDC42EP3/STMN2/DCTN1/TMOD1/TBCD/MAP6D1/CDK5RAP2/CDH5/WASF3/SPTBN1/SHANK3/DSTN/SPTAN1/ICAM1/GR…
GOBP_ENDOCRINE_PROCESS	GOBP_ENDOCRINE_PROCESS	74	0.42717	1.44562	0.0340538	0.171888	0.138618	3250	tags=47%, list=24%, signal=36%	CES1/MME/GAL/INHBA/GJA1/CPA3/ENPEP/F2R/FOXD1/BMP6/RAB11FIP5/AVPR1A/PCSK5/CTSG/NOS3/IL1B/LEP/AGT/AGTR1/PTPN11/CRY1/CRH/C1QTNF1/OXTR/APLN/RASL10B/INHBB/KRAS/ECE1/SERPINF2/INHA/RAB11FIP1/EDN1/TMF1/CMA1
GOBP_CELLULAR_RESPONSE_TO_EXTRACELLULAR_STIMULUS	GOBP_CELLULAR_RESPONSE_TO_EXTRACELLULAR_STIMULUS	186	0.375691	1.44448	0.00753159	0.065253	0.052623	3537	tags=38%, list=26%, signal=28%	SFRP2/POSTN/COL1A1/TNC/DSC2/PTN/SFRP1/PCSK9/MN1/NUAK1/SLC2A1/RRAGD/HMOX1/JUN/SREBF2/PDK4/SNAI2/LAMP2/EIF4G1/AXL/AVPR1A/WIPI1/RRAGC/SRF/NUDT1/SREBF1/LEP/KRT20/LPL/MYOCD/GAS6/FOSL1/NUDT15/KLF10/EIF2S1/MAPK3/ICAM1/FNIP1/PPM1D/GAS2L1/INHBB/BRSK1/TBL2/HSPA5/SRD5A1/UCN2/TRIM24/MAP1LC3A/MAPK1/CBL/BRIP1/WNT2B/NCOA1/SNW1/GABARAPL2/ULK1/CPEB4/FOLR2/MAP1LC3B/PRKAA2/PDK2/LYN/FOXA3/XPR1/ASGR1/PHEX/RALB/ATF3/U…
GOBP_NEGATIVE_REGULATION_OF_MUSCLE_CELL_APOPTOTIC_PROCESS	GOBP_NEGATIVE_REGULATION_OF_MUSCLE_CELL_APOPTOTIC_PROCESS	29	0.521993	1.44258	0.0482529	0.208364	0.168034	1832	tags=38%, list=14%, signal=33%	SFRP2/HSPB6/HMOX1/NUPR1/BAG3/ALOX12/DNMT1/MYOCD/IGF1/NOL3/NKX2-5
GOBP_GLIAL_CELL_DEVELOPMENT	GOBP_GLIAL_CELL_DEVELOPMENT	97	0.412914	1.44104	0.0198148	0.12029	0.097007	3717	tags=44%, list=28%, signal=32%	S100A8/S100A9/LDLR/SMO/NDRG1/CDK6/ROR2/LRP1/VIM/IL6/PHGDH/C5AR1/B4GALT5/GSN/TSPAN2/APP/ZNF488/EGFR/PARD3/SKI/LAMB2/WASF3/DAG1/EIF2B3/KRAS/CNTNAP1/CSPG5/NTRK2/SIRT2/ARHGEF10/ROR1/SOX11/TPPP/LYN/NCSTN/LGI4/PLP1/EIF2B2/MAPT/AKT2/MT3/DICER1/PRX
GOCC_LAMELLIPODIUM	GOCC_LAMELLIPODIUM	173	0.37929	1.44076	0.00747737	0.0651103	0.0525079	3301	tags=37%, list=25%, signal=28%	ACTG2/ACTC1/PALLD/ACTA2/FAP/DPYSL3/TUBB3/MYLK/MYH10/DBN1/CSPG4/PDPN/FGD1/PARVB/RAC3/PDLIM4/CDH2/ENAH/DPP4/STX2/GSN/RDX/CORO1C/IGF2BP1/APP/KITLG/ITGB1/APBB1/WASF2/NRBP1/PLXND1/STMN2/P4HB/FSCN1/ANTXR1/WASF3/SRGAP2/APC/SORBS2/DAG1/APBB2/ITSN1/SYNE2/ITGAV/NCKAP1/ITGB3/RAB3IP/FGD4/PIP5K1A/CDC42BPA/PLCG1/CDC42BPB/MYO10/WASF1/FER/IQGAP2/CYFIP1/ILK/ACTR2/CD177/ITGB1BP1/PODXL/NF2/ACTB
GOBP_RESPONSE_TO_INTERLEUKIN_1	GOBP_RESPONSE_TO_INTERLEUKIN_1	174	0.379175	1.44032	0.00836425	0.0699515	0.0564121	3807	tags=41%, list=28%, signal=30%	ANXA1/SFRP1/PTGIS/SOX9/CCL11/CHI3L1/CCL21/AKAP12/EGR1/ADAMTS12/SIRPA/HYAL1/IL6/HAS2/PSMD2/NOD2/IL1RAP/APP/PSMC1/PSMD1/IL1B/PSMD11/PSMD8/SNCA/IRAK1/CCL2/PSMD3/RORA/PSMB2/PSMD7/MAPK11/TRIM63/MAPK3/PSMB5/CCL8/SELE/ICAM1/CCL18/PSMD14/HDAC4/CHUK/PSMA7/PELI1/PSMC4/CUL1/PSMC2/CCL26/MAP3K3/IL1R1/PELI3/NLRP7/PSMD5/CEBPB/USP10/ANKRD1/PRKCI/ABCC2/HYAL2/EDN1/PSMC3/IRAK3/PELI2/PSMB6/PSMD4/PSMD10/PSME3/XCL1/SQ…
GOBP_POSITIVE_REGULATION_OF_ERK1_AND_ERK2_CASCADE	GOBP_POSITIVE_REGULATION_OF_ERK1_AND_ERK2_CASCADE	165	0.380894	1.43962	0.01013	0.0802205	0.0646935	2791	tags=32%, list=21%, signal=25%	S100A7/CD36/PDGFRB/CCL11/CHI3L1/CCL21/LRP1/GPNMB/PDGFC/AKAP12/NPNT/P2RY6/NRP1/F2R/TNFAIP8L3/C5AR1/NOD2/APOE/NOTCH2/ANGPT1/PDGFB/APP/MAP2K1/EGFR/PDGFRA/FGFR4/SHC1/PTPN11/ABL1/CCL2/MFHAS1/GAS6/SEMA7A/MAPK3/CCL8/ICAM1/RAPGEF1/PLA2G5/CRKL/NOTCH1/CCL18/TEK/NPTN/FGF18/CCR1/ARRB1/SERPINF2/FGG/CCL26/CCR7/HTR2C/FGF19
GOBP_HEART_GROWTH	GOBP_HEART_GROWTH	74	0.425331	1.43939	0.0354437	0.175651	0.141653	3379	tags=47%, list=25%, signal=36%	RGS2/RGS4/GJA1/FOXC2/CCNB1/RBP4/TGFBR1/G6PD/HEG1/GATA6/TGFB2/ZFPM2/PI16/WNT2/JARID2/MAPK11/IGF1/BASP1/SAV1/NOTCH1/SORBS2/SMAD1/TBX5/MAPK1/MAPK14/DUSP9/PRKAR1A/FGFR2/VGLL4/EDN1/WT1/AKAP13/FGF2/PDLIM5/NOG
GOBP_INTRINSIC_APOPTOTIC_SIGNALING_PATHWAY_IN_RESPONSE_TO_DNA_DAMAGE	GOBP_INTRINSIC_APOPTOTIC_SIGNALING_PATHWAY_IN_RESPONSE_TO_DNA_DAMAGE	81	0.420299	1.43906	0.0257539	0.14077	0.113524	3332	tags=36%, list=25%, signal=27%	SFRP2/CXCL12/HMOX1/NUPR1/E2F1/TMEM109/PRKDC/SNAI2/BRCA1/SNAI1/BCL2L12/CDKN2D/SFN/ABL1/BRCA2/NFATC4/DDIT4/MSH6/HIC1/MCL1/DYRK2/CASP2/HIPK1/MSH2/SNW1/BCL2L2/BOK/SKIL/HTRA2
GOBP_REGULATION_OF_EPITHELIAL_CELL_MIGRATION	GOBP_REGULATION_OF_EPITHELIAL_CELL_MIGRATION	208	0.368308	1.43905	0.00582217	0.0558501	0.0450401	3364	tags=37%, list=25%, signal=28%	FGFBP1/PTN/ANXA1/SOX9/DCN/MMP9/SMOC2/FOXC2/NRP2/SEMA3A/PLK2/SPARC/ADAM17/THBS1/FGFR1/HMOX1/HYAL1/STC1/SERPINF1/SLIT2/NRP1/HAS2/FGF7/ATP2B4/ANXA3/CORO1C/APOE/ADAM9/MAP4K4/ANGPT1/PDGFB/WNT7A/KLF4/TGFB2/ALOX12/MACF1/MAPRE2/NOS3/ADAMTS9/PPM1F/AGT/ABL1/AKT3/MEOX2/SCARB1/EFNA1/HBEGF/GPI/PTPRG/NOTCH1/PDCD10/RHOJ/CALR/TEK/FGF18/PIK3CB/STARD13/ARSB/ITGB3/STRAP/PLCG1/EPB41L5/MAP3K3/RIN2/GPLD1/NR2F2/JUP/HDA…
GOBP_STEROL_METABOLIC_PROCESS	GOBP_STEROL_METABOLIC_PROCESS	145	0.387196	1.43857	0.0144379	0.0990566	0.0798839	1350	tags=21%, list=10%, signal=19%	LDLR/SCD/DHCR24/FASN/CES1/SQLE/SULT2B1/DHCR7/INSIG1/CYP26B1/PCSK9/HMGCS1/LSS/IDI1/ACLY/CYP11A1/G6PD/SREBF2/APOE/ACACA/NPC1/NFE2L1/APP/HMGCR/FDPS/CYP1B1/LBR/SREBF1/LEP/ACAT2/ACAA2
GOBP_POSTREPLICATION_REPAIR	GOBP_POSTREPLICATION_REPAIR	44	0.470994	1.43723	0.0404531	0.189954	0.153187	4183	tags=50%, list=31%, signal=35%	DTL/RFC3/BRCA1/RFC4/MAD2L2/POLE2/UBE2V2/POLD1/NPLOC4/RPA1/RFC2/POLD2/PCNA/RFC1/MSH2/USP10/RAD18/VCP/REV3L/POLDIP2/POLD3/RPA3
GOBP_REGULATION_OF_DNA_BIOSYNTHETIC_PROCESS	GOBP_REGULATION_OF_DNA_BIOSYNTHETIC_PROCESS	86	0.417404	1.43691	0.0187592	0.116575	0.0940114	4257	tags=52%, list=32%, signal=36%	GREM1/PDGFRB/SMOC2/NEK2/GJA1/AURKB/RFC3/HGF/MYC/PDGFB/RFC4/KLF4/FGFR4/CCT5/CCT2/CCT4/DUSP1/TFDP1/MAPK3/MAPK15/NEK7/PKIB/RFC2/CCT7/PCNA/MAPK1/RGN/SMG6/HSP90AB1/ANKRD1/SMG5/GNL3L/FGF2/MAPKAPK5/TNKS2/ADIPOQ/DACH1/ACVRL1/CCT8/TERF2/CCT6A/PTGES3/EXOSC10/CCT3/CHTF18
GOCC_NEURON_SPINE	GOCC_NEURON_SPINE	149	0.385344	1.43681	0.00651462	0.0600995	0.048467	4576	tags=50%, list=34%, signal=34%	CRYAB/DNM1/MAP1B/CDK5R1/CNN3/EPHA4/LAMA2/SORCS2/PDLIM4/APBA2/MPP2/LZTS1/IGF2BP1/APP/ATP1A2/SYT11/PPP3CA/STRN/CTTNBP2/PRRT2/PSD/PALM/NGFR/SHANK3/NEDD4/KCNJ2/FXR1/MTMR2/SRGAP2/DNAJB1/STRN4/CLSTN1/DDN/ITSN1/ARF4/DAGLA/ARRB1/NTRK2/LRRC4/TIAM1/CNIH2/PSMC2/BCR/CPEB4/CYFIP1/APBA1/SLC8A2/EEA1/DNM3/MAPT/PRKACA/DVL1/PDE4B/ADORA1/CAMK2A/ITPKA/SYNPO/RGS10/NLGN1/KCND2/OPHN1/ARFGEF2/HOMER1/FXR2/SLC8A1/RHOA/DGK…
GOBP_GLYCOPROTEIN_METABOLIC_PROCESS	GOBP_GLYCOPROTEIN_METABOLIC_PROCESS	325	0.35138	1.43585	0.00144398	0.0210414	0.0169687	4550	tags=43%, list=34%, signal=29%	SULF1/COL11A1/VCAN/SULF2/GFPT2/DCN/BGN/CHST11/CCL21/FBXO17/CSPG4/TMTC1/ADAMTS12/HYAL1/NDST1/PCSK6/PTX3/B4GALT5/MAN1C1/NPC1/ST3GAL6/SLC39A8/GFPT1/CANT1/MCFD2/CHPF/CHST3/GALNT6/ADAMTS9/MUC15/B3GNT5/CHST8/LEP/B3GALNT2/DSE/PHLDA1/PGM3/PMM2/CYTL1/RPN2/GLCE/XYLT1/HBEGF/RAMP1/MVD/DPY19L2/GALNT5/IGF1/ST6GALNAC5/GCNT3/B3GNT4/GOLGA2/AMFR/B4GALT2/STT3B/EDEM1/GPC1/CTNNB1/B4GALT3/GANAB/CHST10/GALNT17/EGFLAM/F…
GOBP_NEPHRON_DEVELOPMENT	GOBP_NEPHRON_DEVELOPMENT	134	0.388794	1.43415	0.0167605	0.108796	0.0877381	2793	tags=37%, list=21%, signal=29%	SULF1/GREM1/SULF2/SOX9/ACTA2/PDGFRB/HEYL/SMO/FOXC2/NID1/DCHS1/EGR1/NPNT/HOXD11/WWTR1/SERPINB7/ENPEP/WNT11/SIX2/FOXD1/MYC/GLI3/NOTCH2/ANGPT1/PDGFB/KIF26B/MTSS1/PDGFRA/AGT/NUP107/PECAM1/LAMB2/IRX2/SEC61A1/JAG1/CTNNB1/BASP1/MYO1E/NOTCH1/ADAMTS16/TEK/FAT4/LIF/NUP85/GZF1/CTNNBIP1/NUP133/WNT2B/CD24
GOBP_MAINTENANCE_OF_CELL_NUMBER	GOBP_MAINTENANCE_OF_CELL_NUMBER	131	0.391483	1.434	0.0105442	0.0817433	0.0659216	3434	tags=40%, list=26%, signal=30%	PTN/PRRX1/SFRP1/SOX9/SMO/LOXL2/SOX2/SIX2/CDH2/FZD7/MYC/SMC3/BCL9L/NOTCH2/IGF2BP1/SALL4/WNT7A/KLF4/HMGA2/PELO/EZH2/SKI/KLF10/IGF1/JAG1/WDR43/CTNNB1/FANCD2/EPHA1/SAV1/NOTCH1/CDC73/LIF/FANCC/TAF5L/CUL4A/HOOK3/LDB2/ZC3H13/POLR2D/BCL9/CNOT3/SMC1A/RAF1/STAT3/POLR2B/PAF1/VPS72/ZNF706/FGF2/EIF4E/NOG/RIF1
GOBP_MORPHOGENESIS_OF_EMBRYONIC_EPITHELIUM	GOBP_MORPHOGENESIS_OF_EMBRYONIC_EPITHELIUM	131	0.391277	1.43325	0.0105442	0.0817433	0.0659216	3517	tags=37%, list=26%, signal=28%	SFRP2/SULF1/CTHRC1/GREM1/SFRP1/TEAD2/SOX9/TWIST1/PRICKLE1/TGFB1I1/STIL/RDH10/STK3/SALL4/TGFB2/ADM/CELSR1/GLI2/IFT122/ABL1/WNT2/SKI/COBL/FZD2/TFAP2A/TULP3/IRX2/MTHFD1L/SHROOM3/TMED2/OPA1/TBX18/DVL2/EPB41L5/WNT2B/IFT52/PTK7/LRP6/MIB1/SOX11/HAND1/FGFR2/SEMA4C/MTHFD1/TGFB1/NOG/DVL3/IRX3/PRKACA
GOBP_REGULATION_OF_DNA_REPAIR	GOBP_REGULATION_OF_DNA_REPAIR	89	0.414755	1.43218	0.0172624	0.110791	0.0893468	3434	tags=43%, list=26%, signal=32%	TWIST1/FOXM1/POLQ/RAD51/RAD51AP1/PRKDC/CHEK1/EYA2/BRCA1/MAD2L2/TIMELESS/EGFR/USP1/HMGA2/UBE2V2/DEK/PARP1/EYA1/PARG/ZNF365/FANCB/TRIM28/EYA4/PCNA/CUL4A/UBQLN4/MAGEF1/DHX9/OTUB2/FIGNL1/AXIN2/CEBPG/ACTR2/CBX8/RNF168/EYA3/TFIP11/RIF1
GOBP_CILIARY_BASAL_BODY_PLASMA_MEMBRANE_DOCKING	GOBP_CILIARY_BASAL_BODY_PLASMA_MEMBRANE_DOCKING	62	0.437486	1.43196	0.0369313	0.179889	0.145071	4154	tags=50%, list=31%, signal=35%	TUBA1A/NEK2/PLK1/PLK4/NDE1/CKAP5/YWHAG/TUBB/CENPJ/DCTN1/CDK5RAP2/ODF2/CEP250/MAPRE1/RAB3IP/CEP152/PAFAH1B1/ACTR1A/NPHP4/PCNT/SDCCAG8/DYNC1H1/PRKACA/CEP63/AKAP9/CEP135/PPP2R1A/DCTN3/DCTN2/DYNC1I2/CEP72
GOBP_REGULATION_OF_ANATOMICAL_STRUCTURE_SIZE	GOBP_REGULATION_OF_ANATOMICAL_STRUCTURE_SIZE	420	0.346008	1.43173	0.000488281	0.00944598	0.00761768	2855	tags=29%, list=21%, signal=24%	COMP/FN1/SPP1/CXCL12/ACTA2/MYADM/CAV1/CCL11/LMOD1/RGS2/SLC12A8/MAP1B/CDK5R1/GJA1/FOXC2/DBN1/SVIL/EDNRA/SLC9A3R1/MSN/SEMA3A/IQGAP3/PRR16/CCL21/SPTBN2/LRP1/GCLM/CDC42EP1/DPYSL2/KCNMB4/MAP2/SLIT2/ELN/NRP1/CHRM3/F2R/BAIAP2/CFL2/BDKRB2/GSN/RDX/APOE/NEFL/DIP2B/LRRC8A/CDK4/P2RX1/WNT7A/AVPR1A/PRKG1/MACF1/ITGA1/ATP1A2/SLC12A2/ADM/SEMA3D/PLEKHG2/EGFR/NOS3/SMTNL2/SRF/LEP/P2RY2/WASF2/GJA5/AGT/RTN4R/AGTR1/ABL…
GOBP_POSITIVE_REGULATION_OF_PROTEIN_MODIFICATION_BY_SMALL_PROTEIN_CONJUGATION_OR_REMOVAL	GOBP_POSITIVE_REGULATION_OF_PROTEIN_MODIFICATION_BY_SMALL_PROTEIN_CONJUGATION_OR_REMOVAL	110	0.402004	1.43112	0.0207595	0.123375	0.0994953	4328	tags=37%, list=32%, signal=25%	CDC20/CAV1/SPHK1/TRIB3/PRICKLE1/PLK1/UBE2C/NOD2/BRCA1/ANGPT1/TSPYL5/SAE1/RNF40/CRY1/UBQLN1/RASD2/GOLGA2/PIAS3/HDAC4/MAGEC2/SENP2/HSPA5/ARRDC3/PELI1/RAB1A/ARRB1/ARNT/DCUN1D5/HUWE1/VCP/PSMD10/PINK1/DCUN1D3/PAXIP1/SPSB4/DCUN1D1/TBC1D7/LRRK2/FKBP1A/DERL1/RNF20
GOBP_NEGATIVE_REGULATION_OF_EXTRINSIC_APOPTOTIC_SIGNALING_PATHWAY	GOBP_NEGATIVE_REGULATION_OF_EXTRINSIC_APOPTOTIC_SIGNALING_PATHWAY	92	0.413349	1.43086	0.0164521	0.108025	0.0871165	4275	tags=47%, list=32%, signal=32%	SFRP2/SERPINE1/GCLM/SCG2/THBS1/HMOX1/TGFBR1/HGF/EYA2/SNAI2/BRCA1/HMGB2/NOS3/IL1B/IGF1/EYA1/NOL3/GSK3B/ICAM1/PEA15/MCL1/FYN/IFI6/EYA4/ITGAV/SIAH2/FADD/FGG/PELI3/RAF1/TNFAIP3/ACVR1/ZC3HC1/EYA3/RPS6KB1/PSME3/FGB/COL2A1/YAP1/RB1CC1/FAIM2/TERT/BMP4
GOBP_NUCLEOSIDE_MONOPHOSPHATE_METABOLIC_PROCESS	GOBP_NUCLEOSIDE_MONOPHOSPHATE_METABOLIC_PROCESS	62	0.437101	1.4307	0.0374079	0.181084	0.146035	2631	tags=31%, list=20%, signal=25%	ADA/TK1/TYMS/MPP1/IMPDH1/PPAT/GMPS/CAD/DTYMK/MAGI3/CASK/DCK/PAICS/AK1/GART/UMPS/PRPS1/ADSL/ADK
GOBP_PROTEIN_LOCALIZATION_TO_NUCLEUS	GOBP_PROTEIN_LOCALIZATION_TO_NUCLEUS	221	0.363123	1.43033	0.00419011	0.0444442	0.0358418	4763	tags=49%, list=35%, signal=32%	COL1A1/SOX9/CD36/FLNA/SMO/PRICKLE1/PLK1/ECT2/APOD/TFRC/KPNA2/RAB23/WWTR1/LATS2/SIX2/GLI3/GTSE1/BAG3/NUP155/ANGPT1/CSE1L/GLIS2/KPNA3/CCT5/LEP/MSX1/PPP3CA/MFHAS1/CCT2/NUP153/PYGO1/CCT4/NUP107/NOLC1/SEC13/SUMO3/NUP188/PARP1/BARD1/PKIG/KPNA1/NGFR/GSK3B/FAM53C/TNPO3/CCT7/IPO13/KPNA6/CALR/TRIM28/FYN/LIF/MAPK1/MAPK14/IPO9/NUP85/ARL2BP/KPNB1/NUP133/IPO7/KPNA4/POLR1A/HSP90AB1/LIMK2/TNPO1/IPO11/RAN/STAT3/J…
GOBP_BRANCHING_MORPHOGENESIS_OF_AN_EPITHELIAL_TUBE	GOBP_BRANCHING_MORPHOGENESIS_OF_AN_EPITHELIAL_TUBE	132	0.389967	1.43016	0.00687543	0.061713	0.0497682	1448	tags=24%, list=11%, signal=22%	SFRP2/TNC/GREM1/SOX9/CLIC4/CCL11/SMO/FOXC2/COL4A1/EDNRA/DCHS1/NPNT/HOXD11/SLIT2/NRP1/SIX2/FOXD1/MYC/GLI3/RDH10/TIMELESS/RASIP1/CELSR1/MMP14/SRF/GLI2/AGT/ABL1/TIE1/PLXND1/WNT2/NFATC4
GOBP_RESPONSE_TO_TOPOLOGICALLY_INCORRECT_PROTEIN	GOBP_RESPONSE_TO_TOPOLOGICALLY_INCORRECT_PROTEIN	165	0.378342	1.42998	0.0122612	0.0905586	0.0730306	3292	tags=41%, list=24%, signal=31%	COMP/HSPB8/KDELR3/HSPB7/THBS1/THBS4/HSPA2/PDIA6/DNAJB5/HSPA6/HSPA4L/BAG3/GFPT1/WIPI1/HYOU1/CREB3L2/SHC1/DNAJB4/SSR1/CCL2/ATP6V0D1/DNAJB9/CREB3L1/TLN1/DCTN1/PREB/ATF6/SRPRB/HDGF/EIF2S1/AMFR/STT3B/EDEM1/CHAC1/F12/MBTPS2/CTH/DNAJB1/DNAJB11/HSPB2/TMED2/SEC31A/VAPB/TBL2/CALR/NCK1/DNAJC3/HSPA5/HSPB3/PTPN1/EDEM3/MFN2/HSPD1/SERPINH1/HSP90B1/CANX/CTDSP2/HSP90AB1/EXTL3/ERN1/ARFGAP1/SERP1/BOK/FKBP14/YIF1A/H…
GOBP_FOREBRAIN_DEVELOPMENT	GOBP_FOREBRAIN_DEVELOPMENT	310	0.351056	1.42989	0.00302278	0.0352601	0.0284354	2713	tags=30%, list=20%, signal=25%	PTN/COL3A1/CXCL12/FLNA/EPHB3/SMO/CDK5R1/INHBA/KIF14/CDK6/NRP2/LRP8/SEMA3A/LRP1/SLC2A1/E2F1/NDST1/SLIT2/STIL/RAC3/SOX2/BNIP3/CDH2/DIXDC1/ATP2B4/CNTNAP2/ANXA3/GLI3/TACC3/KIF1A/VAX2/SLC7A11/NUMBL/WDR62/NEFL/IGF2BP1/AXL/APP/NDE1/PITX1/WNT7A/AVPR1A/PRKG1/ATP1A2/SRF/GLI2/MSX1/PITX2/RTN4R/TMEM108/EZH2/SKI/MYO1D/CRH/RRM1/KIF5B/OTX1/APLP1/SEMA7A/OXTR/ARL13B/TYRO3/SHANK3/GSK3B/DLX5/SRGAP2/NME1/CRKL/NOTCH1/…
GOBP_REGULATION_OF_MEMBRANE_PERMEABILITY	GOBP_REGULATION_OF_MEMBRANE_PERMEABILITY	69	0.427913	1.42971	0.0354723	0.175651	0.141653	3054	tags=39%, list=23%, signal=30%	YWHAQ/JAM3/E2F1/CLDN3/BNIP3/LAPTM4B/EYA2/HEG1/RASIP1/YWHAG/SFN/ACAA2/YWHAZ/YWHAH/TFDP1/SLC25A5/NOL3/GSK3B/TP53BP2/PPP3R1/FZD9/VDAC2/HK2/RHOT1/CNP/BOK/ATF2
GOBP_NEURON_MIGRATION	GOBP_NEURON_MIGRATION	119	0.396173	1.42862	0.0186142	0.115911	0.0934757	3775	tags=42%, list=28%, signal=30%	COL3A1/TWIST1/CXCL12/FLNA/MAP1B/CDK5R1/TUBB2B/NRP2/GFRA3/SEMA3A/FGFR1/NRP1/AXL/PRKG1/CELSR1/SRF/LRP12/GAS6/DDIT4/SRGAP2/CRKL/CXCR4/MDGA1/FYN/SPOCK1/NAV1/IGSF10/LHX6/SATB2/NTN1/TLX3/NRCAM/NTRK2/RELN/CAMK2B/PAFAH1B1/NR2F2/NDN/CELSR2/NDEL1/FBXO31/SDCCAG8/TNN/LHX1/MARK2/DCDC2/PEX13/MEF2C/NR4A2/CAMK2A
GOCC_CULLIN_RING_UBIQUITIN_LIGASE_COMPLEX	GOCC_CULLIN_RING_UBIQUITIN_LIGASE_COMPLEX	125	0.391614	1.42842	0.019014	0.116883	0.0942599	4185	tags=37%, list=31%, signal=26%	CDC20/BUB1B/UBE2C/CKS1B/FBXO17/DTL/FBXO32/CKS2/FBXL7/MAD2L2/FBXL16/GAN/CDC27/CACYBP/KCTD5/KLHL21/CCNF/SPSB1/KLHL20/CAND1/CUL2/CUL4A/KCTD10/TNFAIP1/FBXL18/FBXL22/CUL1/FBXL20/SKP2/FBXW5/ENC1/KCTD2/KLHL13/CDKN1B/ANAPC11/ZYG11A/ZYG11B/FBXO31/FBXW11/ARIH1/KBTBD8/CDC23/SPSB4/ZSWIM5/KLHL22/SPOP
GOBP_NUCLEOTIDE_EXCISION_REPAIR	GOBP_NUCLEOTIDE_EXCISION_REPAIR	96	0.409158	1.42795	0.023493	0.132936	0.107206	6100	tags=62%, list=45%, signal=34%	RFC3/RFC4/POLD1/BRCA2/RAD23B/PARP1/LIG3/RPA1/RFC2/POLD2/CHD1L/FANCC/PCNA/CUL4A/USP7/RFC1/BRIP1/POLR2D/PRPF19/COPS8/POLR2B/ERCC4/POLE/COPS3/COPS4/POLR2C/RAD23A/GTF2H3/ERCC1/POLD3/LIG1/RPA3/XRCC1/ERCC6/COPS6/RPA2/EP300/DDB1/MNAT1/RNF111/XPA/POLR2G/GPS1/POLR2A/POLR2E/UBC/COPS7A/ERCC8/RFC5/COPS2/AQR/POLR2K/ISY1/RPA4/CUL4B/TCEA1/HUS1B/ERCC2/HUS1/COMMD1
GOCC_ACTIN_BASED_CELL_PROJECTION	GOCC_ACTIN_BASED_CELL_PROJECTION	183	0.37167	1.42723	0.00630354	0.0590215	0.0475977	3327	tags=37%, list=25%, signal=28%	ACTG2/ACTC1/CLIC4/ACTA2/TUBB3/SLC7A5/ARL4C/AKR1B1/CALB2/SLC9A3R1/MSN/ATP6V1B1/GAP43/AOC3/PDPN/EPHA4/JAM3/MYO5A/ESPN/MAP2/MYO1B/HOMER2/ENAH/BAIAP2/DMD/RDX/IGF2BP1/MPP1/ANGPT1/APP/CIB2/SLC6A6/KITLG/PDGFRA/ITGB1/MYO1D/ATP6V1A/SLC27A4/SCARB1/FSCN1/ANTXR1/OXTR/PALM/FXR1/FZD9/MYO1E/AP2A1/DAG1/TEK/CA2/SYNE2/ITGAV/ITGB3/FGD4/MYO10/EXOC4/IQGAP2/ATP6V1B2/CNP/NFASC/CYFIP1/HYAL2/DOCK4/LCP1/PODXL/NF2/TGFB1
GOBP_DNA_TEMPLATED_TRANSCRIPTION_INITIATION	GOBP_DNA_TEMPLATED_TRANSCRIPTION_INITIATION	197	0.36874	1.42699	0.00759894	0.0655644	0.0528742	4296	tags=40%, list=32%, signal=27%	TEAD2/SOX9/TWIST1/E2F2/CCNB1/RUNX2/NOTCH3/TEAD4/WWTR1/JUN/NOTCH2/CDK4/TAF13/SRF/NRBP1/MAZ/GTF3C1/NRBF2/MED8/FOSL1/RORA/TAF5/NR3C1/THRA/GTF2F2/GTF3C4/NKX2-5/TAF1B/TEAD1/MAPK3/CTNNB1/PPM1D/CAND1/NOTCH1/RARB/TRIM28/GTF2E1/SMARCA4/TBX5/DHX36/NR4A3/PSMC4/BRF2/TAF2/PSMC2/CTNNBIP1/POLR2D/POLR1A/TAF6/SNW1/POLR2B/GTF3C5/SMARCB1/MED6/PSMC3/TFAM/NR4A1/GTF2A1/BAZ2A/NCOA6/MED4/POLR2C/GTF2A2/GTF2H3/PAXIP1/NR4A…
GOBP_NEGATIVE_REGULATION_OF_PROTEIN_SERINE_THREONINE_KINASE_ACTIVITY	GOBP_NEGATIVE_REGULATION_OF_PROTEIN_SERINE_THREONINE_KINASE_ACTIVITY	122	0.393984	1.4267	0.0128335	0.0930281	0.0750222	3294	tags=39%, list=24%, signal=30%	SFRP2/UCHL1/SERPINB3/SFRP1/CAV1/RGS2/RGS4/PLK1/DUSP14/LATS2/APOE/HEG1/RASIP1/CDKN2D/YWHAG/IL1B/SFN/AGT/ABL1/PRKAR2A/DUSP5/MYOCD/DUSP1/DUSP3/SH2B3/PKIG/CDKN1C/PKIB/DUSP7/APC/CDKN2C/PIK3CB/PTPN1/RB1/DUSP9/PRKAR1A/IPO7/SPRY4/NR2F2/TNFAIP3/LRP6/MAPK8IP1/PAQR3/HYAL2/CDKN1B/HIPK3/IRAK3/LYN
GOBP_REGULATION_OF_HISTONE_MODIFICATION	GOBP_REGULATION_OF_HISTONE_MODIFICATION	114	0.397182	1.4266	0.0189886	0.11686	0.0942414	4328	tags=46%, list=32%, signal=32%	TWIST1/CCNB1/PHF19/CHEK1/BRCA1/IL1B/SREBF1/DNMT1/SNCA/DNMT3B/NOC2L/SKI/RNF40/MYOCD/SETD7/JARID2/SUPT6H/PARG/MAPK3/CTNNB1/MYB/LIF/WDR5/CAMK2D/ARRB1/ZMPSTE24/OTUB2/SNW1/NAP1L2/SMARCB1/PAF1/RUVBL2/BRD4/RIF1/C6orf89/PINK1/JDP2/PAXIP1/BRD7/NSD1/PPARGC1A/AUTS2/PRMT6/FLCN/PIWIL2/SET/ING2/MAPK8/LRRK2/PIH1D1/ISL1/TAF7/RNF20
GOCC_AZUROPHIL_GRANULE_LUMEN	GOCC_AZUROPHIL_GRANULE_LUMEN	72	0.423021	1.4264	0.0362421	0.177637	0.143255	4119	tags=49%, list=31%, signal=34%	S100A7/SERPINB3/GGH/SERPINA3/PRSS2/ANXA2/ACLY/PYGB/IMPDH1/CTSG/PSMD1/CCT2/PRDX6/TUBB/DSN1/FTL/VAT1/DNAJC3/MAPK1/ARSB/CAP1/CTSC/RNASE2/GLA/ACTR2/CTSA/DYNC1H1/CYB5R3/VCP/CCT8/SDCBP/ACTR10/HEXB/GDI2/GALNS
GOBP_ACTIN_FILAMENT_BUNDLE_ORGANIZATION	GOBP_ACTIN_FILAMENT_BUNDLE_ORGANIZATION	128	0.38999	1.4261	0.0115171	0.0868152	0.0700118	3269	tags=38%, list=24%, signal=29%	CALD1/SFRP1/FLNA/DPYSL3/S100A10/TPM1/ACTN1/TGFB3/PLS3/SYNPO2/ESPN/TGFBR1/ELN/NRP1/WNT11/MYO1B/BAIAP2/ITGB5/STMN1/RDX/SORBS1/SRF/PPM1F/WASF2/ABL1/ARHGAP28/NOX4/FHOD1/FSCN1/SHANK3/EPHA1/ADD2/SORBS3/TNFAIP1/ARRB1/ARHGEF5/SERPINF2/HSP90B1/ARHGEF10/PPFIA1/ZYX/TJP1/PPM1E/ITGB1BP1/LCP1/BAG4/PAK2/NF2
GOBP_TRANSITION_METAL_ION_TRANSPORT	GOBP_TRANSITION_METAL_ION_TRANSPORT	113	0.397544	1.426	0.0238243	0.133699	0.107821	5016	tags=51%, list=37%, signal=32%	HEPH/SLC39A2/ATP6V1B1/STEAP4/SLC39A14/TFRC/SLC39A8/SLC31A1/SLC39A7/CLTC/ATP6V0A1/TF/ATP6V0D1/SLC6A9/ATP6V1A/SLC30A2/SLC31A2/FTL/SLC11A1/SLC30A4/SLC39A1/LCN2/TRPC1/ATP6V1C2/IREB2/SLC30A3/TRPM2/ATP6V1B2/ATP6V0A4/ABCC2/SLC11A2/SLC39A9/SLC30A1/SLC30A6/FKBP4/SCARA5/ATP6V0B/MT3/ATP6V1E1/SLC39A6/MCOLN1/ATP6V1C1/ATP6V0E2/ATP7B/COX17/SLC39A10/ATP2C1/FTHL17/ATOX1/ABCB7/ATP6V1H/PGRMC2/HFE/TRPC4/ATP6V0C/TTYH…
GOBP_SIGNAL_TRANSDUCTION_IN_RESPONSE_TO_DNA_DAMAGE	GOBP_SIGNAL_TRANSDUCTION_IN_RESPONSE_TO_DNA_DAMAGE	110	0.400136	1.42447	0.0221511	0.128121	0.103322	2944	tags=35%, list=22%, signal=28%	TWIST1/ARID3A/AURKA/FOXM1/NDRG1/PLK1/CCNB1/PLK2/DTL/E2F1/PRKDC/PLAGL1/CDC25C/CHEK1/SNAI2/GTSE1/BRCA1/SNAI1/MAD2L2/SFN/MSX1/ABL1/BRCA2/CDK2/TFDP1/TNKS1BP1/DYRK3/GRB2/PPM1D/HIC1/E2F7/PCNA/CASP2/MAPK14/ZMPSTE24/CNOT3/PRPF19/USP10/ANKRD1
GOBP_RESPONSE_TO_ACTIVITY	GOBP_RESPONSE_TO_ACTIVITY	59	0.437795	1.42414	0.0412855	0.191991	0.154831	3172	tags=42%, list=24%, signal=33%	POSTN/PTN/COL4A2/GCLM/RARRES2/IL6/PRKDC/BMP6/OXCT1/LEP/AGT/METRNL/SLC25A25/DNMT3B/CRY1/FNDC5/CXCR4/SRD5A1/OPA1/CBL/RYR2/HDAC5/PRKAA2/EDN1/SOD2
GOBP_PROTEIN_N_LINKED_GLYCOSYLATION	GOBP_PROTEIN_N_LINKED_GLYCOSYLATION	62	0.435037	1.42394	0.0388374	0.185143	0.149308	3751	tags=40%, list=28%, signal=29%	GFPT2/MAN1C1/SLC39A8/GFPT1/MCFD2/PGM3/PMM2/RPN2/MVD/STT3B/DOLPP1/RPN1/LMAN1/DPM1/ALG3/DAD1/MGAT3/DDOST/EXT2/MGAT2/DOLK/ASGR1/STT3A/MGAT5/DPM2
GOBP_EPITHELIAL_TUBE_FORMATION	GOBP_EPITHELIAL_TUBE_FORMATION	118	0.394691	1.42337	0.0139251	0.0965965	0.0778999	3517	tags=36%, list=26%, signal=27%	SFRP2/CTHRC1/GREM1/SFRP1/TEAD2/SOX9/TWIST1/PRICKLE1/STIL/STK3/SALL4/TGFB2/ADM/CELSR1/IFT122/ABL1/SKI/COBL/FZD2/TULP3/IRX2/MTHFD1L/SHROOM3/TMED2/OPA1/DVL2/IFT52/PTK7/LRP6/MIB1/SOX11/HAND1/FGFR2/SEMA4C/PODXL/EGF/FGF2/MTHFD1/TGFB1/NOG/DVL3/IRX3/PRKACA
GOBP_REGULATION_OF_CHROMATIN_ORGANIZATION	GOBP_REGULATION_OF_CHROMATIN_ORGANIZATION	142	0.383703	1.42323	0.0118647	0.0886312	0.0714763	4328	tags=44%, list=32%, signal=30%	TWIST1/MKI67/CCNB1/PHF19/ATAD2/CHEK1/BRCA1/IL1B/SREBF1/DNMT1/SNCA/DNMT3B/NOC2L/SSRP1/SKI/RNF40/HMGA1/MYOCD/SETD7/JARID2/SUPT6H/PARG/MAPK3/CTNNB1/MYB/TRIM28/LIF/WDR5/CAMK2D/ARRB1/ZMPSTE24/OTUB2/SNW1/NAP1L2/MORC2/SMARCB1/PAF1/RUVBL2/BRD4/SPTY2D1/RIF1/C6orf89/PINK1/JDP2/PAXIP1/BRD7/NSD1/PPARGC1A/TPR/AUTS2/PRMT6/TLK2/FLCN/PIWIL2/SET/ING2/MAPK8/LRRK2/PIH1D1/ISL1/TAF7/RNF20
GOBP_POSITIVE_REGULATION_OF_MITOCHONDRION_ORGANIZATION	GOBP_POSITIVE_REGULATION_OF_MITOCHONDRION_ORGANIZATION	65	0.431738	1.4229	0.0346586	0.173079	0.139579	4460	tags=46%, list=33%, signal=31%	DCN/MMP9/MLLT11/YWHAQ/PLAUR/E2F1/BNIP3/YWHAG/SFN/YWHAZ/DDHD2/YWHAH/TFDP1/GSK3B/TP53BP2/PPP3R1/OPA1/CAMKK2/BOK/PDCD5/HTRA2/KDR/PINK1/VDAC1/PPARGC1A/PPIF/MAPK8/NMT1/BCL2L11/TFDP2
GOBP_COVALENT_CHROMATIN_MODIFICATION	GOBP_COVALENT_CHROMATIN_MODIFICATION	347	0.346846	1.42259	0.00146861	0.0212747	0.0171569	4819	tags=47%, list=36%, signal=31%	TWIST1/AURKA/CCNA2/CCNB1/CPA4/UHRF1/AURKB/PHF19/CHEK1/EYA2/BRCA1/RCOR2/PRMT5/RUVBL1/RCOR1/IL1B/HMGA2/APBB1/SREBF1/PPM1F/DNMT1/SNCA/EZH2/DNMT3B/NOC2L/BRCA2/SKI/RNF40/MYOCD/SETD7/CDK2/JARID2/SUV39H2/YEATS2/TAF5/TRIM37/SUPT6H/PHF20/GTF3C4/INCENP/EYA1/PARG/TTLL12/MAPK3/BRMS1L/VRK1/TBL1X/CTNNB1/CLOCK/MYB/POLE3/SUV39H1/DOT1L/USP36/MORF4L1/HAT1/CDC73/BAZ1B/MCM3AP/HDAC4/TRIM28/EYA4/LIF/WDR5/RLF/TAF5L/CAM…
GOBP_CELLULAR_RESPONSE_TO_EXTERNAL_STIMULUS	GOBP_CELLULAR_RESPONSE_TO_EXTERNAL_STIMULUS	249	0.357088	1.42258	0.00497206	0.0499919	0.0403158	3386	tags=35%, list=25%, signal=27%	SFRP2/POSTN/COL1A1/TNC/DSC2/PTN/SFRP1/SOX9/GJA1/PCSK9/MN1/NUAK1/SLC2A1/RRAGD/HMOX1/WNT11/BNIP3/CHEK1/JUN/SREBF2/PDK4/SNAI2/LAMP2/EIF4G1/BAG3/AXL/BMP6/AVPR1A/WIPI1/ATP1A2/ATP1A1/EGFR/RRAGC/SRF/NUDT1/IL1B/SREBF1/LEP/KRT20/PTPN11/LPL/MYOCD/MTPN/GAS6/FOSL1/NUDT15/PDE2A/KLF10/EIF2S1/MAPK3/KCNJ2/ICAM1/FNIP1/PPM1D/GAS2L1/INHBB/BRSK1/DAG1/TBL2/HDAC4/HSPA5/SRD5A1/UCN2/CASP2/TRIM24/MAP1LC3A/MAPK1/CBL/BRIP1…
GOBP_REGULATION_OF_OSSIFICATION	GOBP_REGULATION_OF_OSSIFICATION	96	0.407393	1.42179	0.0241966	0.134846	0.108746	3011	tags=41%, list=22%, signal=32%	COMP/PTN/GREM1/FBN2/SFRP1/SOX9/TWIST1/MGP/ECM1/TGFB3/OSR2/DKK1/DDR2/EGR2/SIX2/GPM6B/BMP6/TGFB2/ENPP1/PTPN11/TFAP2A/OMD/MAPK3/ANKH/FZD9/LRP4/NOTCH1/CHSY1/TMEM119/CCR1/BMPR1B/MAPK1/MAPK14/KREMEN2/ZMPSTE24/ACVR2B/LTBP3/LRP6/SOX11
GOBP_CELLULAR_RESPONSE_TO_ABIOTIC_STIMULUS	GOBP_CELLULAR_RESPONSE_TO_ABIOTIC_STIMULUS	286	0.352971	1.4213	0.00188958	0.0252912	0.020396	2881	tags=29%, list=21%, signal=23%	SFRP2/COL1A1/PTN/SFRP1/CRYAB/SOX9/MME/MYLK/MMP9/PBK/AKR1B1/GJA1/ECT2/EFHD1/MFAP4/MMP2/AURKB/SLC2A1/EGR1/CDC25A/MMP3/RAD51/HYAL1/RAD51AP1/TMEM109/WNT11/BNIP3/CHEK1/MYC/BDKRB2/GPR68/ERRFI1/BAG3/BMP6/RAB11FIP5/AVPR1A/ATP1A2/ATP1A1/EGFR/IL1B/BLM/HMGA2/PTPN11/POLD1/TSPYL5/NOC2L/NFATC4/CRY1/MTPN/NOX4/PDE2A/PARP1/PALM/EIF2S1/TNKS1BP1/NEDD4/MAPK3/OPN1SW/KCNJ2/CLOCK/NET1/GRB2/LETM1/DAG1/HDAC4/HSPA5/PCNA/C…
GOBP_RNA_LOCALIZATION	GOBP_RNA_LOCALIZATION	169	0.375061	1.42121	0.0102574	0.0808471	0.0651988	6085	tags=69%, list=45%, signal=38%	EIF5A2/IGF2BP3/IGF2BP2/IGF2BP1/NUP155/RUVBL1/CKAP5/CCT5/NUP205/CCT2/NUP153/CCT4/NUP107/EIF4A3/SEC13/SUPT6H/NUP188/THOC5/LRPPRC/DDX19A/PRPF18/XPO5/BICD2/CCT7/AHCTF1/MCM3AP/FYTTD1/DHX38/SENP2/DHX36/RAE1/NUP85/ABCE1/DHX9/SDAD1/SLBP/SMG6/NUP133/POLR2D/KHDRBS1/SMG7/RAN/ENY2/NUP160/NUP93/SMG5/NCBP1/UPF2/ZFP36/CPSF2/RUVBL2/XPO1/LSG1/CPSF6/RFTN2/EIF4E/PCID2/FIP1L1/SSB/CPSF3/POLDIP3/NUP37/SIDT2/NUTF2/CCT8…
GOBP_CELLULAR_RESPONSE_TO_HYDROGEN_PEROXIDE	GOBP_CELLULAR_RESPONSE_TO_HYDROGEN_PEROXIDE	73	0.419871	1.42114	0.0351429	0.174943	0.141082	4045	tags=42%, list=30%, signal=30%	ANXA1/PYCR1/SPHK1/ECT2/SIRPA/IL6/HGF/BNIP3/AXL/GPR37/KLF4/CYP1B1/ABL1/EZH2/NET1/MYB/PDCD10/PCNA/MAP1LC3A/NR4A3/ERN1/TNFAIP3/TRPM2/CBX8/PINK1/PPP5C/TRAP1/BECN1/PPIF/AQP1/PLEKHA1
GOBP_PROTEIN_SUMOYLATION	GOBP_PROTEIN_SUMOYLATION	68	0.427336	1.42107	0.0368243	0.179782	0.144984	5178	tags=56%, list=39%, signal=35%	EGR1/EGR2/NUP155/NUP205/NUP153/SAE1/NUP107/SUMO3/RASD2/NUP188/EYA1/CTNNB1/PIAS3/HDAC4/TRIM28/SENP2/RAE1/NUP85/CBX4/NUP133/SENP5/ARNT/NUP160/NUP93/GNL3L/NUP37/TPR/RANGAP1/NUP62/NUP98/NUP214/ZBED1/NUP50/SEH1L/MDM2/PIAS1/NUP210/SENP1
GOBP_MYELOID_LEUKOCYTE_MEDIATED_IMMUNITY	GOBP_MYELOID_LEUKOCYTE_MEDIATED_IMMUNITY	470	0.340423	1.42099	0.000520169	0.00966867	0.00779726	3491	tags=34%, list=26%, signal=26%	S100A7/S100A8/S100A9/CALML5/SERPINB3/CEACAM6/DSP/S100A12/TIMP2/CXCL1/CD36/TNFAIP6/SLC2A3/MME/MMP9/GGH/DEGS1/CXCL6/KRT1/SERPINA3/CHI3L1/CRISPLD2/STOM/PRSS2/PLAU/PKP1/ADAM17/HMOX1/ANXA2/PLAUR/SIRPA/OLFM4/IL6/ACLY/PRSS3/STXBP1/ANPEP/SNAP25/PTGDS/PTX3/ATP11A/DDX21/PSMD2/ANXA3/C5AR1/GLIPR1/PYGB/FPR1/HSPA6/RAB31/SERPINB9/GSN/PRDX4/LAMP2/ALDOC/CDA/FCGR3B/SURF4/IMPDH1/P2RX1/CD93/CANT1/RAB3D/CTSG/PSMD1/FC…
GOBP_POSITIVE_REGULATION_OF_CELL_GROWTH	GOBP_POSITIVE_REGULATION_OF_CELL_GROWTH	130	0.388751	1.42052	0.0150296	0.10145	0.081814	1946	tags=25%, list=14%, signal=21%	S100A8/SFRP2/S100A9/FN1/SFRP1/CXCL12/SPHK1/MAP1B/DBN1/PRSS2/LRP1/ADAM17/HYAL1/TGFBR1/NRP1/SYT1/RASAL1/EIF4G1/AVPR1A/TGFB2/MACF1/EGFR/MMP14/SRF/SFN/MTPN/RNF157/HBEGF/SEMA7A/IGF1/CRABP2/GOLGA4
GOBP_REGULATION_OF_LIPASE_ACTIVITY	GOBP_REGULATION_OF_LIPASE_ACTIVITY	84	0.414171	1.4204	0.0165839	0.108323	0.0873564	1439	tags=23%, list=11%, signal=20%	ANXA1/PDGFRB/RGS2/EDNRA/ANGPTL4/LRP1/FGFR1/P2RY6/PCSK6/C5AR1/AVPR1A/PCSK5/ABL2/EGFR/PDGFRA/SNCA/AGTR1/ABL1/LPL
GOBP_REGULATION_OF_GTPASE_ACTIVITY	GOBP_REGULATION_OF_GTPASE_ACTIVITY	368	0.344716	1.41914	0.00147062	0.0212747	0.0171569	3376	tags=33%, list=25%, signal=25%	SFRP1/S100A10/EPHB3/THY1/CCL11/RGS2/DEPDC1/ALDH1A1/RGS4/ECT2/RACGAP1/IQGAP3/CCL21/DEPDC1B/SYDE1/EPHA4/CAV2/ARHGAP11A/SLIT2/RTKN/EPHA3/FGD1/NRP1/F2R/WNT11/GPSM1/RASAL1/JUN/STMN3/RGS20/STMN1/TBC1D16/RDX/CORO1C/SEC23A/DOCK11/ERRFI1/ARHGAP29/MAP4K4/RGS16/PRKG1/MAPRE2/FZD10/ARHGAP19/ARHGAP24/PLXNA1/RASIP1/ITGB1/RASAL2/RTN4R/ARHGAP28/CCL2/EZH2/RGS11/PLXND1/ARHGAP21/RANBP1/ARFGAP3/SLC27A4/USP6NL/PREB/CH…
GOCC_VESICLE_COAT	GOCC_VESICLE_COAT	47	0.456922	1.4172	0.0484653	0.208794	0.168381	5573	tags=66%, list=41%, signal=39%	COPZ2/CLTCL1/SEC24C/SEC23A/SEC24D/CLTC/COPB2/SEC13/AP2S1/ARCN1/AP2A1/SEC23B/SEC31A/NCALD/SGIP1/COPA/AP1G1/PICALM/COPZ1/SAR1A/EPN1/COPG2/TMED3/SCYL1/COPB1/PEF1/AP2M1/CLTB/AP2B1/SEC24B/TBC1D5
GOBP_CELLULAR_RESPONSE_TO_RADIATION	GOBP_CELLULAR_RESPONSE_TO_RADIATION	162	0.375083	1.41588	0.011104	0.0846175	0.0682394	2866	tags=30%, list=21%, signal=24%	SFRP2/PTN/SFRP1/CRYAB/MME/MMP9/PBK/ECT2/MFAP4/MMP2/AURKB/EGR1/CDC25A/MMP3/RAD51/HYAL1/RAD51AP1/TMEM109/CHEK1/MYC/BLM/HMGA2/POLD1/TSPYL5/NOC2L/NFATC4/CRY1/NOX4/PARP1/EIF2S1/TNKS1BP1/NEDD4/OPN1SW/CLOCK/NET1/GRB2/HSPA5/PCNA/DHX36/MAPK14/GNB1/CALM1/ZMPSTE24/PPEF1/FIGNL1/ELK1/NUCKS1/MC1R
GOBP_NCRNA_TRANSCRIPTION	GOBP_NCRNA_TRANSCRIPTION	82	0.412069	1.41535	0.0249414	0.137167	0.110617	5608	tags=57%, list=42%, signal=34%	TAF13/IPPK/GTF3C1/TAF5/GTF2F2/GTF3C4/INTS2/TAF1B/NCL/GTF2E1/SMARCA4/NOL11/POLR2D/TAF6/POLR2B/GTF3C5/NCBP1/SMARCB1/INTS1/POU2F1/GTF2A1/SPIN1/CCNK/POLR2C/GTF2A2/INTS7/INTS5/INTS12/PWP1/TAF11/NPM3/PIH1D1/TCOF1/ELL/INTS8/ZNF143/ANG/GTF2E2/INTS6/CCNT1/POLR2G/POLR2A/NCBP2/POLR2E/GTF3A/POLR2K/ELL3
GOBP_REGULATION_OF_PROTEIN_CATABOLIC_PROCESS	GOBP_REGULATION_OF_PROTEIN_CATABOLIC_PROCESS	309	0.347432	1.41513	0.00403328	0.0433353	0.0349476	3770	tags=37%, list=28%, signal=27%	LDLR/FAM83D/SOX9/TIMP2/CDC20/SERPINE2/AURKA/FLNA/CAV1/TRIB3/PBK/PRICKLE1/GJA1/PLK1/MAD2L1/MAP1A/MSN/BAG2/PLK2/PCSK9/LRP1/DTL/EPHA4/NUPR1/ANXA2/DACT1/DAB2/PSMD2/LAPTM4B/TIMP3/RDX/APOE/ADAM9/GNA12/MAD2L2/HMGCR/PSMC1/USP13/PSMD1/EGFR/IL1B/UBE2V2/SNCA/ODC1/PSMD3/PACSIN3/RNF40/RAD23B/UCHL5/UBQLN1/EFNA1/NUDT15/ASB5/BARD1/SF3B3/GSK3B/NEDD4/SMURF1/APC/PSMD14/FYN/NKD1/CSNK2A1/UBQLN4/USP7/PSMC4/MAGEF1/RAB7…
GOBP_STEROID_BIOSYNTHETIC_PROCESS	GOBP_STEROID_BIOSYNTHETIC_PROCESS	162	0.374756	1.41464	0.0113272	0.0859003	0.069274	1696	tags=25%, list=13%, signal=22%	SCD/DHCR24/FASN/CES1/SQLE/DHCR7/AKR1B1/INSIG1/HMGCS1/LSS/EGR1/HSD17B6/IDI1/STARD4/ACLY/CYP11A1/G6PD/SREBF2/APOE/SNAI2/ACACA/BMP6/SNAI1/HMGCR/HSD17B1/FDPS/DKK3/ATP1A1/ADM/LBR/FGFR4/SREBF1/LEP/ACAT2/ACAA2/ACOX2/OSBPL6/SCARB1/ACBD3/MVD
GOBP_ENDOPLASMIC_RETICULUM_TO_GOLGI_VESICLE_MEDIATED_TRANSPORT	GOBP_ENDOPLASMIC_RETICULUM_TO_GOLGI_VESICLE_MEDIATED_TRANSPORT	171	0.372432	1.41402	0.0108506	0.0833962	0.0672546	4997	tags=58%, list=37%, signal=37%	GAS1/KDELR3/PROS1/INSIG1/DYNC1I1/COPZ2/SPTBN2/SEC24C/YIF1B/SEC23A/SEC24D/MCFD2/ANK2/HYOU1/CREB3L2/NRBP1/COPB2/KDELR2/GAS6/TFG/ARFGAP3/SEC22C/SEC13/YKT6/DCTN1/PREB/SERPINA1/COL7A1/DYNC1LI1/SPTBN1/GOLGA2/MAPK15/SPTAN1/ARCN1/GBF1/SEC23B/DYNC1LI2/TMED2/SEC31A/VAPB/TMED10/ZW10/TEX261/ARF4/DYNLL2/AREG/RAB1A/CNIH2/LMAN1/KDELR1/VTI1A/CTSC/ARFGAP1/COG6/DCTN5/ACTR1A/SEC23IP/YIF1A/GOSR2/COPA/RNF139/COG8/DYN…
GOBP_NEGATIVE_REGULATION_OF_CELL_PROJECTION_ORGANIZATION	GOBP_NEGATIVE_REGULATION_OF_CELL_PROJECTION_ORGANIZATION	148	0.379748	1.41301	0.0173242	0.111073	0.0895747	2255	tags=28%, list=17%, signal=24%	SPP1/FLNA/DPYSL3/KLK8/THY1/LGALS1/CDK5R1/SEMA3A/CCL21/LRP1/PRNP/EFNB2/EPHA4/VIM/MAP2/SLIT2/NRP1/APOE/LINGO1/DIP2B/RGMA/ARHGAP24/SEMA3D/CRMP1/RTN4R/PPP3CA/NFATC4/EFNA1/STMN2/YWHAH/SEMA7A/SEMA3G/NGFR/SEMA4F/ZNF365/EPHA7/LRP4/PTPRG/SEMA5B/MAP4/EPHB2/FYN
GOMF_GTPASE_ACTIVITY	GOMF_GTPASE_ACTIVITY	253	0.35411	1.41139	0.00575486	0.0554592	0.0447248	4276	tags=42%, list=32%, signal=29%	TUBB6/TUBB3/GEM/RGS2/DNM1/RGS4/ARL4C/TUBA1A/TUBB2B/RASL12/RRAGD/TUBA1B/RAB23/RAC3/RHOV/RGS20/RAB31/DIRAS1/TUBA1C/GNA12/RGS16/GBP6/RAB3D/MRAS/NKIRAS1/RRAGC/NUDT1/GNG11/RAB6B/RND3/RAP2A/RGS11/GTPBP4/TUBB/RAB22A/ARL4D/RASD2/GNAZ/RASL11B/RHOBTB1/RRAD/RASL10B/RHOJ/NRAS/GNAI3/RAB9B/KRAS/OPA1/ARF4/ENTPD7/RHEB/RABL3/GNA13/GNB1/RAB1A/RND2/NKIRAS2/EFTUD2/MFN2/RAP2C/RAB7A/DIRAS3/GNAO1/RERG/RHOT1/RAN/GNAL/GS…
GOBP_NEGATIVE_REGULATION_OF_ION_TRANSPORT	GOBP_NEGATIVE_REGULATION_OF_ION_TRANSPORT	249	0.35397	1.41015	0.00556386	0.0542866	0.0437792	2218	tags=28%, list=16%, signal=24%	SFRP4/ANXA1/SFRP1/TWIST1/CD36/SERPINE2/PLN/ADA/CAV1/GEM/RGS2/MMP9/RGS4/INSIG1/CASQ2/APOD/SLC9A3R1/PCSK9/VSNL1/YWHAQ/THBS1/RAB23/MAOB/STC1/F2R/SREBF2/GPM6B/APOE/BAG3/ANGPT1/RAB11FIP5/HMGCR/KCNH2/ENPP1/ATP1A2/SYT11/IL1B/SREBF1/KCNE4/PPM1F/LEP/SNCA/PTPN11/DPH3/ADRA2C/PID1/PPP3CA/SLC6A9/NUP153/PACSIN3/IRS2/KLF7/CRY1/CRH/UBQLN1/BIN1/BARD1/PKIG/WNK2/NEDD4/ICAM1/PEA15/FGF12/RRAD/CD200/INHBB/ACVR1C/IDH2/…
GOMF_PROTEIN_C_TERMINUS_BINDING	GOMF_PROTEIN_C_TERMINUS_BINDING	166	0.37161	1.40786	0.0100394	0.0796038	0.0641962	3978	tags=43%, list=30%, signal=30%	FN1/CDC20/CENPF/TOP2A/MKI67/ECM1/HSPB7/MAD2L1/HIC2/YWHAQ/KSR1/RAD51/HSPG2/TCF4/SYT1/DAB2/SREBF2/BAIAP2/NEFL/MAP2K1/TAF13/STIP1/TOPBP1/KPNA3/NCF2/ABL1/BRCA2/SAE1/MDC1/PFKM/SHANK3/TBL1X/CTNNB1/NCL/AP2A1/PPP2CB/PIAS3/PCNA/MPDZ/CEP250/USP7/MAPRE1/SH3GL1/MSH2/IFT52/SH3GL3/PRDX3/RABAC1/SIAH1/SNX17/TNFAIP3/ERCC4/FIGN/VPS4A/YEATS4/SNF8/XRCC4/COIL/LAMA1/CEP135/FBLN5/XRCC6/ATXN1/PHB/SASH1/ERCC1/DLG1/VPS4B/…
GOBP_NEGATIVE_REGULATION_OF_PHOSPHORUS_METABOLIC_PROCESS	GOBP_NEGATIVE_REGULATION_OF_PHOSPHORUS_METABOLIC_PROCESS	400	0.340606	1.40759	0.00110648	0.017156	0.0138354	3379	tags=34%, list=25%, signal=26%	SFRP2/UCHL1/SERPINB3/PTN/GREM1/CD109/SFRP1/TWIST1/MYADM/CAV1/EMILIN1/THY1/RGS2/TRIB3/PBK/RGS4/INHBA/PPP1R14C/PLK1/CCNB1/DKK1/PKMYT1/PRNP/CCDC8/NUPR1/SIRPA/WWTR1/SLIT2/HGF/PRKDC/PPP1R14A/DUSP14/LATS2/DMD/BDKRB2/CORO1C/APOE/ERRFI1/HEG1/CDA/EIF4G1/ANGPT1/PDGFB/TGFB2/ENPP1/RASIP1/CDKN2D/YWHAG/GPRC5A/IL1B/MASTL/PPM1F/SFN/SPAG9/ADARB1/AGT/SNCA/ABL1/PRKAR2A/PID1/MFHAS1/IRS2/DUSP5/PARD3/DBNDD1/MYO1D/MYOC…
GOBP_VESICLE_BUDDING_FROM_MEMBRANE	GOBP_VESICLE_BUDDING_FROM_MEMBRANE	91	0.407834	1.40716	0.0241034	0.134566	0.108521	3385	tags=37%, list=25%, signal=28%	S100A10/DNM1/INSIG1/ANXA2/SEC24C/SEC23A/SEC24D/MCFD2/TFG/ARFGAP3/SEC13/PREB/SERPINA1/COL7A1/GOLGA2/MAPK15/GBF1/SEC23B/TMED2/SEC31A/VAPB/TMED10/AREG/RAB1A/CNIH2/LMAN1/RAB7A/CTSC/PRKCI/VPS4A/SEC23IP/GOSR2/AP3B1/DNM3
GOBP_MAINTENANCE_OF_PROTEIN_LOCATION	GOBP_MAINTENANCE_OF_PROTEIN_LOCATION	77	0.411432	1.40595	0.0377582	0.182076	0.146835	2792	tags=27%, list=21%, signal=22%	FBN2/FBN1/FLNA/CAV1/KDELR3/INSIG1/GJA1/DBN1/LTBP1/DZIP1/GSN/IGSF11/KDELR2/BARD1/NBL1/HSPA5/ARL2BP/MDFI/KDELR1/HK2/GRIK5
GOBP_RIBONUCLEOPROTEIN_COMPLEX_BIOGENESIS	GOBP_RIBONUCLEOPROTEIN_COMPLEX_BIOGENESIS	292	0.348055	1.40586	0.00463587	0.047605	0.0383909	5650	tags=51%, list=42%, signal=30%	PRKDC/DDX21/PRMT5/RUVBL1/NOC2L/DDX10/NOLC1/EIF4A3/GTPBP4/TEX10/RIOK1/EIF4H/ESF1/LYAR/NOL3/PRPF18/FCF1/WDR43/HEATR1/DDX1/SUV39H1/FTSJ3/USP36/PES1/GEMIN5/CDC73/NIP7/RRP12/MRTO4/ERAL1/WDR3/RRP15/CUL4A/PAK1IP1/TRAF7/XRN2/STRAP/ABCE1/DHX9/SDAD1/NOL11/UTP18/POLR2D/PDCD11/PRPF19/DDX18/HSP90AB1/RAN/C1D/NOL10/SNRPB/USP39/GNL3L/NCBP1/BYSL/NUDT21/DHX29/RUVBL2/XPO1/LSG1/TSR1/CPSF6/SNRPD1/SRFBP1/POP7/COIL/ISG…
GOBP_EXTRINSIC_APOPTOTIC_SIGNALING_PATHWAY_VIA_DEATH_DOMAIN_RECEPTORS	GOBP_EXTRINSIC_APOPTOTIC_SIGNALING_PATHWAY_VIA_DEATH_DOMAIN_RECEPTORS	74	0.415333	1.40555	0.0416025	0.192607	0.155328	3205	tags=32%, list=24%, signal=25%	SFRP2/SFRP1/SERPINE1/THBS1/HMOX1/HGF/TIMP3/BAG3/BRCA1/STK3/HMGB2/NOS3/GSK3B/ICAM1/PEA15/BMPR1B/FADD/FGG/FEM1B/RAF1/TNFAIP3/SKIL/SORT1/DEDD
GOBP_REGULATION_OF_RAS_PROTEIN_SIGNAL_TRANSDUCTION	GOBP_REGULATION_OF_RAS_PROTEIN_SIGNAL_TRANSDUCTION	159	0.374174	1.4054	0.0128463	0.0930281	0.0750222	3483	tags=40%, list=26%, signal=30%	COL3A1/TIMP2/PDGFRB/FOXM1/KIF14/NRP1/F2R/LRRC59/RASAL1/STMN3/STMN1/RDX/APOE/HEG1/NOTCH2/MAP4K4/TGFB2/KITLG/MAPRE2/ARHGAP24/ABL2/RASIP1/SHC1/RTN4R/ABL1/IRS2/PSD/IGF1/NET1/RAPGEF1/GRB2/GBF1/CRKL/NOTCH1/CADM4/DENND1A/PPP2CB/EPHB2/F2RL2/STARD8/KRAS/PIK3CB/RABL3/STARD13/KCTD10/TNFAIP1/ARRB1/CBL/MFN2/MAPKAP1/ARHGAP17/ARHGEF10/BCR/SPRY4/RAF1/ARFGAP1/ARHGDIA/AKAP13/STAMBP/LYN/GPR4/RASGRF2/STK19/ITPKB
GOCC_TRANSFERASE_COMPLEX_TRANSFERRING_PHOSPHORUS_CONTAINING_GROUPS	GOCC_TRANSFERASE_COMPLEX_TRANSFERRING_PHOSPHORUS_CONTAINING_GROUPS	208	0.359644	1.40519	0.00995745	0.0792547	0.0639147	4304	tags=41%, list=32%, signal=29%	CCNB2/CCNA2/CDK5R1/CDK6/CKS1B/CCNB1/TGFBR1/CCNE1/CKS2/CCNE2/CDK4/MAD2L2/POLE2/SOCS7/TAF13/CDKN2D/CCNA1/POLD1/PRIM1/PRKAR2A/NRBF2/CDK2/TAF5/PFKP/ERC1/CCNF/PFKM/GTF2F2/POLR3A/SOCS3/SOCS6/POLR3G/POLE3/ACVR1C/CDC73/CHUK/POLA2/GTF2E1/POLD2/PRPS1/PCNA/TAF5L/PIK3CB/RB1/BCCIP/TAF2/PRKAB2/PRKAR1A/POLR2D/CCNY/POLR1A/TAF6/SNW1/SOCS5/ACVR2B/ERN1/ULK1/POLR2B/POLR3B/POLR3D/PAF1/ACVR1/GTF2A1/POLE/TRRAP/PRPSAP1/…
GOBP_ORGAN_GROWTH	GOBP_ORGAN_GROWTH	131	0.383611	1.40517	0.0134029	0.09508	0.0766769	3379	tags=42%, list=25%, signal=32%	COMP/SOX9/PDGFRB/RGS2/RGS4/SMO/GJA1/FOXC2/ECM1/CCNB1/RBP4/DDR2/STC1/TGFBR1/LATS2/G6PD/FGF7/WWC3/HEG1/BNC2/ANXA6/TMEM38B/STK3/GATA6/TGFB2/ZFPM2/LEP/PTPN11/PI16/WNT2/JARID2/MAPK11/IGF1/BASP1/SAV1/NOTCH1/RARB/SORBS2/EVC/SMAD1/TBX5/MAPK1/MAPK14/DUSP9/PRKAR1A/ZMPSTE24/RSPO2/FGFR2/VGLL4/EDN1/WT1/AKAP13/FGF2/PDLIM5/NOG
GOBP_PROTEIN_FOLDING	GOBP_PROTEIN_FOLDING	179	0.3671	1.40492	0.01335	0.0948122	0.0764609	4509	tags=50%, list=34%, signal=33%	CRYAB/HSPB6/SPHK1/GNB4/BAG2/SACS/FKBP5/HSPA2/PDIA6/DNAJB5/HSPA6/PRDX4/HSPA4L/BAG3/PSMC1/FKBP9/CCT5/DNAJB4/CCT2/CCT4/RAD23B/P4HB/GNAZ/ATF6/TBCD/DNAJC5/AMFR/DNAJB6/SGTB/PPIL1/GANAB/DNAJB1/DNAJB11/CCT7/CALR/GNAI3/DNAJC3/HSPA5/CSNK2A1/GRPEL2/VBP1/GNB1/PDIA4/LMAN1/GNAO1/HSPD1/HSP90B1/GNG2/CRTAP/CANX/HSP90AB1/PDCD5/RUVBL2/BAG4/HSPA9/PFDN2/VCP/GNB2/NUDCD2/PPIH/FKBP4/CLGN/CCT8/CHCHD4/NUDCD3/TRAP1/CLPX/PD…
GOBP_REGULATION_OF_PHOSPHATIDYLINOSITOL_3_KINASE_SIGNALING	GOBP_REGULATION_OF_PHOSPHATIDYLINOSITOL_3_KINASE_SIGNALING	112	0.393038	1.40474	0.0248643	0.136863	0.110372	2624	tags=32%, list=20%, signal=26%	FN1/SOX9/CEP55/TWIST1/SERPINE2/DCN/PDGFRB/SLC9A3R1/ROR2/PDGFC/FGFR1/HGF/F2R/ANGPT1/PDGFB/KLF4/TGFB2/EGFR/PDGFRA/LEP/AGT/MAZ/CRNN/IRS2/CSF3/IER3/IGF1/NEDD4/MAPK3/FYN/TEK/PIK3CB/MAPK1/NTRK2/CBL/PIP5K1A
GOBP_DENDRITIC_SPINE_DEVELOPMENT	GOBP_DENDRITIC_SPINE_DEVELOPMENT	78	0.410415	1.4047	0.0478839	0.207431	0.167282	4624	tags=53%, list=34%, signal=35%	EPHB3/CDK5R1/DBN1/LRP8/PLK2/EPHA4/KIF1A/APOE/WNT7A/EFNA1/SHANK3/ZNF365/SRGAP2/EPHB2/ITSN1/OPA1/PAK4/ARF4/DHX36/TIAM1/DLG5/RELN/CAMK2B/EPHB1/ACTR2/PAK2/PDLIM5/KALRN/DNM3/ARF6/MEF2C/DVL1/CAMK2A/ITPKA/NLGN1/CFL1/LRRK2/ARF1/ARC/CDC42/CAMK1
GOCC_CELL_LEADING_EDGE	GOCC_CELL_LEADING_EDGE	355	0.341986	1.4045	0.00373913	0.0413815	0.033372	3301	tags=34%, list=25%, signal=26%	ACTG2/ITGA5/ACTC1/SGCE/PALLD/ACTA2/MYADM/FAP/DPYSL3/TUBB3/MYLK/THY1/TPM1/ACTN1/MYH10/CDK6/DBN1/SLC9A3R1/CSPG4/PDPN/ADAM17/KSR1/ARHGEF4/PDLIM7/MYO5A/VIM/FGD1/GABRA3/PARVB/RAC3/PDLIM4/CDH2/ENAH/DPP4/BAIAP2/CNTNAP2/MPP2/STX2/GSN/RDX/CORO1C/IGF2BP1/APP/MACF1/KITLG/FRMD4B/MTSS1/ITGB1/APBB1/PLEKHO1/WASF2/NRBP1/ABL1/KIF18A/PLXND1/MYO1D/COBL/RAB22A/PSD/TLN1/STMN2/P4HB/FSCN1/ANTXR1/MYH9/PALM/AAK1/WASF3/SP…
GOBP_MEMBRANE_DOCKING	GOBP_MEMBRANE_DOCKING	135	0.380416	1.40446	0.0237748	0.133699	0.107821	5071	tags=50%, list=38%, signal=31%	TUBA1A/NEK2/PLK1/MSN/CAV2/PPFIA3/PLK4/STXBP1/SYT1/SNAP25/STX2/NDE1/RAB3D/PDZD8/CKAP5/YWHAG/STX19/TUBB/YKT6/CENPJ/DCTN1/BVES/CDK5RAP2/ICAM1/VAPB/ODF2/CEP250/MAPRE1/RAB3IP/CEP152/RAB7A/PAFAH1B1/EXOC4/SCFD2/ACTR1A/RALB/RABEPK/NPHP4/PCNT/SDCCAG8/DYNC1H1/PRKACA/CEP63/AKAP9/CEP135/NSF/PPP2R1A/RAB10/ROCK1/VPS18/DCTN3/DCTN2/DYNC1I2/EXOC6/CEP72/CTBP2/KCNB1/HSP90AA1/AHCYL1/CEP164/CFTR/CEP76/VCAM1/NEDD1/TUB…
GOBP_STEROL_TRANSPORT	GOBP_STEROL_TRANSPORT	94	0.403795	1.40441	0.0403598	0.189658	0.152949	1837	tags=21%, list=14%, signal=18%	LDLR/CD36/CES1/CAV1/LIPG/ABCA12/PCSK9/LRP1/OSBPL10/PLTP/ANXA2/STARD4/SREBF2/APOE/NPC1/LEP/OSBPL6/SCARB1/MSR1/SYT7
GOBP_NEGATIVE_REGULATION_OF_ORGANELLE_ORGANIZATION	GOBP_NEGATIVE_REGULATION_OF_ORGANELLE_ORGANIZATION	272	0.349407	1.40365	0.00607969	0.0574407	0.0463229	4055	tags=43%, list=30%, signal=31%	CDC20/TPX2/MYADM/CENPF/TOP2A/LMOD1/BUB1B/TRIP13/MAP1B/PLK1/TTK/BUB1/CCNB1/MAD2L1/SVIL/MCM2/AURKB/ESPL1/SPTBN2/CLIP3/CDT1/TFRC/NUPR1/PTTG1/ZWINT/NDC80/MAP2/SLIT2/HGF/BNIP3/CHEK1/STMN1/GSN/RDX/BRCA1/HORMAD1/MAD2L2/RAD21/WASF2/FBXO5/SNCA/ACAA2/ARHGAP28/MTPN/PRRT2/DUSP1/TRIM37/STMN2/CCNF/PARP1/TMOD1/TBCD/MAP6D1/CDK5RAP2/CDH5/SLC25A5/IGF1/DYNC1LI1/NOL3/SPTBN1/SHANK3/SPTAN1/FZD9/VAT1/FNIP1/MAP4/ADD2/AP…
GOBP_REGULATION_OF_INTRACELLULAR_TRANSPORT	GOBP_REGULATION_OF_INTRACELLULAR_TRANSPORT	281	0.348921	1.40284	0.00500689	0.0501811	0.0404683	4685	tags=48%, list=35%, signal=32%	GAS1/CRYAB/CD36/PLN/FLNA/SMO/MAP1B/CDK5R1/INSIG1/ECT2/APOD/SPAG5/MSN/STOM/PCSK9/PRNP/YWHAQ/RAB23/ANXA2/EHD2/E2F1/MAP2/DAB2/SREBF2/GLI3/RDX/GTSE1/BAG3/ANGPT1/MAP2K1/REEP2/YWHAG/IL1B/SREBF1/SFN/LEP/PTPN11/YWHAZ/NUP153/SAE1/NOLC1/GAS6/KIF5B/SUPT6H/YWHAH/TFDP1/PREB/BARD1/BVES/PKIG/GSK3B/NEDD4/MAPK3/TP53BP2/MAPK15/EDEM1/PPP3R1/MTMR2/PDCD10/USP36/TRIM28/FYN/USP7/PTPN1/MAPK1/MAPK14/ANP32B/LDLRAP1/CNIH2/…
GOBP_REGULATION_OF_MUSCLE_HYPERTROPHY	GOBP_REGULATION_OF_MUSCLE_HYPERTROPHY	49	0.44738	1.40183	0.0399361	0.188373	0.151913	2471	tags=41%, list=18%, signal=33%	IGFBP5/RGS2/RGS4/LMCD1/G6PD/ATP2B4/ERRFI1/AGT/PI16/PPP3CA/MTPN/JARID2/PARP1/TRIM63/IGF1/MEF2A/NOTCH1/GATA5/CAMK2D/NR4A3
[truncated: 457 more rows]
