# Supplementary material for: Development and validation of a glycolysis-associated gene signature for predicting the prognosis, immune landscape, and drug sensitivity in bladder cancer
Source: Front Immunol. 2025 Jan 10;15:1430583. doi: 10.3389/fimmu.2024.1430583 (PMC11757262; doi:10.3389/fimmu.2024.1430583)
Supplement: Supplementary File S8 — Correlations between 18 model genes expression and IC50 for different drugs. [file Table8.xlsx]

## Sheet: drugCor
Gene	Drug	cor	pvalue
SPINK4	LOXO-101	0.802682	1.23e-14
SPINK4	NMS-E628	0.627235	8.2e-08
CLIC3	Acetalax	0.513565	2.71e-05
CLIC3	Bisacodyl, active ingredient of Viraplex	0.507525	3.49e-05
CXCL6	PENTOSTATIN	0.504158	4.01e-05
LPXN	Vemurafenib	0.460205	0.000215915
CXCL6	Mitotane	0.455756	0.000252884
CPNE8	Erlotinib	0.455403	0.000256058
CLIC3	Pipamperone	-0.452984	0.000278749
SPINK5	Bortezomib	-0.446058	0.000354279
DIP2C	Palbociclib	-0.443602	0.000385241
SPINK4	Crizotinib	0.442621	0.000398286
LPXN	Dabrafenib	0.436436	0.00049019
SPINK5	Acetalax	0.42754	0.000656312
COMP	Thiotepa	0.421215	0.00080379
COMP	Idarubicin	0.419948	0.000836715
COMP	Triethylenemelamine	0.412154	0.0010674
SPINK5	Bisacodyl, active ingredient of Viraplex	0.411719	0.00108181
LPXN	Encorafenib	0.410278	0.00113083
CPNE8	Cobimetinib (isomer 1)	0.408601	0.00119042
CPNE8	Tamoxifen	-0.406473	0.00127006
FOXC2	Midostaurin	0.403653	0.00138298
CPNE8	Trametinib	0.402236	0.00144307
CLIC3	Carmustine	-0.399787	0.00155246
CPNE8	Ifosfamide	-0.397195	0.00167627
CLIC3	Bortezomib	-0.395897	0.00174153
LPXN	Calusterone	0.391589	0.00197475
SPINK5	Mithramycin	-0.385502	0.00235182
SPINK4	Sunitinib	0.384312	0.00243266
COMP	Valrubicin	0.384267	0.00243577
FOXC2	Zoledronate	0.383322	0.00250176
COMP	Mitomycin	0.380582	0.0027022
CPNE8	Vandetanib	0.379686	0.00277081
SPINK5	Homoharringtonine	-0.378001	0.00290394
SLC1A6	pralatrexate	-0.375894	0.00307847
COMP	Bendamustine	0.37475	0.00317711
LPXN	DACARBAZINE	0.373551	0.00328342
SPINK4	Cisplatin	-0.37225	0.00340245
EGFL6	Clofarabine	-0.3697	0.00364669
SPINK4	PF-06463922	0.369477	0.00366875
CPNE8	Dacomitinib	0.367461	0.00387389
MAP2	Ibrutinib	0.364938	0.0041448
LPXN	Selumetinib	0.364519	0.00419138
SPINK5	Depsipeptide	-0.36368	0.00428604
SPINK4	Cabozantinib	0.362132	0.00446558
CPNE8	Gefitinib	0.361833	0.00450109
LPXN	Irofulven	-0.361747	0.00451133
DIP2C	Encorafenib	0.359752	0.00475476
CPNE8	Neratinib	0.359169	0.004828
LPXN	LEE-011	0.357463	0.00504823
CPNE8	Ibrutinib	0.357317	0.00506737
CPNE8	Afatinib	0.356245	0.00521083
MAP2	Acalabrutinib	0.353908	0.00553566
LPXN	Dacomitinib	-0.353024	0.00566309
SPINK5	Eribulin mesilate	-0.349332	0.00622366
DIP2C	Docetaxel	-0.348278	0.00639234
FOXC2	Allopurinol	-0.347522	0.00651575
LPXN	Carmustine	0.34649	0.00668765
COMP	Pipobroman	0.342807	0.00733397
CLIC3	Sulfatinib	-0.341006	0.00766937
SPINK5	Ixazomib citrate	-0.340796	0.00770935
CPNE8	Acalabrutinib	0.340422	0.00778096
CPNE8	ARRY-162	0.339718	0.00791742
CLIC3	Midostaurin	-0.338636	0.00813112
COMP	Irinotecan	0.338247	0.00820925
COMP	Hydroxyurea	0.33813	0.00823288
DIP2C	Oxaliplatin	-0.337474	0.00836626
SPINK5	Carfilzomib	-0.337171	0.00842841
CLIC3	Eribulin mesilate	-0.337132	0.00843646
MAP2	Palbociclib	-0.33666	0.00853439
COMP	Teniposide	0.336342	0.00860104
SPINK5	Doxorubicin	-0.33413	0.0090761
DIP2C	Vemurafenib	0.33304	0.00931876
CXCL6	Calusterone	0.331606	0.00964618
LPXN	Ibrutinib	-0.331337	0.00970881
LPXN	Afatinib	-0.329093	0.0102443
SPINK5	Sulfatinib	-0.328487	0.0103934
CPNE8	Osimertinib	0.327441	0.0106549
FASN	Fluorouracil	0.325092	0.0112631
CPNE8	Bosutinib	0.324387	0.0114514
CPNE8	Teniposide	-0.32398	0.0115612
FOXC2	TYROTHRICIN	-0.323639	0.0116539
DIP2C	Cyclophosphamide	-0.322476	0.0119754
SPINK5	Midostaurin	-0.321979	0.0121152
CPNE8	Carfilzomib	-0.321094	0.0123673
DIP2C	Dexrazoxane	-0.319087	0.0129558
COMP	Chlorambucil	0.317448	0.0134546
LPXN	Nelarabine	0.316672	0.0136962
CPNE8	BMN-673	-0.315488	0.0140722
CLIC3	Ixazomib citrate	-0.315432	0.0140902
SLC1A6	Digoxin	0.315206	0.0141631
DMRTA1	Homoharringtonine	-0.314946	0.0142473
CLIC3	Sunitinib	-0.314647	0.0143447
LPXN	Panobinostat	0.314626	0.0143514
CLIC3	pralatrexate	-0.314614	0.0143555
CLIC3	Crizotinib	-0.314253	0.0144738
COMP	Etoposide	0.313351	0.0147734
CLIC3	Doxorubicin	-0.313103	0.0148566
FOXC2	Dasatinib	0.312994	0.0148934
FOXC2	Bleomycin	0.311969	0.0152425
FOXC2	JNJ-42756493	0.310396	0.0157922
DIP2C	Dabrafenib	0.310131	0.0158861
COMP	Cytarabine	0.309466	0.016125
CPNE8	Mitoxantrone	-0.309435	0.0161363
LPXN	Sonidegib	-0.309419	0.016142
CLIC3	Actinomycin D	-0.309283	0.0161909
CLIC3	Depsipeptide	-0.309269	0.0161961
LPXN	ABT-199	0.308487	0.0164818
CPNE8	VINORELBINE	-0.308419	0.0165066
DIP2C	Celecoxib	-0.308339	0.0165362
CLIC3	Dabrafenib	-0.308258	0.0165661
CXCL6	Homoharringtonine	-0.308118	0.0166181
DIP2C	Dromostanolone Propionate	-0.306011	0.0174146
DIP2C	LDK-378	-0.305442	0.0176349
LPXN	Fluphenazine	0.305416	0.0176453
FOXC2	MITOXANTRONE	0.305298	0.0176914
COMP	Uracil mustard	0.303844	0.0182673
CPNE8	Fluorouracil	-0.30203	0.0190086
CPNE8	Raloxifene	-0.301878	0.0190719
CPNE8	Abiraterone	-0.299474	0.0200964
SCD	Panobinostat	-0.29839	0.0205732
SPINK5	Actinomycin D	-0.297019	0.0211905
MAP2	Afatinib	0.297011	0.0211941
COMP	MITOXANTRONE	0.296784	0.0212977
DIP2C	Eribulin mesilate	-0.295756	0.0217726
CPNE8	Encorafenib	0.295736	0.0217818
CLIC3	Selumetinib	-0.295641	0.0218264
SPINK5	Vorinostat	0.295601	0.0218448
LPXN	Erlotinib	-0.29553	0.0218782
COMP	Nitrogen mustard	0.295391	0.0219433
LPXN	Bosutinib	-0.294602	0.0223164
CPNE8	Selumetinib	0.294545	0.0223436
SLC1A6	Encorafenib	-0.294501	0.0223643
CLIC3	Encorafenib	-0.294014	0.0225979
DIP2C	Ifosfamide	-0.293915	0.0226455
CXCL6	LY-2835219	0.293734	0.022733
EGFL6	Acetalax	0.293605	0.0227952
SPINK5	Sunitinib	-0.293158	0.0230131
DIP2C	brigatinib	-0.292423	0.0233745
CXCL6	Midostaurin	0.2914	0.0238858
FASN	Temsirolimus	0.290862	0.0241586
CPNE8	Etoposide	-0.29063	0.0242768
COMP	Cisplatin	0.290585	0.0243
DIP2C	Hydroxyurea	-0.290244	0.0244746
CPNE8	Lomustine	-0.289665	0.0247745
CPNE8	Simvastatin	0.289373	0.0249268
LPXN	Pipamperone	0.28739	0.0259816
SPINK4	Mitomycin	-0.286783	0.0263122
LPXN	Bortezomib	0.286208	0.0266282
LPXN	Acetalax	-0.28548	0.0270332
HLA-DQB2	Celecoxib	-0.28477	0.0274332
LPXN	Bisacodyl, active ingredient of Viraplex	-0.284646	0.0275034
COMP	Oxaliplatin	0.284598	0.0275306
CPNE8	Allopurinol	0.284408	0.0276392
HLA-DQB2	Dabrafenib	0.283858	0.0279541
CYTL1	Lenvatinib	0.283481	0.028172
CPNE8	Paclitaxel	-0.282467	0.0287645
LPXN	ETHINYL ESTRADIOL	0.282433	0.028785
SCD	Osimertinib	-0.282254	0.0288906
LPXN	Neratinib	-0.282006	0.0290374
CPNE8	Isotretinoin	-0.281972	0.0290578
CXCL6	TYROTHRICIN	-0.281501	0.0293389
COMP	BMN-673	0.281454	0.0293676
FASN	tfdu	0.281012	0.0296338
CPNE8	ETHINYL ESTRADIOL	-0.279893	0.0303167
MAP2	Midostaurin	-0.279703	0.0304337
HLA-DQB2	Vemurafenib	0.279528	0.0305422
SPINK4	Gemcitabine	-0.279302	0.0306829
COMP	Topotecan	0.279186	0.030755
SPINK5	Vinorelbine	-0.278751	0.0310275
MAP2	Osimertinib	0.278592	0.0311274
CYTL1	Allopurinol	-0.278197	0.0313772
EGFL6	Asparaginase	-0.277564	0.0317807
DIP2C	Irofulven	0.27755	0.0317897
SCD	Abiraterone	0.277454	0.0318514
SCD	Neratinib	-0.277133	0.0320579
LPXN	Crizotinib	0.276191	0.0326709
LPXN	Lenvatinib	-0.276175	0.0326813
EGFL6	Bisacodyl, active ingredient of Viraplex	0.276054	0.0327609
CPNE8	ABT-199	0.275915	0.0328523
CLIC3	Vincristine	-0.275859	0.0328895
FOXC2	Vismodegib	-0.275442	0.0331653
CLIC3	Dacomitinib	0.275384	0.033204
SPINK4	Floxuridine	-0.275349	0.033227
CLIC3	Epirubicin	-0.275001	0.0334591
CLIC3	Cobimetinib (isomer 1)	-0.27442	0.0338504
HLA-DQB2	Encorafenib	0.274183	0.0340105
DMRTA1	Vincristine	-0.27302	0.0348073
DIP2C	Nelarabine	-0.272936	0.0348649
FOXC2	Lenvatinib	0.272674	0.0350471
SPINK5	MITOXANTRONE	-0.271419	0.0359287
CPNE8	Vinorelbine	-0.271418	0.0359295
CLIC3	Carboplatin	-0.271291	0.0360202
CLIC3	Nilotinib	-0.27109	0.036163
DMRTA1	Bortezomib	-0.270984	0.0362391
SPINK5	Carboplatin	-0.270814	0.0363605
DIP2C	Valrubicin	-0.270439	0.0366301
DIP2C	Imatinib	-0.270295	0.0367343
MAP2	Neratinib	0.27025	0.036767
CLIC3	Mithramycin	-0.270193	0.0368079
CLIC3	Vemurafenib	-0.270064	0.0369015
MAP2	Dacomitinib	0.26974	0.0371377
CXCL6	Vinblastine	-0.269513	0.0373032
FOXC2	Pazopanib	0.269505	0.0373095
HLA-DQB2	Everolimus	-0.269501	0.0373124
SPINK5	Pipamperone	-0.269293	0.0374652
HLA-DQB2	Temsirolimus	-0.268966	0.0377057
CLIC3	Teniposide	-0.268931	0.037732
SCD	Dabrafenib	0.268856	0.0377874
SPINK4	Ponatinib	0.268691	0.0379098
LPXN	Ixazomib citrate	0.268622	0.0379608
EGFL6	Trametinib	-0.268347	0.0381656
CPNE8	DAUNORUBICIN	-0.268037	0.0383974
CXCL6	Paclitaxel	-0.267889	0.0385087
EGFL6	Cladribine	-0.266539	0.0395347
CPNE8	Irinotecan	-0.265745	0.0401493
CPNE8	Crizotinib	-0.265565	0.0402897
FOXC2	Cobimetinib (isomer 1)	-0.264559	0.041081
DIP2C	METHOTREXATE	-0.264394	0.0412122
EGFL6	Carfilzomib	0.264319	0.0412721
LPXN	ARRY-162	0.264306	0.0412823
FOXC2	Mitotane	0.264244	0.0413318
SPINK5	ABT-199	-0.264068	0.0414718
CPNE8	RAPAMYCIN	-0.264054	0.0414835
CXCL6	Dasatinib	0.263608	0.0418409
CPNE8	Epirubicin	-0.263557	0.0418825
EGFL6	Cobimetinib (isomer 1)	-0.263492	0.0419347
FASN	Tegafur	0.262975	0.0423537
DIP2C	Fluphenazine	-0.262691	0.0425851
COMP	Raltitrexed	0.262375	0.0428439
SLC1A6	Vismodegib	-0.261562	0.0435156
CLIC3	Erlotinib	0.261516	0.0435541
FASN	Bleomycin	0.261152	0.0438581
COMP	Epirubicin	0.260081	0.0447625
FOXC2	ARRY-162	-0.259572	0.0451972
DIP2C	Pipobroman	-0.259121	0.0455856
CXCL6	Rapamycin	0.258947	0.0457361
SPINK5	Pazopanib	-0.25892	0.04576
SLC1A6	Ponatinib	-0.257646	0.0468754
DIP2C	LEE-011	-0.257524	0.046983
FOXC2	STREPTOZOCIN	0.257297	0.0471843
CPNE8	Lapatinib	0.257212	0.04726
SLC1A6	Acetalax	0.25686	0.0475744
SPINK4	gilteritinib	0.256791	0.0476364
CXCL6	RAPAMYCIN	0.256512	0.0478863
LPXN	Osimertinib	-0.256404	0.0479838
SLC1A6	Bisacodyl, active ingredient of Viraplex	0.256033	0.048319
SPINK5	Cisplatin	-0.255888	0.0484505
MAP2	TESTOLACTONE	0.255844	0.048491
LPXN	Asparaginase	0.255562	0.0487478
DIP2C	Nitrogen mustard	-0.255477	0.0488247
CLIC3	Vinblastine	-0.255416	0.0488813
FASN	Floxuridine	0.255317	0.0489718
SCD	Nandrolone phenpropionate	0.254946	0.0493124
SPINK5	Carmustine	-0.254473	0.0497497
SCD	Acalabrutinib	-0.254407	0.0498116
